# Supplementary material for: A network medicine framework for multi-modal data integration in therapeutic target discovery
Source: Commun Chem. 2026 May 6;9:244. doi: 10.1038/s42004-026-02049-9 (PMC13358115; doi:10.1038/s42004-026-02049-9)
Supplement: Supplementary file 2 — Supplementary Data 1 [file 42004_2026_2049_MOESM2_ESM.xlsx]

## Sheet: Sheet1
	ensembl peptide id	hgnc symbol	Drug	Clinical trial ID
1	ENSP00000288602	BRAF	Sorafenib	FDA-approved
2	ENSP00000370989	CD274	Avelumab, Pembrolizumab, Nivolumab	FDA-approved
3	ENSP00000286301	CSF1R	Sunitinib	FDA-approved
4	ENSP00000303939	CTLA4	Ipilimumab	FDA-approved
5	ENSP00000263734	EPAS1	Belzutifan	FDA-approved
6	ENSP00000393312	FGFR1	Lenvatinib, Sorafenib	FDA-approved
7	ENSP00000410294	FGFR2	Lenvatinib	FDA-approved
8	ENSP00000339824	FGFR3	Lenvatinib	FDA-approved
9	ENSP00000292408	FGFR4	Lenvatinib	FDA-approved
10	ENSP00000282397	FLT1	Axitinib, Tivozanib, Lenvatinib, Sorafenib, Pazopanib, Sunitinib	FDA-approved
11	ENSP00000241453	FLT3	Sorafenib, Sunitinib	FDA-approved
12	ENSP00000261937	FLT4	Axitinib, Tivozanib, Lenvatinib, Sorafenib, Pazopanib, Sunitinib	FDA-approved
13	ENSP00000369293	IL2RA	Aldesleukin	FDA-approved
14	ENSP00000216223	IL2RB	Aldesleukin	FDA-approved
15	ENSP00000363318	IL2RG	Aldesleukin	FDA-approved
16	ENSP00000263923	KDR	Axitinib, Tivozanib, Lenvatinib, Sorafenib, Pazopanib, Sunitinib, Cabozantinib	FDA-approved
17	ENSP00000288135	KIT	Tivozanib, Lenvatinib, Sorafenib, Pazopanib, Sunitinib	FDA-approved
18	ENSP00000317272	MET	Cabozantinib	FDA-approved
19	ENSP00000354558	MTOR	Sirolimus, Everolimus, Temsirolimus	FDA-approved
20	ENSP00000335062	PDCD1	Pembrolizumab, Nivolumab	FDA-approved
21	ENSP00000257290	PDGFRA	Lenvatinib, Pazopanib, Sunitinib	FDA-approved
22	ENSP00000261799	PDGFRB	Tivozanib, Sorafenib, Pazopanib, Sunitinib	FDA-approved
23	ENSP00000251849	RAF1	Sorafenib	FDA-approved
24	ENSP00000347942	RET	Cabozantinib, Lenvatinib, Sorafenib	FDA-approved
25	ENSP00000478570	VEGFA	Bevacizumab	FDA-approved
26	ENSP00000301071	TUBA1A	Vinblastine	NCT00003181, NCT00520403
27	ENSP00000320797	TUBD1	Vinblastine	NCT00003181, NCT00520403
28	ENSP00000357651	TUBE1	Vinblastine	NCT00003181, NCT00520403
29	ENSP00000251413	TUBG1	Vinblastine	NCT00003181, NCT00520403
30	ENSP00000343925	ESR2	Estramustine	NCT00003584
31	ENSP00000300231	MAP1A	Estramustine	NCT00003584
32	ENSP00000254066	RARA	Tretinoin	NCT00003656, NCT00100906
33	ENSP00000332296	RARB	Tretinoin	NCT00003656, NCT00100906
34	ENSP00000388510	RARG	Tretinoin	NCT00003656, NCT00100906
35	ENSP00000363817	RXRB	Tretinoin	NCT00003656, NCT00100906
36	ENSP00000352900	RXRG	Tretinoin	NCT00003656, NCT00100906
37	ENSP00000286648	DCK	Fludarabine	NCT00004135, NCT00093522, NCT00328861, NCT02830724, NCT02926053, NCT04696731, NCT05703854
38	ENSP00000368349	POLA1	Fludarabine	NCT00004135, NCT00093522, NCT00328861, NCT02830724, NCT02926053, NCT04696731, NCT05703854
39	ENSP00000380247	HRH1	Histamine	NCT00005038
40	ENSP00000366506	HRH2	Histamine	NCT00005038
41	ENSP00000342560	HRH3	Histamine	NCT00005038
42	ENSP00000227507	CCND1	Arsenic trioxide	NCT00005069
43	ENSP00000430684	IKBKB	Arsenic trioxide	NCT00005069
44	ENSP00000360266	JUN	Arsenic trioxide	NCT00005069
45	ENSP00000215832	MAPK1	Arsenic trioxide	NCT00005069
46	ENSP00000263025	MAPK3	Arsenic trioxide	NCT00005069
47	ENSP00000434516	TXNRD1	Arsenic trioxide	NCT00005069
48	ENSP00000259396	ORM1	Thalidomide	NCT00005966, NCT00019539, NCT00027664, NCT00226980, NCT00277017
49	ENSP00000394936	ORM2	Thalidomide	NCT00005966, NCT00019539, NCT00027664, NCT00226980, NCT00277017
50	ENSP00000262193	PSMB1	Bortezomib, Carfilzomib	NCT00025376, NCT00017329, NCT00184015, NCT00620295, NCT00622674, NCT01775930
51	ENSP00000336528	NR1I2	Erlotinib	NCT00045487, NCT00060307, NCT00081614, NCT00101348, NCT00193154, NCT00193258, NCT00353301, NCT00425386, NCT00600496, NCT01130519, NCT01402089, NCT01688973
52	ENSP00000362195	CSF3R	Pegfilgrastim, Filgrastim	NCT00068393, NCT00002611, NCT00004135
53	ENSP00000384708	FSHR	Suramin	NCT00083109
54	ENSP00000310305	P2RY2	Suramin	NCT00083109
55	ENSP00000476228	SIRT5	Suramin	NCT00083109
56	ENSP00000335153	HSP90AA1	Alvespimycin	NCT00089362
57	ENSP00000231948	CRBN	Lenalidomide, Thalidomide	NCT00096525, NCT00403169, NCT00005966, NCT00019539, NCT00027664, NCT00226980, NCT00277017
58	ENSP00000381775	TNFSF11	Lenalidomide, Denosumab	NCT00096525, NCT00403169, NCT03280667
59	ENSP00000275493	EGFR	Cetuximab, Gefitinib, Erlotinib, Lapatinib, Panitumumab	NCT00101348, NCT00622674, NCT02599324, NCT00014183, NCT00012337, NCT00113529, NCT00045487, NCT00060307, NCT00081614, NCT00193258, NCT00193154, NCT00353301, NCT00425386, NCT00600496, NCT01130519, NCT01402089, NCT01688973, NCT00158782, NCT00516672, NCT00425204, NCT00425035, NCT04981509
60	ENSP00000320295	TUBB3	Ixabepilone	NCT00182702
61	ENSP00000303507	BCR	Imatinib	NCT00193258, NCT00331409
62	ENSP00000361423	ABL1	Imatinib, Regorafenib	NCT00193258, NCT00331409, NCT03475953, NCT00664326
63	ENSP00000385675	IL6	Siltuximab	NCT00265135
64	ENSP00000325120	PGR	Medroxyprogesterone	NCT00291369, NCT00416429
65	ENSP00000405330	ESR1	Medroxyprogesterone, Estramustine	NCT00291369, NCT00416429, NCT00003584
66	ENSP00000356671	SERPINC1	Dalteparin, Tinzaparin	NCT00293501, NCT01061411
67	ENSP00000328835	TOP1MT	Irinotecan	NCT00335556, NCT00401128, NCT02419495, NCT03798626, NCT03872947
68	ENSP00000451040	PGF	Aflibercept	NCT00357760, NCT02298959
69	ENSP00000311127	VEGFB	Aflibercept	NCT00357760, NCT02298959
70	ENSP00000264606	HDAC4	Panobinostat	NCT00550277, NCT01005797, NCT02890069
71	ENSP00000080059	HDAC7	Panobinostat	NCT00550277, NCT01005797, NCT02890069,
72	ENSP00000408617	HDAC9	Panobinostat	NCT00550277, NCT01005797, NCT02890069,
73	ENSP00000302486	MAP2K1	Selumetinib	NCT00600496
74	ENSP00000262948	MAP2K2	Selumetinib	NCT00600496
75	ENSP00000356899	DDR2	Regorafenib	NCT00664326, NCT03475953
76	ENSP00000351209	EPHA2	Regorafenib	NCT00664326, NCT03475953
77	ENSP00000476145	FRK	Regorafenib	NCT00664326, NCT03475953
78	ENSP00000333685	MAPK11	Regorafenib	NCT00664326, NCT03475953
79	ENSP00000431418	NTRK1	Regorafenib	NCT00664326, NCT03475953
80	ENSP00000369375	TEK	Regorafenib	NCT00664326, NCT03475953
81	ENSP00000364907	SYK	Fostamatinib	NCT00923481
82	ENSP00000364782	NEU1	Celecoxib	NCT01158534
83	ENSP00000356438	PTGS2	Celecoxib	NCT01158534
84	ENSP00000433277	MS4A1	Rituximab, Obinutuzumab	NCT01307267, NCT04787042
85	ENSP00000373700	ALK	Crizotinib	NCT01524926, NCT02761057
86	ENSP00000296474	MST1R	Crizotinib	NCT01524926, NCT02761057
87	ENSP00000357494	ROS1	Crizotinib	NCT01524926, NCT02761057
88	ENSP00000360269	TACSTD2	Sacituzumab govitecan	NCT01631552
89	ENSP00000351314	PSMB10	Carfilzomib	NCT01775930
90	ENSP00000362334	PSMB2	Carfilzomib	NCT01775930
91	ENSP00000364016	PSMB8	Carfilzomib	NCT01775930
92	ENSP00000363993	PSMB9	Carfilzomib	NCT01775930
93	ENSP00000379683	CYP19A1	Exemestane	NCT02077933
94	ENSP00000426638	ETFDH	Metformin	NCT02145559
95	ENSP00000229328	PRKAB1	Metformin	NCT02145559
96	ENSP00000384863	XPO1	Selinexor	NCT02419495
97	ENSP00000381740	PARP3	Olaparib	NCT02419495, NCT03682289, NCT03741426, NCT03786796, NCT05949424
98	ENSP00000355759	PARP1	Olaparib, Talazoparib, Niraparib	NCT02419495, NCT03682289, NCT03741426, NCT03786796, NCT05949424, NCT04068831, NCT04337970, NCT03207347, NCT04779151
99	ENSP00000250416	PARP2	Olaparib, Talazoparib, Niraparib	NCT02419495, NCT03682289, NCT03741426, NCT03786796, NCT05949424, NCT04068831, NCT04337970, NCT03207347, NCT04779151
100	ENSP00000236959	ATIC	Pemetrexed	NCT02419495, NCT05891171
101	ENSP00000396308	DHFR	Pemetrexed	NCT02419495, NCT05891171
102	ENSP00000371253	GART	Pemetrexed	NCT02419495, NCT05891171
103	ENSP00000483570	BTK	Ibrutinib	NCT02599324
104	ENSP00000370034	TLR7	Imiquimod, Hydroxychloroquine	NCT03872947, NCT01480154, NCT01510119, NCT01550367
105	ENSP00000353508	MAP2	Paclitaxel, Estramustine, Docetaxel	NCT05092373, NCT03961698, NCT03798626, NCT02599324, NCT02419495, NCT02009449, NCT00077129, NCT00024388, NCT00001383, NCT00003584, NCT00600496, NCT02009449, NCT04895709
106	ENSP00000353375	MAP4	Paclitaxel, Docetaxel	NCT05092373, NCT03961698, NCT03798626, NCT02599324, NCT02419495, NCT02009449, NCT00077129, NCT00024388, NCT00001383, NCT00600496, NCT02009449, NCT04895709
107	ENSP00000340820	MAPT	Paclitaxel, Docetaxel	NCT05092373, NCT03961698, NCT03798626, NCT02599324, NCT02419495, NCT02009449, NCT00077129, NCT00024388, NCT00001383, NCT00600496, NCT02009449, NCT04895709
108	ENSP00000217133	TUBB1	Paclitaxel, Docetaxel	NCT05092373, NCT03961698, NCT03798626, NCT02599324, NCT02419495, NCT02009449, NCT00077129, NCT00024388, NCT00001383, NCT00600496, NCT04895709
109	ENSP00000203629	LAG3	Relatlimab	NCT05176483, NCT02996110
110	ENSP00000327890	IL3RA	Sargramostim	NCT05269381, NCT02429440, NCT01265901, NCT00625456 NCT00523159, NCT00458536, NCT00030342, NCT00006483, NCT00003181
111	ENSP00000384053	CSF2RB	Sargramostim	NCT05269381, NCT02429440, NCT01265901, NCT00625456 NCT00523159, NCT00458536, NCT00030342, NCT00006483, NCT00003181, NCT01176552
112	ENSP00000257904	CDK4	Palbociclib, Abemaciclib	NCT05468697, NCT05949424, NCT05935748, NCT04627064
113	ENSP00000265734	CDK6	Palbociclib, Abemaciclib	NCT05468697, NCT05949424, NCT05935748, NCT04627064
114	ENSP00000287936	HMGCR	Atorvastatin	NCT05796973
115	ENSP00000315644	TYMS	Pemetrexed, Fluorouracil, Capecitabine	NCT05891171, NCT03798626, NCT02419495, NCT02009449, NCT01658813, NCT00591188, NCT00496587, NCT00496301, NCT00226980, NCT00226798, NCT00121251, NCT00083109, NCT00053820, NCT00053807, NCT00042965, NCT00030342, NCT00003664, NCT00003585
116	ENSP00000256078	KRAS	Adagrasib	NCT06026410
117	ENSP00000270139	IFNAR1	Peginterferon alfa-2a, Peginterferon alfa-2b, Interferon alfa-2a, Interferon alfa-2b, Interferon-alpha-1b	NCT00003091, NCT00002737,
				NCT00002847, NCT00003656,
				NCT00003664, NCT00004244,
				NCT00003585, NCT00003542,
				NCT00005966, NCT00006384,
				NCT00027664, NCT00030342,
				NCT00045279, NCT00053807,
				NCT00053820, NCT00045370,
				NCT00065468, NCT00072046,
				NCT00059813, NCT00083889,
				NCT00101114, NCT00117637,
				NCT00126594, NCT00217542,
				NCT00291369, NCT00278174,
				NCT00277017, NCT00416871,
				NCT00416429, NCT00445523,
				NCT00502034, NCT00520403,
				NCT00591188, NCT00619268,
				NCT00631371, NCT00719264,
				NCT00738530, NCT00796757,
				NCT00891475, NCT01176552,
				NCT01158534, NCT01274273,
				NCT01513187, NCT01658813,
				NCT01731158, NCT02387307,
				NCT02627144, NCT02829775
118	ENSP00000343957	IFNAR2	Peginterferon alfa-2a, Peginterferon alfa-2b, Interferon alfa-2a, Interferon alfa-2b, Interferon-alpha-1b	NCT00003091, NCT00002737,
				NCT00002847, NCT00003656,
				NCT00003664, NCT00004244,
				NCT00003585, NCT00003542,
				NCT00005966, NCT00006384,
				NCT00027664, NCT00030342,
				NCT00045279, NCT00053807,
				NCT00053820, NCT00045370,
				NCT00065468, NCT00072046,
				NCT00059813, NCT00083889,
				NCT00101114, NCT00117637,
				NCT00126594, NCT00217542,
				NCT00291369, NCT00278174,
				NCT00277017, NCT00416871,
				NCT00416429, NCT00445523,
				NCT00502034, NCT00520403,
				NCT00591188, NCT00619268,
				NCT00631371, NCT00719264,
				NCT00738530, NCT00796757,
				NCT00891475, NCT01176552,
				NCT01158534, NCT01274273,
				NCT01513187, NCT01658813,
				NCT01731158, NCT02387307,
				NCT02627144, NCT02829775
119	ENSP00000411532	TOP2A	Daunorubicin, Doxorubicin, Etoposide, Becatecarin	NCT03587662, NCT02419495, NCT00630409, NCT00335556, NCT00068393, NCT00005027, NCT00003683, NCT00002611
120	ENSP00000354522	TOP1	Irinotecan, Topotecan, Doxorubicin, Lipotecan, Sacituzumab govitecan, Becatecarin, Aminocamptothecin	NCT03872947, NCT03798626 , NCT03587662, NCT02419495, NCT01831973, NCT01631552, NCT00630409, NCT00401128, NCT00335556, NCT00068393, NCT00005027, NCT00003683, NCT00003551, NCT00002611
121	ENSP00000362649	HDAC1	Romidepsin, Vorinostat, Panobinostat, Entinostat, Abexinostat	NCT00106301, NCT00106613, NCT00278395, NCT00324870, NCT00550277, NCT00635791, NCT01005797, NCT01038778, NCT01638533, NCT02619253, NCT02890069, NCT03501381, NCT03552380, NCT03592472
122	ENSP00000430432	HDAC2	Romidepsin, Vorinostat, Panobinostat, Entinostat, Abexinostat	NCT00106301, NCT00106613, NCT00278395, NCT00324870, NCT00550277, NCT00635791, NCT01005797, NCT01038778, NCT01638533, NCT02619253, NCT02890069, NCT03501381, NCT03552380, NCT03592472
123	ENSP00000300738	RRM1	Gemcitabine, Fludarabine, 3-AP	NCT00003664, NCT00003928, NCT00042965, NCT00068393, NCT00121251, NCT00401128, NCT00496301, NCT00496587, NCT00556049, NCT00620295, NCT00630409, NCT01164228, NCT01762150, NCT02009449, NCT03587662, NCT03872947, NCT00004135, NCT00093522, NCT00328861, NCT02830724, NCT02926053, NCT04696731, NCT05703854, NCT00075660
124	ENSP00000355325	PSMB5	Bortezomib, Carfilzomib, Ixazomib	NCT00025376, NCT00017329, NCT00184015, NCT00620295, NCT00622674, NCT01775930, NCT03587662
125	ENSP00000352516	DNMT1	Azacitidine, Decitabine, Guadecitabine	NCT00217542, NCT02223052, NCT04049344, NCT03308396
126	ENSP00000334061	HDAC6	Vorinostat, Panobinostat, Abexinostat	NCT00278395, NCT00324870, NCT00550277, NCT00635791, NCT01005797, NCT02619253, NCT02890069, NCT03592472
127	ENSP00000396704	TOP2B	Daunorubicin, Doxorubicin, Becatecarin	NCT03587662, NCT02419495, NCT00630409, NCT00335556, NCT00068393, NCT00005027, NCT00003683
128	ENSP00000269571	ERBB2	Trastuzumab, Lapatinib, MCLA-128	NCT04100694, NCT00004074, NCT00158782, NCT00516672
129	ENSP00000302967	HDAC3	Vorinostat, Panobinostat, Entinostat, Abexinostat	NCT00278395, NCT00324870, NCT00550277, NCT00635791, NCT01005797, NCT01038778, NCT02619253, NCT02890069, NCT03501381, NCT03552380, NCT03592472
130	ENSP00000295757	HDAC11	Panobinostat, Entinostat	NCT00550277, NCT01005797, NCT01038778, NCT02890069, NCT03501381, NCT03552380
131	ENSP00000225983	HDAC5	Panobinostat, Tasquinimod	NCT00550277, NCT01005797, NCT01743469, NCT02890069
132	ENSP00000216271	HDAC10	Panobinostat, Abexinostat	NCT00550277, NCT01005797, NCT02890069, NCT03592472
133	ENSP00000381185	BCL2	Paclitaxel, Oblimersen	NCT05092373, NCT03961698, NCT03798626, NCT02599324, NCT02419495, NCT02009449, NCT00077129, NCT00024388, NCT00001383, NCT00059813
134	ENSP00000394227	CSF2RA	Sargramostim, Molgramostim	NCT05269381, NCT02429440, NCT01265901, NCT00625456 NCT00523159, NCT00458536, NCT00030342, NCT00006483, NCT00003181, NCT01176552
135	ENSP00000339001	TUBB	Vinorelbine, Plinabulin, Vincristine, ABT-751, Dolastatin 10, Vinblastine	NCT04902040, NCT01155258, NCT00520403, NCT00335556, NCT00073112, NCT00003914, NCT00003584, NCT00003181, NCT00002611
136	ENSP00000362674	HDAC8	Panobinostat, Entinostat, Abexinostat	NCT00550277, NCT01005797, NCT01038778, NCT02890069, NCT03501381, NCT03552380, NCT03592472
137	ENSP00000353874	TLR9	Hydroxychloroquine, CPG 7909, IMO-2055	NCT01480154, NCT01510119, NCT01550367, NCT00043407, NCT00043368, NCT00729053
138	ENSP00000263967	PIK3CA	Alpelisib, Dactolisib, Serabelisib	NCT01482156, NCT02724020, NCT02077933
139	ENSP00000375892	AKT2	MK-2206	NCT01480154
140	ENSP00000263826	AKT3	MK-2206	NCT01480154
141	ENSP00000340329	CAPRIN1	TRK-950	NCT03872947
142	ENSP00000367608	CA9	Indisulam	NCT00059735
143	ENSP00000362299	ENG	Carotuximab	NCT01727089
144	ENSP00000319635	CXCR2	QBM076	NCT02890069
145	ENSP00000258149	MDM2	HDM201	NCT02890069
146	ENSP00000267101	ERBB3	MCLA-128	NCT04100694
147	ENSP00000333919	BTLA	JS004	NCT04773951
148	ENSP00000387211	IL18R1	ST-067	NCT04787042
149	ENSP00000326432	CCR8	BMS-986340	NCT04895709
150	ENSP00000360250	ENTPD1	AB598	NCT05891171
151	ENSP00000368538	TNFRSF4	INBRX-106, Ivuxolimab	NCT04198766, NCT03092856
152	ENSP00000478255	ABCB1	Valspodar	NCT00001383
153	ENSP00000260302	MMP13	COL-3	NCT00001683
154	ENSP00000219070	MMP2	COL-3	NCT00001683
155	ENSP00000236826	MMP8	COL-3	NCT00001683
156	ENSP00000361405	MMP9	COL-3	NCT00001683
157	ENSP00000322788	MMP1	COL-3	NCT00001683
158	ENSP00000408695	PRKCA	Bryostatin 1	NCT00003968, NCT00006022, NCT00005056, NCT00032188, NCT00112476
159	ENSP00000378217	PRKCD	Bryostatin 1	NCT00003968, NCT00006022, NCT00005056, NCT00032188, NCT00112476
160	ENSP00000306124	PRKCE	Bryostatin 1	NCT00003968, NCT00006022, NCT00005056, NCT00032188, NCT00112476
161	ENSP00000429562	UNC13A	Bryostatin 1	NCT00003968, NCT00006022, NCT00005056, NCT00032188, NCT00112476
162	ENSP00000470788	IL12RB1	Interleukin-12	NCT00004074, NCT00004244
163	ENSP00000262345	IL12RB2	Interleukin-12	NCT00004074, NCT00004244
164	ENSP00000315011	EDNRA	Atrasentan	NCT00039429
165	ENSP00000353770	RRM2	3-AP	NCT00075660
166	ENSP00000318195	NCL	Lactoferrin	NCT00095186
167	ENSP00000260731	KIF11	Ispinesib	NCT00354250
168	ENSP00000221930	TGFB1	Fresolimumab	NCT00356460
169	ENSP00000355896	TGFB2	Fresolimumab	NCT00356460
170	ENSP00000238682	TGFB3	Fresolimumab	NCT00356460
171	ENSP00000222390	HGF	Rilotumumab	NCT00422019
172	ENSP00000320171	PKM	TLN-232	NCT00422786
173	ENSP00000428340	ANGPT1	Trebananib	NCT00467025, NCT00853372, NCT01548482, NCT01664182
174	ENSP00000314897	ANGPT2	Trebananib	NCT00467025, NCT00853372, NCT01548482, NCT01664182
175	ENSP00000358105	APH1A	RG-4733	NCT01131234, NCT01141569, NCT01198184
176	ENSP00000261879	APH1B	RG-4733	NCT01131234, NCT01141569, NCT01198184
177	ENSP00000294785	NCSTN	RG-4733	NCT01131234, NCT01141569, NCT01198184
178	ENSP00000326366	PSEN1	RG-4733	NCT01131234, NCT01141569, NCT01198184
179	ENSP00000468411	PSENEN	RG-4733	NCT01131234, NCT01141569, NCT01198184
180	ENSP00000320084	CD276	Enoblituzumab	NCT01391143
181	ENSP00000366563	PIK3CD	Dactolisib	NCT01482156
182	ENSP00000380421	IL15RA	Interleukin-15	NCT01727076
183	ENSP00000317379	GLS	Telaglenastat	NCT02071862
184	ENSP00000220003	CSK	Rivoceranib	NCT02774200, NCT04609293
185	ENSP00000477613	BIRC2	LCL161	NCT02890069
186	ENSP00000263464	BIRC3	LCL161	NCT02890069
187	ENSP00000360242	XIAP	LCL161	NCT02890069
188	ENSP00000430950	IDO1	Linrodostat	NCT02996110
189	ENSP00000292301	CCR2	BMS-813160	NCT02996110
190	ENSP00000292303	CCR5	BMS-813160	NCT02996110
191	ENSP00000227752	IL10RA	Pegilodecakin	NCT03554434, NCT02009449
192	ENSP00000290200	IL10RB	Pegilodecakin	NCT03554434, NCT02009450
193	ENSP00000336630	ADORA2A	Etrumadenant	NCT03629756
194	ENSP00000304501	ADORA2B	Etrumadenant	NCT03629756
195	ENSP00000263341	IL1B	Gevokizumab	NCT03798626
196	ENSP00000301178	AXL	XL092	NCT05176483
197	ENSP00000295408	MERTK	XL092	NCT05176483
198	ENSP00000313420	XRCC7	M3814	NCT05868174
199	ENSP00000478699	TNFRSF9	Utomilumab, INBRX-105	NCT01307267, NCT03809624
200	ENSP00000451828	AKT1	Perifosine, MK-2206	NCT00448721, NCT01480154
201	ENSP00000352121	PIK3CG	Dactolisib, IPI-549	NCT01482156, NCT03961698
202	ENSP00000343741	ATR	Ceralasertib, Dactolisib	NCT03682289, NCT01482156
