# Supplementary material for: A network medicine framework for multi-modal data integration in therapeutic target discovery
Source: Commun Chem. 2026 May 6;9:244. doi: 10.1038/s42004-026-02049-9 (PMC13358115; doi:10.1038/s42004-026-02049-9)
Supplement: Supplementary file 3 — Supplementary Data 2 [file 42004_2026_2049_MOESM3_ESM.xlsx]

## Sheet: Sheet descriptions
Sheet	Description
Broad cell type DEGs	Differentially expressed genes across broad cell types.
Tumour vs PT PRAP1+ DEGs	Differentially expressed genes in tumour versus PT PRAP1+ cell populations.

## Sheet: Broad cell type DEGs
gene	p_val	avg_log2FC	pct.1	pct.2	p_val_adj	cluster
CRYAB	0	5.76559	0.956	0.022	0	Tumour
NDUFA4L2	0	5.46022	0.916	0.01	0	Tumour
NNMT	0	5.02803	0.849	0.014	0	Tumour
CD24	0	4.58539	0.924	0.029	0	Tumour
CLU	0	4.15929	0.784	0.043	0	Tumour
ANGPTL4	0	4.15373	0.685	0.009	0	Tumour
HILPDA	0	4.03289	0.752	0.015	0	Tumour
TMEM176A	0	3.83997	0.851	0.083	0	Tumour
SERPINA1	0	3.69933	0.708	0.165	0	Tumour
IGFBP3	0	3.68871	0.615	0.02	0	Tumour
FXYD2	0	3.67068	0.894	0.156	0	Tumour
PDZK1IP1	0	3.55131	0.79	0.016	0	Tumour
RARRES2	0	3.4867	0.738	0.008	0	Tumour
SPP1	0	3.47345	0.724	0.027	0	Tumour
MMP7	0	3.46426	0.391	0.005	0	Tumour
CYB5A	0	3.46313	0.89	0.088	0	Tumour
MT1E	0	3.41846	0.492	0.116	0	Tumour
GPX3	0	3.3927	0.751	0.035	0	Tumour
BNIP3	0	3.33866	0.848	0.058	0	Tumour
CXCL14	0	3.23298	0.639	0.012	0	Tumour
FHL1	0	3.19775	0.5	0.025	0	Tumour
ANXA4	0	3.17278	0.797	0.093	0	Tumour
TPM1	0	3.14792	0.768	0.05	0	Tumour
LDHA	0	3.14709	0.952	0.46	0	Tumour
PDK4	0	3.14343	0.595	0.071	0	Tumour
RBP4	0	3.1205	0.286	0.005	0	Tumour
S100A1	0	3.10807	0.422	0.003	0	Tumour
KRT18	0	3.09353	0.733	0.021	0	Tumour
TMEM176B	0	3.08454	0.808	0.105	0	Tumour
C1orf186	0	3.03284	0.494	0.015	0	Tumour
GSTA1	0	3.03228	0.493	0.013	0	Tumour
EGLN3	0	3.01835	0.726	0.008	0	Tumour
NUPR1	0	2.99457	0.67	0.025	0	Tumour
MGST1	0	2.95424	0.724	0.035	0	Tumour
KRT8	0	2.95221	0.713	0.012	0	Tumour
MT2A	0	2.89351	0.726	0.482	0	Tumour
UGT2B7	0	2.88845	0.655	0.007	0	Tumour
MIF	0	2.84881	0.965	0.677	0	Tumour
MT1X	0	2.84313	0.467	0.225	0	Tumour
CCND1	0	2.82243	0.609	0.029	0	Tumour
C10orf10	0	2.80187	0.549	0.014	0	Tumour
ATP1B1	0	2.78289	0.691	0.053	0	Tumour
PLIN2	0	2.72443	0.769	0.207	0	Tumour
CAV1	0	2.70102	0.571	0.031	0	Tumour
GAPDH	0	2.68057	0.989	0.925	0	Tumour
KRT19	0	2.64099	0.405	0.006	0	Tumour
TPI1	0	2.5664	0.961	0.611	0	Tumour
SPINT2	0	2.52051	0.713	0.095	0	Tumour
NDRG1	0	2.50973	0.662	0.072	0	Tumour
SLC3A1	0	2.48582	0.487	0.009	0	Tumour
SOD2	0	2.47731	0.657	0.206	0	Tumour
IGFBP4	0	2.4703	0.653	0.038	0	Tumour
LINC01320	0	2.44781	0.552	0.003	0	Tumour
RBP5	0	2.42838	0.553	0.014	0	Tumour
C19orf33	0	2.4267	0.517	0.007	0	Tumour
CALD1	0	2.37934	0.677	0.022	0	Tumour
S100A13	0	2.36599	0.624	0.022	0	Tumour
SERPING1	0	2.33236	0.539	0.049	0	Tumour
CA9	0	2.32782	0.507	0.001	0	Tumour
ALDOA	0	2.31813	0.968	0.72	0	Tumour
HSPB8	0	2.27337	0.498	0.005	0	Tumour
ENO1	0	2.26446	0.902	0.489	0	Tumour
UBD	0	2.26357	0.252	0.007	0	Tumour
ADIRF	0	2.24329	0.459	0.021	0	Tumour
CD151	0	2.21417	0.672	0.109	0	Tumour
TSPAN1	0	2.1974	0.348	0.007	0	Tumour
TNFSF10	0	2.17442	0.501	0.181	0	Tumour
PGK1	0	2.15475	0.872	0.484	0	Tumour
VEGFA	0	2.11999	0.439	0.017	0	Tumour
WFDC2	0	2.11859	0.491	0.008	0	Tumour
ADM	0	2.11239	0.46	0.029	0	Tumour
TMEM37	0	2.108	0.494	0.011	0	Tumour
CMBL	0	2.06408	0.515	0.011	0	Tumour
RBPMS	0	2.04856	0.574	0.015	0	Tumour
CNDP2	0	2.03477	0.676	0.153	0	Tumour
NOL3	0	2.00184	0.491	0.007	0	Tumour
SLC22A2	0	1.99543	0.443	0.004	0	Tumour
PGRMC1	0	1.9941	0.575	0.061	0	Tumour
PDZK1	0	1.9934	0.456	0.008	0	Tumour
TSC22D1	0	1.99279	0.619	0.105	0	Tumour
CYSTM1	0	1.98934	0.648	0.095	0	Tumour
DAB2	0	1.98771	0.606	0.069	0	Tumour
MGLL	0	1.98677	0.525	0.03	0	Tumour
TCEA3	0	1.97554	0.554	0.017	0	Tumour
IFI27	0	1.96924	0.477	0.034	0	Tumour
PDLIM1	0	1.95918	0.617	0.058	0	Tumour
ERRFI1	0	1.95149	0.404	0.024	0	Tumour
GSTA2	0	1.94517	0.296	0.007	0	Tumour
VIM	0	1.93285	0.987	0.806	0	Tumour
IFITM3	0	1.91842	0.838	0.271	0	Tumour
EFNA1	0	1.91564	0.404	0.012	0	Tumour
ACSM2A	0	1.90932	0.337	0.005	0	Tumour
CLDN4	0	1.90883	0.393	0.006	0	Tumour
NDUFC1	0	1.89353	0.783	0.278	0	Tumour
HPN	0	1.89201	0.453	0.007	0	Tumour
MDK	0	1.89035	0.357	0.015	0	Tumour
CAV2	0	1.87011	0.47	0.01	0	Tumour
NAT8	0	1.86345	0.314	0.007	0	Tumour
PKM	0	1.85637	0.868	0.494	0	Tumour
AKR1B1	0	1.85531	0.394	0.212	0	Tumour
MT1M	0	1.85218	0.156	0.009	0	Tumour
RP1-60O19.1	0	1.83724	0.44	0.003	0	Tumour
TNFRSF12A	0	1.82877	0.378	0.018	0	Tumour
RHOB	0	1.82867	0.769	0.347	0	Tumour
RP11-807H17.1	0	1.81625	0.418	0.001	0	Tumour
SLC6A13	0	1.78726	0.289	0.004	0	Tumour
ALDH1A1	0	1.78558	0.474	0.036	0	Tumour
SLC17A3	0	1.78332	0.297	0.002	0	Tumour
CP	0	1.76025	0.348	0.003	0	Tumour
S100A10	0	1.75951	0.937	0.592	0	Tumour
BNIP3L	0	1.75393	0.674	0.187	0	Tumour
HCFC1R1	0	1.74658	0.58	0.124	0	Tumour
BBOX1	0	1.7462	0.37	0.008	0	Tumour
PRDX4	0	1.73727	0.537	0.087	0	Tumour
LAPTM4A	0	1.721	0.675	0.258	0	Tumour
PTGR1	0	1.71753	0.417	0.015	0	Tumour
GDF15	0	1.70893	0.298	0.008	0	Tumour
VDAC1	0	1.6981	0.706	0.25	0	Tumour
ENPP3	0	1.69658	0.325	0.002	0	Tumour
C11orf54	0	1.69086	0.478	0.058	0	Tumour
SLC37A4	0	1.6842	0.426	0.018	0	Tumour
TMEM27	0	1.67603	0.321	0.005	0	Tumour
LGALS3	0	1.6743	0.654	0.234	0	Tumour
CRYZ	0	1.67074	0.52	0.057	0	Tumour
BHMT	0	1.6593	0.328	0.007	0	Tumour
SERINC2	0	1.65827	0.421	0.013	0	Tumour
CCDC146	0	1.65563	0.306	0.017	0	Tumour
AQP3	0	1.64685	0.386	0.112	0	Tumour
TFPI	0	1.64657	0.328	0.011	0	Tumour
PEBP1	0	1.64083	0.803	0.407	0	Tumour
OCIAD2	0	1.63751	0.668	0.234	0	Tumour
CD63	0	1.63489	0.803	0.39	0	Tumour
AK4	0	1.63049	0.449	0.01	0	Tumour
ANPEP	0	1.62842	0.375	0.04	0	Tumour
CD70	0	1.62736	0.444	0.067	0	Tumour
CDHR5	0	1.62341	0.271	0.002	0	Tumour
PLA2G16	0	1.61963	0.624	0.169	0	Tumour
MT3	0	1.61073	0.208	0.008	0	Tumour
IGFBP7	0	1.61052	0.687	0.103	0	Tumour
CDKN1A	0	1.60971	0.506	0.134	0	Tumour
P4HB	0	1.60593	0.707	0.36	0	Tumour
NGFRAP1	0	1.59922	0.499	0.057	0	Tumour
FTH1	0	1.59508	0.992	0.945	0	Tumour
CDH6	0	1.59264	0.335	0.003	0	Tumour
PFKP	0	1.58868	0.519	0.088	0	Tumour
TIMP1	0	1.58711	0.707	0.196	0	Tumour
REG1A	0	1.58328	0.118	0.001	0	Tumour
TGFBI	0	1.58007	0.232	0.091	0	Tumour
SMIM3	0	1.57768	0.362	0.047	0	Tumour
CNN3	0	1.57286	0.467	0.024	0	Tumour
DEFB1	0	1.55822	0.429	0.012	0	Tumour
PLOD2	0	1.54592	0.309	0.003	0	Tumour
DUSP23	0	1.54223	0.525	0.143	0	Tumour
BIRC3	0	1.53338	0.395	0.176	0	Tumour
TFPI2	0	1.53334	0.169	0.002	0	Tumour
PCSK1N	0	1.5332	0.261	0.029	0	Tumour
GPX4	0	1.52179	0.764	0.478	0	Tumour
SLC16A3	0	1.50897	0.506	0.131	0	Tumour
DSTN	0	1.49726	0.673	0.195	0	Tumour
ENPEP	0	1.49514	0.33	0.006	0	Tumour
FGG	0	1.48614	0.13	0.001	0	Tumour
USH1C	0	1.48606	0.371	0.003	0	Tumour
CES2	0	1.48556	0.352	0.05	0	Tumour
BHMT2	0	1.47915	0.364	0.006	0	Tumour
SEC61G	0	1.47567	0.759	0.37	0	Tumour
GATM	0	1.46119	0.427	0.027	0	Tumour
EGR1	0	1.45306	0.337	0.126	0	Tumour
LGALS4	0	1.45056	0.163	0.002	0	Tumour
PRKCDBP	0	1.44303	0.379	0.015	0	Tumour
CISD1	0	1.44203	0.443	0.076	0	Tumour
MT1F	0	1.43768	0.416	0.153	0	Tumour
PCBD1	0	1.43581	0.541	0.122	0	Tumour
HINT1	0	1.43247	0.928	0.719	0	Tumour
CLDN3	0	1.42835	0.284	0.005	0	Tumour
GPI	0	1.42607	0.646	0.273	0	Tumour
PGAM1	0	1.42567	0.74	0.425	0	Tumour
MGST3	0	1.42532	0.688	0.284	0	Tumour
ACSM2B	0	1.42391	0.253	0.006	0	Tumour
MET	0	1.41346	0.341	0.004	0	Tumour
CYR61	0	1.40991	0.219	0.01	0	Tumour
CKB	0	1.40733	0.319	0.021	0	Tumour
HMGN3	0	1.38749	0.655	0.336	0	Tumour
LOX	0	1.38476	0.182	0.002	0	Tumour
PAX8	0	1.38037	0.312	0.009	0	Tumour
RAB13	0	1.373	0.4	0.036	0	Tumour
UQCRQ	0	1.37018	0.738	0.417	0	Tumour
GAL3ST1	0	1.36288	0.291	0.001	0	Tumour
FN3K	0	1.35869	0.304	0.022	0	Tumour
FGB	0	1.35407	0.12	0.002	0	Tumour
CA12	0	1.35328	0.293	0.007	0	Tumour
CDK18	0	1.34998	0.328	0.006	0	Tumour
TCEAL4	0	1.34131	0.425	0.067	0	Tumour
C16orf13	0	1.33498	0.644	0.247	0	Tumour
CRYL1	0	1.33492	0.465	0.099	0	Tumour
CYB5R3	0	1.33363	0.565	0.206	0	Tumour
SPAG4	0	1.33116	0.32	0.012	0	Tumour
KHK	0	1.33096	0.293	0.017	0	Tumour
FAM127B	0	1.32821	0.441	0.066	0	Tumour
FBXO17	0	1.32267	0.334	0.004	0	Tumour
MT1G	0	1.31914	0.254	0.027	0	Tumour
PTTG1IP	0	1.31626	0.497	0.141	0	Tumour
NEFL	0	1.31618	0.254	0.005	0	Tumour
ASS1	0	1.31524	0.332	0.018	0	Tumour
LRP2	0	1.31372	0.25	0.004	0	Tumour
TMEM205	0	1.31114	0.496	0.112	0	Tumour
ISOC2	0	1.3082	0.408	0.073	0	Tumour
CRIP2	0	1.30606	0.388	0.038	0	Tumour
FAM134B	0	1.30479	0.325	0.038	0	Tumour
TSPAN4	0	1.30106	0.403	0.049	0	Tumour
SMPDL3A	0	1.29632	0.348	0.031	0	Tumour
AIG1	0	1.29267	0.381	0.045	0	Tumour
TIPARP	0	1.29184	0.301	0.105	0	Tumour
SERPINE1	0	1.28856	0.125	0.017	0	Tumour
C1S	0	1.28809	0.282	0.004	0	Tumour
ENO2	0	1.28545	0.369	0.055	0	Tumour
PPDPF	0	1.27979	0.949	0.809	0	Tumour
FABP6	0	1.27949	0.271	0.001	0	Tumour
EIF4EBP3	0	1.27555	0.365	0.035	0	Tumour
SERPINF2	0	1.27278	0.259	0.012	0	Tumour
S100A16	0	1.27268	0.333	0.014	0	Tumour
YBX3	0	1.2662	0.407	0.091	0	Tumour
PERP	0	1.2657	0.375	0.046	0	Tumour
HSD3B7	0	1.26497	0.29	0.006	0	Tumour
RPS27L	0	1.262	0.685	0.347	0	Tumour
AOC1	0	1.26103	0.252	0.003	0	Tumour
AKR1C3	0	1.25876	0.358	0.042	0	Tumour
PRDX2	0	1.25846	0.581	0.262	0	Tumour
MAOB	0	1.25657	0.311	0.006	0	Tumour
ITM2B	0	1.25428	0.899	0.809	0	Tumour
GNG11	0	1.25405	0.324	0.022	0	Tumour
TXN	0	1.25341	0.675	0.36	0	Tumour
TSPAN12	0	1.24862	0.29	0.006	0	Tumour
APP	0	1.24491	0.495	0.109	0	Tumour
HRSP12	0	1.24451	0.337	0.029	0	Tumour
SLC2A5	0	1.23997	0.206	0.006	0	Tumour
TMEM14C	0	1.22891	0.525	0.156	0	Tumour
ATOX1	0	1.22817	0.523	0.195	0	Tumour
LGALS2	0	1.2241	0.357	0.058	0	Tumour
MAOA	0	1.22149	0.237	0.006	0	Tumour
EGFR	0	1.22129	0.282	0.003	0	Tumour
ARSE	0	1.22121	0.297	0.003	0	Tumour
GALNT14	0	1.21416	0.302	0.002	0	Tumour
DDIT4	0	1.21402	0.685	0.482	0	Tumour
FABP7	0	1.20967	0.103	0.001	0	Tumour
ARG2	0	1.20822	0.136	0.015	0	Tumour
KDELR1	0	1.20269	0.638	0.287	0	Tumour
FABP3	0	1.19963	0.226	0.009	0	Tumour
RP11-14N7.2	0	1.19738	0.302	0.01	0	Tumour
RRAD	0	1.19495	0.179	0.003	0	Tumour
FAM162A	0	1.19456	0.483	0.164	0	Tumour
HLA-G	0	1.19214	0.263	0.038	0	Tumour
AEBP1	0	1.18186	0.16	0.015	0	Tumour
RCN1	0	1.1774	0.344	0.058	0	Tumour
LAMTOR5	0	1.17671	0.608	0.261	0	Tumour
C3	0	1.17595	0.342	0.055	0	Tumour
SLC13A1	0	1.17415	0.148	0.002	0	Tumour
ARPC1A	0	1.16831	0.472	0.131	0	Tumour
SPATS2L	0	1.1666	0.371	0.079	0	Tumour
CLDN2	0	1.16282	0.196	0.003	0	Tumour
CLDN7	0	1.16094	0.249	0.009	0	Tumour
NIT2	0	1.15814	0.402	0.093	0	Tumour
CLIC4	0	1.15186	0.313	0.037	0	Tumour
SHMT1	0	1.14794	0.328	0.045	0	Tumour
SLC28A1	0	1.14505	0.262	0.002	0	Tumour
P3H2	0	1.14107	0.23	0.008	0	Tumour
YWHAE	0	1.13414	0.595	0.246	0	Tumour
RTEL1-TNFRSF6B	0	1.1328	0.169	0.002	0	Tumour
NME2	0	1.13243	0.677	0.447	0	Tumour
ADI1	0	1.12886	0.424	0.118	0	Tumour
PTN	0	1.12412	0.197	0.002	0	Tumour
RNASE4	0	1.12248	0.267	0.01	0	Tumour
LACTB2	0	1.1208	0.332	0.054	0	Tumour
CFI	0	1.12045	0.24	0.008	0	Tumour
EDN1	0	1.12016	0.217	0.005	0	Tumour
DERA	0	1.11516	0.335	0.061	0	Tumour
MMP24-AS1	0	1.11502	0.494	0.191	0	Tumour
PRUNE2	0	1.11406	0.238	0.003	0	Tumour
LGALS3BP	0	1.1074	0.335	0.062	0	Tumour
TGM2	0	1.10553	0.247	0.016	0	Tumour
GLRX	0	1.1038	0.471	0.259	0	Tumour
GADD45A	0	1.10293	0.303	0.065	0	Tumour
DARS	0	1.10148	0.531	0.208	0	Tumour
VAT1	0	1.10061	0.347	0.066	0	Tumour
P4HA2	0	1.10022	0.258	0.007	0	Tumour
EPS8L2	0	1.09847	0.342	0.058	0	Tumour
MPC2	0	1.09758	0.508	0.215	0	Tumour
FAHD1	0	1.09378	0.301	0.035	0	Tumour
TNIP1	0	1.09335	0.471	0.178	0	Tumour
ELF3	0	1.09246	0.202	0.005	0	Tumour
FAM213A	0	1.09175	0.31	0.026	0	Tumour
PRDX5	0	1.09097	0.677	0.364	0	Tumour
BSG	0	1.09051	0.616	0.351	0	Tumour
MT1A	0	1.08958	0.102	0.003	0	Tumour
GCSH	0	1.0866	0.299	0.038	0	Tumour
HIBADH	0	1.08483	0.359	0.064	0	Tumour
TMEM91	0	1.08393	0.24	0.027	0	Tumour
UGT2A3	0	1.08303	0.212	0.001	0	Tumour
TBCA	0	1.08198	0.683	0.36	0	Tumour
VCAM1	0	1.08119	0.366	0.134	0	Tumour
DNPH1	0	1.08084	0.473	0.175	0	Tumour
COA3	0	1.07775	0.479	0.164	0	Tumour
SEPP1	0	1.07555	0.405	0.039	0	Tumour
NEK6	0	1.06878	0.301	0.035	0	Tumour
GAMT	0	1.06529	0.281	0.045	0	Tumour
PLEKHA5	0	1.06523	0.283	0.029	0	Tumour
KCNJ16	0	1.06499	0.227	0.004	0	Tumour
FAM13A	0	1.06394	0.274	0.043	0	Tumour
NET1	0	1.06067	0.258	0.027	0	Tumour
ACAT1	0	1.06027	0.348	0.074	0	Tumour
C14orf105	0	1.05883	0.232	0.004	0	Tumour
PTER	0	1.05026	0.185	0.03	0	Tumour
ANXA2	0	1.0497	0.59	0.343	0	Tumour
AKAP12	0	1.04831	0.226	0.015	0	Tumour
CD59	0	1.04711	0.456	0.108	0	Tumour
ST13	0	1.04585	0.663	0.376	0	Tumour
PNCK	0	1.04536	0.189	0.001	0	Tumour
FSTL3	0	1.04484	0.137	0.006	0	Tumour
ADSSL1	0	1.0445	0.19	0.006	0	Tumour
NPM1	0	1.04055	0.886	0.752	0	Tumour
RAB3IP	0	1.03778	0.264	0.04	0	Tumour
SLC25A4	0	1.03592	0.316	0.045	0	Tumour
CTSD	0	1.03529	0.745	0.5	0	Tumour
TUBA1C	0	1.03281	0.41	0.148	0	Tumour
SLC39A14	0	1.03042	0.216	0.012	0	Tumour
NDUFA5	0	1.02384	0.487	0.183	0	Tumour
GGT1	0	1.02237	0.259	0.045	0	Tumour
TMEM140	0	1.022	0.355	0.091	0	Tumour
NRN1	0	1.02119	0.153	0.005	0	Tumour
SELM	0	1.01944	0.36	0.156	0	Tumour
LINC00887	0	1.01767	0.199	0	0	Tumour
ITGB8	0	1.01725	0.205	0.005	0	Tumour
PRDX6	0	1.0113	0.623	0.318	0	Tumour
CEBPD	0	1.00525	0.435	0.215	0	Tumour
ESD	0	1.00267	0.431	0.132	0	Tumour
CUBN	0	1.00204	0.182	0.008	0	Tumour
GNLY	0	4.449	0.872	0.076	0	NK
KLRD1	0	3.13706	0.901	0.082	0	NK
FGFBP2	0	3.12619	0.649	0.043	0	NK
SPON2	0	2.86926	0.63	0.087	0	NK
PTGDS	0	2.85759	0.157	0.006	0	NK
KLRB1	0	2.56253	0.814	0.111	0	NK
GZMB	0	2.54532	0.751	0.145	0	NK
CLIC3	0	2.51568	0.635	0.08	0	NK
PRF1	0	2.33744	0.855	0.308	0	NK
AREG	0	2.33261	0.444	0.141	0	NK
KLRF1	0	2.29391	0.56	0.011	0	NK
XCL2	0	2.21139	0.392	0.052	0	NK
HOPX	0	2.20197	0.728	0.152	0	NK
SH2D1B	0	2.01153	0.479	0.009	0	NK
CD247	0	1.96777	0.818	0.313	0	NK
CD7	0	1.96763	0.903	0.368	0	NK
XCL1	0	1.8672	0.282	0.06	0	NK
MATK	0	1.84342	0.577	0.093	0	NK
GZMM	0	1.78636	0.667	0.168	0	NK
FCGR3A	0	1.71824	0.615	0.137	0	NK
CTSW	0	1.70105	0.922	0.404	0	NK
PLAC8	0	1.69083	0.541	0.115	0	NK
KLRC1	0	1.69003	0.274	0.014	0	NK
NKG7	0	1.64611	0.986	0.477	0	NK
S1PR5	0	1.62986	0.386	0.024	0	NK
IFITM1	0	1.61239	0.93	0.537	0	NK
CCL4	0	1.5757	0.843	0.41	0	NK
CCL3	0	1.56653	0.402	0.168	0	NK
IL2RB	0	1.50049	0.487	0.141	0	NK
TMIGD2	0	1.47826	0.343	0.025	0	NK
TBX21	0	1.44156	0.409	0.071	0	NK
IFITM2	0	1.39964	0.881	0.57	0	NK
PTGDR	0	1.392	0.363	0.04	0	NK
NCR3	0	1.37003	0.371	0.052	0	NK
KIR2DL3	0	1.36998	0.206	0.006	0	NK
CX3CR1	0	1.3566	0.317	0.057	0	NK
KIR3DL1	0	1.2844	0.191	0.006	0	NK
GZMH	0	1.27911	0.567	0.192	0	NK
ID2	0	1.26315	0.653	0.342	0	NK
TXK	0	1.24259	0.441	0.124	0	NK
MAPK1	0	1.23712	0.411	0.123	0	NK
ADGRG1	0	1.23419	0.44	0.143	0	NK
CD160	0	1.20653	0.234	0.009	0	NK
TTC38	0	1.19326	0.32	0.055	0	NK
ADRB2	0	1.16868	0.307	0.07	0	NK
NCR1	0	1.15488	0.265	0.013	0	NK
ZNF683	0	1.1376	0.161	0.037	0	NK
BIN2	0	1.13399	0.565	0.263	0	NK
GNPTAB	0	1.13123	0.38	0.123	0	NK
MBP	0	1.12696	0.51	0.204	0	NK
PRSS23	0	1.12562	0.327	0.054	0	NK
C1orf21	0	1.12241	0.301	0.046	0	NK
AOAH	0	1.11217	0.474	0.176	0	NK
CCND3	0	1.07916	0.679	0.391	0	NK
HSPA6	0	1.07138	0.339	0.233	0	NK
KIR2DL1	0	1.0673	0.157	0.003	0	NK
JAK1	0	1.06516	0.663	0.408	0	NK
TXNIP	0	1.06396	0.928	0.747	0	NK
FCRL6	0	1.06074	0.27	0.039	0	NK
CCL4L2	0	1.03363	0.231	0.138	0	NK
PTPN4	0	1.03355	0.382	0.128	0	NK
SELPLG	0	1.03326	0.561	0.301	0	NK
RAP1B	0	1.03183	0.632	0.384	0	NK
PYHIN1	0	1.02992	0.432	0.171	0	NK
GPR65	0	1.02935	0.42	0.177	0	NK
KRT86	0	1.02807	0.142	0.021	0	NK
CST7	0	1.02606	0.947	0.482	0	NK
ZAP70	0	1.01441	0.469	0.204	0	NK
PLEK	0	1.00485	0.465	0.216	0	NK
S100A8	0	6.33941	0.855	0.02	0	Monocytes
S100A9	0	6.10441	0.909	0.024	0	Monocytes
FCN1	0	4.34609	0.938	0.015	0	Monocytes
LYZ	0	4.32792	0.941	0.085	0	Monocytes
VCAN	0	4.1071	0.756	0.03	0	Monocytes
S100A12	0	3.82098	0.632	0.004	0	Monocytes
LST1	0	3.45914	0.885	0.078	0	Monocytes
CTSS	0	3.16566	0.97	0.265	0	Monocytes
AIF1	0	3.076	0.947	0.148	0	Monocytes
MNDA	0	2.7611	0.75	0.053	0	Monocytes
SPI1	0	2.61271	0.848	0.088	0	Monocytes
LINC01272	0	2.60824	0.519	0.013	0	Monocytes
S100A6	0	2.55763	0.996	0.724	0	Monocytes
TYROBP	0	2.54075	0.992	0.246	0	Monocytes
CSTA	0	2.50474	0.688	0.029	0	Monocytes
CFD	0	2.42214	0.805	0.061	0	Monocytes
CYBB	0	2.41099	0.743	0.066	0	Monocytes
CFP	0	2.36912	0.653	0.019	0	Monocytes
FCER1G	0	2.36633	0.937	0.2	0	Monocytes
TKT	0	2.363	0.844	0.217	0	Monocytes
LILRB2	0	2.30879	0.622	0.027	0	Monocytes
NCF2	0	2.26474	0.659	0.03	0	Monocytes
CD14	0	2.24754	0.648	0.06	0	Monocytes
STXBP2	0	2.24024	0.718	0.162	0	Monocytes
PSAP	0	2.18036	0.96	0.42	0	Monocytes
TYMP	0	2.15783	0.789	0.173	0	Monocytes
MPEG1	0	2.1568	0.609	0.025	0	Monocytes
FPR1	0	2.05909	0.585	0.034	0	Monocytes
TSPO	0	2.05646	0.893	0.423	0	Monocytes
PLBD1	0	2.05104	0.471	0.041	0	Monocytes
CSF3R	0	2.04215	0.553	0.033	0	Monocytes
SLC11A1	0	2.00881	0.601	0.035	0	Monocytes
S100A4	0	2.00283	0.995	0.715	0	Monocytes
HCK	0	1.98672	0.591	0.042	0	Monocytes
FGL2	0	1.98349	0.705	0.109	0	Monocytes
FTL	0	1.94933	1	0.927	0	Monocytes
COTL1	0	1.92662	0.912	0.461	0	Monocytes
FGR	0	1.92286	0.695	0.113	0	Monocytes
CST3	0	1.91082	0.987	0.21	0	Monocytes
CD36	0	1.90162	0.464	0.016	0	Monocytes
APLP2	0	1.90079	0.678	0.16	0	Monocytes
AP1S2	0	1.8878	0.662	0.133	0	Monocytes
LILRA5	0	1.87324	0.474	0.006	0	Monocytes
S100A11	0	1.85537	0.971	0.565	0	Monocytes
FTH1	0	1.84798	0.999	0.942	0	Monocytes
LRP1	0	1.84699	0.521	0.041	0	Monocytes
PILRA	0	1.80252	0.537	0.039	0	Monocytes
C19orf38	0	1.79687	0.509	0.014	0	Monocytes
C10orf54	0	1.78683	0.754	0.223	0	Monocytes
NEAT1	0	1.78542	0.945	0.446	0	Monocytes
MS4A7	0	1.78087	0.532	0.067	0	Monocytes
CEBPD	0	1.77137	0.678	0.179	0	Monocytes
DUSP6	0	1.75763	0.507	0.059	0	Monocytes
CD302	0	1.7554	0.533	0.046	0	Monocytes
JAML	0	1.75086	0.581	0.092	0	Monocytes
TNFAIP2	0	1.74347	0.48	0.029	0	Monocytes
CD68	0	1.73364	0.763	0.102	0	Monocytes
LTA4H	0	1.73117	0.613	0.146	0	Monocytes
NCF1	0	1.72921	0.572	0.186	0	Monocytes
SERPINA1	0	1.72022	0.883	0.123	0	Monocytes
TIMP1	0	1.69392	0.671	0.177	0	Monocytes
GRN	0	1.68919	0.748	0.174	0	Monocytes
RNF130	0	1.68725	0.66	0.114	0	Monocytes
POU2F2	0	1.67081	0.502	0.072	0	Monocytes
CLEC7A	0	1.66377	0.52	0.046	0	Monocytes
LILRB1	0	1.65168	0.463	0.044	0	Monocytes
LILRA2	0	1.65157	0.454	0.015	0	Monocytes
IGSF6	0	1.65126	0.55	0.052	0	Monocytes
LILRB3	0	1.64483	0.475	0.024	0	Monocytes
PYCARD	0	1.63316	0.782	0.288	0	Monocytes
CDA	0	1.63235	0.413	0.01	0	Monocytes
CD300E	0	1.62955	0.409	0.005	0	Monocytes
PGD	0	1.6262	0.543	0.113	0	Monocytes
TNFSF13B	0	1.61936	0.536	0.067	0	Monocytes
AHNAK	0	1.6174	0.731	0.35	0	Monocytes
GCA	0	1.5879	0.485	0.069	0	Monocytes
GNAI2	0	1.5773	0.697	0.232	0	Monocytes
LRRC25	0	1.56391	0.422	0.024	0	Monocytes
BRI3	0	1.55894	0.523	0.094	0	Monocytes
LGALS2	0	1.54906	0.346	0.046	0	Monocytes
ZEB2	0	1.54719	0.617	0.159	0	Monocytes
LYN	0	1.54643	0.524	0.094	0	Monocytes
RAB31	0	1.54528	0.549	0.076	0	Monocytes
CLEC12A	0	1.54077	0.412	0.021	0	Monocytes
TALDO1	0	1.54056	0.718	0.294	0	Monocytes
SLC7A7	0	1.52956	0.494	0.051	0	Monocytes
GABARAP	0	1.5155	0.952	0.663	0	Monocytes
C5AR1	0	1.50188	0.391	0.031	0	Monocytes
IFITM3	0	1.48518	0.654	0.266	0	Monocytes
PRAM1	0	1.48211	0.398	0.013	0	Monocytes
SAT1	0	1.46604	0.9	0.557	0	Monocytes
OAZ1	0	1.46505	0.964	0.765	0	Monocytes
IRAK3	0	1.46455	0.408	0.022	0	Monocytes
PLAUR	0	1.4616	0.396	0.058	0	Monocytes
MS4A6A	0	1.45896	0.634	0.097	0	Monocytes
DMXL2	0	1.45483	0.375	0.017	0	Monocytes
S100A10	0	1.45334	0.939	0.576	0	Monocytes
MAFB	0	1.44915	0.476	0.068	0	Monocytes
KCTD12	0	1.43471	0.444	0.048	0	Monocytes
TBXAS1	0	1.42446	0.491	0.077	0	Monocytes
BCL2A1	0	1.42351	0.342	0.074	0	Monocytes
ASGR1	0	1.40888	0.37	0.012	0	Monocytes
CPPED1	0	1.40719	0.43	0.05	0	Monocytes
APOBEC3A	0	1.40706	0.271	0.004	0	Monocytes
PECAM1	0	1.39461	0.546	0.145	0	Monocytes
BLVRB	0	1.38803	0.519	0.114	0	Monocytes
C1orf162	0	1.38687	0.654	0.174	0	Monocytes
ARPC1B	0	1.38036	0.906	0.588	0	Monocytes
IL17RA	0	1.378	0.475	0.108	0	Monocytes
LGALS1	0	1.37187	0.883	0.414	0	Monocytes
SAMHD1	0	1.3654	0.659	0.253	0	Monocytes
NAIP	0	1.35957	0.374	0.042	0	Monocytes
CSF1R	0	1.35864	0.416	0.053	0	Monocytes
CD93	0	1.34788	0.37	0.027	0	Monocytes
CYP1B1	0	1.34444	0.277	0.006	0	Monocytes
MYO1F	0	1.3321	0.591	0.193	0	Monocytes
NUP214	0	1.32841	0.447	0.084	0	Monocytes
ZNF385A	0	1.32494	0.392	0.033	0	Monocytes
H3F3A	0	1.32171	0.971	0.83	0	Monocytes
FAM26F	0	1.31323	0.406	0.071	0	Monocytes
CLEC4E	0	1.31137	0.315	0.018	0	Monocytes
CUX1	0	1.31101	0.405	0.089	0	Monocytes
MEGF9	0	1.29543	0.339	0.035	0	Monocytes
AGTRAP	0	1.29425	0.537	0.158	0	Monocytes
RP11-1143G9.4	0	1.29362	0.278	0.007	0	Monocytes
LRRK2	0	1.28507	0.341	0.027	0	Monocytes
THBS1	0	1.27819	0.136	0.026	0	Monocytes
IFI30	0	1.26341	0.369	0.046	0	Monocytes
LGALS3	0	1.2622	0.689	0.212	0	Monocytes
PTPRE	0	1.26041	0.496	0.138	0	Monocytes
ADGRE2	0	1.25745	0.325	0.02	0	Monocytes
TNFRSF1B	0	1.2564	0.664	0.292	0	Monocytes
HK3	0	1.25304	0.316	0.006	0	Monocytes
EMILIN2	0	1.24995	0.355	0.029	0	Monocytes
GPX1	0	1.245	0.759	0.323	0	Monocytes
FCGRT	0	1.24136	0.627	0.158	0	Monocytes
NBPF26	0	1.23841	0.382	0.074	0	Monocytes
EVI2B	0	1.23778	0.573	0.217	0	Monocytes
CEBPB	0	1.23687	0.53	0.187	0	Monocytes
CPVL	0	1.23283	0.531	0.079	0	Monocytes
MARCH1	0	1.22873	0.399	0.051	0	Monocytes
SYK	0	1.22619	0.406	0.066	0	Monocytes
FCGR2A	0	1.21047	0.42	0.055	0	Monocytes
THEMIS2	0	1.20806	0.437	0.088	0	Monocytes
IFNGR2	0	1.20625	0.43	0.083	0	Monocytes
LILRA1	0	1.20481	0.296	0.006	0	Monocytes
PGLS	0	1.20192	0.636	0.264	0	Monocytes
NAAA	0	1.19976	0.44	0.129	0	Monocytes
ASAH1	0	1.19355	0.584	0.189	0	Monocytes
ARRB2	0	1.18716	0.637	0.267	0	Monocytes
GSTP1	0	1.18558	0.871	0.53	0	Monocytes
ANXA2	0	1.18347	0.714	0.319	0	Monocytes
ZNF106	0	1.18335	0.437	0.12	0	Monocytes
NAMPT	0	1.16619	0.385	0.146	0	Monocytes
NPC2	0	1.16279	0.77	0.25	0	Monocytes
RBP7	0	1.15922	0.317	0.014	0	Monocytes
C4orf48	0	1.15	0.521	0.179	0	Monocytes
CTSZ	0	1.13969	0.451	0.093	0	Monocytes
NOTCH2	0	1.13812	0.348	0.054	0	Monocytes
BACH1	0	1.13576	0.355	0.067	0	Monocytes
HRH2	0	1.13161	0.315	0.024	0	Monocytes
RXRA	0	1.13031	0.305	0.021	0	Monocytes
NUMB	0	1.12931	0.393	0.085	0	Monocytes
RASSF2	0	1.12838	0.326	0.039	0	Monocytes
ITGB2	0	1.12428	0.865	0.546	0	Monocytes
RNF144B	0	1.1199	0.289	0.032	0	Monocytes
SMAP2	0	1.11834	0.56	0.229	0	Monocytes
RHOG	0	1.11428	0.678	0.328	0	Monocytes
CLEC4A	0	1.10913	0.3	0.02	0	Monocytes
SERP1	0	1.10288	0.832	0.525	0	Monocytes
TLR4	0	1.10215	0.291	0.018	0	Monocytes
PTAFR	0	1.10148	0.296	0.028	0	Monocytes
SERPINB1	0	1.09848	0.63	0.332	0	Monocytes
PRELID1	0	1.09574	0.67	0.36	0	Monocytes
LY86	0	1.09541	0.387	0.066	0	Monocytes
LGALS9	0	1.08961	0.43	0.106	0	Monocytes
MTPN	0	1.08775	0.539	0.224	0	Monocytes
PAK1	0	1.08753	0.383	0.074	0	Monocytes
TGFBI	0	1.08229	0.409	0.065	0	Monocytes
CCDC88A	0	1.08116	0.355	0.06	0	Monocytes
ZYX	0	1.0763	0.639	0.313	0	Monocytes
CECR1	0	1.07545	0.443	0.133	0	Monocytes
ODF3B	0	1.07183	0.404	0.105	0	Monocytes
TLN1	0	1.06767	0.557	0.281	0	Monocytes
GRINA	0	1.05425	0.528	0.183	0	Monocytes
GPBAR1	0	1.05314	0.228	0.005	0	Monocytes
ATP6V1B2	0	1.05204	0.413	0.11	0	Monocytes
ALOX5	0	1.04896	0.342	0.051	0	Monocytes
CD33	0	1.04872	0.295	0.022	0	Monocytes
NFAM1	0	1.04708	0.262	0.008	0	Monocytes
NAGK	0	1.04384	0.408	0.108	0	Monocytes
CD163	0	1.04155	0.307	0.042	0	Monocytes
FOLR3	0	1.04021	0.166	0.002	0	Monocytes
OSCAR	0	1.0393	0.269	0.011	0	Monocytes
TCIRG1	0	1.03846	0.475	0.168	0	Monocytes
NFE2	0	1.03788	0.228	0.002	0	Monocytes
GRB2	0	1.03554	0.58	0.273	0	Monocytes
IFITM2	0	1.03505	0.812	0.59	0	Monocytes
NUDT16	0	1.03209	0.38	0.094	0	Monocytes
KCNE3	0	1.03042	0.266	0.011	0	Monocytes
ADRBK1	0	1.03003	0.394	0.107	0	Monocytes
SCIMP	0	1.02492	0.3	0.033	0	Monocytes
AP2S1	0	1.02417	0.601	0.276	0	Monocytes
TIMP2	0	1.01374	0.302	0.034	0	Monocytes
CTSH	0	1.01351	0.486	0.123	0	Monocytes
CAPNS1	0	1.01239	0.408	0.114	0	Monocytes
PLXDC2	0	1.00989	0.39	0.067	0	Monocytes
PLXNB2	0	1.0096	0.281	0.029	0	Monocytes
SULT1A1	0	1.00325	0.267	0.026	0	Monocytes
APOE	0	6.55912	0.744	0.037	0	Macrophages
APOC1	0	5.6456	0.724	0.014	0	Macrophages
C1QC	0	5.61955	0.771	0.009	0	Macrophages
C1QB	0	5.47563	0.762	0.012	0	Macrophages
C1QA	0	5.07895	0.779	0.019	0	Macrophages
HLA-DRA	0	3.69573	0.964	0.408	0	Macrophages
HLA-DPA1	0	3.37928	0.948	0.535	0	Macrophages
HLA-DRB5	0	3.19991	0.882	0.375	0	Macrophages
GPX1	0	3.18959	0.92	0.324	0	Macrophages
CD68	0	3.17998	0.862	0.114	0	Macrophages
HLA-DQB1	0	3.17535	0.905	0.322	0	Macrophages
CTSB	0	3.15374	0.884	0.262	0	Macrophages
HLA-DPB1	0	3.14685	0.94	0.503	0	Macrophages
HLA-DRB1	0	3.10833	0.967	0.544	0	Macrophages
MS4A6A	0	3.04301	0.851	0.096	0	Macrophages
NPC2	0	3.03651	0.904	0.255	0	Macrophages
C3	0	3.02276	0.629	0.029	0	Macrophages
CST3	0	2.98837	0.957	0.235	0	Macrophages
HLA-DQA1	0	2.92527	0.885	0.315	0	Macrophages
MAFB	0	2.90353	0.728	0.061	0	Macrophages
FTL	0	2.79807	0.994	0.93	0	Macrophages
CD74	0	2.78271	0.994	0.815	0	Macrophages
TREM2	0	2.78058	0.585	0.003	0	Macrophages
GLUL	0	2.76303	0.816	0.171	0	Macrophages
PSAP	0	2.74481	0.947	0.437	0	Macrophages
MS4A7	0	2.6691	0.756	0.064	0	Macrophages
LGMN	0	2.66304	0.467	0.028	0	Macrophages
SEPP1	0	2.59721	0.27	0.044	0	Macrophages
GRN	0	2.57504	0.859	0.183	0	Macrophages
HMOX1	0	2.56524	0.644	0.169	0	Macrophages
CD14	0	2.54847	0.698	0.073	0	Macrophages
FN1	0	2.53749	0.367	0.019	0	Macrophages
GPNMB	0	2.43074	0.375	0.008	0	Macrophages
HLA-DMA	0	2.42154	0.859	0.26	0	Macrophages
TYROBP	0	2.38328	0.935	0.272	0	Macrophages
CTSD	0	2.31269	0.801	0.492	0	Macrophages
CPVL	0	2.31047	0.715	0.078	0	Macrophages
FCGRT	0	2.28478	0.797	0.159	0	Macrophages
SAT1	0	2.24574	0.977	0.561	0	Macrophages
SLC40A1	0	2.2307	0.337	0.038	0	Macrophages
CTSL	0	2.21923	0.548	0.073	0	Macrophages
CD163	0	2.21858	0.494	0.036	0	Macrophages
CAPG	0	2.21405	0.724	0.158	0	Macrophages
APOC4-APOC2	0	2.20875	0.125	0.004	0	Macrophages
SGK1	0	2.20562	0.574	0.099	0	Macrophages
HLA-DQA2	0	2.16728	0.462	0.106	0	Macrophages
LIPA	0	2.16324	0.583	0.102	0	Macrophages
FCER1G	0	2.16031	0.895	0.225	0	Macrophages
PLXDC2	0	2.14986	0.646	0.057	0	Macrophages
MS4A4A	0	2.14085	0.486	0.019	0	Macrophages
AIF1	0	2.08351	0.88	0.176	0	Macrophages
SLC1A3	0	2.08172	0.456	0.009	0	Macrophages
FCGR2A	0	2.07546	0.602	0.052	0	Macrophages
FCGR1A	0	2.06996	0.542	0.026	0	Macrophages
LILRB4	0	2.0534	0.564	0.028	0	Macrophages
CXCL16	0	2.04976	0.639	0.056	0	Macrophages
SPP1	0	1.99403	0.141	0.062	0	Macrophages
CSF1R	0	1.99358	0.605	0.049	0	Macrophages
MARCKS	0	1.99197	0.564	0.039	0	Macrophages
YWHAH	0	1.99169	0.648	0.2	0	Macrophages
HLA-DMB	0	1.93628	0.691	0.11	0	Macrophages
CTSH	0	1.92132	0.705	0.117	0	Macrophages
A2M	0	1.90301	0.516	0.023	0	Macrophages
PLTP	0	1.89725	0.346	0.015	0	Macrophages
OLFML3	0	1.88797	0.361	0.004	0	Macrophages
IGSF6	0	1.88619	0.57	0.065	0	Macrophages
PLAUR	0	1.88174	0.478	0.061	0	Macrophages
SPI1	0	1.8808	0.799	0.114	0	Macrophages
CPM	0	1.86081	0.388	0.027	0	Macrophages
VSIG4	0	1.85288	0.395	0.007	0	Macrophages
RAB31	0	1.83912	0.65	0.082	0	Macrophages
MSR1	0	1.83348	0.457	0.006	0	Macrophages
GPR34	0	1.81434	0.379	0.009	0	Macrophages
ASAH1	0	1.81409	0.69	0.193	0	Macrophages
CTSZ	0	1.8126	0.588	0.094	0	Macrophages
RNASE1	0	1.8084	0.119	0.02	0	Macrophages
ALDH2	0	1.80708	0.606	0.083	0	Macrophages
MFSD1	0	1.8069	0.657	0.117	0	Macrophages
IL18	0	1.79825	0.535	0.034	0	Macrophages
CXCL10	0	1.78027	0.107	0.005	0	Macrophages
RNF130	0	1.7614	0.695	0.127	0	Macrophages
FCGR3A	0	1.72374	0.69	0.163	0	Macrophages
C1orf162	0	1.72031	0.744	0.181	0	Macrophages
CYBB	0	1.70744	0.633	0.094	0	Macrophages
ADAP2	0	1.68632	0.497	0.029	0	Macrophages
FAM26F	0	1.68593	0.518	0.073	0	Macrophages
C5AR1	0	1.68162	0.364	0.043	0	Macrophages
S100A11	0	1.67296	0.921	0.581	0	Macrophages
TNFSF13	0	1.66961	0.514	0.044	0	Macrophages
SLCO2B1	0	1.65098	0.394	0.003	0	Macrophages
FGL2	0	1.64881	0.646	0.131	0	Macrophages
IER3	0	1.64248	0.407	0.076	0	Macrophages
PDK4	0	1.642	0.398	0.079	0	Macrophages
CFD	0	1.62975	0.573	0.1	0	Macrophages
OLR1	0	1.61858	0.377	0.007	0	Macrophages
FOLR2	0	1.61312	0.229	0.006	0	Macrophages
GSN	0	1.61002	0.612	0.082	0	Macrophages
LYZ	0	1.59891	0.854	0.116	0	Macrophages
CD9	0	1.59484	0.463	0.062	0	Macrophages
TYMP	0	1.57946	0.689	0.199	0	Macrophages
PPT1	0	1.57387	0.658	0.172	0	Macrophages
DAB2	0	1.54551	0.473	0.072	0	Macrophages
LY86	0	1.53008	0.542	0.063	0	Macrophages
CREG1	0	1.52887	0.455	0.068	0	Macrophages
FCGR2B	0	1.51218	0.385	0.032	0	Macrophages
FTH1	0	1.51023	0.993	0.944	0	Macrophages
CXCL9	0	1.47528	0.122	0.005	0	Macrophages
GRINA	0	1.4493	0.639	0.184	0	Macrophages
TBXAS1	0	1.44445	0.538	0.086	0	Macrophages
CTSS	0	1.43099	0.854	0.295	0	Macrophages
PLD4	0	1.42753	0.333	0.019	0	Macrophages
C3AR1	0	1.41784	0.419	0.04	0	Macrophages
KCNMA1	0	1.41716	0.312	0.007	0	Macrophages
PLD3	0	1.41508	0.464	0.154	0	Macrophages
SDS	0	1.4117	0.233	0.002	0	Macrophages
CD63	0	1.41017	0.774	0.387	0	Macrophages
TMEM176B	0	1.40583	0.578	0.113	0	Macrophages
KLF4	0	1.39446	0.344	0.062	0	Macrophages
RAC1	0	1.39021	0.797	0.399	0	Macrophages
LGALS3	0	1.38553	0.561	0.235	0	Macrophages
KCTD12	0	1.38508	0.463	0.059	0	Macrophages
RNASE6	0	1.38485	0.455	0.06	0	Macrophages
RASSF4	0	1.38449	0.516	0.108	0	Macrophages
LAIR1	0	1.36985	0.505	0.082	0	Macrophages
LAP3	0	1.356	0.515	0.146	0	Macrophages
IFNGR1	0	1.34019	0.558	0.162	0	Macrophages
NEAT1	0	1.33901	0.76	0.474	0	Macrophages
PRDX1	0	1.33405	0.694	0.45	0	Macrophages
CEBPD	0	1.33272	0.665	0.195	0	Macrophages
RNASET2	0	1.33181	0.755	0.324	0	Macrophages
TNFSF13B	0	1.32637	0.492	0.084	0	Macrophages
SDCBP	0	1.32635	0.681	0.271	0	Macrophages
SLC11A1	0	1.32067	0.36	0.07	0	Macrophages
TGFBI	0	1.30916	0.487	0.069	0	Macrophages
HLA-DOA	0	1.27051	0.396	0.038	0	Macrophages
HLA-DQB2	0	1.24741	0.26	0.014	0	Macrophages
CSF2RA	0	1.24272	0.366	0.03	0	Macrophages
LGALS9	0	1.24116	0.505	0.11	0	Macrophages
RGS10	0	1.23503	0.703	0.318	0	Macrophages
IFNGR2	0	1.23338	0.471	0.09	0	Macrophages
SERPING1	0	1.23148	0.386	0.054	0	Macrophages
ATP6V0B	0	1.22751	0.735	0.315	0	Macrophages
DSE	0	1.22501	0.388	0.047	0	Macrophages
PILRA	0	1.2248	0.445	0.061	0	Macrophages
SERPINF1	0	1.22296	0.331	0.017	0	Macrophages
MRC1	0	1.2189	0.158	0.007	0	Macrophages
CLEC7A	0	1.21756	0.44	0.066	0	Macrophages
CD302	0	1.20954	0.451	0.066	0	Macrophages
MAN2B1	0	1.20941	0.489	0.125	0	Macrophages
STAB1	0	1.17786	0.273	0.029	0	Macrophages
MEF2C	0	1.17751	0.441	0.078	0	Macrophages
GAA	0	1.17556	0.381	0.05	0	Macrophages
CXCL8	0	1.16941	0.115	0.008	0	Macrophages
IFI30	0	1.16088	0.363	0.056	0	Macrophages
SLC7A7	0	1.15275	0.448	0.068	0	Macrophages
RAB32	0	1.14845	0.358	0.051	0	Macrophages
IL1B	0	1.13725	0.138	0.016	0	Macrophages
MERTK	0	1.13617	0.256	0.011	0	Macrophages
DOCK4	0	1.13439	0.278	0.01	0	Macrophages
GAL3ST4	0	1.13162	0.253	0.002	0	Macrophages
DNASE2	0	1.13109	0.398	0.093	0	Macrophages
ATP6V1B2	0	1.12936	0.456	0.116	0	Macrophages
MNDA	0	1.12808	0.514	0.091	0	Macrophages
CTSC	0	1.12459	0.697	0.427	0	Macrophages
FBP1	0	1.12246	0.213	0.046	0	Macrophages
ARHGAP18	0	1.11631	0.437	0.109	0	Macrophages
CD86	0	1.11102	0.368	0.042	0	Macrophages
F13A1	0	1.10908	0.171	0.023	0	Macrophages
LY96	0	1.10799	0.383	0.055	0	Macrophages
C15orf48	0	1.1077	0.163	0.013	0	Macrophages
MEF2A	0	1.10212	0.403	0.103	0	Macrophages
RAB20	0	1.09212	0.312	0.031	0	Macrophages
LHFPL2	0	1.08633	0.275	0.009	0	Macrophages
GNB4	0	1.07909	0.346	0.047	0	Macrophages
ODF3B	0	1.07666	0.417	0.113	0	Macrophages
SLC31A2	0	1.07504	0.361	0.051	0	Macrophages
CSF3R	0	1.06933	0.363	0.062	0	Macrophages
HERPUD1	0	1.06614	0.676	0.423	0	Macrophages
HSPB1	0	1.06073	0.666	0.511	0	Macrophages
FUCA1	0	1.06062	0.242	0.044	0	Macrophages
CYFIP1	0	1.05106	0.308	0.032	0	Macrophages
LST1	0	1.04917	0.649	0.119	0	Macrophages
AKR1A1	0	1.04844	0.541	0.199	0	Macrophages
LRP1	0	1.04735	0.387	0.065	0	Macrophages
ALOX5	0	1.03918	0.359	0.059	0	Macrophages
CXCL2	0	1.03774	0.113	0.014	0	Macrophages
FPR1	0	1.03154	0.373	0.066	0	Macrophages
ALOX15B	0	1.03092	0.165	0.004	0	Macrophages
SLC8A1	0	1.03065	0.312	0.031	0	Macrophages
PHACTR1	0	1.02921	0.221	0.024	0	Macrophages
CD83	0	1.02742	0.274	0.063	0	Macrophages
AP1B1	0	1.02126	0.377	0.091	0	Macrophages
ABCA1	0	1.01923	0.264	0.031	0	Macrophages
ACSL1	0	1.01326	0.297	0.061	0	Macrophages
TM6SF1	0	1.0114	0.292	0.02	0	Macrophages
SCPEP1	0	1.0073	0.411	0.105	0	Macrophages
NINJ1	0	1.0066	0.445	0.157	0	Macrophages
NAMPT	0	1.00657	0.368	0.155	0	Macrophages
RHOB	0	1.00381	0.628	0.352	0	Macrophages
CSTB	0	1.00173	0.658	0.443	0	Macrophages
PTGDS	0	4.56942	0.476	0.025	0	pDC
IRF7	0	4.24769	0.966	0.129	0	pDC
PLD4	0	4.23912	0.951	0.039	0	pDC
LILRA4	0	4.08349	0.942	0.004	0	pDC
IRF8	0	3.9685	0.942	0.076	0	pDC
JCHAIN	0	3.5966	0.911	0.013	0	pDC
TCL1A	0	3.51312	0.445	0.012	0	pDC
CCDC50	0	3.3836	0.92	0.068	0	pDC
TCF4	0	3.2659	0.899	0.044	0	pDC
UGCG	0	3.25498	0.913	0.088	0	pDC
SERPINF1	0	3.23115	0.879	0.037	0	pDC
GZMB	0	3.1665	0.934	0.223	0	pDC
IL3RA	0	3.09891	0.844	0.013	0	pDC
ITM2C	0	3.07533	0.927	0.193	0	pDC
DERL3	0	3.06338	0.792	0.011	0	pDC
MZB1	0	2.87587	0.824	0.034	0	pDC
TSPAN13	0	2.86578	0.821	0.019	0	pDC
SPIB	0	2.83453	0.803	0.012	0	pDC
PPP1R14B	0	2.81194	0.765	0.034	0	pDC
TPM2	0	2.76412	0.755	0.012	0	pDC
CLEC4C	0	2.75293	0.783	0.001	0	pDC
PLAC8	0	2.72387	0.937	0.169	0	pDC
APP	0	2.72126	0.875	0.129	0	pDC
FAM129C	0	2.61319	0.728	0.015	0	pDC
LRRC26	0	2.59291	0.708	0.001	0	pDC
GPR183	0	2.55347	0.602	0.111	0	pDC
CLIC3	0	2.44408	0.824	0.152	0	pDC
PTCRA	0	2.44153	0.656	0.001	0	pDC
SOX4	0	2.42737	0.599	0.087	0	pDC
RNASE6	0	2.41984	0.821	0.086	0	pDC
CYB561A3	0	2.41018	0.755	0.069	0	pDC
SEC61B	0	2.36069	0.965	0.483	0	pDC
MPEG1	0	2.31732	0.746	0.08	0	pDC
BCL11A	0	2.29984	0.711	0.011	0	pDC
C1orf186	0	2.29489	0.791	0.041	0	pDC
MAP1A	0	2.2407	0.657	0.005	0	pDC
SCT	0	2.23944	0.508	0	0	pDC
C12orf75	0	2.23337	0.847	0.219	0	pDC
SMPD3	0	2.20444	0.635	0.011	0	pDC
NPC2	0	2.20099	0.939	0.299	0	pDC
CXCR3	0	2.15392	0.748	0.204	0	pDC
RASD1	0	2.13092	0.489	0.043	0	pDC
ALOX5AP	0	2.098	0.94	0.338	0	pDC
LILRB4	0	2.07966	0.722	0.064	0	pDC
BLNK	0	2.00444	0.628	0.026	0	pDC
VIMP	0	1.99713	0.807	0.193	0	pDC
PTPRS	0	1.96434	0.569	0.007	0	pDC
GAPT	0	1.95646	0.583	0.042	0	pDC
IRF4	0	1.93666	0.485	0.055	0	pDC
DNASE1L3	0	1.91751	0.598	0.012	0	pDC
PTPRE	0	1.91064	0.781	0.171	0	pDC
LAMP5	0	1.90771	0.488	0.001	0	pDC
SPCS1	0	1.85684	0.931	0.442	0	pDC
LINC00996	0	1.8441	0.474	0.007	0	pDC
TNFRSF21	0	1.83566	0.529	0.015	0	pDC
ZFAT	0	1.80009	0.491	0.016	0	pDC
TRAF4	0	1.79889	0.518	0.028	0	pDC
CCDC88A	0	1.77803	0.662	0.087	0	pDC
GRN	0	1.74951	0.856	0.228	0	pDC
CLN8	0	1.74875	0.529	0.044	0	pDC
SELL	0	1.74075	0.807	0.167	0	pDC
GAS6	0	1.72743	0.567	0.035	0	pDC
PPP1R14A	0	1.71111	0.381	0.013	0	pDC
FCHSD2	0	1.67114	0.546	0.064	0	pDC
C12orf45	0	1.65647	0.558	0.056	0	pDC
IDH3A	0	1.6514	0.558	0.064	0	pDC
RP11-117D22.2	0	1.61946	0.492	0.005	0	pDC
TGFBI	0	1.58637	0.624	0.097	0	pDC
MS4A6A	0	1.56819	0.693	0.148	0	pDC
RUNX2	0	1.5641	0.506	0.057	0	pDC
UNC93B1	0	1.54096	0.514	0.061	0	pDC
CD4	0	1.53345	0.662	0.15	0	pDC
MEF2C	0	1.52528	0.606	0.102	0	pDC
OPN3	0	1.51996	0.407	0.036	0	pDC
CD2AP	0	1.51514	0.537	0.074	0	pDC
RPS6KA4	0	1.51075	0.506	0.061	0	pDC
ST6GALNAC4	0	1.50317	0.541	0.053	0	pDC
JAML	0	1.48719	0.656	0.138	0	pDC
PACSIN1	0	1.45476	0.416	0.006	0	pDC
SEL1L3	0	1.42832	0.518	0.07	0	pDC
STMN1	0	1.4207	0.755	0.15	0	pDC
SLC15A4	0	1.39393	0.479	0.039	0	pDC
IGKC	0	1.39125	0.697	0.019	0	pDC
MAPKAPK2	0	1.38753	0.468	0.059	0	pDC
GNG7	0	1.38076	0.453	0.02	0	pDC
AFF3	0	1.35228	0.436	0.02	0	pDC
P2RY14	0	1.33079	0.369	0.007	0	pDC
PHACTR1	0	1.33021	0.42	0.037	0	pDC
SYK	0	1.30578	0.554	0.098	0	pDC
FUT7	0	1.30448	0.347	0.009	0	pDC
GNA15	0	1.30327	0.361	0.033	0	pDC
SCAMP5	0	1.29878	0.347	0.002	0	pDC
MYBL2	0	1.29617	0.317	0.005	0	pDC
SULF2	0	1.29554	0.431	0.038	0	pDC
CD68	0	1.28689	0.778	0.165	0	pDC
KIAA0226L	0	1.2854	0.405	0.014	0	pDC
EIF2AK4	0	1.27068	0.466	0.072	0	pDC
SMIM5	0	1.24639	0.355	0.003	0	pDC
COBLL1	0	1.23073	0.361	0.019	0	pDC
CORO1C	0	1.20754	0.419	0.054	0	pDC
CSF2RB	0	1.18519	0.35	0.018	0	pDC
PFKFB2	0	1.1824	0.335	0.006	0	pDC
TUBB6	0	1.13063	0.339	0.021	0	pDC
CXorf21	0	1.13015	0.323	0.032	0	pDC
SCN9A	0	1.12179	0.307	0.003	0	pDC
SHD	0	1.11196	0.3	0	0	pDC
SUSD1	0	1.07828	0.277	0.019	0	pDC
TMEM8B	0	1.065	0.291	0.007	0	pDC
GPM6B	0	1.06239	0.26	0.003	0	pDC
VEGFB	0	1.05668	0.332	0.021	0	pDC
CBFA2T3	0	1.0545	0.309	0.01	0	pDC
WDFY4	0	1.05373	0.33	0.021	0	pDC
IGKV1-12	0	1.05216	0.385	0.004	0	pDC
ZDHHC17	0	1.04841	0.347	0.04	0	pDC
LGMN	0	1.0077	0.448	0.057	0	pDC
IGHM	0	1.00622	0.37	0.024	0	pDC
ATP13A2	0	1.00315	0.3	0.024	0	pDC
CST3	1.73337e-304	1.1692	0.969	0.284	3.42097e-300	pDC
PLP2	1.56038e-303	1.75981	0.869	0.325	3.07956e-299	pDC
MAN2B1	1.25087e-302	1.53953	0.645	0.149	2.46872e-298	pDC
CXXC5	3.37964e-299	1.17825	0.436	0.068	6.67005e-295	pDC
SPINT2	3.62179e-297	1.24172	0.625	0.13	7.14797e-293	pDC
TAGLN2	5.58653e-293	1.96851	0.951	0.497	1.10256e-288	pDC
SMIM14	4.31875e-290	1.24851	0.523	0.096	8.52349e-286	pDC
RNASET2	4.3662e-290	1.63985	0.898	0.353	8.61714e-286	pDC
NCF1	4.75959e-289	1.57191	0.775	0.222	9.39353e-285	pDC
RRBP1	8.54352e-288	1.54053	0.575	0.122	1.68615e-283	pDC
CYBB	1.21075e-287	1.3017	0.625	0.13	2.38953e-283	pDC
ATG101	3.2697e-284	1.28493	0.495	0.09	6.45309e-280	pDC
TSPAN3	4.24138e-282	1.2295	0.52	0.098	8.37079e-278	pDC
RNF130	1.10559e-278	1.41329	0.683	0.165	2.182e-274	pDC
CD74	1.00202e-272	1.53429	1	0.828	1.97759e-268	pDC
MGST2	2.84636e-272	1.10008	0.437	0.073	5.61758e-268	pDC
SFT2D2	3.31908e-267	1.32437	0.518	0.106	6.55053e-263	pDC
ADAM19	3.5333e-267	1.01296	0.323	0.043	6.97333e-263	pDC
PLEK	3.16512e-266	1.77005	0.769	0.247	6.24668e-262	pDC
HIGD1A	8.31285e-266	1.0144	0.344	0.048	1.64062e-261	pDC
TXN	1.13309e-264	2.06111	0.875	0.377	2.23627e-260	pDC
FCER1G	6.89783e-260	1.31837	0.907	0.27	1.36136e-255	pDC
HSP90B1	1.2257e-259	1.74246	0.937	0.483	2.41905e-255	pDC
UBE2J1	3.20432e-257	1.46827	0.683	0.192	6.32404e-253	pDC
PPM1K	1.17124e-255	1.45161	0.618	0.152	2.31157e-251	pDC
FLNB	1.41518e-255	1.02853	0.364	0.055	2.79299e-251	pDC
CCDC186	2.58133e-252	1.3661	0.523	0.112	5.09451e-248	pDC
GRASP	6.52248e-251	1.21719	0.255	0.03	1.28728e-246	pDC
CAPG	1.2502e-250	1.22833	0.732	0.196	2.46739e-246	pDC
KCTD5	2.86459e-241	1.01165	0.341	0.051	5.65356e-237	pDC
CTSB	5.81603e-234	1.26156	0.838	0.304	1.14785e-229	pDC
HERPUD1	6.38404e-233	1.66056	0.911	0.439	1.25996e-228	pDC
AD000671.6	1.32032e-231	1.21254	0.456	0.091	2.60578e-227	pDC
IGFLR1	1.77176e-230	1.34473	0.587	0.149	3.49674e-226	pDC
LAIR1	1.72905e-228	1.18527	0.512	0.111	3.41245e-224	pDC
DUSP5	6.00447e-224	1.1939	0.373	0.064	1.18504e-219	pDC
CNPY3	1.35829e-222	1.43495	0.821	0.325	2.68072e-218	pDC
LYN	5.08187e-222	1.16976	0.569	0.135	1.00296e-217	pDC
CDKN2D	7.98647e-220	1.0406	0.405	0.074	1.57621e-215	pDC
CAT	7.27638e-217	1.34308	0.651	0.188	1.43607e-212	pDC
MIF4GD	1.59169e-213	1.28981	0.535	0.131	3.14136e-209	pDC
SMIM3	1.88943e-213	1.01835	0.369	0.064	3.72899e-209	pDC
UCP2	2.61692e-201	1.4089	0.93	0.521	5.16476e-197	pDC
PRKCD	1.40402e-200	1.0039	0.373	0.07	2.77097e-196	pDC
VAMP8	3.11544e-200	1.39564	0.89	0.47	6.14863e-196	pDC
ERP29	6.07019e-199	1.39367	0.879	0.466	1.19801e-194	pDC
OFD1	3.09283e-196	1.36608	0.602	0.176	6.104e-192	pDC
SMC6	3.11555e-192	1.0029	0.391	0.078	6.14885e-188	pDC
FKBP2	3.97489e-190	1.27068	0.683	0.229	7.84484e-186	pDC
ETV6	1.8177e-188	1.02873	0.396	0.081	3.58741e-184	pDC
CYBA	1.16502e-185	1.10904	0.985	0.794	2.29928e-181	pDC
IRF2BP2	1.56104e-184	1.06483	0.469	0.111	3.08086e-180	pDC
SLAMF7	3.33156e-183	1.04097	0.407	0.086	6.57517e-179	pDC
PHB	5.89982e-181	1.34237	0.645	0.216	1.16439e-176	pDC
HLA-DMB	1.55707e-179	1.02759	0.563	0.15	3.07303e-175	pDC
SAMHD1	4.25986e-179	1.41175	0.748	0.291	8.40725e-175	pDC
A1BG	1.32552e-175	1.04812	0.468	0.113	2.61604e-171	pDC
PPIB	4.88898e-175	1.26147	0.95	0.669	9.6489e-171	pDC
DCK	2.29888e-174	1.11617	0.517	0.139	4.53707e-170	pDC
PARP10	5.05508e-170	1.00798	0.425	0.098	9.97671e-166	pDC
NUCB2	2.866e-169	1.21574	0.581	0.178	5.65634e-165	pDC
B4GALT1	3.34182e-166	1.3356	0.538	0.16	6.59541e-162	pDC
GPX1	5.41296e-165	1.1852	0.832	0.364	1.0683e-160	pDC
FAM105A	1.31311e-164	1.14062	0.413	0.098	2.59155e-160	pDC
SLC7A5	1.66141e-164	1.39452	0.42	0.102	3.27897e-160	pDC
FEZ2	3.29559e-163	1.04595	0.44	0.108	6.50418e-159	pDC
ERN1	1.00075e-160	1.37701	0.612	0.198	1.97509e-156	pDC
SLC1A5	5.46204e-159	1.02912	0.407	0.095	1.07799e-154	pDC
ERCC1	8.65006e-157	1.10044	0.5	0.14	1.70717e-152	pDC
CD164	2.14631e-153	1.33469	0.723	0.311	4.23596e-149	pDC
OSTC	1.1375e-144	1.18966	0.683	0.277	2.24496e-140	pDC
TM9SF2	1.60421e-140	1.20087	0.538	0.18	3.16606e-136	pDC
THEMIS2	3.66283e-139	1.01617	0.446	0.121	7.22897e-135	pDC
CYTH4	1.98196e-136	1.05244	0.488	0.145	3.9116e-132	pDC
PDIA4	1.1007e-134	1.07222	0.515	0.165	2.17234e-130	pDC
C9orf142	1.1421e-120	1.18725	0.734	0.355	2.25405e-116	pDC
CTSC	1.61331e-117	1.14721	0.791	0.445	3.18403e-113	pDC
SELPLG	7.38766e-99	1.09713	0.677	0.335	1.45803e-94	pDC
HIST2H2AA4	2.97649e-92	1.55457	0.261	0.067	5.8744e-88	pDC
TRAM1	2.5883e-91	1.02457	0.567	0.25	5.10827e-87	pDC
EIF4A3	1.51191e-87	1.02885	0.483	0.184	2.9839e-83	pDC
LDLRAD4	5.47237e-80	1.13913	0.295	0.088	1.08003e-75	pDC
HIST1H2AC	1.07906e-46	1.06806	0.297	0.12	2.12963e-42	pDC
AREG	1.75712e-19	1.87196	0.295	0.181	3.46786e-15	pDC
FCER1A	0	3.95316	0.926	0.006	0	cDC2
HLA-DQA1	0	3.2611	0.996	0.35	0	cDC2
HLA-DRA	0	3.16814	0.999	0.443	0	cDC2
HLA-DPB1	0	3.12087	0.997	0.53	0	cDC2
HLA-DQB1	0	3.11071	0.989	0.358	0	cDC2
CLEC10A	0	3.08242	0.715	0.015	0	cDC2
HLA-DPA1	0	3.00288	0.998	0.561	0	cDC2
CD1C	0	2.93253	0.591	0.008	0	cDC2
CST3	0	2.72279	0.999	0.281	0	cDC2
HLA-DRB1	0	2.70529	0.999	0.571	0	cDC2
MS4A6A	0	2.52902	0.794	0.145	0	cDC2
CD74	0	2.43601	1	0.827	0	cDC2
FCGR2B	0	2.38375	0.67	0.052	0	cDC2
HLA-DRB5	0	2.36202	0.961	0.406	0	cDC2
LYZ	0	2.33342	0.937	0.162	0	cDC2
RNASE6	0	2.20322	0.728	0.083	0	cDC2
HLA-DMA	0	2.19153	0.962	0.297	0	cDC2
C1orf162	0	2.13838	0.914	0.216	0	cDC2
PLD4	0	2.10073	0.684	0.037	0	cDC2
CTSH	0	2.08753	0.873	0.153	0	cDC2
CD1E	0	2.08635	0.382	0.002	0	cDC2
CPVL	0	2.00646	0.786	0.118	0	cDC2
ALDH2	0	1.97905	0.771	0.114	0	cDC2
GPX1	0	1.97135	0.879	0.362	0	cDC2
JAML	0	1.95393	0.729	0.135	0	cDC2
RAB31	0	1.95128	0.742	0.117	0	cDC2
GSN	0	1.94668	0.759	0.115	0	cDC2
SPI1	0	1.9219	0.908	0.156	0	cDC2
IL18	0	1.92067	0.637	0.065	0	cDC2
HLA-DMB	0	1.91589	0.819	0.146	0	cDC2
GRN	0	1.87657	0.928	0.225	0	cDC2
IGSF6	0	1.87431	0.715	0.096	0	cDC2
IL1B	0	1.84947	0.264	0.023	0	cDC2
SGK1	0	1.83878	0.491	0.129	0	cDC2
YWHAH	0	1.82169	0.57	0.229	0	cDC2
PKIB	0	1.75682	0.446	0.022	0	cDC2
PAK1	0	1.74822	0.645	0.1	0	cDC2
LY86	0	1.70702	0.697	0.092	0	cDC2
CFP	0	1.69743	0.47	0.078	0	cDC2
SAMHD1	0	1.66134	0.776	0.289	0	cDC2
PLAUR	0	1.65461	0.456	0.088	0	cDC2
LGALS2	0	1.6288	0.478	0.073	0	cDC2
MNDA	0	1.62681	0.723	0.116	0	cDC2
RNF130	0	1.61774	0.785	0.162	0	cDC2
NPC2	0	1.61023	0.838	0.297	0	cDC2
FCGR2A	0	1.60468	0.547	0.087	0	cDC2
FGL2	0	1.5973	0.764	0.163	0	cDC2
IL13RA1	0	1.5817	0.528	0.05	0	cDC2
IL1R2	0	1.56859	0.23	0.011	0	cDC2
AP1S2	0	1.56835	0.692	0.181	0	cDC2
PEA15	0	1.55501	0.551	0.106	0	cDC2
CAPG	0	1.54479	0.765	0.193	0	cDC2
AIF1	0	1.51155	0.937	0.221	0	cDC2
CCDC88A	0	1.49983	0.573	0.085	0	cDC2
CXCL16	0	1.49723	0.51	0.094	0	cDC2
CEBPD	0	1.49037	0.704	0.225	0	cDC2
CSF2RA	0	1.48341	0.5	0.05	0	cDC2
GPR183	0	1.47158	0.441	0.11	0	cDC2
C15orf48	0	1.46087	0.222	0.022	0	cDC2
FAM26F	0	1.44659	0.557	0.101	0	cDC2
PPA1	0	1.43869	0.701	0.25	0	cDC2
TYROBP	0	1.4359	0.993	0.313	0	cDC2
PLXDC2	0	1.42804	0.567	0.095	0	cDC2
FCER1G	0	1.41615	0.956	0.267	0	cDC2
COTL1	0	1.41435	0.863	0.502	0	cDC2
HLA-DQB2	0	1.41198	0.274	0.029	0	cDC2
CSTA	0	1.40581	0.541	0.09	0	cDC2
MRC1	0	1.38532	0.236	0.016	0	cDC2
LST1	0	1.38497	0.84	0.151	0	cDC2
ETS2	0	1.37874	0.462	0.074	0	cDC2
CD86	0	1.36682	0.492	0.062	0	cDC2
MEF2C	0	1.35956	0.569	0.1	0	cDC2
FCGRT	0	1.34941	0.78	0.2	0	cDC2
CLEC4A	0	1.33161	0.447	0.045	0	cDC2
CSF1R	0	1.32317	0.523	0.085	0	cDC2
IFNGR1	0	1.321	0.615	0.187	0	cDC2
CD83	0	1.32088	0.32	0.076	0	cDC2
PPT1	0	1.31962	0.67	0.203	0	cDC2
CD302	0	1.30275	0.536	0.09	0	cDC2
ANXA2	0	1.30025	0.735	0.354	0	cDC2
H2AFY	0	1.29601	0.759	0.276	0	cDC2
FPR1	0	1.29474	0.47	0.085	0	cDC2
KLF4	0	1.29043	0.397	0.08	0	cDC2
CD1D	0	1.28529	0.396	0.031	0	cDC2
PHACTR1	0	1.26468	0.35	0.036	0	cDC2
GAPT	0	1.2562	0.37	0.041	0	cDC2
AHR	0	1.25282	0.415	0.093	0	cDC2
MARCH1	0	1.24429	0.492	0.082	0	cDC2
ZNF385A	0	1.23231	0.462	0.065	0	cDC2
CD33	0	1.21567	0.391	0.046	0	cDC2
SPINT2	0	1.21418	0.582	0.128	0	cDC2
ALOX5	0	1.19387	0.414	0.077	0	cDC2
TMEM14C	0	1.18595	0.627	0.174	0	cDC2
BASP1	0	1.18575	0.388	0.048	0	cDC2
NME2	0	1.16726	0.867	0.458	0	cDC2
HLA-DOA	0	1.16221	0.41	0.06	0	cDC2
SYNGR2	0	1.15378	0.811	0.374	0	cDC2
GDI2	0	1.15138	0.736	0.336	0	cDC2
MFSD1	0	1.14008	0.587	0.152	0	cDC2
RGS10	0	1.13785	0.769	0.342	0	cDC2
PLSCR1	0	1.12976	0.51	0.144	0	cDC2
CIITA	0	1.12338	0.37	0.047	0	cDC2
VIM	0	1.11547	0.99	0.815	0	cDC2
RAB32	0	1.1133	0.396	0.07	0	cDC2
PRCP	0	1.10644	0.504	0.12	0	cDC2
LGALS9	0	1.10412	0.536	0.134	0	cDC2
RAC1	0	1.10099	0.817	0.424	0	cDC2
GLIPR1	0	1.09505	0.769	0.297	0	cDC2
TIMP1	0	1.07358	0.653	0.222	0	cDC2
HCK	0	1.06354	0.471	0.093	0	cDC2
CLEC7A	0	1.06073	0.443	0.089	0	cDC2
NDRG2	0	1.05887	0.319	0.021	0	cDC2
GABARAP	0	1.04716	0.974	0.689	0	cDC2
HBEGF	0	1.04705	0.191	0.031	0	cDC2
KCTD12	0	1.04616	0.425	0.084	0	cDC2
GPAT3	0	1.04556	0.29	0.019	0	cDC2
PPP1R14A	0	1.04552	0.202	0.013	0	cDC2
VSIG4	0	1.04387	0.22	0.033	0	cDC2
TNFSF13B	0	1.02725	0.462	0.11	0	cDC2
PLBD1	0	1.01303	0.447	0.08	0	cDC2
S100B	1.88084e-301	2.4222	0.148	0.021	3.71203e-297	cDC2
REL	4.02052e-298	1.04455	0.631	0.27	7.93491e-294	cDC2
AREG	1.07751e-287	2.17829	0.476	0.179	2.12657e-283	cDC2
IER3	3.95891e-275	1.11205	0.342	0.097	7.81331e-271	cDC2
PAPSS2	5.23299e-266	1.0815	0.172	0.03	1.03278e-261	cDC2
S100A10	3.36985e-229	1.08367	0.876	0.61	6.65073e-225	cDC2
HLA-DQA2	8.00289e-219	1.72965	0.363	0.13	1.57945e-214	cDC2
CXCL8	5.89247e-212	1.02721	0.103	0.014	1.16294e-207	cDC2
HERPUD1	9.1881e-111	1.25781	0.615	0.439	1.81336e-106	cDC2
CST3	0	4.73837	0.988	0.281	0	cDC1
CPVL	0	3.82775	0.882	0.118	0	cDC1
HLA-DPB1	0	3.43524	0.99	0.53	0	cDC1
SNX3	0	3.39767	0.918	0.378	0	cDC1
C1orf54	0	3.32672	0.809	0.034	0	cDC1
IRF8	0	3.30906	0.838	0.073	0	cDC1
HLA-DPA1	0	3.28896	0.993	0.561	0	cDC1
HLA-DQB1	0	3.19431	0.979	0.358	0	cDC1
HLA-DQA1	0	3.11852	0.975	0.35	0	cDC1
HLA-DRA	0	3.09437	0.991	0.443	0	cDC1
IDO1	0	2.98157	0.679	0.007	0	cDC1
DNASE1L3	0	2.96268	0.642	0.009	0	cDC1
CD74	0	2.9404	0.999	0.827	0	cDC1
LGALS2	0	2.8456	0.801	0.07	0	cDC1
HLA-DRB5	0	2.8322	0.957	0.406	0	cDC1
HLA-DRB1	0	2.78574	0.993	0.571	0	cDC1
CLEC9A	0	2.68731	0.681	0.003	0	cDC1
HLA-DQA2	0	2.42013	0.625	0.128	0	cDC1
WDFY4	0	2.34386	0.645	0.017	0	cDC1
RGS10	0	2.31188	0.881	0.341	0	cDC1
RGCC	0	2.30691	0.777	0.217	0	cDC1
S100B	0	2.28214	0.278	0.02	0	cDC1
CPNE3	0	2.26784	0.728	0.161	0	cDC1
CD83	0	2.19131	0.551	0.075	0	cDC1
PPT1	0	2.14608	0.78	0.202	0	cDC1
RAB7B	0	2.05521	0.506	0.003	0	cDC1
SERPINF1	0	2.02203	0.537	0.036	0	cDC1
SHTN1	0	1.99981	0.608	0.04	0	cDC1
C1orf162	0	1.97048	0.837	0.216	0	cDC1
SPI1	0	1.96896	0.872	0.157	0	cDC1
TACSTD2	0	1.93082	0.383	0.013	0	cDC1
FLT3	0	1.91617	0.558	0.008	0	cDC1
NAAA	0	1.90676	0.676	0.156	0	cDC1
RAB32	0	1.89983	0.609	0.068	0	cDC1
NET1	0	1.89533	0.56	0.037	0	cDC1
RNASE6	0	1.8911	0.426	0.086	0	cDC1
FGL2	0	1.88125	0.772	0.163	0	cDC1
HLA-DMA	0	1.87528	0.908	0.298	0	cDC1
BASP1	0	1.82696	0.602	0.047	0	cDC1
CLNK	0	1.82385	0.503	0.011	0	cDC1
C15orf48	0	1.81264	0.293	0.022	0	cDC1
S100A10	0	1.78243	0.959	0.609	0	cDC1
CXCL16	0	1.72006	0.601	0.093	0	cDC1
GSTP1	0	1.71127	0.942	0.56	0	cDC1
XCR1	0	1.69339	0.427	0.001	0	cDC1
ASAP1	0	1.57545	0.52	0.05	0	cDC1
LSP1	0	1.55273	0.957	0.666	0	cDC1
PPA1	0	1.54876	0.726	0.25	0	cDC1
HLA-DOB	0	1.53712	0.455	0.017	0	cDC1
ETV6	0	1.53091	0.537	0.079	0	cDC1
PTPRE	0	1.52987	0.675	0.17	0	cDC1
SERPINF2	0	1.52584	0.475	0.023	0	cDC1
MPEG1	0	1.50686	0.532	0.079	0	cDC1
WARS	0	1.48917	0.514	0.14	0	cDC1
CCND1	0	1.48851	0.476	0.06	0	cDC1
BCL2A1	0	1.45219	0.469	0.097	0	cDC1
LYZ	0	1.43983	0.916	0.163	0	cDC1
H2AFY	0	1.40253	0.764	0.276	0	cDC1
SLAMF8	0	1.39901	0.415	0.027	0	cDC1
MARCKSL1	0	1.38407	0.485	0.128	0	cDC1
NAP1L1	0	1.36836	0.817	0.368	0	cDC1
CCDC88A	0	1.36619	0.514	0.085	0	cDC1
GRN	0	1.364	0.802	0.226	0	cDC1
VAC14	0	1.36026	0.433	0.046	0	cDC1
HLA-DMB	0	1.35675	0.628	0.148	0	cDC1
ACTB	0	1.34977	0.998	0.991	0	cDC1
HMGA1	0	1.34012	0.565	0.128	0	cDC1
NAPSA	0	1.32708	0.211	0.012	0	cDC1
P2RY6	0	1.32451	0.38	0.012	0	cDC1
TAGLN2	0	1.31758	0.881	0.495	0	cDC1
PAK1	0	1.31498	0.542	0.101	0	cDC1
CADM1	0	1.3142	0.493	0.077	0	cDC1
ID2	0	1.3079	0.76	0.38	0	cDC1
TMSB4X	0	1.30565	0.994	0.969	0	cDC1
IER5	0	1.29722	0.451	0.111	0	cDC1
ALDH2	0	1.29491	0.55	0.116	0	cDC1
SMCO4	0	1.29164	0.509	0.089	0	cDC1
RAB31	0	1.2843	0.605	0.118	0	cDC1
HLA-DQB2	0	1.27999	0.333	0.029	0	cDC1
ACTN1	0	1.27311	0.44	0.069	0	cDC1
CAMK2D	0	1.26433	0.473	0.096	0	cDC1
KLF4	0	1.25724	0.359	0.08	0	cDC1
GPX1	0	1.25547	0.862	0.362	0	cDC1
PLEK	0	1.23357	0.64	0.246	0	cDC1
GSN	0	1.22526	0.552	0.116	0	cDC1
COTL1	0	1.21474	0.91	0.502	0	cDC1
SLAMF7	0	1.20894	0.444	0.084	0	cDC1
HCK	0	1.20666	0.539	0.093	0	cDC1
CSF2RA	0	1.19646	0.392	0.051	0	cDC1
CTSZ	0	1.19327	0.548	0.125	0	cDC1
KCNK6	0	1.18038	0.39	0.048	0	cDC1
SAMHD1	0	1.17563	0.678	0.29	0	cDC1
FGD2	0	1.17374	0.387	0.058	0	cDC1
LAP3	0	1.169	0.513	0.169	0	cDC1
RNH1	0	1.16515	0.674	0.269	0	cDC1
VMO1	0	1.15443	0.203	0.017	0	cDC1
VIM	0	1.15259	0.986	0.816	0	cDC1
ATG3	0	1.13072	0.584	0.184	0	cDC1
LGALS9	0	1.12649	0.529	0.135	0	cDC1
C12orf45	0	1.12459	0.302	0.056	0	cDC1
C20orf27	0	1.10935	0.443	0.108	0	cDC1
BID	0	1.10135	0.467	0.122	0	cDC1
BATF3	0	1.10056	0.307	0.01	0	cDC1
CYB5R3	0	1.08219	0.619	0.224	0	cDC1
SNX22	0	1.08179	0.291	0.008	0	cDC1
LMNA	0	1.0816	0.431	0.117	0	cDC1
MARCH1	0	1.07815	0.439	0.083	0	cDC1
TMSB10	0	1.05721	0.995	0.985	0	cDC1
ZNF366	0	1.04698	0.271	0.004	0	cDC1
CLEC7A	0	1.04617	0.454	0.089	0	cDC1
CLIC2	0	1.04465	0.29	0.013	0	cDC1
CD40	0	1.04374	0.279	0.055	0	cDC1
LY86	0	1.0391	0.45	0.094	0	cDC1
CIITA	0	1.03387	0.32	0.048	0	cDC1
DSE	0	1.03163	0.369	0.068	0	cDC1
SPINT2	0	1.01494	0.544	0.128	0	cDC1
GNA15	0	1.004	0.304	0.031	0	cDC1
SERPINB1	6.86103e-303	1.1601	0.725	0.358	1.35409e-298	cDC1
ZYX	9.05976e-301	1.07872	0.711	0.342	1.78803e-296	cDC1
SERPINB9	1.30836e-291	1.15765	0.437	0.142	2.58219e-287	cDC1
UCP2	1.49125e-289	1.03442	0.832	0.52	2.94313e-285	cDC1
PSME2	7.01429e-286	1.05418	0.825	0.513	1.38434e-281	cDC1
NME2	4.87045e-284	1.01855	0.787	0.458	9.61233e-280	cDC1
SYNGR2	1.23564e-267	1.01925	0.729	0.375	2.43866e-263	cDC1
CXCL9	2.48901e-263	1.03545	0.107	0.012	4.9123e-259	cDC1
G0S2	1.9381e-239	1.08128	0.127	0.018	3.82504e-235	cDC1
TXN	5.91776e-163	2.2024	0.638	0.377	1.16793e-158	cDC1
TPSAB1	0	6.87004	0.953	0.001	0	Mast
CPA3	0	6.25665	0.939	0.001	0	Mast
TPSB2	0	6.12874	0.931	0.001	0	Mast
MS4A2	0	4.28491	0.829	0	0	Mast
HPGD	0	4.12899	0.642	0.027	0	Mast
TPSD1	0	3.9534	0.513	0	0	Mast
GATA2	0	3.88507	0.859	0.004	0	Mast
HPGDS	0	3.81999	0.813	0.003	0	Mast
VWA5A	0	3.64226	0.809	0.023	0	Mast
KIT	0	3.58778	0.756	0.002	0	Mast
SLC18A2	0	3.4978	0.762	0.001	0	Mast
AREG	0	3.37549	0.806	0.18	0	Mast
HDC	0	2.98673	0.625	0	0	Mast
LTC4S	0	2.97494	0.75	0.036	0	Mast
CLU	0	2.86798	0.882	0.084	0	Mast
IL1RL1	0	2.85662	0.69	0.002	0	Mast
C1orf186	0	2.59362	0.733	0.041	0	Mast
CD9	0	2.58016	0.768	0.089	0	Mast
RGS13	0	2.51652	0.574	0.003	0	Mast
ALOX5	0	2.27251	0.666	0.079	0	Mast
PTGS1	0	2.26223	0.572	0.025	0	Mast
CAPG	0	2.25653	0.788	0.196	0	Mast
BACE2	0	2.23692	0.58	0.022	0	Mast
MAOB	0	2.22971	0.544	0.022	0	Mast
RP11-354E11.2	0	2.21536	0.544	0	0	Mast
HS3ST1	0	2.14172	0.46	0.018	0	Mast
CNRIP1	0	1.8841	0.477	0.006	0	Mast
MLPH	0	1.82528	0.452	0.001	0	Mast
SMYD3	0	1.70025	0.521	0.055	0	Mast
FCER1A	0	1.6837	0.375	0.012	0	Mast
SIGLEC6	0	1.6335	0.389	0.001	0	Mast
SDPR	0	1.62499	0.403	0.018	0	Mast
GALC	0	1.5253	0.413	0.051	0	Mast
BTK	0	1.50621	0.415	0.044	0	Mast
GMPR	0	1.46919	0.352	0.006	0	Mast
RHOBTB3	0	1.45644	0.405	0.036	0	Mast
STX3	0	1.44677	0.379	0.028	0	Mast
CALB2	0	1.44546	0.308	0	0	Mast
TIMP3	0	1.43888	0.45	0.028	0	Mast
RAB27B	0	1.35397	0.365	0.022	0	Mast
PMP22	0	1.3316	0.34	0.034	0	Mast
SLC26A2	0	1.32671	0.342	0.027	0	Mast
NTRK1	0	1.26766	0.322	0.003	0	Mast
SLC45A3	0	1.24009	0.289	0.001	0	Mast
DHRS9	0	1.2394	0.277	0.003	0	Mast
MITF	0	1.18431	0.32	0.022	0	Mast
P2RX1	0	1.03846	0.244	0.011	0	Mast
KRT1	0	1.02606	0.206	0.002	0	Mast
ARHGAP18	6.8058e-296	1.94116	0.642	0.131	1.34319e-291	Mast
SMIM3	4.5951e-292	1.42615	0.46	0.064	9.06889e-288	Mast
EGR1	1.16701e-286	2.65619	0.648	0.137	2.30321e-282	Mast
LAPTM4A	2.06049e-281	2.25144	0.853	0.281	4.06659e-277	Mast
ALOX5AP	2.22592e-275	2.2689	0.898	0.339	4.39308e-271	Mast
ACSL4	3.34615e-247	1.80337	0.468	0.081	6.60396e-243	Mast
SLC44A1	3.97742e-235	1.08484	0.328	0.041	7.84984e-231	Mast
NFKBIZ	3.00088e-225	2.46067	0.688	0.203	5.92254e-221	Mast
GLUL	1.91815e-223	1.97209	0.741	0.215	3.78566e-219	Mast
PHLDA2	1.00506e-220	1.2055	0.257	0.027	1.98358e-216	Mast
VIM	2.84292e-219	1.76003	0.99	0.816	5.61078e-215	Mast
RENBP	2.77379e-216	1.22334	0.365	0.054	5.47435e-212	Mast
RAB32	1.13034e-215	1.36115	0.426	0.071	2.23084e-211	Mast
MSRA	1.01064e-211	1.31117	0.409	0.068	1.9946e-207	Mast
CD33	2.79882e-206	1.14346	0.336	0.048	5.52375e-202	Mast
ATP6V0A2	1.48695e-203	1.32104	0.375	0.06	2.93464e-199	Mast
MALAT1	5.26532e-202	1.44754	1	0.98	1.03916e-197	Mast
IL18	7.70041e-194	1.22266	0.401	0.068	1.51975e-189	Mast
LMO4	1.57368e-192	1.75917	0.532	0.126	3.10582e-188	Mast
LPCAT2	8.8704e-192	1.02902	0.293	0.039	1.75066e-187	Mast
VAT1	1.15825e-191	1.34661	0.432	0.082	2.28592e-187	Mast
FTH1	4.63727e-191	1.58659	1	0.948	9.15211e-187	Mast
ADRB2	4.91949e-181	1.3996	0.477	0.101	9.7091e-177	Mast
FOSB	1.38791e-177	1.93466	0.79	0.322	2.73917e-173	Mast
RNF130	1.92387e-177	1.40957	0.627	0.166	3.79694e-173	Mast
LMNA	2.34053e-172	2.01706	0.503	0.119	4.61927e-168	Mast
CD63	5.86976e-170	1.65481	0.851	0.413	1.15846e-165	Mast
ABCA1	2.82354e-167	1.16289	0.305	0.047	5.57253e-163	Mast
FCER1G	9.02153e-164	1.21643	0.845	0.271	1.78049e-159	Mast
ANKRD28	3.3098e-162	1.19526	0.316	0.052	6.53221e-158	Mast
LAT2	8.80549e-158	1.33717	0.466	0.108	1.73785e-153	Mast
CD82	1.14566e-155	1.58303	0.672	0.234	2.26108e-151	Mast
SWAP70	6.8099e-151	1.0481	0.354	0.066	1.344e-146	Mast
ANXA1	6.25409e-146	1.55614	0.855	0.397	1.23431e-141	Mast
SAMSN1	6.81983e-146	1.60087	0.633	0.22	1.34596e-141	Mast
FOS	9.16317e-145	2.1927	0.906	0.61	1.80844e-140	Mast
CTSD	2.75632e-143	1.57723	0.87	0.513	5.43988e-139	Mast
TESC	5.37767e-143	1.25708	0.409	0.092	1.06134e-138	Mast
TIMP1	3.13694e-142	1.25633	0.668	0.225	6.19106e-138	Mast
SRGN	3.28023e-136	1.18807	0.976	0.81	6.47386e-132	Mast
TNIK	2.46383e-131	1.04012	0.409	0.094	4.86262e-127	Mast
CTNNBL1	1.98749e-129	1.09637	0.389	0.09	3.92252e-125	Mast
CTD-3252C9.4	1.67077e-126	1.57115	0.43	0.111	3.29744e-122	Mast
PPP1R15A	6.53556e-123	1.85779	0.78	0.428	1.28986e-118	Mast
HSD17B12	9.31953e-122	1.14874	0.379	0.091	1.8393e-117	Mast
CD83	3.47699e-121	1.16907	0.354	0.077	6.86218e-117	Mast
JUN	1.16372e-120	1.49402	0.927	0.625	2.29671e-116	Mast
NFKBIA	7.91661e-119	1.72124	0.815	0.487	1.56242e-114	Mast
H3F3B	9.93553e-119	1.08399	0.984	0.924	1.96088e-114	Mast
BEX4	4.44166e-118	1.1158	0.422	0.11	8.76606e-114	Mast
ITM2C	1.9365e-110	1.03624	0.589	0.194	3.82189e-106	Mast
GRAP2	7.98084e-109	1.13374	0.367	0.092	1.5751e-104	Mast
NSMCE1	1.77515e-106	1.4971	0.46	0.148	3.50344e-102	Mast
MBOAT7	5.10787e-106	1.02738	0.318	0.073	1.00809e-101	Mast
CXCL16	1.84037e-104	1.03904	0.379	0.096	3.63216e-100	Mast
PLAUR	1.41338e-103	1.14812	0.363	0.09	2.78944e-99	Mast
SEPT2	3.91416e-101	1.3194	0.593	0.25	7.72498e-97	Mast
ARHGEF6	6.74137e-101	1.1557	0.389	0.109	1.33048e-96	Mast
IER2	1.27571e-99	1.66172	0.788	0.489	2.51774e-95	Mast
FXYD5	1.55026e-98	1.05832	0.912	0.7	3.05959e-94	Mast
RHBDD2	1.87942e-98	1.22495	0.525	0.192	3.70922e-94	Mast
FOXP1	9.02895e-98	1.26068	0.538	0.2	1.78195e-93	Mast
TESPA1	4.72756e-97	1.02354	0.389	0.109	9.33031e-93	Mast
GNPTAB	1.3166e-95	1.16492	0.475	0.156	2.59845e-91	Mast
PLIN2	1.20611e-92	1.06839	0.603	0.239	2.38039e-88	Mast
SOCS1	5.87441e-92	1.46361	0.568	0.228	1.15937e-87	Mast
TMEM154	3.17154e-91	1.05417	0.34	0.089	6.25936e-87	Mast
EFCAB14	2.02983e-90	1.23358	0.397	0.123	4.00607e-86	Mast
RGS1	1.20037e-89	1.02477	0.752	0.349	2.36905e-85	Mast
ALAS1	1.39679e-87	1.1052	0.257	0.057	2.75671e-83	Mast
ASAH1	3.71991e-87	1.13232	0.572	0.227	7.34161e-83	Mast
FAM46A	3.77533e-84	1.00127	0.373	0.109	7.45098e-80	Mast
RHOH	2.50755e-79	1.16583	0.597	0.272	4.94889e-75	Mast
RGS2	2.00638e-77	1.13095	0.692	0.339	3.95979e-73	Mast
BTG2	3.81295e-76	1.39129	0.695	0.387	7.52523e-72	Mast
CD44	1.45185e-75	1.13386	0.731	0.424	2.86537e-71	Mast
CD69	1.78216e-73	1.53877	0.723	0.43	3.51727e-69	Mast
AKAP13	3.11384e-72	1.14856	0.686	0.384	6.14547e-68	Mast
HSP90AB1	2.7844e-71	1.04206	0.917	0.738	5.49529e-67	Mast
SLC2A3	1.51352e-69	1.17047	0.599	0.284	2.98709e-65	Mast
SQSTM1	3.00078e-67	1.19096	0.737	0.482	5.92233e-63	Mast
CRTAP	2.2025e-66	1.02614	0.464	0.186	4.34685e-62	Mast
CSF1	2.48409e-64	1.11648	0.297	0.089	4.9026e-60	Mast
ZFP36	4.59476e-63	1.23007	0.849	0.644	9.06823e-59	Mast
ICAM1	1.26318e-57	1.01287	0.259	0.077	2.49302e-53	Mast
SYAP1	9.92878e-40	1.10222	0.405	0.197	1.95954e-35	Mast
TNFAIP3	6.0145e-33	1.23741	0.582	0.389	1.18702e-28	Mast
TUBA1A	2.40192e-10	1.07904	0.44	0.359	4.74043e-06	Mast
RGS5	0	6.16515	0.576	0.005	0	Fibro
TAGLN	0	5.60445	0.809	0.01	0	Fibro
MGP	0	5.28802	0.845	0.012	0	Fibro
DCN	0	5.07311	0.345	0.005	0	Fibro
MYL9	0	5.04105	0.824	0.019	0	Fibro
IGFBP7	0	5.03923	0.894	0.132	0	Fibro
ACTA2	0	4.9845	0.663	0.078	0	Fibro
BGN	0	4.83602	0.668	0.012	0	Fibro
SPARC	0	4.46822	0.851	0.035	0	Fibro
IGFBP6	0	4.26526	0.39	0.013	0	Fibro
CALD1	0	4.2562	0.91	0.054	0	Fibro
COL1A1	0	4.20236	0.531	0.003	0	Fibro
TPM2	0	4.157	0.648	0.01	0	Fibro
SPARCL1	0	4.09976	0.617	0.014	0	Fibro
COL1A2	0	4.07769	0.638	0.001	0	Fibro
GSN	0	3.88453	0.819	0.115	0	Fibro
IGFBP5	0	3.85107	0.603	0.019	0	Fibro
ADIRF	0	3.82956	0.588	0.042	0	Fibro
TIMP1	0	3.69382	0.817	0.222	0	Fibro
FBN1	0	3.63047	0.347	0.003	0	Fibro
COL6A2	0	3.61621	0.743	0.023	0	Fibro
MAP1B	0	3.55271	0.71	0.006	0	Fibro
PLAC9	0	3.51132	0.693	0.002	0	Fibro
SOD3	0	3.48825	0.69	0.01	0	Fibro
THY1	0	3.44627	0.552	0.007	0	Fibro
COL3A1	0	3.43647	0.506	0.002	0	Fibro
MFAP5	0	3.37103	0.243	0	0	Fibro
IGFBP4	0	3.34035	0.756	0.069	0	Fibro
FN1	0	3.30027	0.68	0.039	0	Fibro
SERPING1	0	3.27311	0.78	0.072	0	Fibro
APOD	0	3.26796	0.2	0.001	0	Fibro
LUM	0	3.21988	0.252	0	0	Fibro
CCDC80	0	3.21593	0.356	0.002	0	Fibro
TIMP3	0	3.14887	0.753	0.024	0	Fibro
CLEC3B	0	3.09623	0.275	0.008	0	Fibro
CD248	0	3.0826	0.519	0.002	0	Fibro
GJA4	0	3.07244	0.41	0.004	0	Fibro
MFGE8	0	3.07192	0.665	0.026	0	Fibro
FSTL1	0	3.07191	0.47	0.009	0	Fibro
CYR61	0	3.0707	0.389	0.02	0	Fibro
C1S	0	3.02985	0.457	0.018	0	Fibro
TNXB	0	3.02655	0.268	0.002	0	Fibro
COL18A1	0	3.01245	0.594	0.04	0	Fibro
COL6A1	0	3.01194	0.629	0.01	0	Fibro
TPM1	0	3.00737	0.791	0.087	0	Fibro
ID3	0	2.96929	0.579	0.146	0	Fibro
LHFP	0	2.93731	0.674	0.012	0	Fibro
RASD1	0	2.84583	0.416	0.042	0	Fibro
COL4A2	0	2.82748	0.53	0.015	0	Fibro
SFRP2	0	2.80931	0.166	0	0	Fibro
CPE	0	2.80012	0.597	0.005	0	Fibro
MYH11	0	2.79097	0.395	0.002	0	Fibro
DSTN	0	2.7303	0.757	0.219	0	Fibro
EGR1	0	2.71397	0.567	0.135	0	Fibro
SERPINF1	0	2.68068	0.348	0.037	0	Fibro
CTGF	0	2.64105	0.35	0.006	0	Fibro
IFITM3	0	2.6166	0.892	0.3	0	Fibro
COL4A1	0	2.61153	0.458	0.012	0	Fibro
PPP1R14A	0	2.60339	0.463	0.011	0	Fibro
PDGFRB	0	2.58985	0.568	0.01	0	Fibro
EFEMP1	0	2.57744	0.274	0.011	0	Fibro
ADAMTS1	0	2.54678	0.494	0.02	0	Fibro
FRZB	0	2.54071	0.417	0.002	0	Fibro
MT2A	0	2.52512	0.864	0.494	0	Fibro
TINAGL1	0	2.51293	0.46	0.014	0	Fibro
PCOLCE	0	2.51198	0.47	0.009	0	Fibro
PRG4	0	2.4663	0.12	0	0	Fibro
MFAP4	0	2.44569	0.277	0.002	0	Fibro
MCAM	0	2.43775	0.429	0.008	0	Fibro
PI16	0	2.412	0.189	0.007	0	Fibro
PTRF	0	2.39776	0.601	0.024	0	Fibro
FBLN1	0	2.3582	0.273	0.001	0	Fibro
PLA2G2A	0	2.34386	0.14	0	0	Fibro
CSRP1	0	2.34035	0.506	0.128	0	Fibro
MT1M	0	2.31752	0.371	0.015	0	Fibro
MYLK	0	2.28065	0.427	0.008	0	Fibro
AEBP1	0	2.22728	0.421	0.021	0	Fibro
C1R	0	2.20921	0.381	0.02	0	Fibro
EPAS1	0	2.20648	0.516	0.039	0	Fibro
PRSS23	0	2.2047	0.537	0.087	0	Fibro
SLIT3	0	2.19707	0.482	0.001	0	Fibro
LGALS3BP	0	2.19533	0.622	0.074	0	Fibro
PHLDA1	0	2.18992	0.539	0.153	0	Fibro
CD9	0	2.18886	0.494	0.088	0	Fibro
A2M	0	2.18876	0.518	0.054	0	Fibro
NOTCH3	0	2.16005	0.409	0.001	0	Fibro
CRISPLD2	0	2.15495	0.463	0.017	0	Fibro
SEMA3C	0	2.13646	0.206	0.007	0	Fibro
LMNA	0	2.13452	0.666	0.116	0	Fibro
COL14A1	0	2.13195	0.387	0	0	Fibro
CRIP2	0	2.10279	0.498	0.056	0	Fibro
FILIP1L	0	2.10218	0.482	0.015	0	Fibro
COL6A3	0	2.09526	0.309	0.002	0	Fibro
CSRP2	0	2.09334	0.394	0.015	0	Fibro
HSPB6	0	2.08899	0.328	0	0	Fibro
PTP4A3	0	2.07344	0.349	0.023	0	Fibro
BCAM	0	2.06859	0.377	0.027	0	Fibro
CXCL12	0	2.06503	0.26	0.014	0	Fibro
IGF2	0	2.05747	0.188	0.003	0	Fibro
SLPI	0	2.05571	0.17	0.009	0	Fibro
TSC22D1	0	2.05249	0.541	0.132	0	Fibro
CPM	0	2.05185	0.421	0.05	0	Fibro
EPHX1	0	2.02193	0.493	0.028	0	Fibro
EPS8	0	2.01518	0.513	0.029	0	Fibro
CD151	0	1.95542	0.651	0.138	0	Fibro
SFRP4	0	1.95467	0.129	0.002	0	Fibro
PALLD	0	1.95279	0.488	0.029	0	Fibro
NDUFA4L2	0	1.94488	0.482	0.06	0	Fibro
CDKN1A	0	1.93406	0.567	0.153	0	Fibro
PGF	0	1.93202	0.351	0.005	0	Fibro
AKAP12	0	1.92582	0.432	0.025	0	Fibro
MMP2	0	1.92352	0.237	0.009	0	Fibro
PDLIM3	0	1.90695	0.366	0.004	0	Fibro
PLPP3	0	1.90566	0.451	0.024	0	Fibro
FBLN2	0	1.90456	0.242	0.004	0	Fibro
ACTG2	0	1.89399	0.124	0.001	0	Fibro
JAG1	0	1.88863	0.438	0.014	0	Fibro
DST	0	1.88588	0.431	0.039	0	Fibro
ISYNA1	0	1.88584	0.412	0.038	0	Fibro
LTBP4	0	1.88545	0.321	0.063	0	Fibro
NID1	0	1.87861	0.46	0.01	0	Fibro
MXRA8	0	1.87677	0.421	0.003	0	Fibro
CAV1	0	1.87044	0.522	0.059	0	Fibro
SPTBN1	0	1.85207	0.569	0.1	0	Fibro
S100A13	0	1.84496	0.365	0.055	0	Fibro
SELM	0	1.8439	0.651	0.164	0	Fibro
TGFB1I1	0	1.8419	0.418	0.006	0	Fibro
LAMB2	0	1.82475	0.482	0.014	0	Fibro
CNN3	0	1.81836	0.512	0.046	0	Fibro
C10orf10	0	1.81677	0.314	0.043	0	Fibro
SRPX	0	1.7956	0.254	0.002	0	Fibro
SERPINE1	0	1.78603	0.207	0.022	0	Fibro
ADH1B	0	1.77539	0.152	0	0	Fibro
EFHD1	0	1.77422	0.454	0.011	0	Fibro
LPP	0	1.76995	0.51	0.108	0	Fibro
DKK3	0	1.76165	0.357	0.012	0	Fibro
KCNE4	0	1.76126	0.309	0	0	Fibro
GEM	0	1.76045	0.329	0.044	0	Fibro
PRKCDBP	0	1.75935	0.475	0.033	0	Fibro
MT1A	0	1.75455	0.221	0.007	0	Fibro
TPM4	0	1.74839	0.614	0.242	0	Fibro
LGALS1	0	1.74084	0.805	0.457	0	Fibro
PLN	0	1.7408	0.301	0	0	Fibro
HEYL	0	1.73891	0.345	0	0	Fibro
PROCR	0	1.73873	0.261	0.015	0	Fibro
ISLR	0	1.73365	0.262	0	0	Fibro
CD59	0	1.72934	0.6	0.125	0	Fibro
EHD2	0	1.72848	0.448	0.015	0	Fibro
LRP1	0	1.72847	0.396	0.086	0	Fibro
UACA	0	1.72403	0.393	0.022	0	Fibro
SCARA5	0	1.71774	0.189	0	0	Fibro
SEPT4	0	1.71362	0.337	0.004	0	Fibro
COX4I2	0	1.71087	0.286	0.001	0	Fibro
C1QTNF1	0	1.70424	0.365	0.004	0	Fibro
COX7A1	0	1.6924	0.426	0.015	0	Fibro
MEG3	0	1.69069	0.211	0.002	0	Fibro
ADAMTS4	0	1.68784	0.262	0.009	0	Fibro
IFI27	0	1.68427	0.428	0.057	0	Fibro
CLMN	0	1.679	0.338	0.025	0	Fibro
PMP22	0	1.67868	0.403	0.032	0	Fibro
CNN1	0	1.67422	0.207	0	0	Fibro
NEXN	0	1.66384	0.368	0.006	0	Fibro
CFH	0	1.66119	0.35	0.012	0	Fibro
GGT5	0	1.65764	0.29	0.003	0	Fibro
CCL2	0	1.64802	0.115	0.01	0	Fibro
SERPINH1	0	1.63545	0.487	0.092	0	Fibro
OLFML2A	0	1.63239	0.324	0.003	0	Fibro
PRELP	0	1.63191	0.258	0	0	Fibro
TIMP2	0	1.62602	0.365	0.058	0	Fibro
CYB5R3	0	1.61522	0.653	0.224	0	Fibro
APP	0	1.60617	0.593	0.128	0	Fibro
MT1E	0	1.60288	0.521	0.135	0	Fibro
S1PR3	0	1.58348	0.338	0.005	0	Fibro
AGT	0	1.58241	0.265	0.008	0	Fibro
TACC1	0	1.57732	0.577	0.186	0	Fibro
TNS1	0	1.57701	0.375	0.021	0	Fibro
PDLIM1	0	1.57652	0.517	0.087	0	Fibro
CSPG4	0	1.56499	0.276	0	0	Fibro
LAPTM4A	0	1.56366	0.677	0.28	0	Fibro
COL12A1	0	1.56172	0.295	0.001	0	Fibro
PLTP	0	1.55516	0.34	0.037	0	Fibro
PDGFRL	0	1.55296	0.204	0.001	0	Fibro
TRIO	0	1.54956	0.219	0.022	0	Fibro
PLPP1	0	1.5492	0.531	0.068	0	Fibro
PODN	0	1.52672	0.222	0.002	0	Fibro
ITGA1	0	1.51886	0.34	0.044	0	Fibro
OLFML2B	0	1.51258	0.323	0.013	0	Fibro
LAMA4	0	1.50381	0.348	0.007	0	Fibro
HIGD1B	0	1.50106	0.228	0	0	Fibro
FHL1	0	1.49832	0.473	0.05	0	Fibro
TPPP3	0	1.49406	0.329	0.009	0	Fibro
C11orf96	0	1.49181	0.262	0.005	0	Fibro
PPIC	0	1.48833	0.347	0.015	0	Fibro
VIM	0	1.48553	0.982	0.816	0	Fibro
ACTN1	0	1.48513	0.364	0.069	0	Fibro
PLXDC1	0	1.48467	0.331	0.013	0	Fibro
SEPP1	0	1.4832	0.438	0.057	0	Fibro
GPX3	0	1.47486	0.563	0.073	0	Fibro
ITGB1	0	1.47446	0.707	0.351	0	Fibro
COL5A2	0	1.47285	0.313	0.001	0	Fibro
ZBTB16	0	1.47256	0.466	0.087	0	Fibro
MYO1B	0	1.47108	0.317	0.011	0	Fibro
TFPI	0	1.46677	0.415	0.027	0	Fibro
FXYD1	0	1.46656	0.334	0.021	0	Fibro
CD63	0	1.46515	0.748	0.412	0	Fibro
ADGRF5	0	1.45804	0.329	0.012	0	Fibro
NDRG2	0	1.44933	0.331	0.021	0	Fibro
CD34	0	1.43654	0.259	0.014	0	Fibro
ENG	0	1.43561	0.406	0.067	0	Fibro
CTSK	0	1.43445	0.262	0.003	0	Fibro
EMP1	0	1.43155	0.248	0.013	0	Fibro
ELN	0	1.43038	0.209	0.001	0	Fibro
FBLIM1	0	1.4261	0.304	0.003	0	Fibro
SDC2	0	1.4174	0.358	0.016	0	Fibro
VASN	0	1.41365	0.319	0.01	0	Fibro
PLS3	0	1.40886	0.334	0.01	0	Fibro
RBPMS	0	1.4081	0.418	0.045	0	Fibro
PRRX1	0	1.40041	0.297	0	0	Fibro
SMOC2	0	1.39276	0.281	0.001	0	Fibro
OLFML3	0	1.39209	0.281	0.027	0	Fibro
FBLN5	0	1.38937	0.233	0.026	0	Fibro
PDLIM7	0	1.38165	0.375	0.039	0	Fibro
VCL	0	1.36939	0.384	0.064	0	Fibro
LAMC1	0	1.3604	0.322	0.009	0	Fibro
RGS16	0	1.36028	0.255	0.04	0	Fibro
POSTN	0	1.35554	0.129	0.001	0	Fibro
LAMA2	0	1.35549	0.186	0.001	0	Fibro
PTK2	0	1.34407	0.328	0.019	0	Fibro
DLC1	0	1.34189	0.313	0.008	0	Fibro
NGFRAP1	0	1.33967	0.465	0.08	0	Fibro
PDK4	0	1.33907	0.444	0.099	0	Fibro
SNCG	0	1.33648	0.188	0.007	0	Fibro
RHOBTB3	0	1.33404	0.264	0.035	0	Fibro
C2orf40	0	1.3254	0.201	0.003	0	Fibro
PCOLCE2	0	1.3246	0.171	0.004	0	Fibro
KANK2	0	1.31814	0.326	0.005	0	Fibro
AC013461.1	0	1.30985	0.349	0.029	0	Fibro
SMIM3	0	1.29857	0.366	0.063	0	Fibro
TNS2	0	1.29715	0.305	0.009	0	Fibro
FKBP10	0	1.29215	0.314	0.009	0	Fibro
MOCS1	0	1.2913	0.267	0.002	0	Fibro
EBF1	0	1.2894	0.32	0.006	0	Fibro
EFEMP2	0	1.28495	0.302	0.012	0	Fibro
SELENBP1	0	1.2774	0.308	0.005	0	Fibro
PDLIM5	0	1.27705	0.386	0.081	0	Fibro
ANGPT2	0	1.27633	0.246	0.005	0	Fibro
ID1	0	1.27608	0.246	0.042	0	Fibro
FRMD3	0	1.27163	0.26	0.01	0	Fibro
CALU	0	1.27143	0.405	0.081	0	Fibro
SH3PXD2B	0	1.27129	0.179	0.011	0	Fibro
NR2F2	0	1.2712	0.298	0.009	0	Fibro
RAMP2	0	1.27106	0.191	0.016	0	Fibro
GUCY1B3	0	1.27068	0.286	0.015	0	Fibro
GPR4	0	1.2706	0.24	0.004	0	Fibro
ARHGAP10	0	1.26994	0.369	0.076	0	Fibro
LIMA1	0	1.26518	0.362	0.067	0	Fibro
LMOD1	0	1.26115	0.237	0	0	Fibro
CLIC4	0	1.25288	0.38	0.051	0	Fibro
DBNDD2	0	1.23726	0.361	0.071	0	Fibro
MSRB3	0	1.23577	0.286	0.004	0	Fibro
TCEAL4	0	1.23219	0.408	0.085	0	Fibro
H1F0	0	1.22761	0.314	0.041	0	Fibro
CST3	0	1.22702	0.877	0.282	0	Fibro
NRP1	0	1.22354	0.305	0.026	0	Fibro
CCDC102B	0	1.22349	0.238	0.01	0	Fibro
THBS2	0	1.2233	0.178	0.004	0	Fibro
PLAT	0	1.22102	0.249	0.01	0	Fibro
TBX2	0	1.21001	0.228	0.001	0	Fibro
ARHGEF17	0	1.20677	0.241	0.003	0	Fibro
SSTR2	0	1.19587	0.216	0.001	0	Fibro
CHRDL1	0	1.19443	0.164	0.001	0	Fibro
SORBS2	0	1.19348	0.218	0.017	0	Fibro
GUCY1A3	0	1.19093	0.278	0.012	0	Fibro
ID4	0	1.19026	0.221	0.004	0	Fibro
DDR2	0	1.18974	0.249	0.001	0	Fibro
ABI3BP	0	1.18296	0.182	0.007	0	Fibro
GSTM3	0	1.17571	0.337	0.039	0	Fibro
LEPROT	0	1.17493	0.464	0.121	0	Fibro
TSPAN3	0	1.1741	0.424	0.097	0	Fibro
FILIP1	0	1.17283	0.252	0.003	0	Fibro
RBMS3	0	1.17186	0.271	0.006	0	Fibro
ESAM	0	1.17118	0.276	0.015	0	Fibro
STEAP4	0	1.16036	0.179	0.008	0	Fibro
ARHGAP29	0	1.15953	0.318	0.025	0	Fibro
FERMT2	0	1.15615	0.293	0.01	0	Fibro
CAV2	0	1.15447	0.298	0.035	0	Fibro
CYBRD1	0	1.15235	0.264	0.019	0	Fibro
KLF9	0	1.14952	0.369	0.084	0	Fibro
COL5A1	0	1.14944	0.206	0.001	0	Fibro
NFIA	0	1.14888	0.304	0.034	0	Fibro
DCLK1	0	1.14692	0.172	0.002	0	Fibro
KCNAB1	0	1.14071	0.241	0.001	0	Fibro
RP11-14N7.2	0	1.13914	0.204	0.026	0	Fibro
SORBS3	0	1.12655	0.335	0.051	0	Fibro
ECM1	0	1.12586	0.263	0.002	0	Fibro
FAM127A	0	1.12154	0.437	0.127	0	Fibro
ABCA8	0	1.12147	0.176	0	0	Fibro
APOLD1	0	1.12095	0.234	0.029	0	Fibro
SVEP1	0	1.12036	0.136	0	0	Fibro
GPRC5C	0	1.12018	0.259	0.022	0	Fibro
GPNMB	0	1.11782	0.216	0.032	0	Fibro
GFPT2	0	1.11377	0.181	0.006	0	Fibro
EMP2	0	1.10812	0.298	0.013	0	Fibro
RAB13	0	1.10538	0.322	0.055	0	Fibro
LAMB1	0	1.10526	0.221	0.008	0	Fibro
MMP14	0	1.10074	0.237	0.018	0	Fibro
SLC7A2	0	1.09492	0.206	0.001	0	Fibro
RGL3	0	1.08988	0.212	0.005	0	Fibro
CYGB	0	1.08884	0.2	0.002	0	Fibro
HTRA1	0	1.08581	0.286	0.029	0	Fibro
LTBP1	0	1.08488	0.218	0.002	0	Fibro
PTGIS	0	1.0827	0.163	0.002	0	Fibro
EDNRB	0	1.07959	0.23	0.01	0	Fibro
FXYD6	0	1.07854	0.242	0.018	0	Fibro
PARVA	0	1.07729	0.277	0.01	0	Fibro
GNG11	0	1.06589	0.352	0.037	0	Fibro
RERG	0	1.06489	0.244	0.01	0	Fibro
DBN1	0	1.06003	0.215	0.017	0	Fibro
TCF4	0	1.0578	0.319	0.045	0	Fibro
RARRES2	0	1.05092	0.261	0.048	0	Fibro
CPXM1	0	1.04968	0.161	0.001	0	Fibro
FSTL3	0	1.04532	0.215	0.013	0	Fibro
PARM1	0	1.04305	0.224	0.003	0	Fibro
ANTXR1	0	1.03912	0.24	0.001	0	Fibro
GAS6	0	1.03698	0.257	0.035	0	Fibro
CLEC11A	0	1.03686	0.265	0.032	0	Fibro
EPB41L2	0	1.02545	0.272	0.029	0	Fibro
PMEPA1	0	1.02495	0.227	0.013	0	Fibro
ADAMTS5	0	1.02358	0.152	0.002	0	Fibro
CARMN	0	1.02255	0.152	0	0	Fibro
FHL2	0	1.0224	0.206	0.013	0	Fibro
TMEM204	0	1.02049	0.29	0.055	0	Fibro
LGI4	0	1.01663	0.213	0.001	0	Fibro
C1QTNF3	0	1.01662	0.127	0.003	0	Fibro
TUBB6	0	1.01342	0.25	0.02	0	Fibro
PHLDB1	0	1.00856	0.231	0.007	0	Fibro
HES4	0	1.00679	0.216	0.024	0	Fibro
EBF2	0	1.00356	0.175	0	0	Fibro
PHLDA2	0	1.00284	0.189	0.027	0	Fibro
NFIC	1.39018e-306	1.04054	0.381	0.105	2.74365e-302	Fibro
CREB5	2.32892e-296	1.12814	0.197	0.034	4.59637e-292	Fibro
CLU	9.75549e-288	1.72336	0.329	0.084	1.92534e-283	Fibro
MAGED2	1.07859e-279	1.13631	0.432	0.14	2.12871e-275	Fibro
SEPT11	4.62642e-278	1.10227	0.379	0.112	9.13069e-274	Fibro
MT-CYB	3.49398e-269	1.19946	0.987	0.947	6.89572e-265	Fibro
HCFC1R1	2.8035e-263	1.06214	0.444	0.149	5.533e-259	Fibro
MGST3	2.7105e-252	1.25204	0.627	0.305	5.34944e-248	Fibro
RRBP1	1.21592e-245	1.14673	0.38	0.122	2.39973e-241	Fibro
MYC	1.22845e-243	1.20641	0.289	0.076	2.42448e-239	Fibro
NR4A1	2.62563e-235	1.76228	0.487	0.195	5.18194e-231	Fibro
NUDT4	2.26187e-218	1.13985	0.359	0.119	4.46404e-214	Fibro
FBXO32	6.66304e-209	1.16437	0.258	0.07	1.31502e-204	Fibro
CD36	1.66405e-204	1.59004	0.23	0.058	3.28416e-200	Fibro
C3	1.10122e-198	2.23129	0.252	0.07	2.17337e-194	Fibro
CRTAP	5.38816e-195	1.01249	0.455	0.184	1.06341e-190	Fibro
SEPW1	1.21887e-191	1.14105	0.671	0.419	2.40557e-187	Fibro
KCNQ1OT1	2.51425e-185	1.08042	0.157	0.032	4.96213e-181	Fibro
IGFBP2	4.0575e-184	1.3739	0.162	0.034	8.00787e-180	Fibro
HSPB1	2.79793e-183	1.01617	0.801	0.52	5.52199e-179	Fibro
MT-ND4L	1.52294e-173	1.16429	0.984	0.947	3.00568e-169	Fibro
UAP1	5.75618e-172	1.36743	0.201	0.052	1.13604e-167	Fibro
PTMS	1.30795e-169	1.01838	0.478	0.215	2.58137e-165	Fibro
GADD45B	7.54669e-166	1.59086	0.58	0.332	1.48941e-161	Fibro
CEBPD	1.06485e-164	1.27827	0.498	0.226	2.10159e-160	Fibro
MARCKS	1.82404e-161	1.08423	0.247	0.074	3.59993e-157	Fibro
FOS	4.51489e-160	1.57351	0.785	0.609	8.91059e-156	Fibro
MT-ATP8	5.92409e-143	1.18563	0.958	0.892	1.16918e-138	Fibro
MTHFD2	1.038e-140	1.14456	0.383	0.176	2.04861e-136	Fibro
FKBP5	2.04191e-134	1.00003	0.558	0.299	4.0299e-130	Fibro
ATF3	2.12474e-131	1.1725	0.416	0.195	4.19339e-127	Fibro
CFD	8.86212e-111	4.49452	0.286	0.133	1.74903e-106	Fibro
FLNA	1.14299e-109	1.05	0.572	0.348	2.25581e-105	Fibro
ZFP36	2.48925e-101	1.11584	0.789	0.643	4.91277e-97	Fibro
MT1X	1.24985e-96	1.68425	0.421	0.238	2.4667e-92	Fibro
XIST	4.95704e-91	1.14365	0.204	0.077	9.78322e-87	Fibro
AHNAK	1.49564e-66	1.11106	0.546	0.386	2.9518e-62	Fibro
FOSB	1.13532e-55	1.27734	0.455	0.322	2.24067e-51	Fibro
MT-ND6	2.18728e-32	1.0667	0.487	0.383	4.31682e-28	Fibro
NEAT1	7.25833e-30	1.10221	0.594	0.494	1.4325e-25	Fibro
ANXA2	3.53291e-20	1.07665	0.404	0.357	6.97254e-16	Fibro
GPX3	0	5.61406	0.975	0.074	0	PT_PRAP
MT1G	0	5.11927	0.865	0.038	0	PT_PRAP
ALDOB	0	5.10241	0.843	0.011	0	PT_PRAP
GATM	0	4.79998	0.938	0.047	0	PT_PRAP
ASS1	0	4.68637	0.935	0.034	0	PT_PRAP
PDZK1IP1	0	4.07077	0.914	0.058	0	PT_PRAP
GSTA1	0	4.02862	0.75	0.038	0	PT_PRAP
MT1H	0	3.87186	0.593	0.013	0	PT_PRAP
NAT8	0	3.69832	0.708	0.023	0	PT_PRAP
MIOX	0	3.62296	0.719	0.016	0	PT_PRAP
FXYD2	0	3.45064	0.976	0.197	0	PT_PRAP
FABP1	0	3.4272	0.573	0.004	0	PT_PRAP
CXCL14	0	3.40113	0.764	0.046	0	PT_PRAP
MT1F	0	3.21455	0.715	0.166	0	PT_PRAP
PCK1	0	3.17464	0.521	0.011	0	PT_PRAP
GSTA2	0	3.14245	0.43	0.022	0	PT_PRAP
SUCLG1	0	3.10996	0.81	0.171	0	PT_PRAP
RBP5	0	3.10204	0.751	0.043	0	PT_PRAP
CYB5A	0	3.09919	0.872	0.132	0	PT_PRAP
MT1X	0	3.06199	0.809	0.237	0	PT_PRAP
SMIM24	0	3.04399	0.633	0.022	0	PT_PRAP
UGT2B7	0	2.99934	0.649	0.043	0	PT_PRAP
ACY1	0	2.98573	0.594	0.038	0	PT_PRAP
ECHS1	0	2.90673	0.784	0.173	0	PT_PRAP
PRAP1	0	2.89579	0.551	0.006	0	PT_PRAP
BHMT	0	2.8624	0.57	0.024	0	PT_PRAP
PEBP1	0	2.84497	0.931	0.429	0	PT_PRAP
HPD	0	2.84256	0.465	0.003	0	PT_PRAP
DPEP1	0	2.84037	0.506	0.003	0	PT_PRAP
ALB	0	2.83946	0.426	0.002	0	PT_PRAP
CMBL	0	2.80662	0.654	0.038	0	PT_PRAP
PEPD	0	2.7959	0.74	0.144	0	PT_PRAP
GLYAT	0	2.76661	0.631	0.017	0	PT_PRAP
KHK	0	2.7542	0.645	0.031	0	PT_PRAP
C11orf54	0	2.73157	0.694	0.08	0	PT_PRAP
ACAT1	0	2.72942	0.676	0.088	0	PT_PRAP
CUBN	0	2.71983	0.51	0.017	0	PT_PRAP
PDZK1	0	2.70065	0.598	0.032	0	PT_PRAP
ACSM2B	0	2.69741	0.566	0.018	0	PT_PRAP
ALDH6A1	0	2.67386	0.573	0.032	0	PT_PRAP
HRSP12	0	2.64491	0.64	0.045	0	PT_PRAP
FBP1	0	2.62959	0.601	0.056	0	PT_PRAP
AKR7A3	0	2.59844	0.553	0.013	0	PT_PRAP
AK4	0	2.58943	0.596	0.034	0	PT_PRAP
MT1E	0	2.56594	0.704	0.136	0	PT_PRAP
PCSK1N	0	2.53921	0.524	0.041	0	PT_PRAP
CRYL1	0	2.53912	0.691	0.119	0	PT_PRAP
LAMTOR5	0	2.53657	0.782	0.279	0	PT_PRAP
SLC22A6	0	2.50868	0.447	0.002	0	PT_PRAP
SLC3A1	0	2.50207	0.489	0.035	0	PT_PRAP
BBOX1	0	2.43831	0.544	0.028	0	PT_PRAP
TMEM27	0	2.43701	0.496	0.022	0	PT_PRAP
SLC22A8	0	2.4197	0.413	0.001	0	PT_PRAP
ADI1	0	2.40469	0.654	0.134	0	PT_PRAP
SPP1	0	2.4045	0.674	0.065	0	PT_PRAP
PRODH2	0	2.39835	0.479	0.006	0	PT_PRAP
LRP2	0	2.39267	0.438	0.017	0	PT_PRAP
DHRS4	0	2.36815	0.639	0.122	0	PT_PRAP
MGST1	0	2.36495	0.593	0.073	0	PT_PRAP
DPYS	0	2.35108	0.483	0.01	0	PT_PRAP
DAB2	0	2.32685	0.649	0.099	0	PT_PRAP
PAH	0	2.31486	0.454	0.002	0	PT_PRAP
FTL	0	2.30095	1	0.934	0	PT_PRAP
DDC	0	2.2956	0.486	0.01	0	PT_PRAP
ACSM2A	0	2.28204	0.475	0.023	0	PT_PRAP
BHMT2	0	2.23009	0.479	0.026	0	PT_PRAP
APOE	0	2.19434	0.959	0.084	0	PT_PRAP
AZGP1	0	2.18147	0.395	0.008	0	PT_PRAP
PBLD	0	2.1628	0.475	0.015	0	PT_PRAP
FN3K	0	2.11894	0.5	0.037	0	PT_PRAP
SLC34A1	0	2.11817	0.334	0.001	0	PT_PRAP
BDH2	0	2.11591	0.532	0.074	0	PT_PRAP
SLC13A3	0	2.09512	0.368	0.001	0	PT_PRAP
GCSH	0	2.07781	0.518	0.052	0	PT_PRAP
HAO2	0	2.06137	0.404	0.004	0	PT_PRAP
SEPP1	0	2.06107	0.562	0.059	0	PT_PRAP
FAM151A	0	2.04881	0.35	0.001	0	PT_PRAP
SLC16A9	0	2.03065	0.355	0.004	0	PT_PRAP
APOM	0	2.02511	0.374	0.013	0	PT_PRAP
ANPEP	0	2.00138	0.486	0.058	0	PT_PRAP
SHMT1	0	1.99547	0.486	0.06	0	PT_PRAP
CYP4A11	0	1.97619	0.294	0.002	0	PT_PRAP
SLC22A12	0	1.97078	0.343	0.002	0	PT_PRAP
SLC7A7	0	1.96084	0.503	0.093	0	PT_PRAP
ATP1B1	0	1.94828	0.513	0.088	0	PT_PRAP
TMEM176A	0	1.94287	0.68	0.126	0	PT_PRAP
PTGR1	0	1.94118	0.479	0.037	0	PT_PRAP
SLC7A8	0	1.92753	0.32	0.005	0	PT_PRAP
CA2	0	1.91088	0.402	0.031	0	PT_PRAP
NQO2	0	1.90607	0.493	0.09	0	PT_PRAP
GLYATL1	0	1.89593	0.378	0.008	0	PT_PRAP
LGALS2	0	1.88412	0.542	0.074	0	PT_PRAP
THY1	0	1.8035	0.287	0.01	0	PT_PRAP
AQP1	0	1.79634	0.362	0.018	0	PT_PRAP
AGMAT	0	1.76294	0.337	0.019	0	PT_PRAP
PLG	0	1.7629	0.279	0.001	0	PT_PRAP
SLC5A12	0	1.75296	0.346	0.007	0	PT_PRAP
PSAT1	0	1.74918	0.327	0.025	0	PT_PRAP
CLDN2	0	1.7186	0.301	0.013	0	PT_PRAP
AMN	0	1.71786	0.334	0.015	0	PT_PRAP
ACMSD	0	1.70421	0.351	0.015	0	PT_PRAP
GPD1	0	1.67646	0.323	0.006	0	PT_PRAP
CRYAB	0	1.67627	0.64	0.074	0	PT_PRAP
MME	0	1.66692	0.31	0.006	0	PT_PRAP
FABP3	0	1.65542	0.322	0.02	0	PT_PRAP
ERRFI1	0	1.65251	0.364	0.045	0	PT_PRAP
RAB11FIP3	0	1.64296	0.324	0.011	0	PT_PRAP
ALDH4A1	0	1.64091	0.343	0.009	0	PT_PRAP
SLC22A2	0	1.63997	0.348	0.028	0	PT_PRAP
PPP1R16A	0	1.63938	0.364	0.029	0	PT_PRAP
FOLR1	0	1.63766	0.324	0.013	0	PT_PRAP
CTXN3	0	1.6368	0.265	0.002	0	PT_PRAP
HPN	0	1.62885	0.374	0.032	0	PT_PRAP
FMO1	0	1.62348	0.316	0.006	0	PT_PRAP
AGXT2	0	1.60847	0.316	0.007	0	PT_PRAP
SLC4A4	0	1.60252	0.285	0.012	0	PT_PRAP
FTCD	0	1.58612	0.296	0.005	0	PT_PRAP
UGT1A9	0	1.57904	0.27	0.007	0	PT_PRAP
TST	0	1.53894	0.351	0.029	0	PT_PRAP
GGH	0	1.53687	0.329	0.025	0	PT_PRAP
NOX4	0	1.51754	0.289	0.014	0	PT_PRAP
KCNJ15	0	1.51408	0.298	0.015	0	PT_PRAP
SLC13A1	0	1.51118	0.303	0.01	0	PT_PRAP
IMPA2	0	1.50465	0.329	0.039	0	PT_PRAP
SLC6A13	0	1.47178	0.336	0.019	0	PT_PRAP
TSPAN1	0	1.47023	0.331	0.026	0	PT_PRAP
SLC39A5	0	1.46558	0.275	0.007	0	PT_PRAP
ALDH1L1	0	1.46142	0.299	0.006	0	PT_PRAP
MAOA	0	1.46051	0.31	0.019	0	PT_PRAP
ECHDC3	0	1.44745	0.315	0.022	0	PT_PRAP
ANK2	0	1.44317	0.235	0.004	0	PT_PRAP
HSD17B14	0	1.43769	0.302	0.019	0	PT_PRAP
BPHL	0	1.43657	0.336	0.023	0	PT_PRAP
SLC37A4	0	1.4359	0.343	0.041	0	PT_PRAP
TMEM37	0	1.42322	0.351	0.038	0	PT_PRAP
PTH1R	0	1.40142	0.254	0.003	0	PT_PRAP
SORD	0	1.39632	0.275	0.022	0	PT_PRAP
SLC16A4	0	1.38571	0.287	0.016	0	PT_PRAP
FGB	0	1.34208	0.233	0.008	0	PT_PRAP
AP1M2	0	1.34125	0.264	0.008	0	PT_PRAP
PIGR	0	1.33369	0.225	0.006	0	PT_PRAP
RNF186	0	1.33134	0.24	0.006	0	PT_PRAP
MACROD1	0	1.31653	0.25	0.018	0	PT_PRAP
TMEM174	0	1.2881	0.212	0.001	0	PT_PRAP
SLC6A19	0	1.28269	0.218	0.001	0	PT_PRAP
ALDH7A1	0	1.28217	0.253	0.018	0	PT_PRAP
CFI	0	1.27849	0.25	0.021	0	PT_PRAP
RGN	0	1.27764	0.24	0.007	0	PT_PRAP
SLC5A10	0	1.27687	0.201	0.007	0	PT_PRAP
PIPOX	0	1.26844	0.232	0.004	0	PT_PRAP
SLC27A2	0	1.25941	0.239	0.018	0	PT_PRAP
HGD	0	1.23427	0.243	0.011	0	PT_PRAP
GIPC2	0	1.22818	0.254	0.009	0	PT_PRAP
TINAG	0	1.22713	0.237	0.008	0	PT_PRAP
RAB17	0	1.22433	0.237	0.013	0	PT_PRAP
DAO	0	1.21269	0.198	0.001	0	PT_PRAP
QPRT	0	1.20622	0.221	0.013	0	PT_PRAP
USH1C	0	1.19713	0.27	0.024	0	PT_PRAP
SLC47A1	0	1.19318	0.237	0.014	0	PT_PRAP
ENPEP	0	1.19008	0.251	0.024	0	PT_PRAP
ASPDH	0	1.18765	0.212	0.003	0	PT_PRAP
CLDN10	0	1.17186	0.228	0.013	0	PT_PRAP
ACY3	0	1.15591	0.183	0.009	0	PT_PRAP
XPNPEP2	0	1.15146	0.187	0.005	0	PT_PRAP
PHGDH	0	1.13288	0.213	0.017	0	PT_PRAP
CDHR5	0	1.12979	0.221	0.017	0	PT_PRAP
AC093326.1	0	1.1294	0.174	0.001	0	PT_PRAP
EPCAM	0	1.12812	0.23	0.014	0	PT_PRAP
CRYM	0	1.1199	0.206	0.005	0	PT_PRAP
SLC47A2	0	1.10874	0.194	0.001	0	PT_PRAP
RNF152	0	1.09193	0.177	0.003	0	PT_PRAP
DIO1	0	1.09177	0.188	0.001	0	PT_PRAP
WDR72	0	1.08445	0.198	0.003	0	PT_PRAP
NPR3	0	1.08009	0.194	0.006	0	PT_PRAP
ETNK2	0	1.05667	0.198	0.005	0	PT_PRAP
ALDH8A1	0	1.04092	0.19	0.006	0	PT_PRAP
SLC5A2	0	1.04045	0.18	0.002	0	PT_PRAP
ABCC6	0	1.03812	0.221	0.01	0	PT_PRAP
MAPT	0	1.03601	0.185	0.008	0	PT_PRAP
USP2	0	1.03252	0.199	0.006	0	PT_PRAP
KL	0	1.02372	0.163	0.004	0	PT_PRAP
DDAH1	0	1.01798	0.181	0.01	0	PT_PRAP
EHHADH	0	1.01669	0.195	0.013	0	PT_PRAP
CAPN3	0	1.01025	0.173	0.011	0	PT_PRAP
NAPSA	0	1.0081	0.183	0.013	0	PT_PRAP
CYP17A1	0	1.00161	0.131	0.001	0	PT_PRAP
TXN	7.30721e-305	2.27611	0.833	0.377	1.44215e-300	PT_PRAP
MT-CO3	1.65801e-304	2.26695	0.993	0.963	3.27224e-300	PT_PRAP
DNPH1	2.44945e-301	2.0309	0.657	0.191	4.83423e-297	PT_PRAP
CYSTM1	2.78905e-299	1.85231	0.555	0.126	5.50447e-295	PT_PRAP
PCK2	4.83713e-292	1.71554	0.36	0.056	9.54656e-288	PT_PRAP
AKR1A1	4.93692e-292	2.13297	0.683	0.222	9.74351e-288	PT_PRAP
MT-CYB	3.0313e-290	2.15258	0.989	0.947	5.98258e-286	PT_PRAP
MORN2	2.03436e-289	1.13566	0.239	0.025	4.01501e-285	PT_PRAP
PHYH	2.25259e-287	1.58314	0.374	0.06	4.4457e-283	PT_PRAP
MAOB	1.9081e-285	1.07134	0.226	0.023	3.76583e-281	PT_PRAP
ALDH2	3.27167e-281	1.8703	0.527	0.118	6.45697e-277	PT_PRAP
MT-ND3	1.84598e-275	2.27197	0.989	0.94	3.64322e-271	PT_PRAP
AMACR	1.21405e-274	1.12657	0.237	0.026	2.39604e-270	PT_PRAP
ACO1	1.41301e-274	1.06891	0.218	0.022	2.78872e-270	PT_PRAP
GAMT	3.49137e-272	1.41216	0.36	0.057	6.89057e-268	PT_PRAP
MT-ND4	9.1836e-271	2.20871	0.985	0.86	1.81247e-266	PT_PRAP
SH3YL1	3.33699e-265	1.55264	0.374	0.064	6.58588e-261	PT_PRAP
QDPR	7.07192e-259	1.55116	0.357	0.06	1.39571e-254	PT_PRAP
MT-ND1	8.87172e-253	1.93361	0.985	0.884	1.75092e-248	PT_PRAP
EPHX1	9.72266e-253	1.08432	0.249	0.03	1.91886e-248	PT_PRAP
LDHB	2.67901e-251	1.9555	0.864	0.546	5.2873e-247	PT_PRAP
MT-ATP6	2.99718e-250	2.01729	0.987	0.91	5.91523e-246	PT_PRAP
TMEM176B	5.92858e-248	1.59718	0.579	0.144	1.17007e-243	PT_PRAP
FAHD1	1.7129e-247	1.33068	0.319	0.049	3.38057e-243	PT_PRAP
MT-ND2	1.02572e-246	2.11672	0.966	0.767	2.02437e-242	PT_PRAP
MT-ND4L	6.13765e-244	1.89749	0.987	0.947	1.21133e-239	PT_PRAP
FTH1	1.82888e-240	1.40937	1	0.948	3.60947e-236	PT_PRAP
[truncated: 1,012 more rows]

## Sheet: Tumour vs PT PRAP1+ DEGs
gene	p_val	avg_log2FC	pct.1	pct.2	p_val_adj
NDUFA4L2	0	5.66672	0.916	0	0
NNMT	0	5.04103	0.849	0.013	0
IGFBP3	1.85813e-180	4.24918	0.615	0.004	3.6672e-176
HILPDA	4.82487e-255	4.08583	0.752	0.013	9.52235e-251
ANGPTL4	2.08115e-201	3.87018	0.685	0.046	4.10735e-197
VIM	0	3.582	0.987	0.612	0
FHL1	3.57527e-126	3.26533	0.5	0.014	7.05615e-122
CLU	4.56389e-210	3.24563	0.784	0.195	9.0073e-206
MMP7	8.72914e-81	3.22918	0.391	0.031	1.72278e-76
LDHA	0	3.19291	0.952	0.34	0
CD24	0	3.02126	0.924	0.346	0
CAV1	4.82114e-161	2.98717	0.571	0.001	9.515e-157
C10orf10	2.07382e-147	2.96679	0.549	0.008	4.09289e-143
EGLN3	3.27908e-234	2.9294	0.726	0.022	6.47159e-230
TIMP1	9.59811e-220	2.89906	0.707	0.024	1.89428e-215
DDIT4	1.0478e-164	2.84065	0.685	0.146	2.06793e-160
DUSP1	7.10154e-195	2.84041	0.848	0.51	1.40156e-190
KRT19	1.82955e-92	2.69233	0.405	0.011	3.6108e-88
IFITM3	1.72379e-237	2.64684	0.838	0.221	3.40208e-233
C1orf186	3.80309e-101	2.63741	0.494	0.072	7.50579e-97
RARRES2	1.82336e-194	2.59365	0.738	0.152	3.59859e-190
PKM	5.59975e-257	2.56445	0.868	0.249	1.10517e-252
MALAT1	5.46345e-80	2.48129	0.774	0.669	1.07827e-75
BIRC3	5.92e-91	2.4586	0.395	0.006	1.16837e-86
TMSB10	0	2.44894	0.986	0.896	0
AKR1B1	8.11618e-70	2.41807	0.394	0.067	1.60181e-65
SERPING1	1.32518e-125	2.40224	0.539	0.056	2.61538e-121
IFI27	1.71201e-111	2.39334	0.477	0.025	3.37882e-107
LGALS1	1.37077e-52	2.35955	0.331	0.066	2.70535e-48
CA9	5.171e-134	2.33753	0.507	0	1.02055e-129
RHOB	6.90482e-160	2.32625	0.769	0.296	1.36274e-155
ANXA2	2.60845e-143	2.3073	0.59	0.066	5.14803e-139
LGALS3	3.07108e-150	2.276	0.654	0.114	6.06108e-146
TPM1	2.55603e-183	2.25857	0.768	0.215	5.04459e-179
S100A10	8.90484e-275	2.25671	0.937	0.506	1.75746e-270
EGR1	1.39172e-62	2.24471	0.337	0.034	2.7467e-58
CCND1	2.61813e-127	2.23374	0.609	0.132	5.16714e-123
SERPINA1	2.12283e-58	2.21937	0.708	0.535	4.18962e-54
ADM	6.22909e-108	2.21936	0.46	0.021	1.22937e-103
SOD2	2.10728e-109	2.19963	0.657	0.258	4.15893e-105
RNASET2	1.81604e-108	2.18028	0.479	0.044	3.58414e-104
C19orf33	1.76682e-121	2.1549	0.517	0.041	3.48699e-117
TGFBI	1.30896e-46	2.13924	0.232	0.001	2.58336e-42
SLC16A3	8.67634e-131	2.11313	0.506	0.007	1.71236e-126
UBD	8.37748e-44	2.08116	0.252	0.022	1.65338e-39
CRYAB	4.77914e-190	2.06996	0.956	0.64	9.43211e-186
ANXA4	1.08384e-177	2.06888	0.797	0.292	2.13906e-173
HLA-B	1.98521e-94	2.05796	0.831	0.726	3.91801e-90
VEGFA	1.44818e-95	2.04946	0.439	0.032	2.85813e-91
CD70	6.6393e-110	2.04338	0.444	0	1.31033e-105
PDK4	6.87728e-64	1.99466	0.595	0.316	1.3573e-59
S100A6	1.11357e-86	1.96319	0.72	0.486	2.19775e-82
PFKP	2.56785e-135	1.9622	0.519	0.007	5.06791e-131
NUPR1	3.85284e-108	1.95568	0.67	0.218	7.60397e-104
ATF3	1.54153e-40	1.9323	0.26	0.038	3.04236e-36
TUBA1B	6.55529e-95	1.92259	0.572	0.16	1.29375e-90
MDK	1.35885e-76	1.918	0.357	0.013	2.68182e-72
S100A1	1.22841e-47	1.91694	0.422	0.167	2.42439e-43
PGK1	5.72236e-193	1.91264	0.872	0.421	1.12936e-188
NEAT1	5.79439e-28	1.88675	0.473	0.284	1.14358e-23
C3	2.64055e-70	1.87903	0.342	0.015	5.21139e-66
PDLIM1	2.83248e-149	1.86899	0.617	0.067	5.59018e-145
P4HB	1.28728e-144	1.85775	0.707	0.185	2.54058e-140
CAV2	1.86049e-113	1.84366	0.47	0.013	3.67187e-109
NOL3	2.47988e-112	1.82582	0.491	0.034	4.89428e-108
S100A11	1.48131e-148	1.82049	0.819	0.421	2.92352e-144
WFDC2	1.84729e-103	1.81194	0.491	0.053	3.64581e-99
ALDOA	9.01548e-272	1.80311	0.968	0.779	1.7793e-267
ANXA1	1.20759e-75	1.79942	0.386	0.031	2.38331e-71
TAGLN2	3.14654e-135	1.79192	0.661	0.152	6.21001e-131
ZFP36	4.3017e-73	1.78558	0.671	0.397	8.48984e-69
CP	1.92215e-78	1.77856	0.348	0	3.79356e-74
CD151	6.72112e-136	1.76836	0.672	0.177	1.32648e-131
CDKN1A	6.02211e-86	1.7607	0.506	0.118	1.18852e-81
S100A13	3.92971e-124	1.73348	0.624	0.162	7.75567e-120
RP11-807H17.1	1.94898e-94	1.73038	0.418	0.015	3.8465e-90
SMIM3	3.51755e-76	1.71641	0.362	0.017	6.94223e-72
TSC22D1	9.59481e-106	1.71012	0.619	0.183	1.89363e-101
LINC01320	1.90809e-95	1.70226	0.552	0.147	3.7658e-91
AQP3	4.28768e-54	1.69906	0.386	0.1	8.46216e-50
GAPDH	6.89141e-230	1.69149	0.989	1	1.36009e-225
ZFP36L1	2.32776e-92	1.67851	0.588	0.191	4.59406e-88
HLA-A	4.03583e-100	1.67404	0.874	0.813	7.96511e-96
IER2	7.94986e-49	1.66707	0.316	0.055	1.56899e-44
MT3	1.85206e-41	1.659	0.208	0	3.65522e-37
CLDN4	3.28824e-73	1.65028	0.393	0.046	6.48968e-69
ENPP3	2.66684e-68	1.64977	0.325	0.008	5.26328e-64
RBP4	1.36764e-35	1.63365	0.286	0.067	2.69918e-31
PLIN2	1.92535e-95	1.6237	0.769	0.434	3.79986e-91
KRT18	1.19823e-119	1.62339	0.733	0.294	2.36482e-115
B2M	1.34135e-84	1.59707	0.942	0.921	2.64729e-80
ENO1	3.49634e-169	1.5768	0.902	0.545	6.90038e-165
ZFAS1	2.18582e-119	1.5633	0.673	0.185	4.31393e-115
ENO2	5.79234e-85	1.56252	0.369	0	1.14318e-80
BNIP3	1.3329e-153	1.56101	0.848	0.447	2.63062e-149
CCDC146	2.31168e-56	1.55421	0.306	0.027	4.56234e-52
NDRG1	6.3321e-101	1.54108	0.662	0.253	1.2497e-96
SERPINE1	2.8618e-23	1.53672	0.125	0.001	5.64804e-19
PRDX4	4.17473e-102	1.53228	0.537	0.097	8.23925e-98
TFPI2	4.78074e-31	1.52672	0.169	0.006	9.43527e-27
PSMB9	2.49451e-57	1.52083	0.344	0.055	4.92316e-53
TSC22D3	2.65289e-48	1.49937	0.638	0.459	5.23575e-44
CRIP2	3.76468e-77	1.49808	0.388	0.032	7.42997e-73
VCAM1	4.28666e-55	1.49396	0.366	0.074	8.46015e-51
TNFRSF12A	1.73533e-59	1.47487	0.378	0.073	3.42485e-55
TPI1	4.81748e-219	1.46279	0.961	0.796	9.50778e-215
TNFSF10	3.89289e-34	1.45775	0.501	0.267	7.68301e-30
SPINT2	2.11568e-111	1.45047	0.713	0.302	4.17551e-107
PLOD2	1.14242e-60	1.4504	0.309	0.017	2.25468e-56
CEBPD	2.08182e-44	1.45039	0.435	0.171	4.10869e-40
HLA-C	2.08938e-62	1.44337	0.814	0.733	4.1236e-58
DEFB1	1.47601e-71	1.43939	0.429	0.067	2.91306e-67
PGAM1	7.88999e-115	1.43438	0.74	0.31	1.55717e-110
FGG	5.24014e-21	1.4256	0.13	0.011	1.03419e-16
BST2	3.49374e-59	1.42339	0.297	0.01	6.89524e-55
AHNAK	9.44999e-58	1.42034	0.374	0.081	1.86505e-53
HSPB8	2.55461e-69	1.41684	0.498	0.156	5.04179e-65
PRKCDBP	4.39912e-78	1.41032	0.379	0.022	8.68211e-74
PPP1R15A	2.34159e-53	1.40999	0.321	0.045	4.62136e-49
LOX	1.90669e-35	1.39797	0.182	0	3.76304e-31
SEC61G	1.50804e-125	1.39122	0.759	0.268	2.97626e-121
FOS	4.37923e-12	1.38398	0.478	0.449	8.64285e-08
TUBB	1.75963e-86	1.37993	0.577	0.17	3.4728e-82
SPAG4	1.27066e-68	1.37528	0.32	0.004	2.50777e-64
TAPBP	7.93042e-63	1.36809	0.349	0.039	1.56515e-58
HLA-G	1.76061e-53	1.36622	0.263	0.004	3.47473e-49
C1S	1.58444e-58	1.36011	0.282	0.003	3.12705e-54
GDF15	2.11172e-41	1.35926	0.298	0.062	4.16769e-37
PTTG1IP	1.35078e-79	1.35303	0.497	0.122	2.6659e-75
LGALS4	2.29924e-28	1.35065	0.163	0.008	4.53779e-24
DARS	6.52449e-91	1.34614	0.531	0.119	1.28767e-86
NEFL	4.12913e-52	1.34113	0.254	0.001	8.14926e-48
MET	3.93759e-69	1.33592	0.341	0.018	7.77122e-65
YBX3	1.11988e-69	1.33339	0.407	0.072	2.21019e-65
UBC	1.27698e-147	1.32953	0.957	0.851	2.52024e-143
GADD45B	3.2009e-35	1.32106	0.414	0.188	6.31729e-31
TNIP1	1.21748e-79	1.31819	0.471	0.093	2.40282e-75
GPI	7.86711e-95	1.31545	0.646	0.218	1.55265e-90
WSB1	1.543e-48	1.31339	0.302	0.044	3.04527e-44
PSMB8	4.24092e-68	1.31145	0.412	0.072	8.36987e-64
CTSD	6.02277e-82	1.30133	0.745	0.417	1.18865e-77
FOSB	7.94744e-33	1.2973	0.221	0.032	1.56851e-28
TUBA1A	2.70543e-47	1.29519	0.283	0.032	5.33944e-43
AEBP1	8.1117e-31	1.29243	0.16	0	1.60093e-26
GNG11	7.93539e-57	1.28775	0.324	0.037	1.56613e-52
CD63	9.74113e-117	1.28645	0.803	0.437	1.92251e-112
FABP6	6.6217e-57	1.28449	0.271	0	1.30686e-52
PERP	1.59434e-70	1.27558	0.375	0.041	3.14658e-66
HCFC1R1	1.37775e-82	1.27171	0.58	0.184	2.71914e-78
KLF6	8.2309e-52	1.2628	0.684	0.468	1.62445e-47
TMEM140	4.96676e-65	1.26184	0.355	0.039	9.8024e-61
JUN	1.15877e-35	1.26014	0.609	0.476	2.28696e-31
SYTL2	1.331e-54	1.25957	0.279	0.011	2.62687e-50
RPL10	3.57439e-167	1.25529	0.986	0.994	7.05442e-163
MIF	4.3514e-187	1.25235	0.965	0.9	8.58792e-183
HLA-DQB1	9.22877e-34	1.24273	0.26	0.06	1.82139e-29
LY6E	1.11373e-54	1.23911	0.506	0.205	2.19806e-50
TSPAN4	8.39151e-70	1.23764	0.403	0.063	1.65615e-65
RPS19	2.46042e-152	1.23665	0.98	0.965	4.85589e-148
CITED2	1.95209e-57	1.23534	0.421	0.107	3.85265e-53
RP1-60O19.1	5.12871e-65	1.23399	0.44	0.108	1.0122e-60
CYR61	2.18073e-29	1.23395	0.219	0.044	4.30389e-25
KRT8	2.79357e-86	1.23384	0.713	0.326	5.5134e-82
LGALS3BP	1.12054e-57	1.23251	0.335	0.045	2.2115e-53
CD9	2.81464e-54	1.22864	0.318	0.038	5.55497e-50
MT1M	1.48398e-08	1.22428	0.156	0.081	0.000292878
TMEM91	2.08855e-48	1.21742	0.24	0.001	4.12197e-44
FABP7	1.96313e-19	1.21261	0.103	0	3.87443e-15
SYNGR2	2.28895e-60	1.21006	0.426	0.101	4.51747e-56
RRAD	7.97548e-34	1.19974	0.179	0.003	1.57404e-29
SELM	1.13964e-47	1.19868	0.36	0.093	2.24919e-43
TGM2	1.82488e-46	1.19796	0.247	0.013	3.60158e-42
RCN1	7.85572e-60	1.18571	0.344	0.044	1.5504e-55
CYB5R3	2.05885e-77	1.18424	0.565	0.176	4.06334e-73
HLA-DQA1	3.5735e-28	1.1669	0.196	0.031	7.05265e-24
EMP3	5.53462e-40	1.16537	0.218	0.011	1.09231e-35
IFITM1	1.43027e-34	1.16522	0.372	0.156	2.82277e-30
SNX10	5.10756e-65	1.16178	0.419	0.086	1.00803e-60
BTG2	3.24059e-31	1.15742	0.218	0.035	6.39562e-27
TIPARP	1.71317e-31	1.15399	0.301	0.101	3.38112e-27
REG1A	1.65727e-10	1.14536	0.118	0.041	3.27078e-06
MGLL	4.02251e-65	1.14192	0.525	0.177	7.93883e-61
PLP2	4.0207e-45	1.13472	0.243	0.013	7.93525e-41
EIF4EBP1	4.64544e-49	1.1325	0.323	0.056	9.16824e-45
CDH6	7.1661e-45	1.11794	0.335	0.086	1.4143e-40
GNB2	4.6409e-67	1.11516	0.471	0.117	9.15929e-63
TXNIP	3.74787e-28	1.11193	0.604	0.466	7.3968e-24
RTEL1-TNFRSF6B	3.33518e-31	1.11093	0.169	0.004	6.58232e-27
TMED9	6.83643e-60	1.0988	0.429	0.111	1.34924e-55
JUNB	1.34494e-11	1.09698	0.484	0.426	2.65437e-07
TMEM176A	1.22259e-87	1.08654	0.851	0.68	2.4129e-83
MT1A	7.94385e-17	1.08539	0.102	0.007	1.5678e-12
EGFR	1.634e-48	1.07307	0.282	0.029	3.22486e-44
UBE2L6	2.40079e-47	1.07057	0.277	0.027	4.73821e-43
CALD1	8.34519e-72	1.0702	0.677	0.333	1.64701e-67
ODF3B	1.24473e-51	1.06922	0.261	0.007	2.4566e-47
EFNA1	5.53221e-38	1.06599	0.404	0.167	1.09184e-33
PTN	4.34224e-34	1.06365	0.197	0.014	8.56985e-30
NFKBIA	5.89751e-36	1.06338	0.363	0.133	1.16393e-31
IGFBP5	9.82071e-22	1.06166	0.159	0.025	1.93822e-17
SERINC2	7.66325e-56	1.05829	0.421	0.117	1.51242e-51
SLC38A1	7.49656e-46	1.04313	0.234	0.004	1.47952e-41
PNCK	1.05e-36	1.04286	0.189	0.001	2.07229e-32
EDN1	2.37798e-34	1.0323	0.217	0.025	4.69319e-30
PON2	2.48729e-45	1.03086	0.306	0.056	4.90891e-41
SSPN	1.48963e-46	1.02684	0.236	0.004	2.93993e-42
NRN1	3.27075e-28	1.02509	0.153	0.003	6.45515e-24
CDK18	1.79491e-52	1.02424	0.328	0.049	3.54243e-48
LINC00887	2.57135e-39	1.02098	0.199	0	5.07481e-35
TUBA1C	3.84791e-46	1.02071	0.41	0.133	7.59424e-42
BGN	1.02859e-25	1.02033	0.145	0.006	2.03003e-21
GLUL	9.48935e-18	1.01999	0.257	0.117	1.87282e-13
ANXA5	1.17006e-71	1.01823	0.626	0.264	2.30922e-67
CEBPB	3.65209e-34	1.01731	0.224	0.031	7.20776e-30
TNFAIP6	4.10301e-34	1.01461	0.175	0	8.0977e-30
SPARC	2.1113e-32	1.01455	0.265	0.063	4.16685e-28
MYC	1.6806e-33	1.00767	0.185	0.007	3.31683e-29
C16orf13	7.41637e-81	1.00532	0.644	0.242	1.4637e-76
RPS2	6.90506e-117	1.00207	0.964	0.893	1.36278e-112
ACAA2	2.35638e-44	-1.00548	0.399	0.553	4.65055e-40
DBI	1.17489e-57	-1.00608	0.565	0.69	2.31877e-53
AMN	1.01088e-42	-1.00967	0.158	0.334	1.99508e-38
CYP17A1	0	-1.00994	0.001	0.131	0
TST	3.54211e-60	-1.01667	0.145	0.351	6.99072e-56
PHYH	2.04641e-42	-1.0232	0.194	0.374	4.03879e-38
DNPH1	8.56397e-63	-1.02736	0.473	0.657	1.69018e-58
ABAT	2.68965e-293	-1.02766	0.008	0.19	5.30829e-292
UBB	7.20634e-94	-1.02983	0.682	0.869	1.42224e-89
MRPL41	8.10811e-52	-1.03164	0.199	0.404	1.60022e-47
CAT	6.52374e-51	-1.03301	0.226	0.431	1.28753e-46
ETFB	8.41833e-48	-1.03342	0.351	0.529	1.66144e-43
RNF152	6.35402e-219	-1.03511	0.011	0.177	1.25403e-214
SLC5A2	0	-1.03974	0.002	0.18	0
RENBP	2.87282e-77	-1.04279	0.07	0.257	5.6698e-73
SLC3A2	1.95168e-35	-1.04577	0.22	0.386	3.85183e-31
UQCRC1	5.91006e-44	-1.04591	0.231	0.414	1.16641e-39
AIFM1	2.99648e-46	-1.04788	0.152	0.331	5.91385e-42
SLC27A2	2.3078e-83	-1.04944	0.058	0.239	4.55468e-79
PIGR	1.1987e-91	-1.05667	0.048	0.225	2.36575e-87
ATP5G3	8.38401e-78	-1.05866	0.611	0.754	1.65467e-73
MACROD1	2.4704e-70	-1.05961	0.073	0.25	4.87558e-66
SEPP1	2.01437e-41	-1.06188	0.405	0.562	3.97556e-37
GCSH	2.42689e-57	-1.06863	0.299	0.518	4.7897e-53
AP1M2	1.08208e-99	-1.07179	0.061	0.264	2.13559e-95
MT-CO1	3.22333e-118	-1.07341	0.777	0.994	6.36156e-114
ASPDH	1.55979e-211	-1.08492	0.018	0.212	3.0784e-207
RPS29	1.84814e-117	-1.08515	0.692	0.938	3.6475e-113
SH3YL1	1.26686e-62	-1.08805	0.157	0.374	2.50028e-58
DIO1	0	-1.0894	0.001	0.188	0
ALDH1L1	5.11168e-117	-1.09044	0.067	0.299	1.00884e-112
SLC47A2	0	-1.09462	0.003	0.194	0
HADH	3.58451e-60	-1.09792	0.148	0.36	7.0744e-56
HSPE1	4.12757e-77	-1.09793	0.563	0.775	8.14617e-73
AK4	6.5452e-54	-1.10312	0.449	0.596	1.29176e-49
GLS	3.15867e-46	-1.10865	0.189	0.375	6.23396e-42
SLC5A12	8.84813e-87	-1.10883	0.107	0.346	1.74627e-82
SDHD	3.38638e-51	-1.11094	0.269	0.475	6.68337e-47
GHITM	1.43741e-51	-1.11125	0.345	0.531	2.83687e-47
ISCU	6.18527e-55	-1.112	0.347	0.541	1.22072e-50
TXN	1.18282e-100	-1.1178	0.675	0.833	2.3344e-96
QDPR	2.5163e-64	-1.12306	0.143	0.357	4.96616e-60
AC093326.1	0	-1.12675	0.001	0.174	0
XPNPEP2	0	-1.13335	0.006	0.187	0
PCSK1N	4.06265e-61	-1.13595	0.261	0.524	8.01804e-57
SLC25A3	1.147e-62	-1.14241	0.503	0.67	2.26372e-58
C14orf2	2.09267e-57	-1.14515	0.393	0.587	4.1301e-53
PDZK1IP1	3.09327e-125	-1.15055	0.79	0.914	6.10488e-121
QPRT	1.84968e-204	-1.16191	0.021	0.221	3.65053e-200
ACADM	1.47648e-64	-1.16793	0.179	0.4	2.91397e-60
SLC4A4	3.83666e-61	-1.16952	0.1	0.285	7.57204e-57
AGXT2	1.66757e-94	-1.17057	0.089	0.316	3.29111e-90
LRP2	2.60734e-44	-1.18021	0.25	0.438	5.14584e-40
ACP5	6.11021e-119	-1.18118	0.068	0.299	1.20591e-114
ATP5E	5.10665e-127	-1.18498	0.77	0.962	1.00785e-122
PIPOX	2.95713e-278	-1.18847	0.016	0.232	5.83619e-274
C11orf54	3.17516e-82	-1.19215	0.478	0.694	6.26649e-78
DAO	0	-1.19747	0.004	0.198	0
GK	4.80848e-131	-1.20997	0.052	0.274	9.49001e-127
TMEM174	3.65192e-293	-1.21113	0.011	0.212	7.20743e-291
TMA7	7.50502e-112	-1.2115	0.366	0.715	1.48119e-107
ANK2	1.42584e-128	-1.21507	0.039	0.235	2.81403e-124
FMO1	2.34836e-110	-1.22374	0.078	0.316	4.63472e-106
SORD	2.48636e-134	-1.2342	0.052	0.275	4.90708e-130
NDUFA4	1.86283e-92	-1.23945	0.605	0.756	3.67648e-88
GRHPR	4.1342e-70	-1.244	0.237	0.476	8.15926e-66
MT-CO2	1.12664e-160	-1.24919	0.769	0.993	2.22353e-156
FTCD	3.45061e-143	-1.25051	0.056	0.296	6.81012e-139
LGMN	7.14553e-64	-1.25338	0.117	0.319	1.41024e-59
ALDH2	1.17481e-64	-1.25378	0.306	0.527	2.3186e-60
NQO2	3.73216e-73	-1.26448	0.249	0.493	7.36579e-69
SLC6A19	0	-1.2649	0.003	0.218	0
MT-ND2	2.98888e-139	-1.27142	0.727	0.966	5.89885e-135
MME	5.94956e-109	-1.28978	0.078	0.31	1.1742e-104
GGH	1.15181e-139	-1.29638	0.071	0.329	2.27322e-135
CRYL1	8.20899e-97	-1.306	0.465	0.691	1.62013e-92
GPD1	1.86944e-145	-1.30983	0.065	0.323	3.68952e-141
MT-ND4	7.98912e-154	-1.32854	0.754	0.985	1.57673e-149
BDH2	2.02216e-85	-1.32979	0.27	0.532	3.99094e-81
MSRA	6.38656e-77	-1.33443	0.124	0.343	1.26045e-72
RAB11FIP3	1.83596e-160	-1.33444	0.061	0.324	3.62345e-156
PEBP1	6.43652e-186	-1.34526	0.803	0.931	1.27031e-181
BHMT	2.2576e-65	-1.34684	0.328	0.57	4.45561e-61
ADI1	4.76276e-87	-1.35381	0.424	0.654	9.39979e-83
CA2	9.20348e-74	-1.35388	0.172	0.402	1.8164e-69
CALM1	6.34359e-151	-1.38026	0.466	0.841	1.25197e-146
ACSM2B	8.45665e-107	-1.3848	0.253	0.566	1.669e-102
GSTA2	1.39013e-26	-1.38508	0.296	0.43	2.74356e-22
AKR1A1	1.06161e-110	-1.3921	0.417	0.683	2.09519e-106
PTH1R	0	-1.39892	0.005	0.254	0
ATP5A1	1.63009e-103	-1.43208	0.268	0.565	3.21714e-99
CTSH	1.07638e-101	-1.43352	0.178	0.461	2.12434e-97
GSTA1	7.30576e-89	-1.43467	0.493	0.75	1.44187e-84
GLYATL1	5.27327e-139	-1.44025	0.094	0.378	1.04073e-134
LAMTOR5	1.01566e-121	-1.44152	0.608	0.782	2.00451e-117
ALDH4A1	1.26843e-276	-1.46179	0.04	0.343	2.50337e-272
NDUFB1	4.15919e-107	-1.47085	0.274	0.579	8.20857e-103
HRSP12	8.75836e-116	-1.48864	0.337	0.64	1.72855e-111
KHK	7.11972e-140	-1.52073	0.293	0.645	1.40515e-135
MT-ND1	1.20877e-195	-1.52665	0.75	0.985	2.38562e-191
MT-ND6	2.30397e-64	-1.52915	0.269	0.496	4.54711e-60
MT-ND4L	1.22528e-190	-1.55621	0.775	0.987	2.41821e-186
MT-ATP6	1.66686e-185	-1.58744	0.766	0.987	3.28971e-181
AGMAT	6.13294e-243	-1.59208	0.044	0.337	1.2104e-238
LDHB	3.11402e-187	-1.59304	0.619	0.864	6.14583e-183
AZGP1	8.81417e-141	-1.60234	0.099	0.395	1.73957e-136
SLC25A5	5.42171e-158	-1.60333	0.458	0.794	1.07003e-153
PBLD	1.48037e-160	-1.60813	0.137	0.475	2.92166e-156
CTXN3	0	-1.60849	0.005	0.265	0
MT-CO3	9.57084e-223	-1.61989	0.783	0.993	1.8889e-218
MT-ND5	5.60172e-196	-1.63999	0.708	0.968	1.10556e-191
SIGIRR	6.30477e-204	-1.64274	0.067	0.374	1.24431e-199
SAT2	2.99084e-144	-1.64712	0.23	0.579	5.90273e-140
COTL1	1.49836e-110	-1.64846	0.107	0.371	2.95716e-106
SLC7A7	1.59805e-175	-1.6514	0.137	0.503	3.15392e-171
APOM	6.24437e-171	-1.65849	0.078	0.374	1.23239e-166
DDC	2.94867e-181	-1.68057	0.127	0.486	5.8195e-177
PSAT1	0	-1.68332	0.031	0.327	0
ACAT1	1.16793e-148	-1.7338	0.348	0.676	2.30503e-144
SLC16A9	2.42002e-278	-1.74391	0.043	0.355	4.77616e-274
PCK2	1.32644e-293	-1.75404	0.041	0.36	2.61787e-293
PLG	0	-1.77089	0	0.279	0
CUBN	7.65343e-132	-1.77615	0.182	0.51	1.51048e-127
DPYS	1.07823e-193	-1.80868	0.123	0.483	2.128e-189
GLYAT	4.6473e-204	-1.82559	0.213	0.631	9.17192e-200
THY1	0	-1.83865	0.015	0.287	0
SLC22A12	0	-1.87218	0.017	0.343	0
MT1F	4.32467e-122	-1.87886	0.416	0.715	8.53516e-118
SLC7A8	0	-1.88768	0.009	0.32	0
CYP4A11	0	-1.90829	0.012	0.294	0
DHRS4	9.17943e-211	-1.93415	0.217	0.639	1.81165e-206
AKR7A3	3.27249e-232	-1.95512	0.14	0.553	6.45858e-228
MT-ATP8	2.52983e-213	-1.96933	0.729	0.972	4.99288e-209
NAT8	4.03812e-164	-1.99087	0.314	0.708	7.96963e-160
HAO2	0	-1.99801	0.016	0.404	0
PRODH2	0	-2.02115	0.074	0.479	0
MT-ND3	3.20276e-231	-2.03375	0.756	0.989	6.32097e-227
FAM151A	0	-2.04456	0.002	0.35	0
ACAA1	1.68316e-261	-2.05201	0.123	0.544	3.32188e-257
MT-CYB	1.16788e-273	-2.08918	0.759	0.989	2.30494e-269
SLC13A3	0	-2.0898	0.003	0.368	0
ECHS1	7.75944e-226	-2.10499	0.403	0.784	1.5314e-221
SLC34A1	0	-2.12224	0.001	0.334	0
FTL	0	-2.14827	0.981	1	0
PAH	0	-2.20974	0.016	0.454	0
PCK1	9.04467e-260	-2.29309	0.103	0.521	1.78506e-255
SMIM24	3.90777e-293	-2.3106	0.156	0.633	7.71238e-293
PEPD	0	-2.34219	0.222	0.74	0
DCXR	1.34554e-242	-2.37843	0.176	0.615	2.65556e-238
SLC22A8	0	-2.4234	0.001	0.413	0
PRAP1	0	-2.45607	0.071	0.551	0
SLC22A6	0	-2.48618	0.005	0.447	0
ALDH6A1	0	-2.49511	0.068	0.573	0
FBP1	0	-2.62555	0.075	0.601	0
ACY1	0	-2.63878	0.118	0.594	0
GPX3	1.70269e-284	-2.66719	0.751	0.975	3.36043e-280
MIOX	0	-2.79239	0.14	0.719	0
DPEP1	0	-2.8394	0.003	0.506	0
HPD	0	-2.84514	0.006	0.465	0
ALB	0	-2.86434	0.001	0.426	0
SUCLG1	0	-2.92802	0.216	0.81	0
GATM	0	-3.37154	0.427	0.938	0
ASS1	0	-3.39179	0.332	0.935	0
FABP1	0	-3.46061	0.003	0.573	0
MT1H	0	-3.72707	0.039	0.593	0
MT1G	0	-3.78718	0.254	0.865	0
APOE	0	-4.18615	0.108	0.959	0
ALDOB	0	-4.80535	0.047	0.843	0
