# Supplementary material for: A network medicine framework for multi-modal data integration in therapeutic target discovery
Source: Commun Chem. 2026 May 6;9:244. doi: 10.1038/s42004-026-02049-9 (PMC13358115; doi:10.1038/s42004-026-02049-9)
Supplement: Supplementary file 4 — Supplementary Data 3 [file 42004_2026_2049_MOESM4_ESM.xlsx]

## Sheet: Sheet descriptions
Sheet	Description
Bcell, CD4, CD8, Endo, Epi, Fibro, Myeloid, NK, Tumour	Differentially active TF regulons within broad cell types.
Tumour vs PT PRAP1+	Differentially active TF regulons in tumour versus PT PRAP1+ cell populations.

## Sheet: Bcell
p_val	avg_log2FC	pct.1	pct.2	p_val_adj	cluster	regulon
0	0.358783	1	1	0	1: Naive.1 Bcell	GABPB1
5.1144e-273	1.01203	1	0.955	1.15585e-270	1: Naive.1 Bcell	FOXP1
9.61424e-227	0.359802	1	1	2.17282e-224	1: Naive.1 Bcell	KLF3
8.92119e-212	-1.66765	1	1	2.01619e-209	1: Naive.1 Bcell	ATF3
4.17413e-179	-0.345823	1	1	9.43354e-177	1: Naive.1 Bcell	IRF1
1.11996e-165	0.373834	1	1	2.53111e-163	1: Naive.1 Bcell	FLI1
2.27596e-165	-0.764877	1	1	5.14366e-163	1: Naive.1 Bcell	MAFF
8.22986e-165	-0.797002	1	1	1.85995e-162	1: Naive.1 Bcell	ATF4
6.83668e-164	-0.978061	1	1	1.54509e-161	1: Naive.1 Bcell	BATF
9.27895e-149	-3.11634	1	1	2.09704e-146	1: Naive.1 Bcell	EGR1
1.33837e-148	-2.3951	1	1	3.02471e-146	1: Naive.1 Bcell	FOS
2.50181e-148	-1.76548	1	1	5.65409e-146	1: Naive.1 Bcell	JUN
6.23454e-140	-1.19313	0.845	0.926	1.40901e-137	1: Naive.1 Bcell	EGR2
7.45658e-132	-4.96126	0.972	0.994	1.68519e-129	1: Naive.1 Bcell	ATF5
7.5676e-132	-1.06868	1	1	1.71028e-129	1: Naive.1 Bcell	ETV6
3.28041e-129	-0.569927	0.921	0.973	7.41372e-127	1: Naive.1 Bcell	EGR4
6.36669e-128	-0.83385	1	1	1.43887e-125	1: Naive.1 Bcell	JUND
1.1682e-119	-1.17119	1	1	2.64013e-117	1: Naive.1 Bcell	FOSB
1.08138e-117	-2.87164	0.999	1	2.44391e-115	1: Naive.1 Bcell	CREB3L2
7.25538e-107	-0.932039	1	1	1.63972e-104	1: Naive.1 Bcell	DDIT3
1.05393e-106	-3.14868	0.979	0.994	2.38189e-104	1: Naive.1 Bcell	PRDM1
7.14721e-99	-0.407112	0.951	0.979	1.61527e-96	1: Naive.1 Bcell	FOSL1
2.29747e-97	0.309695	1	1	5.19229e-95	1: Naive.1 Bcell	SPI1
2.31795e-93	-3.4197	1	1	5.23856e-91	1: Naive.1 Bcell	XBP1
2.58095e-93	-0.615416	0.953	0.977	5.83294e-91	1: Naive.1 Bcell	EOMES
8.06713e-93	-0.420551	1	1	1.82317e-90	1: Naive.1 Bcell	CREB3
9.93532e-79	-0.529574	0.955	0.976	2.24538e-76	1: Naive.1 Bcell	MXD4
9.26689e-76	-5.83165	0.791	0.896	2.09432e-73	1: Naive.1 Bcell	JDP2
2.50264e-75	-1.01049	1	1	5.65597e-73	1: Naive.1 Bcell	JUNB
7.5382e-75	0.692088	1	0.999	1.70363e-72	1: Naive.1 Bcell	ZNF672
4.31557e-74	0.290465	1	1	9.75319e-72	1: Naive.1 Bcell	SPIB
3.99548e-73	-0.452697	0.871	0.933	9.02978e-71	1: Naive.1 Bcell	NR2F6
1.67082e-70	-1.40726	1	1	3.77606e-68	1: Naive.1 Bcell	KLF13
8.76738e-67	0.369166	1	1	1.98143e-64	1: Naive.1 Bcell	IRF8
6.03676e-66	-0.3585	1	1	1.36431e-63	1: Naive.1 Bcell	GTF2B
1.31738e-57	0.356045	1	1	2.97728e-55	1: Naive.1 Bcell	RFX5
1.97717e-51	-0.534496	1	1	4.4684e-49	1: Naive.1 Bcell	CREM
6.812e-51	-0.259755	0.993	0.966	1.53951e-48	1: Naive.1 Bcell	PBX3
2.68046e-46	-0.349507	0.636	0.381	6.05785e-44	1: Naive.1 Bcell	ZNF329
3.89848e-42	-0.270257	0.999	1	8.81058e-40	1: Naive.1 Bcell	FOXO3
6.65012e-39	-0.407597	1	1	1.50293e-36	1: Naive.1 Bcell	TGIF1
2.72766e-34	-0.449378	0.507	0.637	6.16452e-32	1: Naive.1 Bcell	RORA
5.66892e-33	-0.555946	0.971	0.987	1.28118e-30	1: Naive.1 Bcell	MYBL2
1.28004e-21	-1.12731	0.52	0.657	2.89288e-19	1: Naive.1 Bcell	MAFG
7.8705e-12	-0.696275	1	0.999	1.77873e-09	1: Naive.1 Bcell	E2F2
8.48243e-05	-0.405943	0.659	0.737	0.0191703	1: Naive.1 Bcell	ZSCAN20
1.15073e-202	-0.346085	1	1	2.60065e-200	2: Naive.2 Bcell	IRF1
1.27536e-194	-0.780923	1	1	2.88232e-192	2: Naive.2 Bcell	MAFF
6.118e-182	-0.814379	1	1	1.38267e-179	2: Naive.2 Bcell	ATF4
3.51776e-177	-2.37618	1	1	7.95015e-175	2: Naive.2 Bcell	FOS
1.55829e-173	-3.09587	1	1	3.52173e-171	2: Naive.2 Bcell	EGR1
1.67151e-163	-1.11082	1	1	3.77761e-161	2: Naive.2 Bcell	ETV6
1.87978e-161	-1.20015	0.837	0.933	4.24831e-159	2: Naive.2 Bcell	EGR2
1.92195e-160	-1.74149	1	1	4.3436e-158	2: Naive.2 Bcell	JUN
4.64458e-157	-0.836642	1	1	1.04967e-154	2: Naive.2 Bcell	JUND
7.01392e-156	-2.93533	1	1	1.58515e-153	2: Naive.2 Bcell	CREB3L2
1.69003e-153	0.354836	1	1	3.81946e-151	2: Naive.2 Bcell	SPI1
9.48846e-142	-1.16165	1	1	2.14439e-139	2: Naive.2 Bcell	FOSB
2.41447e-139	0.393473	1	1	5.4567e-137	2: Naive.2 Bcell	SPIB
3.2027e-138	-1.57673	1	1	7.23811e-136	2: Naive.2 Bcell	ATF3
5.80914e-134	-0.957245	1	1	1.31286e-131	2: Naive.2 Bcell	BATF
4.102e-132	-0.392743	1	1	9.27053e-130	2: Naive.2 Bcell	GTF2B
1.097e-131	-3.20061	0.984	0.993	2.47922e-129	2: Naive.2 Bcell	PRDM1
1.06392e-129	-0.438034	1	1	2.40446e-127	2: Naive.2 Bcell	CREB3
6.40225e-122	-4.97313	0.988	0.992	1.44691e-119	2: Naive.2 Bcell	ATF5
1.50886e-117	-0.546124	0.939	0.972	3.41003e-115	2: Naive.2 Bcell	EGR4
5.92366e-117	-0.918576	1	1	1.33875e-114	2: Naive.2 Bcell	DDIT3
6.4415e-100	-5.88332	0.808	0.898	1.45578e-97	2: Naive.2 Bcell	JDP2
9.21602e-99	-1.00829	1	1	2.08282e-96	2: Naive.2 Bcell	JUNB
1.12753e-92	-3.46324	1	1	2.54823e-90	2: Naive.2 Bcell	XBP1
1.8581e-92	-0.417781	0.952	0.981	4.19931e-90	2: Naive.2 Bcell	FOSL1
2.93709e-86	-0.633616	0.963	0.976	6.63781e-84	2: Naive.2 Bcell	EOMES
1.69703e-81	-0.552867	1	1	3.83529e-79	2: Naive.2 Bcell	CREM
8.34345e-77	0.603116	1	0.999	1.88562e-74	2: Naive.2 Bcell	ZNF672
2.74222e-69	-0.424732	1	1	6.19742e-67	2: Naive.2 Bcell	TGIF1
1.13418e-61	-0.478638	0.494	0.647	2.56325e-59	2: Naive.2 Bcell	RORA
4.5664e-61	-0.283645	0.999	1	1.03201e-58	2: Naive.2 Bcell	FOXO3
2.06528e-60	0.319079	1	1	4.66753e-58	2: Naive.2 Bcell	RFX5
9.61071e-56	-0.480345	0.959	0.977	2.17202e-53	2: Naive.2 Bcell	MXD4
2.52568e-47	-1.41833	1	1	5.70803e-45	2: Naive.2 Bcell	KLF13
5.86315e-43	0.255674	1	1	1.32507e-40	2: Naive.2 Bcell	IRF8
1.75768e-42	-0.435328	0.908	0.928	3.97237e-40	2: Naive.2 Bcell	NR2F6
6.5292e-27	-1.17756	0.559	0.656	1.4756e-24	2: Naive.2 Bcell	MAFG
7.03708e-15	-0.428451	0.637	0.747	1.59038e-12	2: Naive.2 Bcell	ZSCAN20
2.34216e-12	-0.729082	0.999	0.999	5.29328e-10	2: Naive.2 Bcell	E2F2
2.27455e-175	0.33009	1	0.995	5.14047e-173	3: Naive.3 Bcell	ZBTB7A
1.96912e-59	-1.42059	1	1	4.4502e-57	3: Naive.3 Bcell	ATF3
2.87415e-57	0.265328	1	1	6.49558e-55	3: Naive.3 Bcell	FLI1
4.26013e-55	-0.717355	1	1	9.62789e-53	3: Naive.3 Bcell	ATF4
5.95984e-55	0.358844	1	1	1.34692e-52	3: Naive.3 Bcell	SPIB
7.56216e-55	-0.836854	1	1	1.70905e-52	3: Naive.3 Bcell	BATF
2.37951e-53	0.303647	1	0.957	5.37769e-51	3: Naive.3 Bcell	FOXP1
1.61739e-52	-0.663955	1	1	3.6553e-50	3: Naive.3 Bcell	MAFF
1.8454e-52	-0.279038	1	1	4.17059e-50	3: Naive.3 Bcell	IRF1
2.49728e-52	-2.79165	1	1	5.64384e-50	3: Naive.3 Bcell	EGR1
1.54919e-51	-1.98666	1	1	3.50117e-49	3: Naive.3 Bcell	FOS
5.53395e-51	-1.04579	0.832	0.923	1.25067e-48	3: Naive.3 Bcell	EGR2
1.46944e-49	0.28362	1	1	3.32094e-47	3: Naive.3 Bcell	SPI1
4.23281e-49	-1.52206	1	1	9.56616e-47	3: Naive.3 Bcell	JUN
1.11101e-48	-0.677831	1	1	2.51089e-46	3: Naive.3 Bcell	JUND
2.85719e-45	-2.73692	1	1	6.45726e-43	3: Naive.3 Bcell	CREB3L2
2.06613e-43	-1.00382	1	1	4.66946e-41	3: Naive.3 Bcell	ETV6
1.81256e-42	-0.376654	0.957	0.977	4.09638e-40	3: Naive.3 Bcell	FOSL1
8.33635e-42	-2.99217	0.989	0.992	1.88401e-39	3: Naive.3 Bcell	PRDM1
1.70786e-40	-0.941056	1	1	3.85977e-38	3: Naive.3 Bcell	FOSB
1.82899e-39	-4.60804	0.987	0.991	4.13352e-37	3: Naive.3 Bcell	ATF5
8.96196e-39	-0.77822	1	1	2.0254e-36	3: Naive.3 Bcell	DDIT3
1.2903e-34	-0.45004	0.94	0.968	2.91607e-32	3: Naive.3 Bcell	EGR4
4.3148e-34	-0.381104	1	1	9.75146e-32	3: Naive.3 Bcell	CREB3
7.20856e-34	-0.570105	0.963	0.975	1.62913e-31	3: Naive.3 Bcell	EOMES
7.40687e-34	0.53694	1	0.999	1.67395e-31	3: Naive.3 Bcell	ZNF672
1.84969e-32	-3.2167	1	1	4.1803e-30	3: Naive.3 Bcell	XBP1
8.62321e-30	0.314108	1	1	1.94884e-27	3: Naive.3 Bcell	RFX5
1.60539e-29	-0.277497	1	1	3.62819e-27	3: Naive.3 Bcell	GTF2B
6.25171e-29	-5.57433	0.843	0.885	1.41289e-26	3: Naive.3 Bcell	JDP2
6.83311e-29	-0.729228	1	1	1.54428e-26	3: Naive.3 Bcell	JUNB
1.21259e-25	-0.500079	0.961	0.974	2.74045e-23	3: Naive.3 Bcell	MXD4
2.72807e-25	-0.39454	1	1	6.16545e-23	3: Naive.3 Bcell	CREM
7.15317e-25	0.272921	1	1	1.61662e-22	3: Naive.3 Bcell	IRF8
1.34131e-23	-0.400466	0.905	0.926	3.03137e-21	3: Naive.3 Bcell	NR2F6
9.88319e-23	-0.310461	1	1	2.2336e-20	3: Naive.3 Bcell	TGIF1
6.39949e-21	-0.251829	0.998	1	1.44628e-18	3: Naive.3 Bcell	FOXO3
1.10994e-17	-1.07071	0.507	0.65	2.50845e-15	3: Naive.3 Bcell	MAFG
1.13795e-14	-0.426944	0.549	0.625	2.57177e-12	3: Naive.3 Bcell	RORA
2.85579e-13	-1.27284	1	1	6.45408e-11	3: Naive.3 Bcell	KLF13
1.01811e-06	-0.664549	1	0.999	0.000230093	3: Naive.3 Bcell	E2F2
1.30986e-06	-0.468703	0.983	0.985	0.000296028	3: Naive.3 Bcell	MYBL2
3.0424e-05	-0.378386	0.653	0.733	0.00687583	3: Naive.3 Bcell	ZSCAN20
0	1.20762	1	1	0	4: Act AREG+ Bcell	CREM
0	0.954776	1	1	0	4: Act AREG+ Bcell	TGIF1
5.35436e-282	0.519972	1	1	1.21008e-279	4: Act AREG+ Bcell	ELF1
4.52458e-261	1.29404	1	1	1.02256e-258	4: Act AREG+ Bcell	JUNB
2.49938e-253	0.561715	1	1	5.64859e-251	4: Act AREG+ Bcell	GTF2B
6.43875e-228	0.944078	1	1	1.45516e-225	4: Act AREG+ Bcell	REL
9.80738e-178	0.583567	0.999	0.905	2.21647e-175	4: Act AREG+ Bcell	EGR2
2.65575e-143	0.499688	1	1	6.002e-141	4: Act AREG+ Bcell	JUND
8.15199e-141	0.607778	1	1	1.84235e-138	4: Act AREG+ Bcell	FOSB
2.2932e-126	0.400378	1	1	5.18263e-124	4: Act AREG+ Bcell	FOS
1.89837e-89	-0.465173	1	1	4.29032e-87	4: Act AREG+ Bcell	EGR1
1.39947e-68	-0.727029	1	1	3.16281e-66	4: Act AREG+ Bcell	ETV6
3.61528e-48	-0.300449	1	1	8.17053e-46	4: Act AREG+ Bcell	ATF3
2.33132e-41	-4.16787	0.958	0.872	5.26879e-39	4: Act AREG+ Bcell	JDP2
2.2491e-35	-0.434733	1	1	5.08297e-33	4: Act AREG+ Bcell	ATF4
1.24043e-34	-3.08863	1	0.99	2.80337e-32	4: Act AREG+ Bcell	ATF5
1.79222e-34	-0.317465	1	1	4.05042e-32	4: Act AREG+ Bcell	SPIB
1.28447e-30	-0.268203	0.997	0.973	2.9029e-28	4: Act AREG+ Bcell	FOSL1
1.18522e-29	0.274806	1	1	2.67859e-27	4: Act AREG+ Bcell	IRF8
3.68383e-27	-0.77414	0.994	0.957	8.32545e-25	4: Act AREG+ Bcell	FOXP1
7.27112e-27	-2.17642	1	1	1.64327e-24	4: Act AREG+ Bcell	CREB3L2
2.82974e-11	-2.39016	0.997	0.991	6.3952e-09	4: Act AREG+ Bcell	PRDM1
6.59541e-10	-0.298773	1	1	1.49056e-07	4: Act AREG+ Bcell	CREB3
3.12464e-09	-0.670491	0.997	0.999	7.0617e-07	4: Act AREG+ Bcell	E2F2
9.73127e-08	-1.17077	1	1	2.19927e-05	4: Act AREG+ Bcell	KLF13
2.55819e-07	-0.464814	0.96	0.975	5.78152e-05	4: Act AREG+ Bcell	MXD4
8.24215e-06	-0.373448	0.348	0.424	0.00186273	4: Act AREG+ Bcell	ZNF329
0	2.78783	1	1	0	5: Act stress Bcell	EGR1
0	2.26179	1	1	0	5: Act stress Bcell	JUN
0	2.22492	1	1	0	5: Act stress Bcell	FOS
0	2.22085	1	1	0	5: Act stress Bcell	ATF3
0	1.7632	1	1	0	5: Act stress Bcell	DDIT3
0	1.46556	1	1	0	5: Act stress Bcell	FOSB
0	1.1033	1	0.961	0	5: Act stress Bcell	EGR4
0	0.268648	1	0.999	0	5: Act stress Bcell	CEBPD
1.29085e-300	1.05097	1	1	2.91732e-298	5: Act stress Bcell	JUND
2.02065e-283	0.933774	0.994	0.915	4.56667e-281	5: Act stress Bcell	NR2F6
1.05684e-273	1.76805	1	0.903	2.38847e-271	5: Act stress Bcell	EGR2
2.18921e-263	1.17388	1	1	4.94761e-261	5: Act stress Bcell	JUNB
5.5202e-173	0.42002	1	1	1.24757e-170	5: Act stress Bcell	CREM
9.89667e-162	0.376372	1	1	2.23665e-159	5: Act stress Bcell	TGIF1
3.94719e-122	-1.08322	0.943	0.595	8.92066e-120	5: Act stress Bcell	MAFG
1.63574e-120	0.328431	1	1	3.69678e-118	5: Act stress Bcell	MAFF
7.06719e-93	0.393178	1	1	1.59718e-90	5: Act stress Bcell	BATF
3.24804e-90	-3.45677	0.966	0.869	7.34057e-88	5: Act stress Bcell	JDP2
1.44629e-79	-0.454463	1	1	3.26861e-77	5: Act stress Bcell	SPIB
1.76986e-65	-0.532632	1	1	3.99989e-63	5: Act stress Bcell	ETV6
5.17376e-61	-0.313282	1	1	1.16927e-58	5: Act stress Bcell	SPI1
3.65433e-46	-0.310832	1	1	8.2588e-44	5: Act stress Bcell	CREB3L2
5.63957e-41	-0.815191	0.975	0.959	1.27454e-38	5: Act stress Bcell	FOXP1
1.24189e-25	-0.804412	0.999	0.99	2.80668e-23	5: Act stress Bcell	PRDM1
1.83568e-22	-0.387683	0.999	0.99	4.14864e-20	5: Act stress Bcell	ATF5
1.10085e-21	-0.677299	0.996	0.999	2.48791e-19	5: Act stress Bcell	E2F2
4.54967e-19	-0.37694	0.275	0.436	1.02823e-16	5: Act stress Bcell	ZNF329
6.22784e-09	-0.707071	1	1	1.40749e-06	5: Act stress Bcell	XBP1
2.89673e-06	-0.422005	1	0.999	0.000654662	5: Act stress Bcell	ZNF672
5.07772e-06	-0.324194	1	1	0.00114757	5: Act stress Bcell	KLF13
0	4.90499	1	0.99	0	6: Plasma-IgA Bcell	ATF5
0	4.48056	1	1	0	6: Plasma-IgA Bcell	XBP1
0	3.95358	1	0.991	0	6: Plasma-IgA Bcell	PRDM1
0	3.92416	1	1	0	6: Plasma-IgA Bcell	CREB3L2
0	2.93354	1	1	0	6: Plasma-IgA Bcell	KLF13
0	1.61386	1	0.971	0	6: Plasma-IgA Bcell	EOMES
0	1.58207	1	1	0	6: Plasma-IgA Bcell	ATF4
0	1.33127	1	1	0	6: Plasma-IgA Bcell	CREB3
0	0.516804	1	1	0	6: Plasma-IgA Bcell	NFE2L3
0	-0.285619	1	1	0	6: Plasma-IgA Bcell	ETS1
0	-0.392906	1	1	0	6: Plasma-IgA Bcell	IRF5
0	-0.41554	1	1	0	6: Plasma-IgA Bcell	BCL11A
0	-0.422994	1	1	0	6: Plasma-IgA Bcell	PAX5
0	-0.442234	1	1	0	6: Plasma-IgA Bcell	IKZF1
0	-0.504034	1	1	0	6: Plasma-IgA Bcell	TAF7
0	-0.69151	1	1	0	6: Plasma-IgA Bcell	FLI1
0	-0.94421	1	1	0	6: Plasma-IgA Bcell	SPI1
0	-1.17066	1	1	0	6: Plasma-IgA Bcell	SPIB
0	-1.27831	0.999	1	0	6: Plasma-IgA Bcell	RFX5
0	-1.52066	1	1	0	6: Plasma-IgA Bcell	REL
0	-1.54486	1	1	0	6: Plasma-IgA Bcell	IRF8
0	-2.99014	0.996	1	0	6: Plasma-IgA Bcell	ZNF672
1.65411e-298	-1.38578	0.775	0.983	3.7383e-296	6: Plasma-IgA Bcell	FOXP1
8.32007e-296	-0.265818	1	1	1.88034e-293	6: Plasma-IgA Bcell	CTCF
5.87849e-278	-0.272096	1	1	1.32854e-275	6: Plasma-IgA Bcell	REST
9.94798e-270	0.443592	0.994	0.68	2.24824e-267	6: Plasma-IgA Bcell	MAFB
1.31978e-268	0.501999	1	1	2.9827e-266	6: Plasma-IgA Bcell	IRF7
6.91364e-255	1.34006	1	1	1.56248e-252	6: Plasma-IgA Bcell	MAFF
2.15184e-253	-0.258556	1	1	4.86317e-251	6: Plasma-IgA Bcell	NFKB2
1.5662e-252	-0.2572	1	1	3.53961e-250	6: Plasma-IgA Bcell	NFKB1
8.98997e-247	-0.352607	1	1	2.03173e-244	6: Plasma-IgA Bcell	TBX21
3.06968e-240	1.35164	1	0.97	6.93749e-238	6: Plasma-IgA Bcell	MXD4
8.67098e-239	0.523971	1	0.999	1.95964e-236	6: Plasma-IgA Bcell	FOXO3
6.46667e-236	-0.286744	1	1	1.46147e-233	6: Plasma-IgA Bcell	GABPB1
9.23233e-233	-0.305575	0.999	1	2.08651e-230	6: Plasma-IgA Bcell	IRF9
1.32901e-232	-0.357602	1	1	3.00355e-230	6: Plasma-IgA Bcell	ELK3
6.64861e-230	0.379309	1	1	1.50259e-227	6: Plasma-IgA Bcell	ETV6
1.9277e-206	0.358904	0.91	0.585	4.35661e-204	6: Plasma-IgA Bcell	RORA
5.76231e-206	-0.400344	1	1	1.30228e-203	6: Plasma-IgA Bcell	ELF1
4.61539e-199	1.54877	1	1	1.04308e-196	6: Plasma-IgA Bcell	BATF
1.04672e-191	0.495664	1	1	2.36559e-189	6: Plasma-IgA Bcell	IRF1
5.16497e-188	0.375343	1	1	1.16728e-185	6: Plasma-IgA Bcell	MEF2B
1.49848e-183	-0.284097	1	1	3.38657e-181	6: Plasma-IgA Bcell	KLF3
6.12934e-163	-0.401671	1	1	1.38523e-160	6: Plasma-IgA Bcell	EZH2
6.05716e-117	-0.507257	1	0.999	1.36892e-114	6: Plasma-IgA Bcell	E2F2
2.5619e-69	0.771654	1	1	5.78988e-67	6: Plasma-IgA Bcell	FOS
2.96557e-58	0.978807	1	1	6.70218e-56	6: Plasma-IgA Bcell	EGR1
4.34739e-48	0.508562	1	1	9.82511e-46	6: Plasma-IgA Bcell	ATF3
6.26153e-43	0.476285	1	1	1.41511e-40	6: Plasma-IgA Bcell	JUN
6.87696e-40	-0.260789	0.888	0.708	1.55419e-37	6: Plasma-IgA Bcell	ZSCAN20
7.12264e-39	-2.19713	0.946	0.874	1.60972e-36	6: Plasma-IgA Bcell	JDP2
4.52444e-32	0.288184	0.991	0.963	1.02252e-29	6: Plasma-IgA Bcell	EGR4
1.38803e-27	-0.250149	0.941	0.973	3.13695e-25	6: Plasma-IgA Bcell	PBX3
1.21413e-23	-0.281653	1	1	2.74394e-21	6: Plasma-IgA Bcell	TGIF1
4.81647e-15	-0.355948	1	1	1.08852e-12	6: Plasma-IgA Bcell	CREM
9.39964e-12	-0.350046	0.303	0.429	2.12432e-09	6: Plasma-IgA Bcell	ZNF329
3.30422e-06	-0.382655	1	1	0.000746753	6: Plasma-IgA Bcell	JUNB
2.11714e-208	0.368637	1	1	4.78473e-206	7: Plasma-IgG Bcell	POLR2A
8.66255e-190	0.579957	1	1	1.95774e-187	7: Plasma-IgG Bcell	STAT2
1.11126e-166	1.05822	1	1	2.51145e-164	7: Plasma-IgG Bcell	FOXO3
4.64785e-155	0.271963	0.998	0.978	1.05041e-152	7: Plasma-IgG Bcell	KLF7
5.26167e-155	2.97083	1	0.999	1.18914e-152	7: Plasma-IgG Bcell	E2F2
5.05395e-154	0.971453	1	1	1.14219e-151	7: Plasma-IgG Bcell	BACH1
1.11528e-153	0.436373	0.992	0.882	2.52052e-151	7: Plasma-IgG Bcell	NR2C1
9.646e-153	0.580926	0.996	0.944	2.17999e-150	7: Plasma-IgG Bcell	MYEF2
1.59331e-149	0.289525	1	1	3.60089e-147	7: Plasma-IgG Bcell	BDP1
6.13235e-145	0.284715	0.992	0.984	1.38591e-142	7: Plasma-IgG Bcell	ERF
3.0718e-142	1.89898	0.921	0.595	6.94226e-140	7: Plasma-IgG Bcell	RORA
3.99109e-142	1.42203	0.996	0.925	9.01987e-140	7: Plasma-IgG Bcell	SP1
1.8272e-141	0.531714	1	1	4.12947e-139	7: Plasma-IgG Bcell	STAT3
2.88566e-137	1.14076	1	0.947	6.52159e-135	7: Plasma-IgG Bcell	SRF
4.42435e-137	0.259059	1	0.98	9.99904e-135	7: Plasma-IgG Bcell	BRF1
5.2424e-136	0.280726	1	1	1.18478e-133	7: Plasma-IgG Bcell	IRF3
3.40933e-134	0.292537	1	1	7.70509e-132	7: Plasma-IgG Bcell	NR2C2
6.23974e-128	-0.824927	1	1	1.41018e-125	7: Plasma-IgG Bcell	SPIB
9.29736e-128	0.525602	0.996	0.938	2.1012e-125	7: Plasma-IgG Bcell	NFYA
4.09628e-126	1.94405	1	0.973	9.2576e-124	7: Plasma-IgG Bcell	FOSL1
3.64147e-120	7.63689	0.986	0.873	8.22971e-118	7: Plasma-IgG Bcell	JDP2
4.16904e-118	0.302216	0.97	0.865	9.42204e-116	7: Plasma-IgG Bcell	NFIL3
2.94085e-117	3.027	1	1	6.64632e-115	7: Plasma-IgG Bcell	ETV6
1.69738e-112	-0.596531	1	1	3.83608e-110	7: Plasma-IgG Bcell	SPI1
6.99103e-111	0.695347	1	0.999	1.57997e-108	7: Plasma-IgG Bcell	ETV3
4.90274e-110	0.306728	0.96	0.76	1.10802e-107	7: Plasma-IgG Bcell	PPARA
6.58843e-100	0.271855	1	1	1.48899e-97	7: Plasma-IgG Bcell	RELB
4.50019e-98	0.427334	1	1	1.01704e-95	7: Plasma-IgG Bcell	IRF1
3.04534e-97	-0.809876	1	1	6.88247e-95	7: Plasma-IgG Bcell	IRF8
4.48241e-96	3.8575	0.897	0.617	1.01302e-93	7: Plasma-IgG Bcell	MAFG
1.76025e-91	0.293619	1	1	3.97817e-89	7: Plasma-IgG Bcell	CHD2
1.84271e-91	0.325162	1	1	4.16451e-89	7: Plasma-IgG Bcell	FOXN3
3.02261e-82	0.585515	0.998	1	6.8311e-80	7: Plasma-IgG Bcell	ZEB1
2.15508e-78	-0.625231	1	1	4.87048e-76	7: Plasma-IgG Bcell	RFX5
2.30506e-78	0.878904	0.998	0.991	5.20944e-76	7: Plasma-IgG Bcell	PRDM1
3.24103e-76	-0.968118	0.996	1	7.32474e-74	7: Plasma-IgG Bcell	ZNF672
1.16466e-74	0.484206	1	1	2.63214e-72	7: Plasma-IgG Bcell	CREB3L2
1.96803e-74	0.268056	1	1	4.44775e-72	7: Plasma-IgG Bcell	BCLAF1
1.11787e-73	0.916753	1	1	2.52638e-71	7: Plasma-IgG Bcell	ATF4
5.77131e-73	-0.309359	1	1	1.30432e-70	7: Plasma-IgG Bcell	EZH2
1.84644e-71	2.19164	0.919	0.711	4.17295e-69	7: Plasma-IgG Bcell	ZSCAN20
3.40124e-71	0.386759	1	1	7.6868e-69	7: Plasma-IgG Bcell	NRF1
7.69405e-70	0.848232	1	1	1.73886e-67	7: Plasma-IgG Bcell	FOSB
5.18082e-66	0.536678	1	1	1.17087e-63	7: Plasma-IgG Bcell	GTF2B
2.66093e-65	2.13717	0.713	0.391	6.01369e-63	7: Plasma-IgG Bcell	ZNF329
1.44624e-64	0.810132	1	1	3.26851e-62	7: Plasma-IgG Bcell	JUND
8.72658e-63	0.980413	1	0.971	1.97221e-60	7: Plasma-IgG Bcell	MXD4
1.07038e-60	0.252391	1	0.994	2.41905e-58	7: Plasma-IgG Bcell	MXI1
1.79008e-60	4.48278	1	1	4.04557e-58	7: Plasma-IgG Bcell	ATF1
3.09392e-59	0.793912	1	1	6.99226e-57	7: Plasma-IgG Bcell	MAFF
2.01804e-56	-0.28529	1	1	4.56076e-54	7: Plasma-IgG Bcell	FLI1
1.94795e-53	0.736016	1	1	4.40236e-51	7: Plasma-IgG Bcell	JUN
9.95512e-52	0.405177	0.958	0.853	2.24986e-49	7: Plasma-IgG Bcell	ZNF217
5.4282e-51	0.814545	1	1	1.22677e-48	7: Plasma-IgG Bcell	FOS
7.71627e-51	0.483082	0.99	0.919	1.74388e-48	7: Plasma-IgG Bcell	NR2F6
5.35045e-50	0.866024	1	1	1.2092e-47	7: Plasma-IgG Bcell	EGR1
1.92202e-39	-0.301972	1	1	4.34377e-37	7: Plasma-IgG Bcell	XBP1
3.85907e-36	0.60748	1	1	8.7215e-34	7: Plasma-IgG Bcell	ATF3
1.39746e-31	0.310897	0.996	0.964	3.15826e-29	7: Plasma-IgG Bcell	EGR4
1.73517e-31	-0.597708	0.986	0.991	3.92148e-29	7: Plasma-IgG Bcell	ATF5
6.22839e-31	0.373484	0.978	0.973	1.40762e-28	7: Plasma-IgG Bcell	EOMES
1.97561e-30	0.308126	0.99	0.909	4.46487e-28	7: Plasma-IgG Bcell	EGR2
1.76721e-23	0.352942	1	1	3.9939e-21	7: Plasma-IgG Bcell	ELF1
3.68544e-19	0.56528	1	1	8.3291e-17	7: Plasma-IgG Bcell	BATF
4.06471e-17	0.272532	1	1	9.18625e-15	7: Plasma-IgG Bcell	TGIF1
1.86832e-11	0.250878	1	1	4.22239e-09	7: Plasma-IgG Bcell	CREM
9.24383e-06	1.28548	0.978	0.959	0.00208911	7: Plasma-IgG Bcell	FOXP1
3.03108e-05	-0.435868	0.992	0.985	0.00685024	7: Plasma-IgG Bcell	MYBL2
6.06928e-79	3.83006	1	0.985	1.37166e-76	8: Plasma cycling Bcell	MYBL2
7.97021e-70	0.675522	1	1	1.80127e-67	8: Plasma cycling Bcell	E2F1
2.2141e-39	-0.374771	1	1	5.00386e-37	8: Plasma cycling Bcell	ELF1
1.24134e-36	0.739919	1	1	2.80544e-34	8: Plasma cycling Bcell	EZH2
2.93765e-36	0.381008	1	0.973	6.63909e-34	8: Plasma cycling Bcell	MXD4
7.1281e-35	-1.08767	1	1	1.61095e-32	8: Plasma cycling Bcell	REL
3.74877e-31	-0.478158	1	1	8.47222e-29	8: Plasma cycling Bcell	TGIF1
4.88375e-29	0.292783	1	1	1.10373e-26	8: Plasma cycling Bcell	MEF2B
3.25554e-27	-0.896668	0.625	0.968	7.35752e-25	8: Plasma cycling Bcell	FOXP1
6.53754e-27	-1.51965	1	0.999	1.47748e-24	8: Plasma cycling Bcell	ZNF672
2.16901e-25	0.585242	1	0.989	4.90196e-23	8: Plasma cycling Bcell	RFX2
6.61194e-25	0.254535	0.926	0.811	1.4943e-22	8: Plasma cycling Bcell	MSC
1.439e-24	-0.593008	1	1	3.25213e-22	8: Plasma cycling Bcell	CREM
2.94049e-23	1.43566	0.993	0.973	6.6455e-21	8: Plasma cycling Bcell	EOMES
5.16672e-23	-0.99663	1	1	1.16768e-20	8: Plasma cycling Bcell	JUNB
9.21649e-23	0.389618	1	1	2.08293e-20	8: Plasma cycling Bcell	CREB3
1.16754e-22	-0.677575	1	1	2.63865e-20	8: Plasma cycling Bcell	IRF8
4.10531e-22	-0.659548	1	1	9.27799e-20	8: Plasma cycling Bcell	RFX5
3.30529e-21	0.347772	1	1	7.46996e-19	8: Plasma cycling Bcell	XBP1
3.08567e-17	-0.895049	1	1	6.9736e-15	8: Plasma cycling Bcell	FOSB
3.62327e-17	-0.314612	1	1	8.18858e-15	8: Plasma cycling Bcell	FLI1
6.15073e-16	0.470101	1	1	1.39006e-13	8: Plasma cycling Bcell	KLF13
4.47301e-14	-0.283263	1	1	1.0109e-11	8: Plasma cycling Bcell	GTF2B
7.62647e-14	-0.342759	1	1	1.72358e-11	8: Plasma cycling Bcell	SPI1
7.9046e-14	-5.47104	0.676	0.886	1.78644e-11	8: Plasma cycling Bcell	JDP2
4.01834e-12	-1.32333	1	0.991	9.08145e-10	8: Plasma cycling Bcell	ATF5
5.89849e-12	-0.694673	1	1	1.33306e-09	8: Plasma cycling Bcell	CREB3L2
7.74478e-12	-0.567469	1	0.999	1.75032e-09	8: Plasma cycling Bcell	E2F2
8.49223e-12	-0.595396	1	1	1.91924e-09	8: Plasma cycling Bcell	JUND
6.81435e-09	-1.55354	1	1	1.54004e-06	8: Plasma cycling Bcell	FOS
1.46063e-08	-0.392092	0.544	0.731	3.30102e-06	8: Plasma cycling Bcell	ZSCAN20
3.05922e-08	-0.57325	1	1	6.91384e-06	8: Plasma cycling Bcell	DDIT3
4.48341e-07	-0.341591	0.191	0.42	0.000101325	8: Plasma cycling Bcell	ZNF329
8.1296e-07	-1.06667	1	1	0.000183729	8: Plasma cycling Bcell	JUN
1.23572e-05	-1.9762	1	1	0.00279272	8: Plasma cycling Bcell	EGR1
4.14051e-230	0.585838	1	0.799	9.35756e-228	9: Memory.1 Bcell	MSC
1.68867e-193	0.314717	1	1	3.8164e-191	9: Memory.1 Bcell	PHF8
2.50937e-189	0.721876	1	0.995	5.67117e-187	9: Memory.1 Bcell	ZBTB7A
9.17632e-172	0.445603	0.991	0.946	2.07385e-169	9: Memory.1 Bcell	ZNF502
5.18293e-135	0.291361	1	0.997	1.17134e-132	9: Memory.1 Bcell	ARID3A
2.28456e-86	0.29291	1	1	5.16311e-84	9: Memory.1 Bcell	IRF5
7.23588e-85	0.355605	1	1	1.63531e-82	9: Memory.1 Bcell	EZH2
1.52498e-64	0.542378	1	1	3.44645e-62	9: Memory.1 Bcell	SPIB
2.38212e-64	0.441223	1	1	5.38359e-62	9: Memory.1 Bcell	SMARCB1
1.95237e-61	0.310983	1	1	4.41237e-59	9: Memory.1 Bcell	ETV7
2.07674e-52	0.268636	1	1	4.69344e-50	9: Memory.1 Bcell	TBX21
5.45375e-30	0.292143	1	1	1.23255e-27	9: Memory.1 Bcell	SPI1
5.04491e-17	-1.46616	1	1	1.14015e-14	9: Memory.1 Bcell	ATF1
6.38715e-16	-2.64561	1	1	1.4435e-13	9: Memory.1 Bcell	CREB3L2
2.97457e-15	-0.402525	0.603	0.736	6.72253e-13	9: Memory.1 Bcell	ZSCAN20
3.14275e-13	-0.954253	1	1	7.10262e-11	9: Memory.1 Bcell	ETV6
4.44303e-13	-0.362241	0.267	0.427	1.00413e-10	9: Memory.1 Bcell	ZNF329
8.59584e-13	-0.661519	1	0.999	1.94266e-10	9: Memory.1 Bcell	E2F2
1.29303e-12	-1.32831	1	1	2.92225e-10	9: Memory.1 Bcell	FOS
2.3532e-10	-0.348278	0.976	0.975	5.31824e-08	9: Memory.1 Bcell	FOSL1
4.39779e-10	-0.562917	1	1	9.93902e-08	9: Memory.1 Bcell	FOSB
5.73484e-10	-1.07496	0.541	0.646	1.29607e-07	9: Memory.1 Bcell	MAFG
1.56115e-09	-0.406872	0.526	0.626	3.52821e-07	9: Memory.1 Bcell	RORA
2.06446e-09	-0.517836	1	1	4.66569e-07	9: Memory.1 Bcell	DDIT3
2.68488e-09	-1.05762	1	1	6.06783e-07	9: Memory.1 Bcell	JUN
3.82598e-09	-0.360743	1	1	8.64671e-07	9: Memory.1 Bcell	JUNB
1.05019e-07	-0.534339	1	1	2.37342e-05	9: Memory.1 Bcell	MAFF
3.41102e-07	-2.02875	1	1	7.7089e-05	9: Memory.1 Bcell	EGR1
5.80148e-07	-0.301964	1	1	0.000131113	9: Memory.1 Bcell	REL
8.29536e-06	-0.374967	1	1	0.00187475	9: Memory.1 Bcell	JUND
1.01058e-05	-0.348646	0.989	0.972	0.00228391	9: Memory.1 Bcell	MXD4
5.32514e-05	-0.27326	0.912	0.926	0.0120348	9: Memory.1 Bcell	NR2F6
7.39012e-05	-2.80565	0.996	0.991	0.0167017	9: Memory.1 Bcell	PRDM1
1.19646e-262	0.837173	1	1	2.704e-260	10: Memory.2 Bcell	SMARCB1
5.19026e-229	0.421834	1	0.997	1.173e-226	10: Memory.2 Bcell	ARID3A
8.51476e-82	0.271615	1	1	1.92434e-79	10: Memory.2 Bcell	TBX21
3.31894e-55	0.384007	1	1	7.50081e-53	10: Memory.2 Bcell	SPIB
7.13835e-50	0.263783	1	1	1.61327e-47	10: Memory.2 Bcell	EZH2
3.81096e-46	0.300436	1	1	8.61278e-44	10: Memory.2 Bcell	SPI1
5.8666e-35	-0.304652	1	1	1.32585e-32	10: Memory.2 Bcell	GTF2B
2.53106e-32	-0.612145	1	1	5.7202e-30	10: Memory.2 Bcell	MAFF
3.79132e-29	-1.78549	1	1	8.56838e-27	10: Memory.2 Bcell	FOS
5.13516e-28	-0.975275	1	1	1.16055e-25	10: Memory.2 Bcell	ETV6
3.71468e-27	-0.644905	1	1	8.39517e-25	10: Memory.2 Bcell	ATF4
5.07459e-27	0.350652	1	1	1.14686e-24	10: Memory.2 Bcell	ELK1
1.64837e-25	-0.594401	1	1	3.72532e-23	10: Memory.2 Bcell	JUND
3.6798e-25	-2.58919	0.989	0.992	8.31634e-23	10: Memory.2 Bcell	PRDM1
6.02455e-24	-0.361971	0.966	0.976	1.36155e-21	10: Memory.2 Bcell	FOSL1
2.04173e-23	-0.816154	1	1	4.61432e-21	10: Memory.2 Bcell	FOSB
5.91788e-23	-0.351343	1	1	1.33744e-20	10: Memory.2 Bcell	CREB3
8.60832e-23	-2.48678	1	1	1.94548e-20	10: Memory.2 Bcell	CREB3L2
1.9834e-22	-1.28432	1	1	4.48248e-20	10: Memory.2 Bcell	JUN
3.62231e-22	-0.689209	1	1	8.18643e-20	10: Memory.2 Bcell	DDIT3
1.29795e-21	-2.4346	1	1	2.93337e-19	10: Memory.2 Bcell	EGR1
1.38312e-21	-0.4198	0.478	0.631	3.12585e-19	10: Memory.2 Bcell	RORA
1.39657e-21	-0.954027	0.896	0.917	3.15625e-19	10: Memory.2 Bcell	EGR2
2.28675e-20	-0.321126	1	1	5.16805e-18	10: Memory.2 Bcell	TGIF1
6.55159e-20	-0.413972	1	1	1.48066e-17	10: Memory.2 Bcell	CREM
3.6941e-19	-4.37725	0.992	0.991	8.34865e-17	10: Memory.2 Bcell	ATF5
2.77847e-18	-0.696208	1	1	6.27934e-16	10: Memory.2 Bcell	JUNB
5.46487e-17	-0.693159	1	1	1.23506e-14	10: Memory.2 Bcell	BATF
2.29751e-16	0.29987	1	0.999	5.19237e-14	10: Memory.2 Bcell	ZNF672
2.36004e-16	-5.53374	0.857	0.884	5.33369e-14	10: Memory.2 Bcell	JDP2
4.08056e-16	-0.535352	0.974	0.974	9.22206e-14	10: Memory.2 Bcell	EOMES
3.91072e-15	-0.3833	0.951	0.967	8.83823e-13	10: Memory.2 Bcell	EGR4
9.10297e-12	-1.085	0.539	0.647	2.05727e-09	10: Memory.2 Bcell	MAFG
3.84225e-11	-0.662755	1	0.999	8.68349e-09	10: Memory.2 Bcell	E2F2
4.25426e-11	-1.06818	1	1	9.61463e-09	10: Memory.2 Bcell	ATF3
2.23327e-10	-0.313816	0.908	0.926	5.0472e-08	10: Memory.2 Bcell	NR2F6
8.24959e-10	-2.6767	1	1	1.86441e-07	10: Memory.2 Bcell	XBP1
4.77344e-09	-0.275252	0.987	0.985	1.0788e-06	10: Memory.2 Bcell	MYBL2
0.000107114	-0.392069	0.669	0.732	0.0242079	10: Memory.2 Bcell	ZSCAN20
0.000216376	-0.295271	1	1	0.048901	10: Memory.2 Bcell	REL
1.39476e-50	1.16217	1	1	3.15215e-48	11: Inflam Bcell	ETV7
3.62701e-48	1.98486	1	1	8.19704e-46	11: Inflam Bcell	IRF7
1.32015e-33	0.830771	1	1	2.98353e-31	11: Inflam Bcell	IRF1
8.14467e-28	0.348837	1	1	1.8407e-25	11: Inflam Bcell	STAT1
2.58228e-21	0.445526	1	1	5.83595e-19	11: Inflam Bcell	STAT2
4.5196e-10	0.68342	1	1	1.02143e-07	11: Inflam Bcell	KLF13
1.35506e-08	0.560196	1	1	3.06243e-06	11: Inflam Bcell	ATF4
6.3052e-07	-0.747032	0.936	0.961	0.000142497	11: Inflam Bcell	FOXP1
1.17086e-06	0.311229	1	1	0.000264614	11: Inflam Bcell	MAFF
3.04194e-06	0.282582	1	1	0.00068748	11: Inflam Bcell	CREB3
1.43891e-05	0.629368	1	1	0.00325194	11: Inflam Bcell	XBP1

## Sheet: CD4
p_val	avg_log2FC	pct.1	pct.2	p_val_adj	cluster	regulon
0	2.55291	1	1	0	1: Naive CD4	TCF7
0	2.40839	1	1	0	1: Naive CD4	LEF1
0	2.06295	1	1	0	1: Naive CD4	BRF2
0	1.33617	1	0.999	0	1: Naive CD4	KLF7
0	1.15783	1	1	0	1: Naive CD4	MYC
0	0.924874	1	1	0	1: Naive CD4	FOXP1
0	0.86466	1	1	0	1: Naive CD4	KLF2
0	0.843971	1	1	0	1: Naive CD4	TFAP4
0	0.778044	1	1	0	1: Naive CD4	GLIS3
0	0.714779	1	1	0	1: Naive CD4	KLF3
0	0.422372	1	1	0	1: Naive CD4	DBP
0	0.397936	1	0.994	0	1: Naive CD4	HIVEP2
0	0.339853	1	1	0	1: Naive CD4	TBP
0	0.339369	1	1	0	1: Naive CD4	THRA
0	0.273677	1	1	0	1: Naive CD4	KLF12
0	-0.259456	1	1	0	1: Naive CD4	ETV7
0	-0.265762	0.977	0.996	0	1: Naive CD4	FOXO4
0	-0.287162	0.999	1	0	1: Naive CD4	USF2
0	-0.30735	1	1	0	1: Naive CD4	EZH2
0	-0.310626	1	1	0	1: Naive CD4	STAT1
0	-0.312404	0.524	0.786	0	1: Naive CD4	CREB5
0	-0.336733	0.948	0.986	0	1: Naive CD4	HES1
0	-0.340987	0.952	0.974	0	1: Naive CD4	DLX2
0	-0.344536	0.998	1	0	1: Naive CD4	RCOR1
0	-0.375228	1	1	0	1: Naive CD4	TFDP1
0	-0.377023	1	1	0	1: Naive CD4	FOSL1
0	-0.39469	1	1	0	1: Naive CD4	IRF5
0	-0.423611	1	1	0	1: Naive CD4	REL
0	-0.446626	1	1	0	1: Naive CD4	NR3C1
0	-0.449448	1	1	0	1: Naive CD4	IRF1
0	-0.464868	1	1	0	1: Naive CD4	FOSL2
0	-0.465096	0.998	1	0	1: Naive CD4	CEBPG
0	-0.519637	1	1	0	1: Naive CD4	RUNX2
0	-0.5199	1	1	0	1: Naive CD4	XRCC4
0	-0.521225	1	1	0	1: Naive CD4	EGR3
0	-0.521838	1	1	0	1: Naive CD4	RUNX3
0	-0.579365	0.756	0.947	0	1: Naive CD4	ETV1
0	-0.580189	0.994	0.997	0	1: Naive CD4	FOXJ1
0	-0.644097	1	1	0	1: Naive CD4	ELF4
0	-0.670891	1	1	0	1: Naive CD4	RORA
0	-0.677925	0.968	0.988	0	1: Naive CD4	KLF4
0	-0.699983	0.822	0.982	0	1: Naive CD4	MSC
0	-0.715991	1	1	0	1: Naive CD4	CEBPD
0	-0.729286	1	1	0	1: Naive CD4	RORC
0	-0.770037	1	1	0	1: Naive CD4	ELF1
0	-0.771798	1	1	0	1: Naive CD4	TBX21
0	-0.823285	0.392	0.572	0	1: Naive CD4	ZNF610
0	-0.843189	0.706	0.933	0	1: Naive CD4	PPARG
0	-0.946094	1	1	0	1: Naive CD4	BHLHE40
0	-0.964398	1	1	0	1: Naive CD4	SMAD1
0	-0.997741	1	1	0	1: Naive CD4	MYBL1
0	-1.03426	1	1	0	1: Naive CD4	GTF2B
0	-1.03861	1	1	0	1: Naive CD4	NFIL3
0	-1.04533	1	1	0	1: Naive CD4	EOMES
0	-1.0583	0.99	0.998	0	1: Naive CD4	EGR2
0	-1.05915	0.949	0.992	0	1: Naive CD4	ATF5
0	-1.08743	1	1	0	1: Naive CD4	TGIF1
0	-1.14569	1	1	0	1: Naive CD4	MAFF
0	-1.23864	1	1	0	1: Naive CD4	JUN
0	-1.30141	1	1	0	1: Naive CD4	JUND
0	-1.31407	1	1	0	1: Naive CD4	NR1D1
0	-1.35607	1	1	0	1: Naive CD4	CREM
0	-1.42866	1	1	0	1: Naive CD4	E2F2
0	-1.44853	0.821	0.931	0	1: Naive CD4	EGR4
0	-1.55191	1	1	0	1: Naive CD4	FOSB
0	-1.74852	1	1	0	1: Naive CD4	ATF3
0	-1.89267	1	1	0	1: Naive CD4	BATF
0	-2.12231	1	1	0	1: Naive CD4	JUNB
0	-2.31726	1	1	0	1: Naive CD4	FOS
0	-2.40441	0.962	0.994	0	1: Naive CD4	SAP30
0	-2.56743	0.925	0.982	0	1: Naive CD4	BCL6
0	-2.62881	0.274	0.509	0	1: Naive CD4	BCL11A
0	-2.97763	0.895	0.985	0	1: Naive CD4	IL21
0	-3.44155	1	1	0	1: Naive CD4	FOXP3
0	-6.76844	1	1	0	1: Naive CD4	EGR1
2.01077e-258	0.542659	0.966	0.949	4.56444e-256	1: Naive CD4	MYB
1.51364e-251	-0.262243	1	1	3.43597e-249	1: Naive CD4	KLF9
3.44167e-182	-0.944383	0.528	0.728	7.81258e-180	1: Naive CD4	FOXC1
5.85955e-166	-0.796018	0.93	0.967	1.33012e-163	1: Naive CD4	RXRA
6.12749e-157	-0.352121	0.647	0.768	1.39094e-154	1: Naive CD4	E2F8
2.63943e-122	-0.285203	1	1	5.9915e-120	1: Naive CD4	STAT3
1.12497e-97	-0.417524	0.986	0.997	2.55367e-95	1: Naive CD4	ARID3A
2.72551e-49	-0.319515	1	1	6.18691e-47	1: Naive CD4	RARG
3.67411e-21	-0.587854	1	1	8.34023e-19	1: Naive CD4	IRF7
5.75877e-20	-0.701346	0.82	0.867	1.30724e-17	1: Naive CD4	CIC
6.84392e-16	-0.364051	1	1	1.55357e-13	1: Naive CD4	IKZF1
0	2.19873	0.999	0.985	0	2: Th1 activated CD4	SAP30
0	1.41953	1	1	0	2: Th1 activated CD4	EOMES
0	1.11524	1	1	0	2: Th1 activated CD4	FOS
0	1.10135	1	1	0	2: Th1 activated CD4	JUNB
0	0.971863	1	1	0	2: Th1 activated CD4	MYBL1
0	0.957077	1	1	0	2: Th1 activated CD4	EGR1
0	0.942338	0.969	0.87	0	2: Th1 activated CD4	PPARG
0	0.912561	1	1	0	2: Th1 activated CD4	IKZF1
0	0.902459	1	1	0	2: Th1 activated CD4	ATF3
0	0.88121	1	1	0	2: Th1 activated CD4	FOSB
0	0.850648	1	1	0	2: Th1 activated CD4	BHLHE40
0	0.848646	1	1	0	2: Th1 activated CD4	TBX21
0	0.828176	1	1	0	2: Th1 activated CD4	CREM
0	0.805919	0.998	0.96	0	2: Th1 activated CD4	IL21
0	0.794217	1	1	0	2: Th1 activated CD4	TGIF1
0	0.790892	1	1	0	2: Th1 activated CD4	CEBPD
0	0.774863	1	1	0	2: Th1 activated CD4	JUND
0	0.717802	1	1	0	2: Th1 activated CD4	JUN
0	0.703996	0.996	0.891	0	2: Th1 activated CD4	ETV1
0	0.68783	1	1	0	2: Th1 activated CD4	RUNX3
0	0.686069	1	1	0	2: Th1 activated CD4	NFIL3
0	0.685899	1	1	0	2: Th1 activated CD4	ELF1
0	0.602622	1	1	0	2: Th1 activated CD4	GTF2B
0	0.589983	1	1	0	2: Th1 activated CD4	RUNX2
0	0.536928	1	1	0	2: Th1 activated CD4	RORA
0	0.482104	1	0.996	0	2: Th1 activated CD4	EGR2
0	0.458385	0.999	0.997	0	2: Th1 activated CD4	STAT4
0	0.437147	1	1	0	2: Th1 activated CD4	NR3C1
0	0.414235	1	1	0	2: Th1 activated CD4	KLF9
0	0.405093	1	1	0	2: Th1 activated CD4	MAFF
0	0.363816	1	1	0	2: Th1 activated CD4	BATF
0	0.347506	1	1	0	2: Th1 activated CD4	FOSL2
0	0.333325	1	0.991	0	2: Th1 activated CD4	FOXO4
0	0.302877	1	0.999	0	2: Th1 activated CD4	CEBPG
0	0.29187	0.995	0.975	0	2: Th1 activated CD4	HES1
0	0.286201	1	1	0	2: Th1 activated CD4	REL
0	0.27744	1	1	0	2: Th1 activated CD4	IRF1
0	0.276339	1	1	0	2: Th1 activated CD4	FOXN2
0	0.2736	0.877	0.705	0	2: Th1 activated CD4	CREB5
0	-0.365297	0.992	0.996	0	2: Th1 activated CD4	HIVEP2
0	-0.422402	0.999	1	0	2: Th1 activated CD4	GLIS3
0	-0.527102	1	1	0	2: Th1 activated CD4	KLF3
0	-0.537812	1	1	0	2: Th1 activated CD4	FOXP1
0	-0.782285	0.998	0.999	0	2: Th1 activated CD4	KLF7
0	-0.801722	1	1	0	2: Th1 activated CD4	KLF2
0	-0.953669	1	1	0	2: Th1 activated CD4	DBP
0	-1.04474	1	1	0	2: Th1 activated CD4	MYC
0	-1.26485	1	1	0	2: Th1 activated CD4	TFAP4
0	-1.48644	1	1	0	2: Th1 activated CD4	RARG
0	-1.57519	1	1	0	2: Th1 activated CD4	BRF2
0	-2.09108	1	1	0	2: Th1 activated CD4	LEF1
0	-2.58496	1	1	0	2: Th1 activated CD4	TCF7
9.93448e-288	0.819918	0.997	0.98	2.25513e-285	2: Th1 activated CD4	ATF5
2.69864e-283	0.580252	0.972	0.896	6.12591e-281	2: Th1 activated CD4	EGR4
3.08624e-270	3.20554	0.641	0.427	7.00578e-268	2: Th1 activated CD4	BCL11A
2.27507e-264	0.392014	1	0.999	5.16441e-262	2: Th1 activated CD4	RCOR1
1.80235e-190	0.380792	1	1	4.09133e-188	2: Th1 activated CD4	STAT3
7.10453e-185	0.399894	1	1	1.61273e-182	2: Th1 activated CD4	SREBF2
1.90042e-177	0.380141	0.783	0.684	4.31395e-175	2: Th1 activated CD4	SOX30
1.38913e-83	0.657398	1	1	3.15333e-81	2: Th1 activated CD4	BRF1
1.22472e-76	-1.07301	1	1	2.78011e-74	2: Th1 activated CD4	FOXP3
3.10962e-63	0.259519	0.623	0.519	7.05884e-61	2: Th1 activated CD4	ZNF610
1.93669e-45	-0.440849	0.996	0.995	4.3963e-43	2: Th1 activated CD4	ARID3A
1.31068e-40	-0.606015	1	1	2.97524e-38	2: Th1 activated CD4	IRF7
4.89194e-17	2.57604	0.765	0.672	1.11047e-14	2: Th1 activated CD4	FOXC1
1.10929e-15	0.251884	1	1	2.51808e-13	2: Th1 activated CD4	SMAD1
1.81893e-14	-0.44419	1	1	4.12897e-12	2: Th1 activated CD4	NR1D1
0	3.26853	1	0.964	0	3: Tfh activated CD4	BCL6
0	3.06129	1	1	0	3: Tfh activated CD4	EGR1
0	1.46445	1	1	0	3: Tfh activated CD4	MAFF
0	1.39215	1	0.996	0	3: Tfh activated CD4	FOXJ1
0	1.36445	0.991	0.892	0	3: Tfh activated CD4	EGR4
0	1.35609	1	0.996	0	3: Tfh activated CD4	EGR2
0	1.28431	1	1	0	3: Tfh activated CD4	FOS
0	1.24385	1	1	0	3: Tfh activated CD4	JUNB
0	1.20619	1	1	0	3: Tfh activated CD4	ATF3
0	1.18289	1	0.981	0	3: Tfh activated CD4	KLF4
0	1.17897	1	1	0	3: Tfh activated CD4	FOSB
0	1.03048	1	1	0	3: Tfh activated CD4	TGIF1
0	0.979229	1	1	0	3: Tfh activated CD4	JUND
0	0.977104	1	1	0	3: Tfh activated CD4	GTF2B
0	0.832051	1	1	0	3: Tfh activated CD4	CREM
0	0.701772	1	1	0	3: Tfh activated CD4	JUN
0	0.673139	1	0.964	0	3: Tfh activated CD4	DLX2
0	0.657514	1	1	0	3: Tfh activated CD4	FOSL1
0	0.62839	0.879	0.716	0	3: Tfh activated CD4	E2F8
0	0.580302	1	1	0	3: Tfh activated CD4	NFIL3
0	0.557981	1	1	0	3: Tfh activated CD4	EGR3
0	0.527007	1	1	0	3: Tfh activated CD4	MYBL1
0	0.470757	1	1	0	3: Tfh activated CD4	IRF1
0	0.461103	1	1	0	3: Tfh activated CD4	ELF1
0	0.411039	0.997	0.974	0	3: Tfh activated CD4	HES1
0	0.408586	1	1	0	3: Tfh activated CD4	BHLHE40
0	0.395286	1	1	0	3: Tfh activated CD4	FOSL2
0	0.357209	1	0.999	0	3: Tfh activated CD4	FOXO3
0	0.333454	1	0.999	0	3: Tfh activated CD4	CEBPG
0	0.330695	0.932	0.692	0	3: Tfh activated CD4	CREB5
0	0.317642	1	1	0	3: Tfh activated CD4	RORA
0	0.257397	0.999	0.96	0	3: Tfh activated CD4	IL21
0	-0.430756	1	1	0	3: Tfh activated CD4	XRCC4
0	-2.42873	1	1	0	3: Tfh activated CD4	FOXP3
2.05419e-295	1.05322	1	1	4.66301e-293	3: Tfh activated CD4	DBP
8.73618e-284	0.286123	1	1	1.98311e-281	3: Tfh activated CD4	STAT3
1.1195e-276	-0.297951	1	1	2.54126e-274	3: Tfh activated CD4	TFDP1
3.29356e-253	-0.31851	1	1	7.47639e-251	3: Tfh activated CD4	NR2F6
8.38078e-249	0.271655	1	0.991	1.90244e-246	3: Tfh activated CD4	FOXO4
1.60667e-218	-0.842309	1	1	3.64714e-216	3: Tfh activated CD4	RARG
6.49518e-173	0.268637	1	0.999	1.47441e-170	3: Tfh activated CD4	RCOR1
1.36821e-171	-0.440168	0.935	0.956	3.10583e-169	3: Tfh activated CD4	MYB
7.69919e-153	0.802226	0.995	0.98	1.74772e-150	3: Tfh activated CD4	ATF5
1.04643e-120	-0.6876	0.996	0.995	2.3754e-118	3: Tfh activated CD4	ARID3A
1.81312e-109	-0.648997	1	1	4.11577e-107	3: Tfh activated CD4	IRF7
4.41187e-100	0.254058	0.633	0.516	1.0015e-97	3: Tfh activated CD4	ZNF610
3.78414e-84	-0.533219	1	1	8.58999e-82	3: Tfh activated CD4	NR1D1
7.91523e-70	-0.969548	1	1	1.79676e-67	3: Tfh activated CD4	BRF2
3.46978e-64	-0.621438	1	1	7.8764e-62	3: Tfh activated CD4	E2F2
7.93015e-41	-0.332389	1	1	1.80014e-38	3: Tfh activated CD4	MYC
1.0366e-34	-1.23878	1	1	2.35308e-32	3: Tfh activated CD4	TCF7
3.00332e-34	-0.556194	1	1	6.81754e-32	3: Tfh activated CD4	TFAP4
9.08468e-33	-0.966476	0.79	0.666	2.06222e-30	3: Tfh activated CD4	FOXC1
7.10783e-31	-0.641411	0.842	0.86	1.61348e-28	3: Tfh activated CD4	CIC
6.92824e-24	-0.932333	1	1	1.57271e-21	3: Tfh activated CD4	LEF1
9.44172e-08	-0.444417	0.967	0.958	2.14327e-05	3: Tfh activated CD4	RXRA
0	2.78011	1	1	0	4: Th17 CD4	E2F2
0	2.56464	1	1	0	4: Th17 CD4	NR1D1
0	2.42796	1	1	0	4: Th17 CD4	RARG
0	2.11184	1	1	0	4: Th17 CD4	TFAP4
0	1.17145	1	1	0	4: Th17 CD4	RORC
0	-0.356412	1	1	0	4: Th17 CD4	REL
0	-0.410302	1	1	0	4: Th17 CD4	NR3C1
0	-0.76627	1	1	0	4: Th17 CD4	ELF1
0	-0.841925	1	1	0	4: Th17 CD4	NFIL3
0	-0.927816	1	1	0	4: Th17 CD4	JUN
0	-1.0508	1	1	0	4: Th17 CD4	JUND
0	-1.11172	1	1	0	4: Th17 CD4	CREM
0	-1.26508	1	1	0	4: Th17 CD4	FOSB
0	-1.40321	1	1	0	4: Th17 CD4	ATF3
0	-1.7162	1	1	0	4: Th17 CD4	JUNB
0	-1.82843	1	1	0	4: Th17 CD4	FOS
0	-5.83568	1	1	0	4: Th17 CD4	EGR1
5.23069e-294	-0.882723	1	1	1.18737e-291	4: Th17 CD4	GTF2B
8.09721e-291	-0.36771	1	1	1.83807e-288	4: Th17 CD4	IRF1
1.20231e-285	-0.411662	1	1	2.72924e-283	4: Th17 CD4	RUNX3
1.65422e-273	-0.954215	1	1	3.75509e-271	4: Th17 CD4	MAFF
4.72859e-269	-0.338401	1	1	1.07339e-266	4: Th17 CD4	FOSL2
1.40846e-261	0.572648	1	1	3.1972e-259	4: Th17 CD4	MYC
6.33835e-252	-2.06879	0.977	0.988	1.4388e-249	4: Th17 CD4	SAP30
1.07307e-235	-0.83249	1	1	2.43587e-233	4: Th17 CD4	EOMES
2.78358e-229	-0.471727	0.77	0.913	6.31873e-227	4: Th17 CD4	ETV1
1.87395e-227	-0.917617	0.991	0.997	4.25386e-225	4: Th17 CD4	EGR2
2.61741e-223	0.568714	1	1	5.94152e-221	4: Th17 CD4	KLF2
2.426e-215	-0.270223	0.899	0.973	5.50702e-213	4: Th17 CD4	DLX2
3.66739e-210	0.514559	1	1	8.32497e-208	4: Th17 CD4	TCF7
1.13079e-204	-2.41404	0.945	0.967	2.5669e-202	4: Th17 CD4	IL21
1.84769e-203	-0.425013	1	1	4.19425e-201	4: Th17 CD4	EGR3
4.08931e-195	0.363726	1	1	9.28274e-193	4: Th17 CD4	BRF2
2.00809e-194	-0.474721	1	1	4.55836e-192	4: Th17 CD4	CEBPD
1.38735e-186	-0.972632	1	1	3.14928e-184	4: Th17 CD4	TGIF1
1.95407e-185	-0.29853	1	1	4.43574e-183	4: Th17 CD4	FOSL1
7.92174e-176	-2.34797	0.921	0.972	1.79824e-173	4: Th17 CD4	BCL6
3.7721e-168	-0.480023	1	1	8.56268e-166	4: Th17 CD4	STAT3
1.82523e-165	0.352222	1	0.995	4.14327e-163	4: Th17 CD4	HIVEP2
4.44682e-162	-0.374262	0.998	1	1.00943e-159	4: Th17 CD4	CEBPG
2.75546e-150	0.296881	1	1	6.25489e-148	4: Th17 CD4	LEF1
2.08176e-146	-0.569063	1	1	4.72559e-144	4: Th17 CD4	BHLHE40
4.91564e-131	-1.26677	0.804	0.912	1.11585e-128	4: Th17 CD4	EGR4
3.47038e-123	-0.252606	0.55	0.738	7.87776e-121	4: Th17 CD4	CREB5
1.85786e-119	-0.468659	1	1	4.21733e-117	4: Th17 CD4	TBX21
1.85525e-117	0.387535	1	1	4.21142e-115	4: Th17 CD4	ELF4
2.64528e-116	0.295315	1	1	6.00479e-114	4: Th17 CD4	KLF3
1.66008e-112	-0.275909	0.964	0.979	3.76839e-110	4: Th17 CD4	HES1
1.67415e-105	-1.21177	1	1	3.80033e-103	4: Th17 CD4	BATF
5.27727e-93	-0.711895	0.314	0.544	1.19794e-90	4: Th17 CD4	ZNF610
3.31376e-91	-2.40525	0.245	0.469	7.52223e-89	4: Th17 CD4	BCL11A
7.45099e-83	0.469089	1	1	1.69138e-80	4: Th17 CD4	DBP
2.55691e-79	-0.309549	1	1	5.80419e-77	4: Th17 CD4	SREBF2
3.06973e-79	-0.30036	1	1	6.9683e-77	4: Th17 CD4	KLF9
1.93707e-74	0.271132	1	1	4.39715e-72	4: Th17 CD4	TFDP1
3.62838e-45	-0.840697	0.979	0.983	8.23643e-43	4: Th17 CD4	ATF5
1.33838e-38	-0.370034	0.671	0.745	3.03813e-36	4: Th17 CD4	E2F8
1.36972e-36	-0.401944	1	1	3.10926e-34	4: Th17 CD4	IRF7
5.32704e-28	-0.499799	0.986	0.984	1.20924e-25	4: Th17 CD4	KLF4
1.93599e-25	-0.877915	0.56	0.691	4.39469e-23	4: Th17 CD4	FOXC1
3.19192e-23	-0.494716	1	1	7.24565e-21	4: Th17 CD4	IKZF1
5.69806e-23	-0.419193	0.991	0.997	1.29346e-20	4: Th17 CD4	FOXJ1
1.36892e-11	-0.692374	0.887	0.885	3.10744e-09	4: Th17 CD4	PPARG
2.24569e-09	-0.466526	1	1	5.09771e-07	4: Th17 CD4	SMAD1
0	3.8239	1	1	0	5: Treg CD4	FOXP3
0	2.16656	1	1	0	5: Treg CD4	BATF
0	1.91071	0.997	0.962	0	5: Treg CD4	IL21
0	1.07592	1	1	0	5: Treg CD4	SMAD1
0	0.997741	0.999	0.994	0	5: Treg CD4	ARID3A
0	0.950669	0.764	0.503	0	5: Treg CD4	ZNF610
0	0.828425	0.996	0.974	0	5: Treg CD4	HOXB7
0	0.697227	0.743	0.489	0	5: Treg CD4	SPIB
0	0.628268	1	1	0	5: Treg CD4	EZH2
0	0.62464	1	1	0	5: Treg CD4	EGR3
0	0.59223	1	1	0	5: Treg CD4	IRF5
0	0.497478	1	1	0	5: Treg CD4	XRCC4
0	0.463376	1	1	0	5: Treg CD4	ETV7
0	0.40938	1	1	0	5: Treg CD4	REL
0	0.338357	1	1	0	5: Treg CD4	BCL3
0	0.299386	1	1	0	5: Treg CD4	IRF4
0	0.289047	1	0.999	0	5: Treg CD4	PBX3
0	0.266647	1	1	0	5: Treg CD4	NFKB2
0	0.261463	1	1	0	5: Treg CD4	HOXB2
0	-0.256636	0.768	0.952	0	5: Treg CD4	SMAD5
0	-0.440121	1	1	0	5: Treg CD4	GLIS3
0	-0.463209	1	1	0	5: Treg CD4	XBP1
0	-0.480407	1	1	0	5: Treg CD4	RUNX2
0	-0.547649	1	1	0	5: Treg CD4	FOXP1
0	-0.588731	0.995	0.997	0	5: Treg CD4	FOXJ1
0	-0.631866	1	1	0	5: Treg CD4	RORA
0	-0.789679	1	1	0	5: Treg CD4	KLF3
0	-0.798106	0.866	0.661	0	5: Treg CD4	FOXC1
0	-0.798975	0.997	0.999	0	5: Treg CD4	KLF7
0	-1.09496	1	1	0	5: Treg CD4	KLF2
0	-1.16778	1	1	0	5: Treg CD4	TFAP4
0	-1.18044	1	1	0	5: Treg CD4	MYC
0	-1.40966	1	1	0	5: Treg CD4	DBP
0	-1.41558	1	1	0	5: Treg CD4	MYBL1
0	-1.52252	1	1	0	5: Treg CD4	BRF2
0	-2.09106	1	1	0	5: Treg CD4	LEF1
0	-2.91567	1	1	0	5: Treg CD4	TCF7
1.10905e-237	2.14336	0.982	0.956	2.51755e-235	5: Treg CD4	RXRA
2.81344e-226	0.355619	0.981	0.897	6.38652e-224	5: Treg CD4	ETV1
4.85541e-215	0.320872	1	1	1.10218e-212	5: Treg CD4	NR2F6
2.15571e-210	-0.546473	1	1	4.89347e-208	5: Treg CD4	IKZF1
1.18849e-161	-0.645189	1	1	2.69788e-159	5: Treg CD4	IRF7
1.17082e-156	-0.25267	0.987	0.996	2.65776e-154	5: Treg CD4	HIVEP2
1.99168e-84	-1.40112	1	1	4.52111e-82	5: Treg CD4	EGR1
9.29961e-77	-0.600133	0.906	0.851	2.11101e-74	5: Treg CD4	CIC
3.47184e-59	-0.283247	1	1	7.88108e-57	5: Treg CD4	CEBPD
1.56498e-55	0.275028	0.998	0.981	3.55251e-53	5: Treg CD4	ATF5
2.51031e-54	-0.369858	1	1	5.6984e-52	5: Treg CD4	TGIF1
2.49916e-48	-0.318598	1	1	5.6731e-46	5: Treg CD4	BHLHE40
1.74727e-32	-0.380604	1	1	3.96629e-30	5: Treg CD4	RARG
1.18805e-10	-1.01938	0.976	0.969	2.69686e-08	5: Treg CD4	BCL6
5.63791e-10	-0.980463	0.49	0.456	1.27981e-07	5: Treg CD4	BCL11A
1.34025e-06	-0.327043	1	1	0.000304237	5: Treg CD4	MAFF
3.45234e-06	-0.38164	1	1	0.000783682	5: Treg CD4	NR1D1
0	0.513599	1	1	0	6: Memory CD4	NR1D1
0	0.489227	0.994	0.94	0	6: Memory CD4	MSC
0	0.429546	0.969	0.868	0	6: Memory CD4	PPARG
0	0.420316	1	1	0	6: Memory CD4	RORC
0	0.420008	1	1	0	6: Memory CD4	ELF4
0	0.380044	1	1	0	6: Memory CD4	TFDP1
0	0.355143	1	1	0	6: Memory CD4	XRCC4
0	0.35447	1	1	0	6: Memory CD4	RORA
0	0.35268	1	1	0	6: Memory CD4	RUNX2
0	0.350847	1	1	0	6: Memory CD4	TBX21
0	0.306727	1	1	0	6: Memory CD4	CEBPD
0	0.296836	1	1	0	6: Memory CD4	BHLHE40
0	0.262266	1	1	0	6: Memory CD4	E2F2
0	-0.432902	1	1	0	6: Memory CD4	FOXP1
0	-0.637488	1	0.999	0	6: Memory CD4	KLF7
0	-1.62995	1	1	0	6: Memory CD4	LEF1
6.75824e-254	0.293092	1	1	1.53412e-251	6: Memory CD4	MYBL1
1.63098e-239	-1.67733	1	1	3.70232e-237	6: Memory CD4	TCF7
2.91772e-226	-0.259334	0.993	0.996	6.62323e-224	6: Memory CD4	HIVEP2
3.74818e-219	-0.901126	1	1	8.50837e-217	6: Memory CD4	FOXP3
3.30227e-217	-0.349745	1	1	7.49616e-215	6: Memory CD4	KLF3
1.86411e-211	-1.15635	1	1	4.23154e-209	6: Memory CD4	BRF2
4.46329e-203	-0.504395	1	1	1.01317e-200	6: Memory CD4	MYC
5.02858e-197	-0.32274	1	1	1.14149e-194	6: Memory CD4	GLIS3
5.16049e-164	-1.86478	1	1	1.17143e-161	6: Memory CD4	EGR1
1.44804e-163	-0.381879	1	1	3.28706e-161	6: Memory CD4	KLF2
2.43026e-155	-0.697666	1	1	5.51669e-153	6: Memory CD4	TFAP4
7.54725e-130	-0.808824	1	1	1.71323e-127	6: Memory CD4	DBP
6.94737e-95	-0.30297	0.942	0.955	1.57705e-92	6: Memory CD4	MYB
2.38911e-80	-1.83915	0.996	0.964	5.42327e-78	6: Memory CD4	BCL6
3.05382e-24	-0.420617	0.993	0.981	6.93217e-22	6: Memory CD4	ATF5
2.53876e-13	-0.462848	1	0.996	5.76299e-11	6: Memory CD4	EGR2
5.98355e-12	-0.673691	0.969	0.957	1.35827e-09	6: Memory CD4	RXRA
1.67911e-06	-0.524426	1	1	0.000381158	6: Memory CD4	IRF7
6.35732e-06	-0.28826	0.95	0.899	0.00144311	6: Memory CD4	EGR4
1.65404e-05	-0.291671	0.995	0.982	0.00375467	6: Memory CD4	KLF4
0.00010527	-0.556664	0.179	0.198	0.0238964	6: Memory CD4	ZNF471
0	4.5845	1	1	0	7: Inflam CD4	IRF7
0	2.58619	1	0.999	0	7: Inflam CD4	IRF9
0	1.90868	1	1	0	7: Inflam CD4	STAT2
4.23181e-299	0.855619	1	1	9.6062e-297	7: Inflam CD4	STAT1
1.4895e-271	0.575166	1	1	3.38116e-269	7: Inflam CD4	ETV7
9.22696e-36	0.379547	1	1	2.09452e-33	7: Inflam CD4	GTF2B
9.98706e-27	0.279101	1	1	2.26706e-24	7: Inflam CD4	FOXP3
1.18733e-23	-0.328459	1	1	2.69523e-21	7: Inflam CD4	KLF2
1.10757e-21	-0.385184	1	1	2.51418e-19	7: Inflam CD4	MYC
1.31525e-18	-0.256846	1	1	2.98561e-16	7: Inflam CD4	KLF3
5.01893e-17	-0.599863	1	1	1.1393e-14	7: Inflam CD4	TFAP4
3.1817e-16	0.488648	0.641	0.533	7.22246e-14	7: Inflam CD4	ZNF610
7.46999e-14	-0.652477	1	1	1.69569e-11	7: Inflam CD4	BRF2
3.20492e-10	-0.770698	1	1	7.27517e-08	7: Inflam CD4	TCF7
9.27635e-08	-0.264608	0.993	0.987	2.10573e-05	7: Inflam CD4	SAP30
7.14549e-07	0.279698	1	0.996	0.000162203	7: Inflam CD4	EGR2
3.75119e-06	-0.517683	1	1	0.000851521	7: Inflam CD4	LEF1
4.2372e-05	-0.253713	1	1	0.00961844	7: Inflam CD4	RARG
5.72542e-05	-0.31473	0.999	0.999	0.0129967	7: Inflam CD4	KLF7
0	0.83772	1	1	0	8: Resting/quiescent CD4	RARG
0	0.404667	1	1	0	8: Resting/quiescent CD4	KLF2
0	0.361534	1	1	0	8: Resting/quiescent CD4	MYC
0	-0.256533	0.577	0.754	0	8: Resting/quiescent CD4	CREB5
0	-0.294675	0.952	0.982	0	8: Resting/quiescent CD4	HES1
0	-0.300307	0.92	0.977	0	8: Resting/quiescent CD4	DLX2
0	-0.314978	1	1	0	8: Resting/quiescent CD4	FOSL1
0	-0.333044	0.999	1	0	8: Resting/quiescent CD4	CEBPG
0	-0.337101	1	1	0	8: Resting/quiescent CD4	REL
0	-0.349249	1	1	0	8: Resting/quiescent CD4	FOSL2
0	-0.3598	1	1	0	8: Resting/quiescent CD4	NR3C1
0	-0.363183	1	1	0	8: Resting/quiescent CD4	IRF1
0	-0.401105	1	1	0	8: Resting/quiescent CD4	RUNX3
0	-0.439597	1	1	0	8: Resting/quiescent CD4	EGR3
0	-0.460356	0.816	0.921	0	8: Resting/quiescent CD4	ETV1
0	-0.465572	1	1	0	8: Resting/quiescent CD4	TBX21
0	-0.497109	1	1	0	8: Resting/quiescent CD4	CEBPD
0	-0.627997	1	1	0	8: Resting/quiescent CD4	BHLHE40
0	-0.689624	1	1	0	8: Resting/quiescent CD4	ELF1
0	-0.81273	1	1	0	8: Resting/quiescent CD4	EOMES
0	-0.825928	1	1	0	8: Resting/quiescent CD4	NFIL3
0	-0.888376	1	1	0	8: Resting/quiescent CD4	GTF2B
0	-0.917148	1	1	0	8: Resting/quiescent CD4	JUN
0	-0.950736	0.993	0.997	0	8: Resting/quiescent CD4	EGR2
0	-0.961258	1	1	0	8: Resting/quiescent CD4	TGIF1
0	-1.01049	1	1	0	8: Resting/quiescent CD4	MAFF
0	-1.05279	1	1	0	8: Resting/quiescent CD4	JUND
0	-1.11136	1	1	0	8: Resting/quiescent CD4	CREM
0	-1.22693	0.834	0.919	0	8: Resting/quiescent CD4	EGR4
0	-1.24362	1	1	0	8: Resting/quiescent CD4	BATF
0	-1.27877	1	1	0	8: Resting/quiescent CD4	FOSB
0	-1.43373	1	1	0	8: Resting/quiescent CD4	ATF3
0	-1.71594	1	1	0	8: Resting/quiescent CD4	JUNB
0	-1.83979	1	1	0	8: Resting/quiescent CD4	FOS
0	-1.92918	0.979	0.989	0	8: Resting/quiescent CD4	SAP30
0	-2.38259	0.939	0.97	0	8: Resting/quiescent CD4	IL21
0	-2.44161	0.237	0.494	0	8: Resting/quiescent CD4	BCL11A
0	-2.50691	0.945	0.973	0	8: Resting/quiescent CD4	BCL6
0	-5.81317	1	1	0	8: Resting/quiescent CD4	EGR1
3.46476e-296	-0.607012	0.964	0.987	7.86501e-294	8: Resting/quiescent CD4	KLF4
2.02927e-289	0.299536	1	1	4.60645e-287	8: Resting/quiescent CD4	E2F2
4.11997e-270	0.281786	0.998	0.995	9.35234e-268	8: Resting/quiescent CD4	HIVEP2
1.99468e-268	-0.381098	1	1	4.52793e-266	8: Resting/quiescent CD4	STAT3
3.24324e-197	-0.657361	0.372	0.559	7.36215e-195	8: Resting/quiescent CD4	ZNF610
3.14561e-179	-0.531915	0.992	0.997	7.14054e-177	8: Resting/quiescent CD4	FOXJ1
9.89757e-140	0.338759	1	1	2.24675e-137	8: Resting/quiescent CD4	TFAP4
5.18539e-123	-0.275563	1	1	1.17708e-120	8: Resting/quiescent CD4	SREBF2
3.94782e-121	-0.441549	1	1	8.96155e-119	8: Resting/quiescent CD4	IRF7
6.78006e-103	-0.340278	0.66	0.755	1.53907e-100	8: Resting/quiescent CD4	E2F8
1.8809e-93	-0.751714	0.979	0.983	4.26964e-91	8: Resting/quiescent CD4	ATF5
1.61426e-81	-0.645629	0.841	0.892	3.66437e-79	8: Resting/quiescent CD4	PPARG
1.21797e-62	-0.901926	0.582	0.702	2.7648e-60	8: Resting/quiescent CD4	FOXC1
5.49265e-26	-0.394521	1	1	1.24683e-23	8: Resting/quiescent CD4	MYBL1
1.2771e-24	-0.467246	1	1	2.89902e-22	8: Resting/quiescent CD4	SMAD1
8.67932e-15	-0.328984	1	1	1.97021e-12	8: Resting/quiescent CD4	IKZF1
2.59798e-09	-1.197	1	1	5.89742e-07	8: Resting/quiescent CD4	FOXP3

## Sheet: CD8
p_val	avg_log2FC	pct.1	pct.2	p_val_adj	cluster	regulon
0	3.23431	1	1	0	1: Naïve CD8	TCF7
0	3.10546	1	1	0	1: Naïve CD8	LEF1
0	2.85278	1	1	0	1: Naïve CD8	MYC
0	1.67505	1	1	0	1: Naïve CD8	CUX1
0	1.32765	0.53	0.123	0	1: Naïve CD8	BACH2
0	0.80805	1	1	0	1: Naïve CD8	FOXP1
0	-0.391847	1	1	0	1: Naïve CD8	RELB
0	-0.49065	1	1	0	1: Naïve CD8	BHLHE40
0	-0.512551	1	1	0	1: Naïve CD8	BCL3
0	-0.704605	1	1	0	1: Naïve CD8	IRF4
0	-0.820949	1	1	0	1: Naïve CD8	TGIF1
0	-0.984848	0.966	0.995	0	1: Naïve CD8	EGR3
0	-1.16046	1	1	0	1: Naïve CD8	CREM
0	-1.67909	1	1	0	1: Naïve CD8	JUNB
0	-2.15447	1	1	0	1: Naïve CD8	BATF
0	-2.27551	1	1	0	1: Naïve CD8	STAT3
0	-2.49512	1	1	0	1: Naïve CD8	FOS
0	-2.88216	0.974	0.997	0	1: Naïve CD8	SOX6
1.48013e-307	-0.998094	0.915	0.988	3.03428e-305	1: Naïve CD8	IL21
1.37287e-300	-1.01144	1	1	2.81438e-298	1: Naïve CD8	NR1D1
3.40554e-300	1.8741	1	1	6.98135e-298	1: Naïve CD8	MXI1
2.5938e-283	-0.500398	1	1	5.31729e-281	1: Naïve CD8	TGIF2
3.1596e-274	-0.913734	1	1	6.47717e-272	1: Naïve CD8	FOSB
8.95217e-271	-0.394515	1	1	1.8352e-268	1: Naïve CD8	IRF8
4.14911e-261	-2.42711	0.999	1	8.50568e-259	1: Naïve CD8	NFIL3
2.56944e-250	-2.09817	1	1	5.26735e-248	1: Naïve CD8	ATF3
2.72244e-243	-0.855651	0.993	0.999	5.58099e-241	1: Naïve CD8	SPIB
4.42401e-239	-1.60564	0.9	0.991	9.06921e-237	1: Naïve CD8	ASCL1
9.94789e-238	-1.12458	1	1	2.03932e-235	1: Naïve CD8	MAFF
3.03314e-233	-1.06326	1	1	6.21793e-231	1: Naïve CD8	JUND
4.12261e-228	-1.22953	1	1	8.45136e-226	1: Naïve CD8	SOX4
4.74685e-224	-2.93546	0.999	1	9.73104e-222	1: Naïve CD8	EGR2
8.71394e-224	-1.67192	1	1	1.78636e-221	1: Naïve CD8	JUN
1.10242e-220	-0.453581	1	1	2.25995e-218	1: Naïve CD8	IRF2
1.77069e-220	-0.271031	1	1	3.62992e-218	1: Naïve CD8	EOMES
3.76601e-219	-0.684642	1	1	7.72032e-217	1: Naïve CD8	ETV7
9.4747e-219	-1.21806	1	1	1.94231e-216	1: Naïve CD8	GTF2B
4.91255e-215	-0.527554	1	1	1.00707e-212	1: Naïve CD8	IRF1
1.12989e-210	-5.64578	1	1	2.31628e-208	1: Naïve CD8	SAP30
2.01266e-207	0.855684	0.999	1	4.12595e-205	1: Naïve CD8	ELK3
1.59681e-204	-0.496361	1	1	3.27345e-202	1: Naïve CD8	ELF4
1.26465e-198	-0.265158	1	1	2.59253e-196	1: Naïve CD8	RFX5
4.12899e-195	0.281863	1	1	8.46442e-193	1: Naïve CD8	FLI1
7.26905e-167	-0.545609	1	1	1.49016e-164	1: Naïve CD8	NFE2L2
6.36527e-144	-0.837384	1	1	1.30488e-141	1: Naïve CD8	KLF10
5.19377e-141	-5.39255	1	1	1.06472e-138	1: Naïve CD8	HMGB1
2.28434e-135	-0.510056	1	1	4.68289e-133	1: Naïve CD8	ELF1
4.02858e-133	-0.623461	0.994	0.996	8.25858e-131	1: Naïve CD8	PRDM5
1.50074e-117	-0.354158	1	1	3.07652e-115	1: Naïve CD8	E2F3
1.68079e-117	-3.16898	1	1	3.44562e-115	1: Naïve CD8	HMGB3
2.1278e-114	-0.503719	1	1	4.36199e-112	1: Naïve CD8	FOSL2
2.16492e-109	-1.69221	0.999	0.999	4.43809e-107	1: Naïve CD8	MXD1
4.53244e-108	-0.327008	1	1	9.29151e-106	1: Naïve CD8	RAD21
2.88254e-99	-0.676452	1	1	5.9092e-97	1: Naïve CD8	IRF9
1.53364e-98	-5.36445	0.999	1	3.14397e-96	1: Naïve CD8	FOSL1
2.33832e-90	-0.529857	1	1	4.79355e-88	1: Naïve CD8	REL
1.18921e-87	-5.90247	0.687	0.845	2.43789e-85	1: Naïve CD8	EGR4
1.14172e-70	-3.97259	1	1	2.34052e-68	1: Naïve CD8	EGR1
8.22201e-70	-4.32112	1	1	1.68551e-67	1: Naïve CD8	NFYA
3.93129e-68	-0.336055	1	1	8.05915e-66	1: Naïve CD8	MAF
2.10714e-60	-0.382875	1	1	4.31963e-58	1: Naïve CD8	ATF4
1.75833e-58	-0.260863	1	1	3.60458e-56	1: Naïve CD8	XBP1
1.79661e-54	0.477605	1	1	3.68305e-52	1: Naïve CD8	HMGA1
1.90446e-50	-1.07757	1	1	3.90413e-48	1: Naïve CD8	THAP1
1.31631e-45	-0.867237	0.831	0.911	2.69844e-43	1: Naïve CD8	PLAGL1
7.43911e-45	-0.625741	1	1	1.52502e-42	1: Naïve CD8	HSF2
9.19663e-34	-0.373646	0.995	0.992	1.88531e-31	1: Naïve CD8	GATA3
5.5674e-30	-0.911177	1	1	1.14132e-27	1: Naïve CD8	ZBTB14
3.8797e-20	-0.450162	1	1	7.95339e-18	1: Naïve CD8	ETV6
2.23597e-18	-0.56855	1	1	4.58374e-16	1: Naïve CD8	POU2F2
2.14108e-16	0.59944	1	1	4.38921e-14	1: Naïve CD8	ING4
5.31033e-16	1.46647	1	0.998	1.08862e-13	1: Naïve CD8	ZFY
1.00668e-13	-0.786778	1	1	2.06369e-11	1: Naïve CD8	ENO1
1.78119e-13	-0.456094	1	1	3.65143e-11	1: Naïve CD8	GMEB2
7.70153e-12	-0.588855	1	1	1.57881e-09	1: Naïve CD8	FOXO3
1.0554e-11	0.551818	0.196	0.145	2.16356e-09	1: Naïve CD8	POU5F1
1.83896e-08	-0.866646	0.979	0.983	3.76986e-06	1: Naïve CD8	MYEF2
2.25323e-05	-0.722325	1	0.996	0.00461913	1: Naïve CD8	TBX21
1.47417e-306	4.81356	1	0.986	3.02205e-304	2: RM CD8	IL21
1.78031e-227	1.65248	1	1	3.64963e-225	2: RM CD8	NR3C1
9.97958e-214	0.890927	1	1	2.04581e-211	2: RM CD8	SMAD1
7.1662e-201	1.57771	1	1	1.46907e-198	2: RM CD8	FOXO1
2.36295e-156	1.85391	1	1	4.84404e-154	2: RM CD8	MAF
1.7146e-144	0.681101	1	1	3.51493e-142	2: RM CD8	NFATC1
1.49374e-143	-0.876229	1	1	3.06216e-141	2: RM CD8	IRF1
1.20212e-140	-0.748607	1	1	2.46435e-138	2: RM CD8	IRF2
3.1544e-137	-0.452613	1	1	6.46651e-135	2: RM CD8	EOMES
1.59075e-136	0.463209	1	1	3.26105e-134	2: RM CD8	SREBF2
5.63457e-128	-0.8257	1	1	1.15509e-125	2: RM CD8	ELF4
6.00444e-123	0.901988	1	0.991	1.23091e-120	2: RM CD8	RUNX2
1.77754e-114	-0.543707	0.991	0.996	3.64395e-112	2: RM CD8	ARNT
1.46419e-97	-0.426704	1	1	3.00158e-95	2: RM CD8	BHLHE40
3.50173e-89	-0.417231	0.972	0.997	7.17855e-87	2: RM CD8	NR1H2
3.72422e-89	-0.419283	1	1	7.63465e-87	2: RM CD8	TBP
2.7346e-85	1.46863	1	1	5.60593e-83	2: RM CD8	ELK3
1.43316e-83	1.56437	1	1	2.93797e-81	2: RM CD8	FOXO3
3.42222e-80	0.30454	0.987	0.962	7.01555e-78	2: RM CD8	ZEB1
1.98494e-78	0.785557	1	1	4.06912e-76	2: RM CD8	FOXP1
2.10066e-70	0.66388	1	1	4.30635e-68	2: RM CD8	CEBPD
1.81641e-69	-0.463586	1	1	3.72364e-67	2: RM CD8	XBP1
5.52045e-67	-1.45485	0.894	0.989	1.13169e-64	2: RM CD8	ASCL1
2.70384e-66	0.688952	1	1	5.54288e-64	2: RM CD8	MXI1
2.01505e-65	0.556895	1	1	4.13085e-63	2: RM CD8	REL
1.27792e-64	-1.18276	1	1	2.61973e-62	2: RM CD8	E2F3
3.54783e-64	0.303602	1	1	7.27304e-62	2: RM CD8	IKZF1
3.60903e-64	-1.04316	1	1	7.39851e-62	2: RM CD8	IRF9
7.86034e-61	-1.22489	1	1	1.61137e-58	2: RM CD8	SOX4
4.27393e-59	0.274161	1	1	8.76156e-57	2: RM CD8	ZNF76
2.50959e-58	-0.680654	0.983	0.992	5.14466e-56	2: RM CD8	GATA3
1.52269e-56	-2.19824	1	1	3.12152e-54	2: RM CD8	THAP1
2.02344e-52	-1.15559	1	1	4.14806e-50	2: RM CD8	KLF10
2.79281e-51	-1.69301	1	1	5.72526e-49	2: RM CD8	STAT3
3.32151e-51	0.309057	0.998	0.99	6.80909e-49	2: RM CD8	POU2F1
2.65171e-49	-0.660775	1	1	5.436e-47	2: RM CD8	ETV7
3.79941e-48	0.333192	1	1	7.78879e-46	2: RM CD8	FOXP3
1.51433e-47	0.4999	1	1	3.10438e-45	2: RM CD8	ELF1
1.01751e-46	0.976194	1	0.998	2.0859e-44	2: RM CD8	ZFY
1.2642e-44	-0.528941	1	1	2.59161e-42	2: RM CD8	ELK1
1.50919e-43	0.660203	1	1	3.09384e-41	2: RM CD8	CUX1
1.33355e-40	-0.292373	0.996	1	2.73379e-38	2: RM CD8	SP2
7.31437e-40	-0.80824	1	1	1.49945e-37	2: RM CD8	NR1D1
1.00149e-37	0.682156	0.95	0.741	2.05305e-35	2: RM CD8	HLF
1.39728e-32	-1.58496	1	1	2.86443e-30	2: RM CD8	BATF
4.31796e-32	-0.29786	1	1	8.85182e-30	2: RM CD8	BCL3
1.38277e-28	0.579926	1	1	2.83468e-26	2: RM CD8	CEBPB
2.08853e-28	-0.615513	0.989	0.996	4.2815e-26	2: RM CD8	PRDM5
7.08674e-27	0.430807	1	1	1.45278e-24	2: RM CD8	LEF1
1.25425e-25	0.267967	1	1	2.57121e-23	2: RM CD8	FOSB
1.71784e-25	0.389171	0.967	0.909	3.52158e-23	2: RM CD8	PLAGL1
1.56868e-21	0.25864	1	1	3.21579e-19	2: RM CD8	MYC
2.43041e-21	-0.285014	0.989	0.999	4.98234e-19	2: RM CD8	SPIB
2.61525e-21	-2.59645	1	1	5.36126e-19	2: RM CD8	HMGB3
4.82063e-21	-0.338418	1	1	9.88228e-19	2: RM CD8	YBX1
7.94735e-21	-0.512313	1	1	1.62921e-18	2: RM CD8	ZNF263
1.00334e-20	-0.260452	1	1	2.05686e-18	2: RM CD8	STAT1
3.68222e-20	0.252785	1	1	7.54856e-18	2: RM CD8	TCF7
7.5971e-18	-2.42582	1	1	1.55741e-15	2: RM CD8	EGR2
3.00694e-17	-4.44483	1	1	6.16423e-15	2: RM CD8	HMGB1
2.55226e-16	-0.86788	1	1	5.23213e-14	2: RM CD8	IRF7
2.19453e-13	-0.271736	1	1	4.4988e-11	2: RM CD8	TGIF2
4.47486e-13	-0.985268	1	1	9.17347e-11	2: RM CD8	EGR1
1.09246e-11	-0.470968	1	1	2.23953e-09	2: RM CD8	ZBTB14
3.20621e-09	-0.388399	1	0.999	6.57273e-07	2: RM CD8	CTBP1
3.97171e-09	-0.594517	1	1	8.142e-07	2: RM CD8	BATF3
1.69601e-08	-2.4648	1	1	3.47682e-06	2: RM CD8	NFYA
2.01824e-08	-1.42719	1	1	4.13739e-06	2: RM CD8	ING4
6.92724e-08	-4.77912	0.919	0.841	1.42008e-05	2: RM CD8	EGR4
2.18624e-06	-0.857372	1	0.996	0.000448179	2: RM CD8	TBX21
2.69066e-06	-0.292958	1	1	0.000551586	2: RM CD8	KLF3
4.10155e-06	-0.757357	1	1	0.000840818	2: RM CD8	ENO1
4.96774e-06	-0.668156	0.761	0.756	0.00101839	2: RM CD8	SOX13
5.38629e-06	-0.264001	1	1	0.00110419	2: RM CD8	FOS
3.55891e-05	-2.39185	1	1	0.00729576	2: RM CD8	FOSL1
0	0.883882	1	1	0	3: EM CD8	THAP1
0	0.503203	0.591	0.397	0	3: EM CD8	MEF2C
0	0.36621	1	1	0	3: EM CD8	IRF2
0	0.35413	1	1	0	3: EM CD8	E2F3
0	0.344609	1	1	0	3: EM CD8	IRF1
0	0.303351	0.601	0.437	0	3: EM CD8	TCF4
0	-0.255346	1	1	0	3: EM CD8	IRF9
0	-0.322717	1	1	0	3: EM CD8	IRF4
0	-0.356287	1	1	0	3: EM CD8	NFE2L2
0	-0.392302	1	1	0	3: EM CD8	FOSL2
0	-0.40787	1	1	0	3: EM CD8	BATF
0	-0.413697	1	1	0	3: EM CD8	KLF2
0	-0.417214	1	1	0	3: EM CD8	ATF4
0	-0.454015	1	1	0	3: EM CD8	CREM
0	-0.458419	1	1	0	3: EM CD8	REL
0	-0.526142	0.69	0.779	0	3: EM CD8	SOX13
0	-0.587417	1	1	0	3: EM CD8	CEBPD
0	-0.667041	1	1	0	3: EM CD8	MAFF
0	-0.681035	1	1	0	3: EM CD8	FOSB
0	-0.707687	1	1	0	3: EM CD8	GTF2B
0	-0.740049	1	1	0	3: EM CD8	RARA
0	-0.750228	1	1	0	3: EM CD8	JUNB
0	-0.82544	1	1	0	3: EM CD8	JUND
0	-0.835821	0.994	0.994	0	3: EM CD8	EGR3
0	-1.05507	1	1	0	3: EM CD8	JUN
0	-1.16223	1	1	0	3: EM CD8	ELK3
0	-1.3001	1	1	0	3: EM CD8	ATF3
0	-1.4056	1	1	0	3: EM CD8	NFIL3
0	-1.45555	1	1	0	3: EM CD8	FOS
0	-2.16662	1	1	0	3: EM CD8	FOSL1
0	-2.23461	1	0.999	0	3: EM CD8	EGR1
0	-2.23898	1	1	0	3: EM CD8	MXI1
0	-5.14937	1	1	0	3: EM CD8	SAP30
0	-6.59529	0.76	0.869	0	3: EM CD8	EGR4
6.63872e-304	-0.353453	1	1	1.36094e-301	3: EM CD8	KLF3
2.3154e-301	1.17302	1	1	4.74657e-299	3: EM CD8	ING4
4.88491e-295	-1.00637	0.998	0.999	1.00141e-292	3: EM CD8	MXD1
2.52621e-292	-0.463949	1	1	5.17874e-290	3: EM CD8	CEBPB
1.28804e-290	-0.332787	0.998	0.996	2.64049e-288	3: EM CD8	SOX6
6.05933e-288	-2.17947	1	1	1.24216e-285	3: EM CD8	NR1D1
2.09774e-276	0.29992	0.997	0.996	4.30036e-274	3: EM CD8	PRDM5
3.65435e-274	-0.28986	0.657	0.772	7.49141e-272	3: EM CD8	HLF
1.36981e-253	-0.322211	1	1	2.8081e-251	3: EM CD8	FOXP1
4.59601e-230	-0.271921	1	1	9.42181e-228	3: EM CD8	ELF1
6.69848e-224	-4.12722	1	1	1.37319e-221	3: EM CD8	NFYA
1.86756e-149	-0.684181	1	1	3.82849e-147	3: EM CD8	MYC
1.12753e-140	0.349796	1	1	2.31144e-138	3: EM CD8	KLF10
1.0746e-124	-0.392801	0.999	0.996	2.20292e-122	3: EM CD8	TBX21
7.63068e-116	-0.694448	1	1	1.56429e-113	3: EM CD8	TCF7
1.84768e-107	-0.281781	0.999	0.999	3.78774e-105	3: EM CD8	CTBP1
1.10844e-106	-0.601756	1	1	2.27231e-104	3: EM CD8	LEF1
2.71012e-101	-0.34304	1	1	5.55574e-99	3: EM CD8	HMGA1
8.22397e-89	-2.3109	1	1	1.68591e-86	3: EM CD8	HMGB3
3.39377e-71	-0.333153	1	1	6.95723e-69	3: EM CD8	FOXO3
3.89045e-68	-0.305168	1	1	7.97542e-66	3: EM CD8	CUX1
1.40171e-66	-1.26713	1	1	2.87352e-64	3: EM CD8	RORC
1.57845e-61	-0.316653	0.996	0.986	3.23583e-59	3: EM CD8	ASCL1
4.0938e-49	-4.46064	1	1	8.39228e-47	3: EM CD8	HMGB1
1.29611e-46	-1.70871	1	1	2.65702e-44	3: EM CD8	ZBTB14
1.36832e-33	-0.527111	1	1	2.80506e-31	3: EM CD8	BATF3
2.12536e-29	-0.688789	1	1	4.357e-27	3: EM CD8	ENO1
2.40721e-27	-0.986287	0.981	0.984	4.93479e-25	3: EM CD8	MYEF2
1.35505e-20	-0.77923	1	1	2.77785e-18	3: EM CD8	IRF7
8.84701e-20	-0.337158	1	1	1.81364e-17	3: EM CD8	GMEB2
4.76427e-15	-1.26443	1	1	9.76674e-13	3: EM CD8	EGR2
7.49864e-10	-0.468162	0.924	0.904	1.53722e-07	3: EM CD8	PLAGL1
1.02874e-06	-0.45756	0.987	0.985	0.000210892	3: EM CD8	IL21
0	4.30174	1	1	0	4: EM SEPT9+ CD8	ZBTB14
0	3.21786	1	1	0	4: EM SEPT9+ CD8	ZNF263
0	0.942398	1	1	0	4: EM SEPT9+ CD8	GABPA
0	0.842778	1	1	0	4: EM SEPT9+ CD8	E2F3
0	0.542803	1	1	0	4: EM SEPT9+ CD8	SP2
0	0.357775	1	1	0	4: EM SEPT9+ CD8	IRF1
0	0.286017	1	1	0	4: EM SEPT9+ CD8	IRF2
1.78142e-162	0.702439	1	1	3.65192e-160	4: EM SEPT9+ CD8	THAP1
7.48499e-158	0.52108	1	1	1.53442e-155	4: EM SEPT9+ CD8	KLF10
3.94225e-148	-0.342964	1	1	8.08161e-146	4: EM SEPT9+ CD8	KLF2
1.54235e-141	1.00122	1	1	3.16182e-139	4: EM SEPT9+ CD8	ING4
2.12758e-89	0.280496	0.998	0.996	4.36153e-87	4: EM SEPT9+ CD8	PRDM5
5.14997e-81	-0.485092	1	1	1.05574e-78	4: EM SEPT9+ CD8	RARA
2.51693e-70	-0.511625	0.706	0.76	5.15971e-68	4: EM SEPT9+ CD8	SOX13
4.61329e-68	-0.592023	1	1	9.45724e-66	4: EM SEPT9+ CD8	BATF3
1.07239e-63	-0.434148	1	1	2.19839e-61	4: EM SEPT9+ CD8	BATF
3.15362e-44	-0.271007	1	1	6.46492e-42	4: EM SEPT9+ CD8	KLF3
3.33827e-42	-0.371826	1	1	6.84345e-40	4: EM SEPT9+ CD8	CEBPD
5.81243e-42	-4.58874	1	1	1.19155e-39	4: EM SEPT9+ CD8	SAP30
1.7106e-41	-2.02194	1	1	3.50672e-39	4: EM SEPT9+ CD8	NR1D1
3.46721e-39	-1.9887	1	1	7.10777e-37	4: EM SEPT9+ CD8	MXI1
7.45049e-38	-1.7036	0.999	1	1.52735e-35	4: EM SEPT9+ CD8	EGR1
2.7255e-31	-1.00394	1	1	5.58728e-29	4: EM SEPT9+ CD8	ELK3
9.23645e-31	-1.12917	1	1	1.89347e-28	4: EM SEPT9+ CD8	RORC
5.86706e-30	-0.325664	0.999	0.996	1.20275e-27	4: EM SEPT9+ CD8	SOX6
2.3414e-24	-0.596185	1	1	4.79986e-22	4: EM SEPT9+ CD8	IRF7
1.49387e-18	-0.318436	0.999	0.996	3.06244e-16	4: EM SEPT9+ CD8	TBX21
9.55658e-14	-0.261724	0.941	0.906	1.9591e-11	4: EM SEPT9+ CD8	PLAGL1
2.27983e-13	-0.385922	0.999	0.998	4.67366e-11	4: EM SEPT9+ CD8	ZFY
5.66086e-12	-0.849948	0.985	0.983	1.16048e-09	4: EM SEPT9+ CD8	MYEF2
9.54178e-12	-0.77085	1	1	1.95606e-09	4: EM SEPT9+ CD8	ENO1
1.25778e-11	-1.1165	1	1	2.57846e-09	4: EM SEPT9+ CD8	EGR2
1.78717e-10	-0.621632	0.997	0.994	3.66369e-08	4: EM SEPT9+ CD8	EGR3
2.15099e-09	-0.503243	1	1	4.40954e-07	4: EM SEPT9+ CD8	MYC
5.10389e-09	-0.908344	1	1	1.0463e-06	4: EM SEPT9+ CD8	FOSL1
8.56172e-09	-0.528112	1	1	1.75515e-06	4: EM SEPT9+ CD8	TCF7
4.14151e-05	-0.29511	0.991	0.985	0.0084901	4: EM SEPT9+ CD8	IL21
9.78454e-05	-0.263312	1	1	0.0200583	4: EM SEPT9+ CD8	RAD21
0	2.14902	1	1	0	5: Tc1.1 CD8	FOSL1
0	2.11985	1	1	0	5: Tc1.1 CD8	NFIL3
0	2.09871	1	1	0	5: Tc1.1 CD8	ATF3
0	2.02083	1	0.999	0	5: Tc1.1 CD8	MXD1
0	1.84671	1	1	0	5: Tc1.1 CD8	JUN
0	1.7817	1	1	0	5: Tc1.1 CD8	FOS
0	0.685015	1	1	0	5: Tc1.1 CD8	FOSB
0	0.657866	1	1	0	5: Tc1.1 CD8	JUND
0	0.620141	1	1	0	5: Tc1.1 CD8	IRF4
0	0.350116	1	1	0	5: Tc1.1 CD8	SOX4
0	0.313462	1	1	0	5: Tc1.1 CD8	POU2F2
0	0.264312	1	1	0	5: Tc1.1 CD8	ATF4
0	-0.276375	1	1	0	5: Tc1.1 CD8	MYBL2
0	-0.339098	0.33	0.472	0	5: Tc1.1 CD8	MEF2C
0	-0.379468	1	0.993	0	5: Tc1.1 CD8	EGR3
0	-0.460774	0.998	0.999	0	5: Tc1.1 CD8	CTBP1
0	-0.48769	1	1	0	5: Tc1.1 CD8	ELF4
0	-0.515664	1	1	0	5: Tc1.1 CD8	YBX1
0	-0.636812	1	1	0	5: Tc1.1 CD8	HMGA1
0	-0.777026	0.998	0.996	0	5: Tc1.1 CD8	TBX21
0	-0.795617	1	1	0	5: Tc1.1 CD8	BATF3
0	-1.23263	1	1	0	5: Tc1.1 CD8	ENO1
0	-3.03685	1	1	0	5: Tc1.1 CD8	HMGB3
0	-4.13028	1	1	0	5: Tc1.1 CD8	SAP30
0	-5.34828	1	1	0	5: Tc1.1 CD8	HMGB1
0	-6.04929	0.994	0.809	0	5: Tc1.1 CD8	EGR4
2.10242e-298	-0.506526	1	1	4.30995e-296	5: Tc1.1 CD8	KLF3
2.8048e-287	-3.79379	1	1	5.74985e-285	5: Tc1.1 CD8	NFYA
1.97602e-282	-1.4921	1	1	4.05084e-280	5: Tc1.1 CD8	RORC
4.30403e-281	-0.785933	1	1	8.82327e-279	5: Tc1.1 CD8	EGR2
1.28523e-275	-0.663282	1	1	2.63472e-273	5: Tc1.1 CD8	GMEB2
4.39243e-257	-1.32192	1	1	9.00447e-255	5: Tc1.1 CD8	THAP1
4.56531e-252	-1.52521	0.999	1	9.35889e-250	5: Tc1.1 CD8	ELK3
2.0879e-246	-1.36893	1	1	4.2802e-244	5: Tc1.1 CD8	ZNF263
2.43259e-244	0.277442	0.342	0.453	4.98682e-242	5: Tc1.1 CD8	MAFB
2.61381e-236	-2.27752	1	1	5.35831e-234	5: Tc1.1 CD8	NR1D1
7.33341e-235	-0.314306	1	1	1.50335e-232	5: Tc1.1 CD8	STAT2
1.07916e-227	-0.931654	1	1	2.21227e-225	5: Tc1.1 CD8	IRF7
2.78985e-191	-0.336923	1	1	5.71919e-189	5: Tc1.1 CD8	RAD21
3.08394e-177	-2.23909	1	1	6.32208e-175	5: Tc1.1 CD8	ZBTB14
3.02254e-133	-0.578238	1	1	6.1962e-131	5: Tc1.1 CD8	ELK1
8.79252e-125	-0.740015	1	1	1.80247e-122	5: Tc1.1 CD8	MYC
4.43998e-114	-2.96621	1	1	9.10196e-112	5: Tc1.1 CD8	MXI1
4.0352e-109	-0.430741	0.998	0.998	8.27215e-107	5: Tc1.1 CD8	ZFY
2.62636e-90	-0.435518	1	1	5.38405e-88	5: Tc1.1 CD8	CUX1
3.40026e-70	-0.62674	1	1	6.97053e-68	5: Tc1.1 CD8	LEF1
1.65116e-57	-0.698358	1	1	3.38488e-55	5: Tc1.1 CD8	TCF7
2.9813e-57	-0.406657	1	1	6.11167e-55	5: Tc1.1 CD8	ETV7
1.71154e-44	-0.591974	0.745	0.758	3.50865e-42	5: Tc1.1 CD8	SOX13
1.46596e-42	-0.678344	1	1	3.00523e-40	5: Tc1.1 CD8	IRF9
7.74433e-25	-0.534772	1	1	1.58759e-22	5: Tc1.1 CD8	RARA
2.5621e-23	-0.250021	1	1	5.2523e-21	5: Tc1.1 CD8	ETV6
2.82315e-23	-0.955555	0.997	0.987	5.78746e-21	5: Tc1.1 CD8	ASCL1
7.28283e-21	-0.398969	0.999	0.999	1.49298e-18	5: Tc1.1 CD8	SPIB
2.44928e-12	-0.928692	1	1	5.02103e-10	5: Tc1.1 CD8	ING4
3.08222e-11	-0.874709	0.985	0.983	6.31856e-09	5: Tc1.1 CD8	MYEF2
6.32864e-09	-0.449662	0.929	0.905	1.29737e-06	5: Tc1.1 CD8	PLAGL1
8.84731e-09	-0.301211	1	1	1.8137e-06	5: Tc1.1 CD8	CEBPD
1.24463e-06	0.334796	0.732	0.745	0.000255149	5: Tc1.1 CD8	HLF
0	6.58488	1	0.838	0	6: Tc1.2 CD8	EGR4
0	4.44981	1	0.999	0	6: Tc1.2 CD8	EGR1
0	3.80864	1	1	0	6: Tc1.2 CD8	FOSL1
0	2.32764	1	1	0	6: Tc1.2 CD8	FOS
0	1.81174	1	1	0	6: Tc1.2 CD8	ATF3
0	1.78015	1	1	0	6: Tc1.2 CD8	JUN
0	1.70581	1	0.999	0	6: Tc1.2 CD8	MXD1
0	1.69598	1	0.994	0	6: Tc1.2 CD8	EGR3
0	1.38398	1	1	0	6: Tc1.2 CD8	NFIL3
0	1.19416	1	1	0	6: Tc1.2 CD8	JUND
0	1.15187	1	1	0	6: Tc1.2 CD8	FOSB
0	1.07272	0.997	0.956	0	6: Tc1.2 CD8	GATA2
5.49574e-265	0.440712	1	1	1.12663e-262	6: Tc1.2 CD8	IRF4
5.76478e-235	0.28455	1	1	1.18178e-232	6: Tc1.2 CD8	KLF2
1.01919e-219	0.767861	1	1	2.08935e-217	6: Tc1.2 CD8	JUNB
2.04711e-195	0.46207	1	1	4.19658e-193	6: Tc1.2 CD8	CEBPD
1.52706e-192	0.645551	1	1	3.13048e-190	6: Tc1.2 CD8	MAFF
7.35955e-179	0.500585	1	1	1.50871e-176	6: Tc1.2 CD8	REL
1.25299e-173	0.507097	1	1	2.56863e-171	6: Tc1.2 CD8	ATF4
1.99362e-158	-0.440208	1	1	4.08693e-156	6: Tc1.2 CD8	YBX1
5.96926e-135	-1.26283	1	1	1.2237e-132	6: Tc1.2 CD8	ENO1
2.28221e-114	0.299247	1	1	4.67853e-112	6: Tc1.2 CD8	NFE2L2
9.58067e-110	-1.39218	1	1	1.96404e-107	6: Tc1.2 CD8	BATF
6.00602e-104	0.272193	1	1	1.23123e-101	6: Tc1.2 CD8	FOSL2
1.321e-103	-0.278992	1	1	2.70805e-101	6: Tc1.2 CD8	IRF2
1.72762e-100	0.630043	1	1	3.54161e-98	6: Tc1.2 CD8	EGR2
2.91228e-97	0.387213	1	1	5.97017e-95	6: Tc1.2 CD8	CEBPB
2.88304e-96	-3.1949	1	1	5.91023e-94	6: Tc1.2 CD8	SAP30
2.03645e-86	0.355444	1	1	4.17472e-84	6: Tc1.2 CD8	GTF2B
1.27302e-83	0.263714	1	1	2.6097e-81	6: Tc1.2 CD8	CREM
2.09791e-80	-4.33571	1	1	4.30072e-78	6: Tc1.2 CD8	HMGB1
8.29089e-80	-0.500256	1	1	1.69963e-77	6: Tc1.2 CD8	ETV7
3.85556e-79	-0.918567	1	1	7.90389e-77	6: Tc1.2 CD8	STAT3
2.49877e-76	-0.284725	1	1	5.12248e-74	6: Tc1.2 CD8	IRF1
5.71765e-76	-1.39928	1	1	1.17212e-73	6: Tc1.2 CD8	THAP1
6.70369e-66	-2.46882	1	1	1.37426e-63	6: Tc1.2 CD8	NFYA
6.53575e-64	-2.73561	1	1	1.33983e-61	6: Tc1.2 CD8	HMGB3
1.29976e-60	-1.08721	0.988	0.989	2.6645e-58	6: Tc1.2 CD8	ASCL1
8.93888e-55	-1.40195	1	1	1.83247e-52	6: Tc1.2 CD8	ZBTB14
2.4352e-52	-0.385881	1	1	4.99216e-50	6: Tc1.2 CD8	ELF4
1.03944e-50	-0.33675	0.991	0.992	2.13085e-48	6: Tc1.2 CD8	GATA3
3.02663e-46	-0.73424	1	1	6.20459e-44	6: Tc1.2 CD8	BATF3
1.28187e-43	-1.54527	0.996	0.997	2.62784e-41	6: Tc1.2 CD8	SOX6
4.61469e-43	0.35971	1	1	9.46011e-41	6: Tc1.2 CD8	KLF10
6.39887e-35	-0.281458	1	1	1.31177e-32	6: Tc1.2 CD8	RAD21
9.31533e-33	0.432111	0.849	0.74	1.90964e-30	6: Tc1.2 CD8	HLF
1.05791e-29	-0.320533	1	1	2.16872e-27	6: Tc1.2 CD8	ETV6
2.68116e-24	-0.482648	0.998	0.999	5.49639e-22	6: Tc1.2 CD8	SPIB
2.67878e-21	-0.563495	1	1	5.4915e-19	6: Tc1.2 CD8	SOX4
6.04098e-21	-0.571153	1	1	1.2384e-18	6: Tc1.2 CD8	ZNF263
1.85534e-20	-1.04323	1	1	3.80344e-18	6: Tc1.2 CD8	RORC
4.91683e-20	-0.979851	1	1	1.00795e-17	6: Tc1.2 CD8	ING4
1.6881e-16	-0.690358	0.878	0.91	3.46061e-14	6: Tc1.2 CD8	PLAGL1
2.61547e-13	-0.876714	1	1	5.36172e-11	6: Tc1.2 CD8	MXI1
7.14812e-12	-0.593058	1	1	1.46537e-09	6: Tc1.2 CD8	IRF9
7.25944e-09	-0.253984	0.988	0.986	1.48819e-06	6: Tc1.2 CD8	IL21
4.90509e-05	-0.736106	1	1	0.0100554	6: Tc1.2 CD8	IRF7
0.000163584	-0.443067	0.999	0.996	0.0335348	6: Tc1.2 CD8	TBX21
0	2.45128	1	0.996	0	7: EMRA.1 CD8	TBX21
0	2.23885	0.991	0.747	0	7: EMRA.1 CD8	SOX13
0	1.9274	1	0.999	0	7: EMRA.1 CD8	CTBP1
0	1.91834	1	1	0	7: EMRA.1 CD8	ELF4
0	1.57257	1	1	0	7: EMRA.1 CD8	KLF3
0	1.54509	1	1	0	7: EMRA.1 CD8	THAP1
0	1.46969	1	1	0	7: EMRA.1 CD8	KLF2
0	1.32941	1	1	0	7: EMRA.1 CD8	FOXO3
0	0.797064	1	1	0	7: EMRA.1 CD8	FLI1
0	0.77967	1	1	0	7: EMRA.1 CD8	CUX1
0	0.750606	1	1	0	7: EMRA.1 CD8	TCF7
0	0.7147	1	1	0	7: EMRA.1 CD8	LEF1
0	0.701736	1	1	0	7: EMRA.1 CD8	MYC
0	0.687126	1	1	0	7: EMRA.1 CD8	KLF13
0	0.654308	1	1	0	7: EMRA.1 CD8	HMGA1
0	0.426165	1	1	0	7: EMRA.1 CD8	SP2
0	0.397536	1	1	0	7: EMRA.1 CD8	MAX
0	0.371567	1	1	0	7: EMRA.1 CD8	XBP1
0	0.325432	1	1	0	7: EMRA.1 CD8	YBX1
0	0.286494	1	1	0	7: EMRA.1 CD8	IKZF1
0	-0.258019	1	1	0	7: EMRA.1 CD8	HIVEP1
0	-0.272445	1	1	0	7: EMRA.1 CD8	IRF7
0	-0.279456	0.962	0.973	0	7: EMRA.1 CD8	MYOD1
0	-0.28275	1	1	0	7: EMRA.1 CD8	NFKB2
0	-0.303871	1	1	0	7: EMRA.1 CD8	BACH1
0	-0.331151	1	1	0	7: EMRA.1 CD8	NFATC1
0	-0.478544	1	1	0	7: EMRA.1 CD8	RELB
0	-0.534603	1	1	0	7: EMRA.1 CD8	TGIF2
0	-0.638183	1	1	0	7: EMRA.1 CD8	NFE2L2
0	-0.66002	1	1	0	7: EMRA.1 CD8	ETV6
0	-0.708481	1	1	0	7: EMRA.1 CD8	REL
0	-0.758008	1	1	0	7: EMRA.1 CD8	ATF4
0	-0.776132	1	1	0	7: EMRA.1 CD8	ELF1
0	-0.945488	0.998	0.999	0	7: EMRA.1 CD8	SPIB
0	-0.988438	0.966	0.987	0	7: EMRA.1 CD8	IL21
0	-1.00321	1	1	0	7: EMRA.1 CD8	IRF4
0	-1.03074	0.988	0.994	0	7: EMRA.1 CD8	EGR3
0	-1.19042	1	1	0	7: EMRA.1 CD8	TGIF1
0	-1.2788	1	1	0	7: EMRA.1 CD8	FOSB
0	-1.30867	1	1	0	7: EMRA.1 CD8	MAFF
0	-1.40575	1	1	0	7: EMRA.1 CD8	E2F3
0	-1.46272	1	1	0	7: EMRA.1 CD8	GTF2B
0	-1.48265	1	1	0	7: EMRA.1 CD8	CREM
0	-1.61298	1	1	0	7: EMRA.1 CD8	JUND
0	-1.85345	1	1	0	7: EMRA.1 CD8	SOX4
0	-2.13414	1	1	0	7: EMRA.1 CD8	BATF
0	-2.2901	1	1	0	7: EMRA.1 CD8	JUNB
0	-2.88056	1	1	0	7: EMRA.1 CD8	JUN
0	-2.99239	0.999	1	0	7: EMRA.1 CD8	NFIL3
0	-3.10365	0.997	0.999	0	7: EMRA.1 CD8	MXD1
0	-3.44199	1	1	0	7: EMRA.1 CD8	EGR2
0	-3.45457	1	1	0	7: EMRA.1 CD8	ATF3
0	-3.48087	0.99	0.997	0	7: EMRA.1 CD8	SOX6
0	-4.06536	1	1	0	7: EMRA.1 CD8	FOS
0	-5.87614	1	1	0	7: EMRA.1 CD8	SAP30
0	-6.48487	0.999	1	0	7: EMRA.1 CD8	FOSL1
0	-6.83309	0.495	0.855	0	7: EMRA.1 CD8	EGR4
4.30646e-233	-0.315039	1	1	8.82825e-231	7: EMRA.1 CD8	BHLHE40
4.86155e-224	-1.18033	0.82	0.913	9.96618e-222	7: EMRA.1 CD8	PLAGL1
2.06781e-219	-0.281671	1	1	4.23901e-217	7: EMRA.1 CD8	NR3C1
1.15644e-162	-4.08173	0.998	1	2.37071e-160	7: EMRA.1 CD8	EGR1
1.32762e-153	1.35582	1	1	2.72163e-151	7: EMRA.1 CD8	ING4
3.2615e-140	-0.412671	1	1	6.68607e-138	7: EMRA.1 CD8	MAF
3.7582e-139	0.349026	1	1	7.7043e-137	7: EMRA.1 CD8	RARA
9.28426e-127	-0.459361	0.994	0.997	1.90327e-124	7: EMRA.1 CD8	PRDM5
5.00764e-126	-1.78214	1	1	1.02657e-123	7: EMRA.1 CD8	STAT3
3.96782e-124	0.673612	1	1	8.13403e-122	7: EMRA.1 CD8	GMEB2
6.55998e-108	0.604918	1	1	1.3448e-105	7: EMRA.1 CD8	ZNF263
1.6645e-91	-1.42626	0.726	0.743	3.41222e-89	7: EMRA.1 CD8	HLF
1.44451e-90	-0.943881	0.98	0.983	2.96125e-88	7: EMRA.1 CD8	MYEF2
9.82198e-76	-0.289248	0.997	0.996	2.01351e-73	7: EMRA.1 CD8	ARNT
1.89304e-55	-4.3388	1	1	3.88072e-53	7: EMRA.1 CD8	NFYA
7.49918e-43	-1.32313	0.37	0.436	1.53733e-40	7: EMRA.1 CD8	MAFB
4.53209e-42	-4.15149	1	1	9.29079e-40	7: EMRA.1 CD8	HMGB1
5.60269e-29	-0.637453	1	1	1.14855e-26	7: EMRA.1 CD8	BATF3
3.5995e-18	0.53298	1	0.998	7.37898e-16	7: EMRA.1 CD8	ZFY
4.66357e-13	-2.08052	1	1	9.56033e-11	7: EMRA.1 CD8	HMGB3
4.7831e-10	0.689741	1	1	9.80535e-08	7: EMRA.1 CD8	ELK1
5.61388e-09	-0.30394	1	1	1.15084e-06	7: EMRA.1 CD8	CEBPB
1.49494e-08	-0.625191	0.991	0.989	3.06462e-06	7: EMRA.1 CD8	ASCL1
5.21673e-08	-0.587633	1	1	1.06943e-05	7: EMRA.1 CD8	ENO1
0	2.24602	0.994	0.751	0	8: EMRA.2 CD8	SOX13
0	1.96468	1	0.996	0	8: EMRA.2 CD8	TBX21
0	1.41378	1	1	0	8: EMRA.2 CD8	KLF3
0	1.27781	1	1	0	8: EMRA.2 CD8	KLF2
0	1.25545	1	0.999	0	8: EMRA.2 CD8	CTBP1
0	1.13096	1	1	0	8: EMRA.2 CD8	ELF4
0	0.838751	1	1	0	8: EMRA.2 CD8	FOSL2
0	0.563962	1	1	0	8: EMRA.2 CD8	KLF13
0	0.463437	1	1	0	8: EMRA.2 CD8	FLI1
8.18023e-299	-0.281861	1	1	1.67695e-296	8: EMRA.2 CD8	NFKB2
3.52261e-261	0.283847	1	1	7.22135e-259	8: EMRA.2 CD8	SREBF2
2.57118e-247	-1.28046	1	1	5.27093e-245	8: EMRA.2 CD8	E2F3
2.30039e-239	0.668	1	1	4.71581e-237	8: EMRA.2 CD8	JUND
2.81013e-235	0.258893	1	1	5.76077e-233	8: EMRA.2 CD8	IKZF1
2.51536e-221	-2.18835	1	1	5.1565e-219	8: EMRA.2 CD8	BATF
2.34936e-220	0.469241	1	1	4.81618e-218	8: EMRA.2 CD8	FOSB
1.15482e-214	1.28245	1	1	2.36738e-212	8: EMRA.2 CD8	RARA
4.2696e-201	1.1834	1	1	8.75268e-199	8: EMRA.2 CD8	FOXO3
4.78158e-199	0.593393	1	1	9.80225e-197	8: EMRA.2 CD8	CEBPB
3.74177e-196	-0.275524	1	1	7.67063e-194	8: EMRA.2 CD8	EOMES
8.7909e-191	0.422033	1	1	1.80213e-188	8: EMRA.2 CD8	REL
3.17915e-177	0.456551	1	1	6.51726e-175	8: EMRA.2 CD8	NFE2L2
7.57862e-175	0.330496	1	1	1.55362e-172	8: EMRA.2 CD8	CEBPD
4.59477e-173	-0.277823	1	1	9.41927e-171	8: EMRA.2 CD8	RFX5
1.35204e-166	-0.407349	1	1	2.77168e-164	8: EMRA.2 CD8	IRF2
7.87722e-165	0.640601	1	1	1.61483e-162	8: EMRA.2 CD8	MAFF
2.58041e-159	-1.63877	1	1	5.28985e-157	8: EMRA.2 CD8	SOX4
7.30048e-155	-0.820922	0.998	0.999	1.4966e-152	8: EMRA.2 CD8	SPIB
1.55244e-143	0.338874	1	1	3.1825e-141	8: EMRA.2 CD8	FOXP1
1.00455e-142	0.584818	1	1	2.05933e-140	8: EMRA.2 CD8	GTF2B
8.06137e-136	-3.17045	0.994	0.997	1.65258e-133	8: EMRA.2 CD8	SOX6
3.26511e-135	-0.318566	1	1	6.69348e-133	8: EMRA.2 CD8	RELB
1.22715e-127	-1.09395	1	1	2.51566e-125	8: EMRA.2 CD8	MXI1
6.03655e-121	0.378614	1	1	1.23749e-118	8: EMRA.2 CD8	ATF4
5.34143e-112	0.344659	1	1	1.09499e-109	8: EMRA.2 CD8	NFIL3
7.83402e-108	0.270026	1	1	1.60597e-105	8: EMRA.2 CD8	CUX1
1.55701e-105	-0.537254	1	1	3.19187e-103	8: EMRA.2 CD8	ETV6
3.92481e-101	-0.604883	1	1	8.04586e-99	8: EMRA.2 CD8	FOSL1
2.5522e-97	-4.19685	1	1	5.23202e-95	8: EMRA.2 CD8	NFYA
1.56122e-82	0.257615	1	1	3.20051e-80	8: EMRA.2 CD8	ELF1
3.05124e-82	-0.893408	1	1	6.25504e-80	8: EMRA.2 CD8	BATF3
3.95697e-80	-0.507827	1	1	8.11179e-78	8: EMRA.2 CD8	TGIF1
6.85524e-78	-0.444671	1	1	1.40532e-75	8: EMRA.2 CD8	IRF7
2.4273e-75	-0.339551	0.996	0.996	4.97597e-73	8: EMRA.2 CD8	ARNT
2.17748e-70	0.322613	1	1	4.46383e-68	8: EMRA.2 CD8	HMGA1
2.22333e-58	-0.254043	1	1	4.55784e-56	8: EMRA.2 CD8	MYBL2
8.16986e-51	-0.284004	1	1	1.67482e-48	8: EMRA.2 CD8	IRF1
1.91074e-46	-5.47062	0.966	0.839	3.91702e-44	8: EMRA.2 CD8	EGR4
1.25592e-44	-0.918289	0.879	0.91	2.57464e-42	8: EMRA.2 CD8	PLAGL1
2.00044e-43	-0.38943	0.995	0.996	4.1009e-41	8: EMRA.2 CD8	PRDM5
2.17158e-38	-1.07288	1	1	4.45174e-36	8: EMRA.2 CD8	ENO1
2.63886e-30	-1.50922	1	1	5.40966e-28	8: EMRA.2 CD8	ZBTB14
1.28764e-28	-0.907608	0.98	0.983	2.63966e-26	8: EMRA.2 CD8	MYEF2
6.23293e-28	0.842527	1	1	1.27775e-25	8: EMRA.2 CD8	GMEB2
6.34762e-28	-0.63994	1	1	1.30126e-25	8: EMRA.2 CD8	ELK3
2.68845e-25	-0.257816	1	1	5.51131e-23	8: EMRA.2 CD8	ATF3
1.37942e-24	-2.83326	1	1	2.82781e-22	8: EMRA.2 CD8	HMGB3
4.86768e-22	-0.573901	0.996	0.989	9.97875e-20	8: EMRA.2 CD8	ASCL1
1.60303e-19	-0.288046	1	1	3.28622e-17	8: EMRA.2 CD8	RAD21
5.50014e-17	-1.34833	0.387	0.434	1.12753e-14	8: EMRA.2 CD8	MAFB
1.49131e-12	-0.98243	1	1	3.05719e-10	8: EMRA.2 CD8	ING4
1.44571e-11	-0.516383	1	0.994	2.96371e-09	8: EMRA.2 CD8	EGR3
7.67258e-10	-5.03092	1	1	1.57288e-07	8: EMRA.2 CD8	HMGB1
7.15079e-09	-0.448903	1	1	1.46591e-06	8: EMRA.2 CD8	ZNF263
1.66534e-07	-1.61196	1	1	3.41395e-05	8: EMRA.2 CD8	NR1D1
1.94635e-07	-0.381918	1	1	3.99002e-05	8: EMRA.2 CD8	ETV7
2.86665e-07	-0.901574	1	1	5.87663e-05	8: EMRA.2 CD8	THAP1
0	1.47105	1	1	0	9: preEX CXCR4+ CD8	GTF2B
0	1.46046	1	1	0	9: preEX CXCR4+ CD8	JUNB
0	1.28234	1	1	0	9: preEX CXCR4+ CD8	CREM
0	1.21087	1	1	0	9: preEX CXCR4+ CD8	MAFF
0	0.862967	1	1	0	9: preEX CXCR4+ CD8	CEBPB
0	0.83638	1	1	0	9: preEX CXCR4+ CD8	ELF1
0	0.819456	1	1	0	9: preEX CXCR4+ CD8	NFE2L2
0	0.746253	1	1	0	9: preEX CXCR4+ CD8	TGIF1
0	0.717457	1	1	0	9: preEX CXCR4+ CD8	REL
0	0.697791	1	1	0	9: preEX CXCR4+ CD8	FOSL2
0	0.671996	1	1	0	9: preEX CXCR4+ CD8	ATF4
0	0.617973	1	1	0	9: preEX CXCR4+ CD8	TGIF2
0	0.564354	1	1	0	9: preEX CXCR4+ CD8	E2F3
0	0.507137	1	1	0	9: preEX CXCR4+ CD8	JUND
0	0.49785	0.998	0.992	0	9: preEX CXCR4+ CD8	GATA3
0	0.383635	1	1	0	9: preEX CXCR4+ CD8	BACH1
0	0.381625	1	1	0	9: preEX CXCR4+ CD8	FOXP1
0	0.324995	0.999	0.997	0	9: preEX CXCR4+ CD8	NR1H2
0	0.312474	1	1	0	9: preEX CXCR4+ CD8	BHLHE40
0	0.274758	1	1	0	9: preEX CXCR4+ CD8	MAF
0	0.267434	1	1	0	9: preEX CXCR4+ CD8	FOSB
0	-2.42607	0.999	0.999	0	9: preEX CXCR4+ CD8	MXD1
1.98154e-292	0.85294	1	1	4.06215e-290	9: preEX CXCR4+ CD8	STAT3
1.37441e-249	-0.644698	1	1	2.81755e-247	9: preEX CXCR4+ CD8	POU2F2
2.44867e-196	-1.42855	1	1	5.01978e-194	9: preEX CXCR4+ CD8	JUN
1.32611e-180	-2.99846	1	1	2.71852e-178	9: preEX CXCR4+ CD8	HMGB3
1.53372e-178	-1.48316	1	1	3.14413e-176	9: preEX CXCR4+ CD8	RORC
1.03753e-164	-1.23223	1	1	2.12693e-162	9: preEX CXCR4+ CD8	ZNF263
4.03033e-159	-5.40618	1	1	8.26218e-157	9: preEX CXCR4+ CD8	FOSL1
1.42814e-158	-0.312325	0.383	0.454	2.92768e-156	9: preEX CXCR4+ CD8	MEF2C
3.65197e-155	-0.758148	1	1	7.48654e-153	9: preEX CXCR4+ CD8	BATF3
1.0531e-147	-1.06014	1	1	2.15886e-145	9: preEX CXCR4+ CD8	ENO1
1.26169e-141	-0.387554	0.998	0.996	2.58647e-139	9: preEX CXCR4+ CD8	PRDM5
5.05806e-136	-0.400401	1	1	1.0369e-133	9: preEX CXCR4+ CD8	KLF2
3.67484e-133	-0.318198	1	1	7.53341e-131	9: preEX CXCR4+ CD8	RAD21
1.66478e-131	-0.836534	0.742	0.758	3.41281e-129	9: preEX CXCR4+ CD8	SOX13
7.92215e-130	-0.369987	0.373	0.441	1.62404e-127	9: preEX CXCR4+ CD8	MAFB
6.20508e-128	-5.32776	1	1	1.27204e-125	9: preEX CXCR4+ CD8	HMGB1
8.94712e-128	-4.6631	1	1	1.83416e-125	9: preEX CXCR4+ CD8	SAP30
1.59457e-116	-2.0866	1	1	3.26887e-114	9: preEX CXCR4+ CD8	ZBTB14
2.55595e-94	-4.67519	1	1	5.23969e-92	9: preEX CXCR4+ CD8	NFYA
1.50138e-86	-0.353267	1	1	3.07783e-84	9: preEX CXCR4+ CD8	ELF4
1.65595e-85	-0.277131	1	1	3.39471e-83	9: preEX CXCR4+ CD8	YBX1
1.79608e-81	-1.53469	1	1	3.68197e-79	9: preEX CXCR4+ CD8	ATF3
2.44275e-70	-2.17805	1	1	5.00764e-68	9: preEX CXCR4+ CD8	NR1D1
5.3785e-60	0.429324	1	1	1.10259e-57	9: preEX CXCR4+ CD8	RARA
3.24199e-59	-0.969778	1	1	6.64608e-57	9: preEX CXCR4+ CD8	FOS
6.16746e-59	-0.910563	0.984	0.983	1.26433e-56	9: preEX CXCR4+ CD8	MYEF2
9.80415e-59	0.504893	1	1	2.00985e-56	9: preEX CXCR4+ CD8	ELK1
3.31725e-49	0.330498	0.793	0.737	6.80036e-47	9: preEX CXCR4+ CD8	HLF
1.24508e-47	-1.35486	1	1	2.55242e-45	9: preEX CXCR4+ CD8	ING4
4.38566e-46	-0.396106	1	1	8.99059e-44	9: preEX CXCR4+ CD8	HSF2
2.46768e-45	0.302815	0.997	0.988	5.05875e-43	9: preEX CXCR4+ CD8	ASCL1
1.05048e-40	-0.507779	1	0.999	2.15349e-38	9: preEX CXCR4+ CD8	SPIB
1.01612e-33	-1.16167	1	1	2.08306e-31	9: preEX CXCR4+ CD8	THAP1
2.6157e-33	-0.626418	1	1	5.36218e-31	9: preEX CXCR4+ CD8	IRF7
7.98398e-28	-1.44073	1	1	1.63672e-25	9: preEX CXCR4+ CD8	NFIL3
1.43555e-27	0.521221	1	1	2.94287e-25	9: preEX CXCR4+ CD8	GMEB2
8.98416e-26	-1.77045	1	1	1.84175e-23	9: preEX CXCR4+ CD8	EGR2
2.19069e-22	-0.288435	0.941	0.905	4.49092e-20	9: preEX CXCR4+ CD8	PLAGL1
1.43562e-21	-0.359038	1	1	2.94301e-19	9: preEX CXCR4+ CD8	LEF1
1.41263e-20	-0.416814	0.999	0.996	2.89589e-18	9: preEX CXCR4+ CD8	TBX21
9.25541e-19	-0.448171	1	1	1.89736e-16	9: preEX CXCR4+ CD8	TCF7
9.22082e-18	-2.4024	1	1	1.89027e-15	9: preEX CXCR4+ CD8	MXI1
1.92905e-16	-1.23112	1	1	3.95455e-14	9: preEX CXCR4+ CD8	ELK3
6.18381e-14	-2.53885	1	0.999	1.26768e-11	9: preEX CXCR4+ CD8	EGR1
8.03956e-12	-0.305946	0.999	0.999	1.64811e-09	9: preEX CXCR4+ CD8	CTBP1
1.88893e-08	-0.543487	1	0.993	3.87231e-06	9: preEX CXCR4+ CD8	EGR3
6.61326e-08	-6.50407	0.93	0.831	1.35572e-05	9: preEX CXCR4+ CD8	EGR4
1.03817e-07	-0.807748	1	1	2.12825e-05	9: preEX CXCR4+ CD8	BATF
1.40901e-06	-2.07432	0.13	0.148	0.000288848	9: preEX CXCR4+ CD8	POU5F1
4.50734e-05	-0.475255	1	1	0.00924004	9: preEX CXCR4+ CD8	MYC
5.01269e-05	-1.61101	0.999	0.996	0.010276	9: preEX CXCR4+ CD8	SOX6
0	3.68715	1	1	0	10: Exhausted.1 CD8	EGR2
0	2.34747	1	1	0	10: Exhausted.1 CD8	STAT3
0	1.27523	1	1	0	10: Exhausted.1 CD8	BATF
0	0.965464	1	1	0	10: Exhausted.1 CD8	IRF8
0	0.899613	1	1	0	10: Exhausted.1 CD8	NFATC1
0	0.840695	1	1	0	10: Exhausted.1 CD8	TGIF1
0	0.771759	1	0.996	0	10: Exhausted.1 CD8	ARNT
0	0.640512	1	1	0	10: Exhausted.1 CD8	IRF4
0	0.626965	1	1	0	10: Exhausted.1 CD8	RELB
0	0.547695	1	1	0	10: Exhausted.1 CD8	BHLHE40
0	0.488912	1	1	0	10: Exhausted.1 CD8	CREB3L2
0	0.459154	1	1	0	10: Exhausted.1 CD8	NFKB2
0	0.414866	0.999	0.972	0	10: Exhausted.1 CD8	MYOD1
0	0.385124	1	1	0	10: Exhausted.1 CD8	HIVEP1
1.63678e-294	0.688079	1	1	3.35539e-292	10: Exhausted.1 CD8	TGIF2
3.9167e-281	0.728849	1	1	8.02924e-279	10: Exhausted.1 CD8	ETV6
8.78041e-276	0.315604	1	1	1.79998e-273	10: Exhausted.1 CD8	EOMES
5.15337e-236	-0.362846	1	1	1.05644e-233	10: Exhausted.1 CD8	FLI1
1.1766e-229	0.378185	0.999	0.994	2.41203e-227	10: Exhausted.1 CD8	EGR3
5.78784e-227	-0.795577	1	1	1.18651e-224	10: Exhausted.1 CD8	KLF3
5.49842e-225	1.17152	0.983	0.908	1.12718e-222	10: Exhausted.1 CD8	PLAGL1
2.13613e-224	0.400311	1	1	4.37908e-222	10: Exhausted.1 CD8	BCL3
1.43648e-208	1.44774	1	0.989	2.94478e-206	10: Exhausted.1 CD8	ASCL1
5.17509e-193	-0.768297	1	1	1.06089e-190	10: Exhausted.1 CD8	FOXP1
1.02651e-182	1.51877	1	1	2.10434e-180	10: Exhausted.1 CD8	SOX4
9.21468e-169	-0.700509	1	1	1.88901e-166	10: Exhausted.1 CD8	KLF2
1.33937e-168	-1.01456	1	1	2.74572e-166	10: Exhausted.1 CD8	HMGA1
1.02716e-167	0.662329	1	0.996	2.10568e-165	10: Exhausted.1 CD8	PRDM5
9.55627e-152	0.651839	0.998	0.986	1.95904e-149	10: Exhausted.1 CD8	IL21
5.1309e-148	-3.448	1	1	1.05183e-145	10: Exhausted.1 CD8	MXI1
1.65505e-135	0.294429	1	1	3.39285e-133	10: Exhausted.1 CD8	BACH1
2.47593e-127	-1.30801	1	1	5.07566e-125	10: Exhausted.1 CD8	RARA
2.42839e-126	-1.1054	1	1	4.9782e-124	10: Exhausted.1 CD8	MYC
5.9548e-126	-1.04602	1	1	1.22073e-123	10: Exhausted.1 CD8	LEF1
1.74607e-124	-1.17899	1	1	3.57944e-122	10: Exhausted.1 CD8	TCF7
1.44233e-123	0.320111	1	0.997	2.95678e-121	10: Exhausted.1 CD8	NR1H2
9.66146e-119	0.558566	0.993	0.992	1.9806e-116	10: Exhausted.1 CD8	GATA3
9.5981e-116	-0.527515	0.997	0.999	1.96761e-113	10: Exhausted.1 CD8	CTBP1
3.5348e-112	0.450465	1	1	7.24633e-110	10: Exhausted.1 CD8	ZBTB14
5.24969e-112	1.00853	1	0.996	1.07619e-109	10: Exhausted.1 CD8	SOX6
4.56386e-107	-0.734821	1	1	9.3559e-105	10: Exhausted.1 CD8	CEBPD
8.9693e-101	0.375914	1	0.999	1.83871e-98	10: Exhausted.1 CD8	SPIB
1.17836e-92	-0.918591	0.995	0.996	2.41564e-90	10: Exhausted.1 CD8	TBX21
2.89035e-89	-0.736752	1	1	5.92522e-87	10: Exhausted.1 CD8	CUX1
4.38284e-82	-0.82776	0.588	0.759	8.98482e-80	10: Exhausted.1 CD8	SOX13
3.30035e-70	-1.29891	1	1	6.76571e-68	10: Exhausted.1 CD8	FOXO3
6.75202e-61	-0.906234	1	1	1.38416e-58	10: Exhausted.1 CD8	IRF7
2.43049e-60	-0.626659	1	1	4.9825e-58	10: Exhausted.1 CD8	CEBPB
9.45945e-53	-0.406619	1	1	1.93919e-50	10: Exhausted.1 CD8	FOSL2
3.92549e-50	-1.54124	1	1	8.04725e-48	10: Exhausted.1 CD8	THAP1
9.28792e-49	-0.327402	1	1	1.90402e-46	10: Exhausted.1 CD8	YBX1
9.04696e-40	-1.39034	0.999	1	1.85463e-37	10: Exhausted.1 CD8	ELK3
1.90085e-38	-2.09524	1	1	3.89674e-36	10: Exhausted.1 CD8	NR1D1
4.93505e-38	-0.416349	1	1	1.01169e-35	10: Exhausted.1 CD8	ELF4
1.7203e-34	-0.279345	1	1	3.52662e-32	10: Exhausted.1 CD8	STAT2
1.97105e-33	-0.305546	1	1	4.04064e-31	10: Exhausted.1 CD8	ATF4
2.22553e-31	-4.18614	1	1	4.56234e-29	10: Exhausted.1 CD8	NFYA
2.26233e-26	-0.635717	1	1	4.63778e-24	10: Exhausted.1 CD8	JUND
1.38462e-24	-0.319397	1	1	2.83847e-22	10: Exhausted.1 CD8	ENO1
6.33973e-21	-0.973495	1	1	1.29965e-18	10: Exhausted.1 CD8	GMEB2
8.15635e-21	-0.540162	1	1	1.67205e-18	10: Exhausted.1 CD8	MAFF
1.1746e-18	-0.578249	1	1	2.40794e-16	10: Exhausted.1 CD8	GTF2B
7.79812e-14	-0.417085	1	1	1.59861e-11	10: Exhausted.1 CD8	FOSB
6.84598e-13	-0.993103	1	1	1.40343e-10	10: Exhausted.1 CD8	ING4
9.77526e-12	-0.271764	1	1	2.00393e-09	10: Exhausted.1 CD8	REL
1.4479e-11	-3.1599	1	0.999	2.96819e-09	10: Exhausted.1 CD8	EGR1
1.7993e-08	-0.342162	1	1	3.68857e-06	10: Exhausted.1 CD8	JUN
4.18278e-08	-4.82373	1	1	8.57469e-06	10: Exhausted.1 CD8	SAP30
1.66158e-06	-0.542046	1	1	0.000340623	10: Exhausted.1 CD8	ZNF263
1.833e-05	-0.595865	1	1	0.00375765	10: Exhausted.1 CD8	ATF3
2.27734e-05	0.429184	0.404	0.434	0.00466854	10: Exhausted.1 CD8	MAFB
5.21986e-05	-3.34197	0.913	0.84	0.0107007	10: Exhausted.1 CD8	EGR4
0	3.49261	1	1	0	11: Exhausted.2 CD8	BATF
0	3.22964	1	0.996	0	11: Exhausted.2 CD8	SOX6
0	2.85166	0.987	0.905	0	11: Exhausted.2 CD8	PLAGL1
0	2.6814	0.999	0.988	0	11: Exhausted.2 CD8	ASCL1
0	1.9996	1	1	0	11: Exhausted.2 CD8	STAT3
0	1.85136	1	1	0	11: Exhausted.2 CD8	ETV6
0	1.80908	1	0.999	0	11: Exhausted.2 CD8	SPIB
0	1.7954	1	1	0	11: Exhausted.2 CD8	BATF3
0	1.46713	1	1	0	11: Exhausted.2 CD8	SOX4
0	1.25068	1	0.971	0	11: Exhausted.2 CD8	MYOD1
0	1.1959	1	1	0	11: Exhausted.2 CD8	RELB
0	0.982681	1	1	0	11: Exhausted.2 CD8	ENO1
0	0.918477	1	1	0	11: Exhausted.2 CD8	NFKB2
0	0.811542	1	1	0	11: Exhausted.2 CD8	BCL3
0	0.718619	1	1	0	11: Exhausted.2 CD8	TGIF2
0	0.564438	1	1	0	11: Exhausted.2 CD8	BHLHE40
0	0.558022	1	1	0	11: Exhausted.2 CD8	HIVEP1
0	0.549442	1	1	0	11: Exhausted.2 CD8	TGIF1
0	0.534432	1	1	0	11: Exhausted.2 CD8	NFKB1
0	0.491612	1	1	0	11: Exhausted.2 CD8	SREBF2
0	0.437503	1	1	0	11: Exhausted.2 CD8	RFX5
0	0.335503	1	0.998	0	11: Exhausted.2 CD8	NR5A2
0	0.289057	1	1	0	11: Exhausted.2 CD8	CREB3L2
0	0.2583	1	1	0	11: Exhausted.2 CD8	CREB3
0	-0.297662	1	1	0	11: Exhausted.2 CD8	IKZF1
0	-0.392674	1	1	0	11: Exhausted.2 CD8	STAT2
0	-0.475725	1	1	0	11: Exhausted.2 CD8	FLI1
0	-0.561364	1	1	0	11: Exhausted.2 CD8	ELF1
0	-0.586148	1	1	0	11: Exhausted.2 CD8	FOSL2
0	-0.733344	1	1	0	11: Exhausted.2 CD8	KLF2
0	-0.822999	1	1	0	11: Exhausted.2 CD8	FOSB
0	-0.89587	1	1	0	11: Exhausted.2 CD8	KLF3
0	-0.959598	1	1	0	11: Exhausted.2 CD8	CEBPD
0	-0.983692	0.988	0.997	0	11: Exhausted.2 CD8	TBX21
0	-1.01049	1	1	0	11: Exhausted.2 CD8	IRF7
0	-1.01086	1	1	0	11: Exhausted.2 CD8	JUND
0	-1.01803	1	1	0	11: Exhausted.2 CD8	CUX1
0	-1.08077	1	1	0	11: Exhausted.2 CD8	FOXP1
0	-1.22443	1	1	0	11: Exhausted.2 CD8	MYC
0	-1.23082	1	1	0	11: Exhausted.2 CD8	LEF1
0	-1.25851	1	1	0	11: Exhausted.2 CD8	CEBPB
0	-1.34692	0.999	1	0	11: Exhausted.2 CD8	FOXO3
0	-1.45763	1	1	0	11: Exhausted.2 CD8	TCF7
0	-3.60373	1	1	0	11: Exhausted.2 CD8	MXI1
1.72844e-294	-2.17925	1	1	3.54329e-292	11: Exhausted.2 CD8	HMGB1
2.17445e-290	-0.818341	1	1	4.45762e-288	11: Exhausted.2 CD8	MAFF
2.84168e-288	-0.325393	1	1	5.82544e-286	11: Exhausted.2 CD8	STAT1
1.38786e-254	-0.308663	0.976	0.992	2.84512e-252	11: Exhausted.2 CD8	RUNX2
1.10188e-253	0.321549	1	1	2.25885e-251	11: Exhausted.2 CD8	ETV7
7.87629e-253	0.373387	1	1	1.61464e-250	11: Exhausted.2 CD8	NFATC1
5.11549e-251	0.431372	1	0.996	1.04867e-248	11: Exhausted.2 CD8	PRDM5
1.53675e-241	0.270335	1	1	3.15034e-239	11: Exhausted.2 CD8	YBX1
1.10787e-236	-0.881021	1	1	2.27113e-234	11: Exhausted.2 CD8	GTF2B
5.23877e-224	-0.449376	1	1	1.07395e-221	11: Exhausted.2 CD8	ATF4
2.93271e-221	0.49807	1	1	6.01206e-219	11: Exhausted.2 CD8	IRF4
2.27011e-220	-4.5716	1	1	4.65373e-218	11: Exhausted.2 CD8	NFYA
2.91562e-210	0.284913	0.999	0.996	5.97702e-208	11: Exhausted.2 CD8	ARNT
2.04118e-208	0.989919	0.996	0.985	4.18442e-206	11: Exhausted.2 CD8	IL21
9.09457e-208	-0.405766	1	1	1.86439e-205	11: Exhausted.2 CD8	NFE2L2
2.78663e-199	-1.03195	1	1	5.71258e-197	11: Exhausted.2 CD8	HMGB3
4.116e-196	-1.72461	1	1	8.4378e-194	11: Exhausted.2 CD8	FOS
1.40862e-182	-0.900388	1	1	2.88767e-180	11: Exhausted.2 CD8	IRF9
1.50525e-177	-0.889632	1	1	3.08576e-175	11: Exhausted.2 CD8	JUNB
6.56795e-162	-0.431984	1	1	1.34643e-159	11: Exhausted.2 CD8	REL
2.04665e-151	-1.51513	1	1	4.19564e-149	11: Exhausted.2 CD8	NFIL3
6.64928e-151	-0.584117	1	1	1.3631e-148	11: Exhausted.2 CD8	HMGA1
1.01743e-136	-0.398359	1	1	2.08573e-134	11: Exhausted.2 CD8	ZBTB14
2.19168e-133	-0.435077	0.999	0.999	4.49295e-131	11: Exhausted.2 CD8	CTBP1
4.75621e-118	0.384331	0.992	0.992	9.75023e-116	11: Exhausted.2 CD8	GATA3
4.29522e-110	-4.82218	0.789	0.844	8.8052e-108	11: Exhausted.2 CD8	EGR4
7.83154e-110	-0.754113	0.649	0.762	1.60547e-107	11: Exhausted.2 CD8	SOX13
6.4018e-108	-2.95211	1	1	1.31237e-105	11: Exhausted.2 CD8	FOSL1
3.86488e-103	-1.09562	1	1	7.923e-101	11: Exhausted.2 CD8	JUN
6.58246e-94	-1.41636	1	1	1.3494e-91	11: Exhausted.2 CD8	ELK3
3.18445e-92	3.4971	1	1	6.52813e-90	11: Exhausted.2 CD8	EGR2
1.82943e-85	-2.15701	1	1	3.75033e-83	11: Exhausted.2 CD8	NR1D1
3.88259e-85	-1.26383	1	1	7.95931e-83	11: Exhausted.2 CD8	ATF3
5.20281e-64	-1.27874	0.999	0.999	1.06658e-61	11: Exhausted.2 CD8	MXD1
4.82955e-61	-0.689988	1	1	9.90057e-59	11: Exhausted.2 CD8	RARA
4.00768e-57	-0.755621	1	1	8.21574e-55	11: Exhausted.2 CD8	THAP1
2.29309e-51	-3.65415	0.999	1	4.70083e-49	11: Exhausted.2 CD8	EGR1
1.28608e-49	0.327253	1	1	2.63646e-47	11: Exhausted.2 CD8	XBP1
9.93236e-43	0.286872	0.995	0.994	2.03613e-40	11: Exhausted.2 CD8	EGR3
9.04116e-42	0.298786	1	1	1.85344e-39	11: Exhausted.2 CD8	IRF8
4.32191e-36	-0.35585	1	1	8.85991e-34	11: Exhausted.2 CD8	ELF4
9.72595e-29	-0.306446	1	1	1.99382e-26	11: Exhausted.2 CD8	CREM
1.18957e-27	-0.420627	0.725	0.744	2.43863e-25	11: Exhausted.2 CD8	HLF
1.09051e-22	-0.502727	1	1	2.23555e-20	11: Exhausted.2 CD8	ZNF263
3.04562e-22	-1.17006	1	1	6.24352e-20	11: Exhausted.2 CD8	ING4
6.99115e-19	-1.5033	0.193	0.144	1.43319e-16	11: Exhausted.2 CD8	POU5F1
3.75409e-18	-0.300433	1	1	7.69588e-16	11: Exhausted.2 CD8	E2F3
1.47638e-16	-3.64282	1	1	3.02658e-14	11: Exhausted.2 CD8	SAP30
2.80656e-15	1.59509	0.009	0.003	5.75345e-13	11: Exhausted.2 CD8	LHX4
0	3.17029	1	1	0	12: MAIT activated CD8	MXI1
0	2.73821	1	1	0	12: MAIT activated CD8	ELK3
0	2.42359	1	1	0	12: MAIT activated CD8	NR1D1
0	2.41136	0.972	0.832	0	12: MAIT activated CD8	EGR4
0	2.33065	1	0.999	0	12: MAIT activated CD8	EGR1
0	2.00662	1	1	0	12: MAIT activated CD8	RORC
0	1.75896	1	1	0	12: MAIT activated CD8	CEBPD
0	1.57219	1	1	0	12: MAIT activated CD8	RARA
0	1.5026	1	1	0	12: MAIT activated CD8	FOXO3
0	1.12003	1	1	0	12: MAIT activated CD8	JUND
0	1.09776	1	1	0	12: MAIT activated CD8	CEBPB
0	1.00806	1	1	0	12: MAIT activated CD8	MAF
0	0.994568	1	1	0	12: MAIT activated CD8	MAFF
0	0.950311	1	1	0	12: MAIT activated CD8	REL
0	0.947744	1	1	0	12: MAIT activated CD8	FOXP1
0	0.937789	1	1	0	12: MAIT activated CD8	FOSB
0	0.922009	1	1	0	12: MAIT activated CD8	FOS
0	0.865393	1	1	0	12: MAIT activated CD8	MYC
0	0.85956	1	1	0	12: MAIT activated CD8	FOSL2
0	0.845179	1	1	0	12: MAIT activated CD8	GTF2B
0	0.833075	0.989	0.725	0	12: MAIT activated CD8	HLF
0	0.782563	1	0.99	0	12: MAIT activated CD8	RUNX2
0	0.778644	1	1	0	12: MAIT activated CD8	CUX1
0	0.770342	1	1	0	12: MAIT activated CD8	JUNB
0	0.744305	1	1	0	12: MAIT activated CD8	NFIL3
0	0.709758	1	1	0	12: MAIT activated CD8	KLF3
0	0.70738	1	1	0	12: MAIT activated CD8	NFE2L2
0	0.628132	1	1	0	12: MAIT activated CD8	FOSL1
0	0.598294	1	1	0	12: MAIT activated CD8	TCF7
0	0.578659	1	1	0	12: MAIT activated CD8	KLF2
0	0.576234	1	1	0	12: MAIT activated CD8	ATF4
0	0.551691	1	1	0	12: MAIT activated CD8	FOXO1
0	0.548996	1	1	0	12: MAIT activated CD8	ELF1
0	0.547243	1	1	0	12: MAIT activated CD8	LEF1
0	0.530496	0.945	0.742	0	12: MAIT activated CD8	SOX13
0	0.480694	1	1	0	12: MAIT activated CD8	NR3C1
0	0.380578	1	1	0	12: MAIT activated CD8	CREM
0	0.297273	1	1	0	12: MAIT activated CD8	ATF3
0	0.270878	1	0.996	0	12: MAIT activated CD8	TBX21
0	0.250115	1	1	0	12: MAIT activated CD8	FLI1
0	-0.263101	1	1	0	12: MAIT activated CD8	NFKB2
0	-0.264358	1	1	0	12: MAIT activated CD8	ZMIZ1
0	-0.273526	1	1	0	12: MAIT activated CD8	SP2
0	-0.27433	0.995	0.997	0	12: MAIT activated CD8	NR1H2
0	-0.316335	1	1	0	12: MAIT activated CD8	TBP
0	-0.338851	1	1	0	12: MAIT activated CD8	RAD21
0	-0.392437	1	1	0	12: MAIT activated CD8	BHLHE40
0	-0.423313	1	1	0	12: MAIT activated CD8	RFX5
0	-0.455021	1	1	0	12: MAIT activated CD8	BCL3
0	-0.467563	1	1	0	12: MAIT activated CD8	EOMES
0	-0.524599	0.99	0.997	0	12: MAIT activated CD8	ARNT
0	-0.559511	0.988	0.993	0	12: MAIT activated CD8	GATA3
0	-0.696352	1	1	0	12: MAIT activated CD8	ETV7
0	-0.738937	0.989	0.997	0	12: MAIT activated CD8	PRDM5
0	-0.746112	1	1	0	12: MAIT activated CD8	IRF1
0	-0.747234	1	1	0	12: MAIT activated CD8	IRF2
0	-0.918438	0.997	0.999	0	12: MAIT activated CD8	SPIB
0	-1.19804	1	1	0	12: MAIT activated CD8	E2F3
0	-1.49403	0.969	0.99	0	12: MAIT activated CD8	ASCL1
0	-1.92303	1	1	0	12: MAIT activated CD8	SOX4
0	-2.12256	1	1	0	12: MAIT activated CD8	STAT3
0	-2.27861	1	1	0	12: MAIT activated CD8	THAP1
0	-2.39855	1	1	0	12: MAIT activated CD8	ZBTB14
0	-2.59694	1	1	0	12: MAIT activated CD8	BATF
0	-3.49121	1	1	0	12: MAIT activated CD8	HMGB3
0	-3.51522	0.992	0.997	0	12: MAIT activated CD8	SOX6
0	-5.66945	1	1	0	12: MAIT activated CD8	HMGB1
6.43815e-305	-0.954882	1	1	1.31982e-302	12: MAIT activated CD8	ZNF263
5.52289e-303	-0.28221	1	1	1.13219e-300	12: MAIT activated CD8	MYBL2
1.8897e-291	-1.23163	1	1	3.87389e-289	12: MAIT activated CD8	ENO1
8.46243e-276	0.376551	1	1	1.7348e-273	12: MAIT activated CD8	JUN
3.39209e-207	-3.60453	1	1	6.95379e-205	12: MAIT activated CD8	NFYA
9.15977e-205	2.4114	1	0.994	1.87775e-202	12: MAIT activated CD8	EGR3
2.21383e-196	-0.742744	1	1	4.53836e-194	12: MAIT activated CD8	IRF9
2.4269e-187	-0.484172	1	1	4.97515e-185	12: MAIT activated CD8	TGIF1
1.14187e-174	-0.321264	1	1	2.34084e-172	12: MAIT activated CD8	ELF4
1.10453e-121	-0.308301	1	1	2.26429e-119	12: MAIT activated CD8	YBX1
7.77421e-108	-1.66874	1	1	1.59371e-105	12: MAIT activated CD8	ING4
1.63998e-100	-0.559406	1	1	3.36197e-98	12: MAIT activated CD8	KLF10
1.18163e-92	-0.890566	0.871	0.912	2.42233e-90	12: MAIT activated CD8	PLAGL1
4.28553e-87	-0.279706	1	1	8.78533e-85	12: MAIT activated CD8	TGIF2
4.04648e-85	-0.342425	1	1	8.29529e-83	12: MAIT activated CD8	ETV6
2.86371e-70	0.277623	1	0.998	5.8706e-68	12: MAIT activated CD8	ZFY
6.19878e-70	-0.930088	0.98	0.983	1.27075e-67	12: MAIT activated CD8	MYEF2
6.42462e-39	-4.07919	1	1	1.31705e-36	12: MAIT activated CD8	SAP30
1.43369e-22	-0.642151	1	1	2.93906e-20	12: MAIT activated CD8	BATF3
1.46675e-15	-0.787051	1	1	3.00683e-13	12: MAIT activated CD8	EGR2
1.02568e-05	-1.56561	0.128	0.148	0.00210265	12: MAIT activated CD8	POU5F1
4.50302e-05	-0.700001	1	1	0.00923118	12: MAIT activated CD8	IRF7
0	4.43594	1	1	0	13: MAIT CD8	NR1D1
0	3.7168	1	1	0	13: MAIT CD8	RORC
0	3.07328	1	1	0	13: MAIT CD8	MXI1
0	2.51051	1	1	0	13: MAIT CD8	ELK3
0	1.78325	1	1	0	13: MAIT CD8	MYC
0	1.56282	1	0.998	0	13: MAIT CD8	ZFY
0	1.49493	1	1	0	13: MAIT CD8	TCF7
0	1.29554	1	1	0	13: MAIT CD8	CUX1
0	1.28843	1	1	0	13: MAIT CD8	LEF1
0	1.115	1	1	0	13: MAIT CD8	FOXO3
0	1.0648	1	1	0	13: MAIT CD8	CEBPD
0	1.01154	1	1	0	13: MAIT CD8	KLF3
0	0.758896	1	1	0	13: MAIT CD8	KLF2
0	0.675219	1	0.996	0	13: MAIT CD8	TBX21
0	0.632216	1	1	0	13: MAIT CD8	FOXP1
0	0.602198	0.973	0.749	0	13: MAIT CD8	SOX13
0	0.543076	1	1	0	13: MAIT CD8	FLI1
0	0.533466	1	0.991	0	13: MAIT CD8	RUNX2
0	0.469296	0.359	0.125	0	13: MAIT CD8	BACH2
0	0.304319	1	1	0	13: MAIT CD8	KLF13
0	-0.261402	1	1	0	13: MAIT CD8	HIVEP1
0	-0.265888	1	1	0	13: MAIT CD8	NFKB2
0	-0.325566	1	1	0	13: MAIT CD8	NFATC1
0	-0.39513	1	1	0	13: MAIT CD8	EOMES
0	-0.415417	1	1	0	13: MAIT CD8	RFX5
0	-0.448997	1	1	0	13: MAIT CD8	RELB
0	-0.486481	0.994	0.996	0	13: MAIT CD8	ARNT
0	-0.492928	1	1	0	13: MAIT CD8	BCL3
0	-0.508293	1	1	0	13: MAIT CD8	BHLHE40
0	-0.583459	1	1	0	13: MAIT CD8	TGIF2
0	-0.58669	1	1	0	13: MAIT CD8	IRF2
0	-0.671333	1	1	0	13: MAIT CD8	IRF1
0	-0.84435	0.96	0.987	0	13: MAIT CD8	IL21
0	-0.899732	1	1	0	13: MAIT CD8	FOSB
0	-0.936084	0.987	0.997	0	13: MAIT CD8	PRDM5
0	-0.974864	0.987	0.994	0	13: MAIT CD8	EGR3
0	-0.975303	1	1	0	13: MAIT CD8	IRF4
0	-1.128	1	1	0	13: MAIT CD8	TGIF1
0	-1.15069	0.993	0.999	0	13: MAIT CD8	SPIB
0	-1.18956	1	1	0	13: MAIT CD8	CREM
0	-1.25972	1	1	0	13: MAIT CD8	E2F3
0	-1.64638	1	1	0	13: MAIT CD8	JUNB
0	-2.17722	1	1	0	13: MAIT CD8	SOX4
0	-2.2756	0.997	0.999	0	13: MAIT CD8	MXD1
0	-2.32229	1	1	0	13: MAIT CD8	JUN
0	-2.49421	1	1	0	13: MAIT CD8	STAT3
0	-2.71442	1	1	0	13: MAIT CD8	NFIL3
0	-2.88489	1	1	0	13: MAIT CD8	ATF3
0	-2.91889	1	1	0	13: MAIT CD8	BATF
0	-2.99652	1	1	0	13: MAIT CD8	ZBTB14
0	-3.16511	1	1	0	13: MAIT CD8	FOS
0	-3.66813	0.999	1	0	13: MAIT CD8	EGR2
0	-4.19764	0.987	0.997	0	13: MAIT CD8	SOX6
0	-5.59902	1	1	0	13: MAIT CD8	SAP30
0	-6.16268	1	1	0	13: MAIT CD8	FOSL1
5.01476e-298	-0.279202	0.947	0.974	1.02803e-295	13: MAIT CD8	MYOD1
1.43612e-291	-1.10126	1	1	2.94404e-289	13: MAIT CD8	JUND
1.82915e-284	0.308337	0.999	0.999	3.74976e-282	13: MAIT CD8	CTBP1
3.6743e-283	0.26251	1	1	7.53231e-281	13: MAIT CD8	MAF
1.22857e-264	-0.336982	1	1	2.51857e-262	13: MAIT CD8	IRF8
2.20897e-250	-5.62805	0.638	0.848	4.5284e-248	13: MAIT CD8	EGR4
1.59835e-248	-1.38852	0.97	0.989	3.27661e-246	13: MAIT CD8	ASCL1
4.72002e-214	-0.254518	1	1	9.67604e-212	13: MAIT CD8	BACH1
1.45735e-203	-0.640057	1	1	2.98757e-201	13: MAIT CD8	ETV7
3.81628e-203	0.406682	1	1	7.82337e-201	13: MAIT CD8	RARA
6.86761e-189	-0.652247	0.989	0.734	1.40786e-186	13: MAIT CD8	HLF
9.0078e-183	-1.0712	1	1	1.8466e-180	13: MAIT CD8	KLF10
7.33525e-182	-0.528399	1	1	1.50373e-179	13: MAIT CD8	ELF1
5.11751e-181	0.439929	1	1	1.04909e-178	13: MAIT CD8	HMGA1
2.02479e-163	-0.33011	1	1	4.15083e-161	13: MAIT CD8	RAD21
1.12769e-161	-5.47874	1	1	2.31177e-159	13: MAIT CD8	HMGB1
1.47442e-143	-1.1668	0.793	0.913	3.02257e-141	13: MAIT CD8	PLAGL1
1.04601e-138	-3.15706	1	1	2.14433e-136	13: MAIT CD8	HMGB3
1.11436e-125	-1.01104	1	1	2.28444e-123	13: MAIT CD8	GTF2B
3.04536e-124	-0.26578	1	1	6.24298e-122	13: MAIT CD8	MYBL2
5.81761e-122	-0.885125	1	1	1.19261e-119	13: MAIT CD8	MAFF
6.41456e-110	-0.496838	0.992	0.992	1.31499e-107	13: MAIT CD8	GATA3
1.10255e-97	-0.571582	1	1	2.26023e-95	13: MAIT CD8	ETV6
3.91668e-86	-0.41458	1	1	8.02919e-84	13: MAIT CD8	ATF4
4.32505e-70	-0.697308	1	1	8.86635e-68	13: MAIT CD8	IRF9
2.38668e-60	-1.20959	1	1	4.8927e-58	13: MAIT CD8	ZNF263
1.51865e-54	-0.939836	0.978	0.983	3.11324e-52	13: MAIT CD8	MYEF2
6.43736e-50	-0.572824	1	1	1.31966e-47	13: MAIT CD8	IRF7
2.97728e-49	-0.373967	1	1	6.10343e-47	13: MAIT CD8	NFE2L2
2.33205e-47	-4.04907	1	0.999	4.78069e-45	13: MAIT CD8	EGR1
1.23365e-32	-0.913121	1	1	2.52897e-30	13: MAIT CD8	ENO1
5.35655e-32	-0.919454	1	1	1.09809e-29	13: MAIT CD8	THAP1
2.10718e-21	-1.24813	0.371	0.436	4.31971e-19	13: MAIT CD8	MAFB
5.99274e-17	-0.362546	1	1	1.22851e-14	13: MAIT CD8	REL
9.64586e-15	-0.316991	1	1	1.9774e-12	13: MAIT CD8	POU2F2
1.72755e-07	-0.292255	1	1	3.54147e-05	13: MAIT CD8	HSF2
1.17707e-05	-4.4383	1	1	0.00241299	13: MAIT CD8	NFYA
6.33211e-05	-2.10423	0.125	0.147	0.0129808	13: MAIT CD8	POU5F1
0	4.15761	1	1	0	14: Proliferating G1/S CD8	HMGB1
0	3.24196	1	1	0	14: Proliferating G1/S CD8	ENO1
0	2.78136	1	1	0	14: Proliferating G1/S CD8	HMGB3
0	2.69361	1	1	0	14: Proliferating G1/S CD8	SAP30
0	2.11025	0.998	0.982	0	14: Proliferating G1/S CD8	MYEF2
0	2.10534	1	1	0	14: Proliferating G1/S CD8	BATF3
0	1.5013	1	1	0	14: Proliferating G1/S CD8	MYBL2
0	1.41846	1	1	0	14: Proliferating G1/S CD8	YBX1
0	1.22474	1	0.999	0	14: Proliferating G1/S CD8	SPIB
0	1.10814	1	1	0	14: Proliferating G1/S CD8	RAD21
0	1.01182	1	1	0	14: Proliferating G1/S CD8	EZH2
0	1.01077	1	1	0	14: Proliferating G1/S CD8	E2F8
0	0.958239	1	1	0	14: Proliferating G1/S CD8	POLE4
0	0.826103	1	1	0	14: Proliferating G1/S CD8	E2F1
0	0.807116	0.996	0.997	0	14: Proliferating G1/S CD8	SOX6
0	0.733042	1	1	0	14: Proliferating G1/S CD8	BRCA1
0	0.699883	1	1	0	14: Proliferating G1/S CD8	E2F2
0	0.552425	1	1	0	14: Proliferating G1/S CD8	E2F7
0	0.51154	1	1	0	14: Proliferating G1/S CD8	TFDP1
0	0.422801	1	1	0	14: Proliferating G1/S CD8	POLE3
0	0.362676	1	1	0	14: Proliferating G1/S CD8	BATF
0	0.253469	1	1	0	14: Proliferating G1/S CD8	BCL3
0	-0.251967	0.987	0.999	0	14: Proliferating G1/S CD8	ZBTB33
0	-0.268689	1	1	0	14: Proliferating G1/S CD8	NFATC1
0	-0.304455	1	1	0	14: Proliferating G1/S CD8	ETS1
0	-0.318779	1	1	0	14: Proliferating G1/S CD8	TAF7
0	-0.325654	1	1	0	14: Proliferating G1/S CD8	MAX
0	-0.332367	1	1	0	14: Proliferating G1/S CD8	CHD2
0	-0.335149	1	1	0	14: Proliferating G1/S CD8	STAT2
0	-0.33624	1	1	0	14: Proliferating G1/S CD8	STAT1
0	-0.343099	1	1	0	14: Proliferating G1/S CD8	IKZF1
0	-0.352021	1	1	0	14: Proliferating G1/S CD8	IRF3
0	-0.365401	0.988	0.998	0	14: Proliferating G1/S CD8	NR1H2
0	-0.376408	1	1	0	14: Proliferating G1/S CD8	TGIF2
0	-0.406437	0.985	0.997	0	14: Proliferating G1/S CD8	ARNT
0	-0.415574	0.935	0.987	0	14: Proliferating G1/S CD8	FOXJ3
0	-0.453057	1	1	0	14: Proliferating G1/S CD8	FOXO1
0	-0.456066	1	1	0	14: Proliferating G1/S CD8	FLI1
0	-0.466135	0.94	0.994	0	14: Proliferating G1/S CD8	RUNX2
0	-0.474072	1	1	0	14: Proliferating G1/S CD8	NR3C1
0	-0.628911	0.967	0.994	0	14: Proliferating G1/S CD8	GATA3
0	-0.629816	0.998	1	0	14: Proliferating G1/S CD8	MAF
0	-0.646331	0.978	0.998	0	14: Proliferating G1/S CD8	TBX21
0	-0.696843	1	1	0	14: Proliferating G1/S CD8	KLF3
0	-0.779092	1	1	0	14: Proliferating G1/S CD8	NFE2L2
0	-0.787891	1	1	0	14: Proliferating G1/S CD8	FOSL2
0	-0.832269	1	1	0	14: Proliferating G1/S CD8	TGIF1
0	-0.880321	1	1	0	14: Proliferating G1/S CD8	ATF4
0	-0.973951	1	1	0	14: Proliferating G1/S CD8	REL
0	-0.97517	1	1	0	14: Proliferating G1/S CD8	IRF9
0	-1.04156	1	1	0	14: Proliferating G1/S CD8	CEBPD
0	-1.06063	1	1	0	14: Proliferating G1/S CD8	FOSB
0	-1.16384	1	1	0	14: Proliferating G1/S CD8	ELF1
0	-1.16449	1	1	0	14: Proliferating G1/S CD8	JUND
0	-1.18055	1	1	0	14: Proliferating G1/S CD8	E2F3
0	-1.2634	1	1	0	14: Proliferating G1/S CD8	CUX1
0	-1.31539	1	1	0	14: Proliferating G1/S CD8	MAFF
0	-1.32316	1	1	0	14: Proliferating G1/S CD8	MYC
0	-1.36893	1	1	0	14: Proliferating G1/S CD8	FOXP1
0	-1.39602	1	1	0	14: Proliferating G1/S CD8	CREM
0	-1.44337	1	1	0	14: Proliferating G1/S CD8	LEF1
0	-1.44409	0.999	1	0	14: Proliferating G1/S CD8	ELK3
0	-1.5225	1	1	0	14: Proliferating G1/S CD8	TCF7
0	-1.55683	1	1	0	14: Proliferating G1/S CD8	GTF2B
0	-1.62261	0.997	1	0	14: Proliferating G1/S CD8	FOXO3
0	-1.66931	1	1	0	14: Proliferating G1/S CD8	CEBPB
0	-1.82635	1	1	0	14: Proliferating G1/S CD8	NR1D1
0	-2.01909	1	1	0	14: Proliferating G1/S CD8	JUNB
0	-2.37606	1	1	0	14: Proliferating G1/S CD8	ING4
0	-2.7178	0.992	0.999	0	14: Proliferating G1/S CD8	ZFY
0	-3.07208	1	1	0	14: Proliferating G1/S CD8	MXI1
8.78009e-305	-0.272175	1	1	1.79992e-302	14: Proliferating G1/S CD8	XBP1
4.8262e-290	-1.94046	1	1	9.89372e-288	14: Proliferating G1/S CD8	FOS
5.55946e-246	1.01445	1	1	1.13969e-243	14: Proliferating G1/S CD8	HMGA1
5.68556e-241	-0.257597	1	1	1.16554e-238	14: Proliferating G1/S CD8	BHLHE40
1.53054e-236	-0.670943	1	1	3.13761e-234	14: Proliferating G1/S CD8	ZNF263
4.9221e-220	-0.25148	1	1	1.00903e-217	14: Proliferating G1/S CD8	SP2
2.96329e-191	-1.48419	1	1	6.07474e-189	14: Proliferating G1/S CD8	STAT3
8.57607e-171	-0.650862	0.596	0.752	1.75809e-168	14: Proliferating G1/S CD8	HLF
3.09239e-167	-0.803843	1	1	6.33941e-165	14: Proliferating G1/S CD8	IRF7
1.16004e-156	-0.686251	0.979	0.995	2.37808e-154	14: Proliferating G1/S CD8	EGR3
1.50472e-155	-0.66151	1	1	3.08468e-153	14: Proliferating G1/S CD8	KLF10
1.51371e-155	-1.30649	1	1	3.1031e-153	14: Proliferating G1/S CD8	ZBTB14
2.52072e-153	-2.25275	0.997	1	5.16747e-151	14: Proliferating G1/S CD8	EGR1
2.56538e-153	-0.404297	0.83	0.914	5.25902e-151	14: Proliferating G1/S CD8	PLAGL1
4.04814e-147	-5.43106	0.776	0.846	8.29869e-145	14: Proliferating G1/S CD8	EGR4
2.45165e-142	-1.4793	1	1	5.02589e-140	14: Proliferating G1/S CD8	RORC
2.05493e-141	-1.82553	0.999	1	4.2126e-139	14: Proliferating G1/S CD8	EGR2
5.39043e-128	-0.33776	1	1	1.10504e-125	14: Proliferating G1/S CD8	KLF2
5.1532e-123	0.29318	0.982	0.955	1.05641e-120	14: Proliferating G1/S CD8	GATA2
2.47146e-115	-0.68022	1	1	5.06649e-113	14: Proliferating G1/S CD8	ELK1
1.02798e-102	-1.18185	1	1	2.10736e-100	14: Proliferating G1/S CD8	JUN
2.07766e-84	-1.72441	1	1	4.25921e-82	14: Proliferating G1/S CD8	NFIL3
7.90471e-71	0.848878	1	1	1.62046e-68	14: Proliferating G1/S CD8	HSF2
2.13682e-68	0.268178	1	1	4.38048e-66	14: Proliferating G1/S CD8	GMEB2
5.49772e-68	-0.468284	0.665	0.762	1.12703e-65	14: Proliferating G1/S CD8	SOX13
1.10997e-58	-1.38339	1	1	2.27544e-56	14: Proliferating G1/S CD8	ATF3
7.95914e-55	1.77419	1	1	1.63162e-52	14: Proliferating G1/S CD8	NFYA
2.25304e-52	-4.37795	1	1	4.61873e-50	14: Proliferating G1/S CD8	FOSL1
5.45056e-43	-0.339371	1	1	1.11736e-40	14: Proliferating G1/S CD8	ETV7
4.27845e-32	-1.32961	0.999	0.999	8.77081e-30	14: Proliferating G1/S CD8	MXD1
3.42835e-07	-0.442961	0.007	0.003	7.02812e-05	14: Proliferating G1/S CD8	LHX4
0	7.047	1	1	0	15: Proliferating G2/M CD8	SAP30
0	6.12703	1	1	0	15: Proliferating G2/M CD8	HMGB3
0	5.6094	1	1	0	15: Proliferating G2/M CD8	HMGB1
0	4.52187	1	0.983	0	15: Proliferating G2/M CD8	MYEF2
0	3.0592	1	1	0	15: Proliferating G2/M CD8	RAD21
0	1.71239	1	1	0	15: Proliferating G2/M CD8	E2F8
0	1.42678	1	1	0	15: Proliferating G2/M CD8	EZH2
0	1.39154	1	1	0	15: Proliferating G2/M CD8	MYBL2
0	1.15141	1	1	0	15: Proliferating G2/M CD8	BATF3
0	1.03258	1	1	0	15: Proliferating G2/M CD8	YBX1
0	0.997074	1	1	0	15: Proliferating G2/M CD8	E2F7
0	0.874269	1	1	0	15: Proliferating G2/M CD8	ENO1
0	0.800662	1	1	0	15: Proliferating G2/M CD8	BRCA1
0	0.63939	1	1	0	15: Proliferating G2/M CD8	E2F2
0	0.562441	1	1	0	15: Proliferating G2/M CD8	RCOR1
0	0.470014	1	1	0	15: Proliferating G2/M CD8	TFDP1
0	0.466459	1	1	0	15: Proliferating G2/M CD8	SP1
0	0.410112	1	1	0	15: Proliferating G2/M CD8	E2F1
0	-0.290897	1	1	0	15: Proliferating G2/M CD8	ETS1
0	-0.320762	1	1	0	15: Proliferating G2/M CD8	MAX
0	-0.334322	1	1	0	15: Proliferating G2/M CD8	CHD2
0	-0.347503	1	1	0	15: Proliferating G2/M CD8	TAF7
0	-0.360628	1	1	0	15: Proliferating G2/M CD8	IRF3
0	-0.88865	1	1	0	15: Proliferating G2/M CD8	ELF1
0	-1.28228	1	1	0	15: Proliferating G2/M CD8	FOXP1
0	-1.42793	1	1	0	15: Proliferating G2/M CD8	CEBPB
0	-1.73314	1	1	0	15: Proliferating G2/M CD8	LEF1
0	-1.83267	1	1	0	15: Proliferating G2/M CD8	MYC
0	-2.03319	1	1	0	15: Proliferating G2/M CD8	TCF7
3.28858e-301	-1.22487	1	1	6.74159e-299	15: Proliferating G2/M CD8	CUX1
4.4794e-284	-0.251687	1	1	9.18277e-282	15: Proliferating G2/M CD8	AHR
1.64379e-282	1.91169	1	1	3.36978e-280	15: Proliferating G2/M CD8	THAP1
8.72967e-274	-0.449399	1	1	1.78958e-271	15: Proliferating G2/M CD8	FOXO1
8.13068e-272	-3.37527	1	1	1.66679e-269	15: Proliferating G2/M CD8	MXI1
4.17323e-261	1.13154	1	0.999	8.55512e-259	15: Proliferating G2/M CD8	SPIB
9.88221e-241	1.74984	1	1	2.02585e-238	15: Proliferating G2/M CD8	GMEB2
9.15784e-238	1.25575	1	1	1.87736e-235	15: Proliferating G2/M CD8	HMGA1
1.26972e-231	-1.57886	0.998	1	2.60294e-229	15: Proliferating G2/M CD8	FOXO3
1.32664e-231	-0.29325	0.999	0.999	2.71961e-229	15: Proliferating G2/M CD8	GTF3C2
7.763e-215	-0.356032	0.988	0.999	1.59142e-212	15: Proliferating G2/M CD8	ZBTB33
3.05284e-211	-0.32161	1	1	6.25833e-209	15: Proliferating G2/M CD8	FLI1
4.59854e-207	-0.764099	1	1	9.427e-205	15: Proliferating G2/M CD8	CEBPD
4.42206e-205	-0.546513	0.999	1	9.06522e-203	15: Proliferating G2/M CD8	MAF
5.69556e-201	-0.594163	1	1	1.16759e-198	15: Proliferating G2/M CD8	NFE2L2
8.41608e-197	-0.671425	1	1	1.7253e-194	15: Proliferating G2/M CD8	REL
4.02413e-188	-0.331396	1	1	8.24946e-186	15: Proliferating G2/M CD8	NR3C1
4.07937e-188	-0.472912	1	1	8.36271e-186	15: Proliferating G2/M CD8	KLF3
6.2475e-188	-0.44637	0.92	0.992	1.28074e-185	15: Proliferating G2/M CD8	RUNX2
4.21464e-186	-0.377234	0.987	0.997	8.64001e-184	15: Proliferating G2/M CD8	NR1H2
8.12324e-181	-0.261836	1	1	1.66526e-178	15: Proliferating G2/M CD8	IKZF1
2.77867e-179	-0.261151	1	1	5.69627e-177	15: Proliferating G2/M CD8	NFATC1
5.88358e-168	-0.961195	1	1	1.20613e-165	15: Proliferating G2/M CD8	CREM
1.38362e-165	-0.987056	1	1	2.83641e-163	15: Proliferating G2/M CD8	JUND
3.98941e-161	-0.521879	1	1	8.17829e-159	15: Proliferating G2/M CD8	FOSL2
4.79353e-157	-1.29484	1	1	9.82674e-155	15: Proliferating G2/M CD8	JUNB
3.83255e-152	-0.77673	1	1	7.85673e-150	15: Proliferating G2/M CD8	FOSB
8.07084e-147	-0.667872	1	1	1.65452e-144	15: Proliferating G2/M CD8	TGIF1
5.20009e-135	-0.564983	0.971	0.993	1.06602e-132	15: Proliferating G2/M CD8	GATA3
1.02127e-132	-0.964722	1	1	2.0936e-130	15: Proliferating G2/M CD8	NR1D1
1.18729e-130	-0.437304	0.922	0.984	2.43394e-128	15: Proliferating G2/M CD8	FOXJ3
1.3584e-120	-0.302056	1	1	2.78472e-118	15: Proliferating G2/M CD8	XBP1
1.76219e-114	-1.75973	1	1	3.61248e-112	15: Proliferating G2/M CD8	RORC
1.40713e-107	-1.36994	1	1	2.88461e-105	15: Proliferating G2/M CD8	ELK3
3.78582e-102	-0.733729	1	1	7.76092e-100	15: Proliferating G2/M CD8	MAFF
2.68939e-101	1.42038	0.997	0.997	5.51325e-99	15: Proliferating G2/M CD8	SOX6
1.25445e-96	7.68625	1	1	2.57162e-94	15: Proliferating G2/M CD8	NFYA
2.30104e-91	-0.866809	1	1	4.71714e-89	15: Proliferating G2/M CD8	GTF2B
1.08176e-90	0.776904	0.999	0.956	2.2176e-88	15: Proliferating G2/M CD8	GATA2
4.88954e-88	0.784728	1	1	1.00236e-85	15: Proliferating G2/M CD8	HSF2
1.67115e-84	-0.493419	1	1	3.42586e-82	15: Proliferating G2/M CD8	ATF4
2.9608e-74	0.288347	1	1	6.06964e-72	15: Proliferating G2/M CD8	ELF4
3.20938e-68	-0.257306	1	1	6.57923e-66	15: Proliferating G2/M CD8	TBP
1.88295e-58	-0.295311	0.991	0.996	3.86005e-56	15: Proliferating G2/M CD8	ARNT
4.42303e-57	-1.24782	1	1	9.06721e-55	15: Proliferating G2/M CD8	FOS
9.91954e-52	-1.02679	0.605	0.745	2.03351e-49	15: Proliferating G2/M CD8	HLF
1.4673e-49	0.580591	1	1	3.00796e-47	15: Proliferating G2/M CD8	BATF
2.58899e-45	-2.90473	0.732	0.843	5.30743e-43	15: Proliferating G2/M CD8	EGR4
7.53187e-39	-2.65508	1	1	1.54403e-36	15: Proliferating G2/M CD8	FOSL1
2.23422e-38	-3.20386	0.988	0.998	4.58015e-36	15: Proliferating G2/M CD8	ZFY
8.04331e-38	1.02491	0.258	0.436	1.64888e-35	15: Proliferating G2/M CD8	MAFB
8.77891e-36	-0.944428	1	1	1.79968e-33	15: Proliferating G2/M CD8	JUN
5.82725e-33	-0.437583	0.856	0.91	1.19459e-30	15: Proliferating G2/M CD8	PLAGL1
1.06216e-29	0.933287	1	1	2.17743e-27	15: Proliferating G2/M CD8	IRF7
2.21906e-29	-0.931476	1	1	4.54907e-27	15: Proliferating G2/M CD8	E2F3
2.3292e-29	-0.403808	1	1	4.77487e-27	15: Proliferating G2/M CD8	EGR2
3.10503e-28	-0.492267	0.968	0.995	6.36532e-26	15: Proliferating G2/M CD8	EGR3
6.62376e-27	0.896694	1	1	1.35787e-24	15: Proliferating G2/M CD8	IRF9
9.09973e-25	-0.917889	1	1	1.86544e-22	15: Proliferating G2/M CD8	ATF3
2.3543e-23	-0.283584	0.627	0.758	4.82631e-21	15: Proliferating G2/M CD8	SOX13
2.80841e-22	-2.18316	1	1	5.75723e-20	15: Proliferating G2/M CD8	ING4
1.29253e-20	-0.988099	1	1	2.64968e-18	15: Proliferating G2/M CD8	STAT3
3.58368e-20	-0.52041	1	1	7.34655e-18	15: Proliferating G2/M CD8	KLF10
3.86171e-18	-4.94108	0.066	0.147	7.9165e-16	15: Proliferating G2/M CD8	POU5F1
1.72885e-16	-1.02791	0.998	0.999	3.54414e-14	15: Proliferating G2/M CD8	MXD1
8.60573e-16	-0.852811	1	1	1.76418e-13	15: Proliferating G2/M CD8	NFIL3
1.52577e-05	-0.361218	1	1	0.00312783	15: Proliferating G2/M CD8	RARA
2.82013e-50	-0.308537	1	1	5.78126e-48	16: gdT Vd1 CD8	IRF2
2.24636e-45	0.285198	1	1	4.60504e-43	16: gdT Vd1 CD8	FOSL2
5.28737e-45	0.260841	1	0.999	1.08391e-42	16: gdT Vd1 CD8	CTBP1
1.44449e-40	0.365837	1	1	2.9612e-38	16: gdT Vd1 CD8	MYC
2.5694e-38	0.319938	1	1	5.26728e-36	16: gdT Vd1 CD8	LEF1
6.7653e-36	0.409675	1	1	1.38689e-33	16: gdT Vd1 CD8	TCF7
1.31486e-33	0.630373	1	1	2.69546e-31	16: gdT Vd1 CD8	RARA
8.06715e-32	0.274678	1	1	1.65377e-29	16: gdT Vd1 CD8	REL
2.01481e-31	0.425408	1	1	4.13037e-29	16: gdT Vd1 CD8	CUX1
9.5917e-27	-0.89836	1	1	1.9663e-24	16: gdT Vd1 CD8	MXI1
9.00349e-26	-1.43807	0.996	0.997	1.84572e-23	16: gdT Vd1 CD8	SOX6
3.39915e-25	-0.437332	0.993	0.996	6.96826e-23	16: gdT Vd1 CD8	PRDM5
4.9767e-25	0.340152	1	1	1.02022e-22	16: gdT Vd1 CD8	CEBPB
1.54913e-24	0.528392	1	1	3.17572e-22	16: gdT Vd1 CD8	HMGA1
1.45667e-23	-0.375806	1	1	2.98617e-21	16: gdT Vd1 CD8	BATF
4.67948e-22	-4.62511	0.999	1	9.59294e-20	16: gdT Vd1 CD8	SAP30
1.95734e-19	0.281145	1	1	4.01254e-17	16: gdT Vd1 CD8	NFE2L2
2.46316e-18	-1.99967	1	1	5.04949e-16	16: gdT Vd1 CD8	EGR2
1.06868e-17	0.387534	1	1	2.19078e-15	16: gdT Vd1 CD8	MAFF
1.53724e-16	-1.04555	1	0.999	3.15134e-14	16: gdT Vd1 CD8	MXD1
1.31769e-15	0.706884	1	1	2.70127e-13	16: gdT Vd1 CD8	GMEB2
3.35089e-15	0.482955	1	1	6.86933e-13	16: gdT Vd1 CD8	GTF2B
3.97339e-14	-0.888881	0.983	0.983	8.14545e-12	16: gdT Vd1 CD8	MYEF2
6.82603e-13	-0.825352	1	1	1.39934e-10	16: gdT Vd1 CD8	JUN
4.72669e-11	-0.935077	1	1	9.68972e-09	16: gdT Vd1 CD8	ATF3
3.77884e-10	0.445722	1	0.998	7.74662e-08	16: gdT Vd1 CD8	ZFY
3.88991e-10	-0.483902	1	0.999	7.97431e-08	16: gdT Vd1 CD8	SPIB
6.66669e-08	0.396578	0.816	0.742	1.36667e-05	16: gdT Vd1 CD8	HLF
1.22786e-06	2.10251	0.49	0.433	0.000251711	16: gdT Vd1 CD8	MAFB
2.95856e-06	-0.454912	1	1	0.000606505	16: gdT Vd1 CD8	POU2F2
4.63149e-06	0.339323	1	1	0.000949456	16: gdT Vd1 CD8	IRF7
6.81848e-06	-0.264062	1	1	0.00139779	16: gdT Vd1 CD8	RAD21
1.23269e-05	-0.634661	1	1	0.00252701	16: gdT Vd1 CD8	FOS
3.59413e-05	0.348543	1	1	0.00736796	16: gdT Vd1 CD8	JUNB
3.73074e-05	0.267537	1	1	0.00764802	16: gdT Vd1 CD8	E2F3
8.29195e-05	-2.96694	1	1	0.0169985	16: gdT Vd1 CD8	FOSL1
0.000206822	-0.409345	1	1	0.0423985	16: gdT Vd1 CD8	ZBTB14
3.47165e-270	1.16631	1	1	7.11689e-268	17: gdT Vd2 CD8	NR1D1
1.05127e-254	3.03828	1	1	2.15509e-252	17: gdT Vd2 CD8	MXI1
3.99206e-253	0.916652	1	1	8.18371e-251	17: gdT Vd2 CD8	KLF3
1.03443e-231	0.507568	1	1	2.12059e-229	17: gdT Vd2 CD8	FLI1
2.47027e-224	1.80418	1	1	5.06405e-222	17: gdT Vd2 CD8	ELK3
2.53687e-209	-2.46787	1	1	5.20058e-207	17: gdT Vd2 CD8	BATF
3.14739e-209	1.34079	1	1	6.45215e-207	17: gdT Vd2 CD8	MYC
5.55213e-207	1.18918	1	1	1.13819e-204	17: gdT Vd2 CD8	CUX1
8.72145e-193	1.30534	1	1	1.7879e-190	17: gdT Vd2 CD8	TCF7
8.028e-184	0.284089	1	1	1.64574e-181	17: gdT Vd2 CD8	KLF13
1.17186e-183	1.14925	1	1	2.40231e-181	17: gdT Vd2 CD8	LEF1
2.55541e-175	1.04959	1	1	5.23859e-173	17: gdT Vd2 CD8	CEBPD
1.45313e-173	-3.2612	0.993	0.997	2.97891e-171	17: gdT Vd2 CD8	SOX6
1.33012e-171	1.49476	1	1	2.72676e-169	17: gdT Vd2 CD8	RORC
9.93059e-170	-0.355187	1	1	2.03577e-167	17: gdT Vd2 CD8	EOMES
5.23892e-169	-0.370593	1	1	1.07398e-166	17: gdT Vd2 CD8	RFX5
2.58227e-166	0.719118	1	1	5.29365e-164	17: gdT Vd2 CD8	KLF2
6.87885e-160	0.676644	1	0.996	1.41016e-157	17: gdT Vd2 CD8	TBX21
2.34318e-143	-0.531748	1	1	4.80351e-141	17: gdT Vd2 CD8	IRF2
3.65355e-143	-0.754793	1	1	7.48977e-141	17: gdT Vd2 CD8	TGIF1
7.53215e-131	-1.04687	0.996	0.999	1.54409e-128	17: gdT Vd2 CD8	SPIB
1.5129e-125	0.563821	1	1	3.10144e-123	17: gdT Vd2 CD8	FOXP1
5.4241e-123	1.39151	1	1	1.11194e-120	17: gdT Vd2 CD8	FOXO3
1.81529e-118	-0.438259	1	1	3.72135e-116	17: gdT Vd2 CD8	BCL3
1.46734e-115	0.416777	1	0.991	3.00804e-113	17: gdT Vd2 CD8	RUNX2
3.15388e-114	-0.472495	0.993	0.996	6.46546e-112	17: gdT Vd2 CD8	ARNT
1.31844e-113	-0.54138	1	1	2.70281e-111	17: gdT Vd2 CD8	IRF4
9.48725e-109	0.745166	0.951	0.754	1.94489e-106	17: gdT Vd2 CD8	SOX13
8.89444e-108	-0.544595	1	1	1.82336e-105	17: gdT Vd2 CD8	IRF1
4.45124e-101	-0.348023	1	1	9.12505e-99	17: gdT Vd2 CD8	RELB
1.97508e-96	-1.24837	1	1	4.04891e-94	17: gdT Vd2 CD8	SOX4
8.76716e-95	-0.35112	1	1	1.79727e-92	17: gdT Vd2 CD8	BHLHE40
4.71939e-93	-0.745242	0.986	0.997	9.67475e-91	17: gdT Vd2 CD8	PRDM5
2.41473e-79	0.604645	1	0.999	4.9502e-77	17: gdT Vd2 CD8	CTBP1
1.60609e-77	-1.80885	1	1	3.29248e-75	17: gdT Vd2 CD8	STAT3
3.111e-74	0.45239	0.33	0.131	6.37755e-72	17: gdT Vd2 CD8	BACH2
1.14467e-73	1.04475	1	1	2.34657e-71	17: gdT Vd2 CD8	RARA
9.10134e-73	-0.413084	1	1	1.86577e-70	17: gdT Vd2 CD8	TGIF2
1.7077e-63	-0.596447	1	1	3.50079e-61	17: gdT Vd2 CD8	ETV6
1.47651e-59	-0.531559	1	1	3.02684e-57	17: gdT Vd2 CD8	ETV7
2.06274e-59	-2.28126	1	1	4.22862e-57	17: gdT Vd2 CD8	EGR2
8.01867e-58	-0.278724	1	1	1.64383e-55	17: gdT Vd2 CD8	MYBL2
6.99106e-54	-0.778547	1	1	1.43317e-51	17: gdT Vd2 CD8	E2F3
2.25752e-53	-5.35148	1	1	4.62792e-51	17: gdT Vd2 CD8	HMGB1
2.41126e-50	-0.74283	0.957	0.986	4.94308e-48	17: gdT Vd2 CD8	IL21
1.02931e-48	-4.79331	1	1	2.11009e-46	17: gdT Vd2 CD8	SAP30
1.03856e-46	-1.27813	0.984	0.989	2.12904e-44	17: gdT Vd2 CD8	ASCL1
7.69681e-45	-1.00178	1	1	1.57785e-42	17: gdT Vd2 CD8	ZBTB14
6.26432e-44	-3.15181	1	1	1.28419e-41	17: gdT Vd2 CD8	HMGB3
3.51028e-42	-0.806728	1	1	7.19608e-40	17: gdT Vd2 CD8	ATF3
1.80936e-40	-0.479174	1	1	3.70918e-38	17: gdT Vd2 CD8	CREM
4.20521e-40	-0.609754	1	1	8.62067e-38	17: gdT Vd2 CD8	JUN
3.11017e-37	1.00011	1	0.998	6.37584e-35	17: gdT Vd2 CD8	ZFY
6.95208e-35	-1.07114	1	1	1.42518e-32	17: gdT Vd2 CD8	ENO1
9.47199e-35	0.41811	1	1	1.94176e-32	17: gdT Vd2 CD8	CEBPB
3.95389e-33	0.314293	1	1	8.10548e-31	17: gdT Vd2 CD8	ELF4
7.81155e-31	-0.301811	1	1	1.60137e-28	17: gdT Vd2 CD8	RAD21
5.5348e-28	-0.311835	1	1	1.13463e-25	17: gdT Vd2 CD8	FOS
1.74312e-27	-0.91523	0.818	0.91	3.5734e-25	17: gdT Vd2 CD8	PLAGL1
2.88774e-24	-0.311361	0.982	0.994	5.91986e-22	17: gdT Vd2 CD8	EGR3
2.44865e-22	-0.597795	1	0.999	5.01973e-20	17: gdT Vd2 CD8	MXD1
1.11577e-21	-4.21299	1	1	2.28733e-19	17: gdT Vd2 CD8	NFYA
1.02598e-20	-0.279415	1	1	2.10326e-18	17: gdT Vd2 CD8	JUNB
1.31702e-20	-0.407929	0.993	0.992	2.69989e-18	17: gdT Vd2 CD8	GATA3
4.46274e-16	-0.374393	1	1	9.14861e-14	17: gdT Vd2 CD8	NFIL3
5.39519e-15	-0.90643	0.97	0.983	1.10601e-12	17: gdT Vd2 CD8	MYEF2
3.49556e-14	-1.44054	1	1	7.16589e-12	17: gdT Vd2 CD8	FOSL1
8.01305e-12	-1.88084	0.687	0.843	1.64267e-09	17: gdT Vd2 CD8	EGR4
1.33295e-11	-0.492258	1	1	2.73254e-09	17: gdT Vd2 CD8	IRF7
5.18613e-08	-0.59486	1	1	1.06316e-05	17: gdT Vd2 CD8	BATF3
1.32902e-07	-0.600593	1	1	2.72449e-05	17: gdT Vd2 CD8	THAP1
3.25812e-06	2.05476	1	0.999	0.000667914	17: gdT Vd2 CD8	EGR1
5.07132e-05	-0.546482	0.367	0.434	0.0103962	17: gdT Vd2 CD8	MAFB
7.14573e-05	-0.260786	1	1	0.0146487	17: gdT Vd2 CD8	GTF2B
0	5.65559	1	1	0	18: Type I INF CD8	IRF7
0	4.81729	1	1	0	18: Type I INF CD8	IRF9
0	3.91916	1	1	0	18: Type I INF CD8	ETV7
0	3.66007	1	1	0	18: Type I INF CD8	STAT2
0	2.01231	1	1	0	18: Type I INF CD8	STAT1
0	0.79679	1	1	0	18: Type I INF CD8	PML
4.75975e-97	0.529397	1	1	9.75748e-95	18: Type I INF CD8	IRF1
2.77434e-39	0.254721	1	1	5.6874e-37	18: Type I INF CD8	IRF2
2.1348e-31	0.332593	1	1	4.37635e-29	18: Type I INF CD8	E2F3
2.91673e-30	-1.2472	1	1	5.97929e-28	18: Type I INF CD8	RORC
1.16885e-24	-0.311724	1	1	2.39615e-22	18: Type I INF CD8	YBX1
4.87946e-24	-1.01693	1	1	1.00029e-21	18: Type I INF CD8	ENO1
4.9188e-24	-0.720338	0.683	0.757	1.00835e-21	18: Type I INF CD8	SOX13
1.36942e-21	-0.651522	1	1	2.8073e-19	18: Type I INF CD8	MYC
1.39919e-20	-1.8944	1	1	2.86834e-18	18: Type I INF CD8	NR1D1
2.72509e-20	0.7556	0.805	0.742	5.58643e-18	18: Type I INF CD8	HLF
9.2551e-20	-0.711976	1	1	1.89729e-17	18: Type I INF CD8	BATF3
4.1786e-16	-0.674668	1	1	8.56613e-14	18: Type I INF CD8	TCF7
1.80082e-14	-0.576373	1	1	3.69169e-12	18: Type I INF CD8	LEF1
5.36359e-14	-0.292353	1	1	1.09954e-11	18: Type I INF CD8	RARA
1.19978e-12	-0.288545	1	1	2.45954e-10	18: Type I INF CD8	RAD21
8.22197e-11	0.382699	1	1	1.6855e-08	18: Type I INF CD8	THAP1
7.74015e-09	0.331167	1	1	1.58673e-06	18: Type I INF CD8	KLF10
4.98313e-08	-5.16393	1	1	1.02154e-05	18: Type I INF CD8	SAP30
1.69017e-07	-0.311299	0.999	0.999	3.46486e-05	18: Type I INF CD8	CTBP1
5.45335e-07	-1.331	1	1	0.000111794	18: Type I INF CD8	MXI1
5.5043e-07	0.510757	1	1	0.000112838	18: Type I INF CD8	POU2F2
3.05982e-06	0.263712	1	1	0.000627264	18: Type I INF CD8	JUNB
5.46317e-06	-0.359633	1	1	0.00111995	18: Type I INF CD8	BATF
5.52267e-06	-4.87019	1	1	0.00113215	18: Type I INF CD8	HMGB1
7.01813e-06	-0.858416	0.983	0.983	0.00143872	18: Type I INF CD8	MYEF2
7.09653e-05	-2.44315	1	1	0.0145479	18: Type I INF CD8	HMGB3
0.000101957	-0.264019	1	1	0.0209011	18: Type I INF CD8	ELF4
0.00013258	-0.681696	1	1	0.027179	18: Type I INF CD8	ZNF263
0.000184241	-0.739256	0.991	0.989	0.0377695	18: Type I INF CD8	ASCL1
0.000215592	-0.41329	1	1	0.0441963	18: Type I INF CD8	SOX4

## Sheet: Endo
p_val	avg_log2FC	pct.1	pct.2	p_val_adj	cluster	regulon
0	5.23815	1	1	0	1: BTNL9+ EC	STAT3
0	3.93914	1	1	0	1: BTNL9+ EC	IRF1
0	2.6668	1	1	0	1: BTNL9+ EC	ZNF597
0	2.47671	1	1	0	1: BTNL9+ EC	POLR2A
0	1.63306	1	1	0	1: BTNL9+ EC	REL
0	1.62955	1	1	0	1: BTNL9+ EC	KDM5A
0	1.60082	1	1	0	1: BTNL9+ EC	BCLAF1
0	1.58104	1	1	0	1: BTNL9+ EC	FOXK1
0	1.55704	1	1	0	1: BTNL9+ EC	ETV6
0	1.53603	1	1	0	1: BTNL9+ EC	NR2C2
0	1.33377	1	1	0	1: BTNL9+ EC	ZC3H11A
0	1.19188	1	1	0	1: BTNL9+ EC	ELK4
0	1.15411	1	1	0	1: BTNL9+ EC	FOXJ3
0	0.910231	1	0.999	0	1: BTNL9+ EC	RREB1
1.39969e-307	2.05837	1	1	3.75116e-305	1: BTNL9+ EC	CHD1
5.90789e-304	0.972732	1	1	1.58331e-301	1: BTNL9+ EC	ETV3
7.80992e-301	0.81757	1	1	2.09306e-298	1: BTNL9+ EC	PHF8
1.60675e-300	0.893155	1	1	4.30609e-298	1: BTNL9+ EC	BRF1
7.15139e-298	1.31467	1	1	1.91657e-295	1: BTNL9+ EC	CUX1
4.97753e-297	0.575347	1	1	1.33398e-294	1: BTNL9+ EC	RCOR1
1.11305e-295	1.3467	1	0.999	2.98297e-293	1: BTNL9+ EC	TCF12
9.94882e-291	0.966701	1	1	2.66628e-288	1: BTNL9+ EC	ZBTB7A
8.82762e-286	-1.17831	1	1	2.3658e-283	1: BTNL9+ EC	TRIM69
1.93526e-283	-4.41786	0.999	1	5.1865e-281	1: BTNL9+ EC	HMGB1
3.5489e-283	3.55186	1	1	9.51106e-281	1: BTNL9+ EC	KDM5B
3.83095e-280	1.4059	1	1	1.02669e-277	1: BTNL9+ EC	FOXO3
3.4357e-279	0.912056	1	1	9.20769e-277	1: BTNL9+ EC	FOXN3
3.90293e-279	0.961808	1	0.999	1.04598e-276	1: BTNL9+ EC	NR2C1
4.69446e-268	2.06613	1	0.997	1.25812e-265	1: BTNL9+ EC	ARID3A
2.07826e-266	1.9081	1	1	5.56974e-264	1: BTNL9+ EC	EP300
1.73111e-265	1.2723	1	1	4.63937e-263	1: BTNL9+ EC	TBL1XR1
4.29996e-259	-1.33415	1	1	1.15239e-256	1: BTNL9+ EC	NR1D1
4.75971e-255	0.661979	1	1	1.2756e-252	1: BTNL9+ EC	KAT2A
9.76611e-255	1.16456	1	1	2.61732e-252	1: BTNL9+ EC	RXRA
4.43337e-254	0.784489	1	1	1.18814e-251	1: BTNL9+ EC	ZFX
1.66462e-248	1.10798	1	1	4.46119e-246	1: BTNL9+ EC	MAFG
2.94583e-248	2.93118	1	1	7.89484e-246	1: BTNL9+ EC	EGR3
4.93273e-245	1.7744	1	1	1.32197e-242	1: BTNL9+ EC	ATF5
3.22875e-244	2.42569	1	1	8.65306e-242	1: BTNL9+ EC	BHLHE40
6.03117e-244	0.656932	1	1	1.61635e-241	1: BTNL9+ EC	REST
1.55841e-241	0.898955	1	1	4.17653e-239	1: BTNL9+ EC	MEF2D
2.16527e-241	-0.660236	1	1	5.80293e-239	1: BTNL9+ EC	THAP11
2.31592e-241	1.04227	1	1	6.20666e-239	1: BTNL9+ EC	RELB
3.32562e-241	0.860816	1	1	8.91265e-239	1: BTNL9+ EC	TAF1
2.15843e-233	3.13517	1	1	5.78458e-231	1: BTNL9+ EC	IRF3
8.43383e-232	2.77885	1	1	2.26027e-229	1: BTNL9+ EC	MAFK
1.0538e-230	-0.842061	1	1	2.8242e-228	1: BTNL9+ EC	ETV2
8.45714e-228	0.617173	1	1	2.26651e-225	1: BTNL9+ EC	HCFC1
6.90058e-226	4.67373	1	1	1.84936e-223	1: BTNL9+ EC	FOSB
1.72149e-221	-0.702548	1	1	4.6136e-219	1: BTNL9+ EC	SPI1
1.24592e-216	3.16873	1	1	3.33906e-214	1: BTNL9+ EC	SIN3A
1.14988e-214	0.860185	1	1	3.08169e-212	1: BTNL9+ EC	ZBTB7B
2.77833e-214	1.60233	1	1	7.44591e-212	1: BTNL9+ EC	E2F3
2.68815e-212	1.84634	1	1	7.20424e-210	1: BTNL9+ EC	KLF9
3.08622e-212	2.42791	1	1	8.27107e-210	1: BTNL9+ EC	STAT6
2.9266e-210	2.79564	1	0.998	7.84327e-208	1: BTNL9+ EC	SUPT20H
5.64349e-209	-0.933793	1	1	1.51246e-206	1: BTNL9+ EC	BRF2
1.13418e-207	-0.507603	1	1	3.0396e-205	1: BTNL9+ EC	NELFE
9.39834e-207	-1.4328	1	1	2.51875e-204	1: BTNL9+ EC	TEAD2
5.46865e-205	6.5062	1	1	1.4656e-202	1: BTNL9+ EC	ERF
2.35097e-202	1.95828	1	0.998	6.30059e-200	1: BTNL9+ EC	PPARA
4.40628e-201	0.741475	1	1	1.18088e-198	1: BTNL9+ EC	CTCF
5.50576e-200	-0.463872	1	1	1.47554e-197	1: BTNL9+ EC	TAF7
1.42161e-198	-0.81912	1	1	3.8099e-196	1: BTNL9+ EC	ETV7
7.63616e-198	2.2218	1	1	2.04649e-195	1: BTNL9+ EC	MEF2A
2.02253e-193	-0.521775	1	1	5.42038e-191	1: BTNL9+ EC	HOXB2
4.72024e-193	1.64633	1	1	1.26503e-190	1: BTNL9+ EC	JUND
7.44524e-192	0.916302	1	1	1.99532e-189	1: BTNL9+ EC	ZMIZ1
4.05076e-191	-2.3702	1	1	1.0856e-188	1: BTNL9+ EC	CEBPD
1.95756e-183	1.15	1	0.999	5.24626e-181	1: BTNL9+ EC	RUNX3
1.84856e-182	10.9591	0.999	0.97	4.95414e-180	1: BTNL9+ EC	POU2F1
2.2828e-182	1.32837	1	0.997	6.11789e-180	1: BTNL9+ EC	TAL1
4.76218e-180	-0.827167	1	1	1.27627e-177	1: BTNL9+ EC	TP53
1.17588e-179	1.35528	1	1	3.15137e-177	1: BTNL9+ EC	KLF3
1.15086e-178	0.511158	1	1	3.08431e-176	1: BTNL9+ EC	NR3C1
9.36341e-178	2.10076	1	1	2.5094e-175	1: BTNL9+ EC	PRDM1
2.08209e-166	0.557914	1	1	5.58e-164	1: BTNL9+ EC	FOXO4
2.72719e-166	0.563663	1	1	7.30886e-164	1: BTNL9+ EC	STAT2
2.70926e-165	2.2324	1	1	7.26081e-163	1: BTNL9+ EC	NRF1
3.84958e-164	1.11772	1	1	1.03169e-161	1: BTNL9+ EC	KLF11
1.63641e-163	2.74522	1	1	4.38557e-161	1: BTNL9+ EC	KLF12
9.89684e-163	-2.85556	1	1	2.65235e-160	1: BTNL9+ EC	IRF6
2.26548e-161	0.654798	1	1	6.07148e-159	1: BTNL9+ EC	CREB1
1.02414e-160	1.15383	1	1	2.7447e-158	1: BTNL9+ EC	ELF4
2.60909e-160	-0.552638	1	1	6.99235e-158	1: BTNL9+ EC	ZNF274
1.63689e-159	0.604519	1	1	4.38687e-157	1: BTNL9+ EC	SMARCA4
4.00853e-156	0.716414	1	1	1.07429e-153	1: BTNL9+ EC	GMEB2
4.19479e-156	0.857706	1	1	1.1242e-153	1: BTNL9+ EC	ZNF76
6.50447e-155	1.40876	1	1	1.7432e-152	1: BTNL9+ EC	ZEB1
8.99672e-153	0.326826	1	1	2.41112e-150	1: BTNL9+ EC	NFKB2
6.56494e-152	-0.382403	1	1	1.7594e-149	1: BTNL9+ EC	RELA
5.50473e-148	0.774596	1	1	1.47527e-145	1: BTNL9+ EC	ERG
2.66725e-145	0.379556	1	1	7.14823e-143	1: BTNL9+ EC	RBBP5
8.10067e-144	0.300183	1	1	2.17098e-141	1: BTNL9+ EC	FLI1
2.63105e-139	1.10048	1	1	7.05121e-137	1: BTNL9+ EC	CREB3L2
9.5571e-139	2.14586	1	1	2.5613e-136	1: BTNL9+ EC	HIVEP2
1.39437e-138	3.07996	1	0.999	3.73691e-136	1: BTNL9+ EC	ZNF217
1.07039e-137	0.356911	1	1	2.86864e-135	1: BTNL9+ EC	NFYA
4.25234e-137	0.388944	1	1	1.13963e-134	1: BTNL9+ EC	ELF2
1.23271e-134	-0.59906	1	1	3.30366e-132	1: BTNL9+ EC	THAP1
3.31849e-132	3.20282	1	1	8.89354e-130	1: BTNL9+ EC	GTF2B
6.90858e-132	1.22579	0.999	0.989	1.8515e-129	1: BTNL9+ EC	POU5F1B
2.99412e-131	1.10234	1	1	8.02425e-129	1: BTNL9+ EC	FOXO1
4.79077e-131	0.730777	1	1	1.28393e-128	1: BTNL9+ EC	SREBF1
4.26347e-129	0.476811	1	1	1.14261e-126	1: BTNL9+ EC	SRF
1.21646e-128	0.711545	1	1	3.2601e-126	1: BTNL9+ EC	SREBF2
3.28629e-128	0.671224	1	0.999	8.80726e-126	1: BTNL9+ EC	KLF5
5.74333e-128	0.830117	1	1	1.53921e-125	1: BTNL9+ EC	FOXN2
1.9273e-125	1.605	1	1	5.16516e-123	1: BTNL9+ EC	ETS1
5.33162e-123	0.287364	1	1	1.42887e-120	1: BTNL9+ EC	ATF6B
9.20334e-123	0.897261	1	1	2.4665e-120	1: BTNL9+ EC	GTF2F1
1.42272e-121	1.08367	1	1	3.81289e-119	1: BTNL9+ EC	LUZP1
5.12509e-118	-1.88698	1	1	1.37352e-115	1: BTNL9+ EC	CREBL2
4.03878e-117	2.09452	1	0.977	1.08239e-114	1: BTNL9+ EC	POU3F1
3.28006e-115	-0.338656	1	1	8.79057e-113	1: BTNL9+ EC	CREB3
1.12241e-114	-0.551046	1	1	3.00806e-112	1: BTNL9+ EC	TBX21
3.84372e-114	0.73715	1	1	1.03012e-111	1: BTNL9+ EC	NFATC2
1.58675e-112	-1.32355	1	1	4.2525e-110	1: BTNL9+ EC	MYC
1.7926e-112	3.18099	1	0.997	4.80416e-110	1: BTNL9+ EC	ETV5
2.01807e-110	-0.757442	1	1	5.40844e-108	1: BTNL9+ EC	NFYC
4.48425e-110	-1.08415	1	1	1.20178e-107	1: BTNL9+ EC	CREM
1.61264e-106	-3.25997	1	1	4.32186e-104	1: BTNL9+ EC	CEBPB
1.65593e-98	0.423148	1	1	4.43789e-96	1: BTNL9+ EC	POLR3G
2.75235e-98	0.473277	1	1	7.37631e-96	1: BTNL9+ EC	EZH2
4.21643e-96	0.932578	1	1	1.13e-93	1: BTNL9+ EC	STAT4
5.31941e-95	0.823388	1	1	1.4256e-92	1: BTNL9+ EC	NR2F6
6.73613e-91	0.573841	1	1	1.80528e-88	1: BTNL9+ EC	BACH1
2.06021e-90	0.958703	1	1	5.52136e-88	1: BTNL9+ EC	ATF6
3.93089e-90	1.44471	1	1	1.05348e-87	1: BTNL9+ EC	FOXF1
1.56375e-87	1.79346	1	1	4.19084e-85	1: BTNL9+ EC	UBTF
4.75113e-87	-0.336047	1	1	1.2733e-84	1: BTNL9+ EC	SOX6
9.17315e-87	1.68643	1	1	2.4584e-84	1: BTNL9+ EC	FOSL2
1.04429e-84	-0.669023	0.999	1	2.7987e-82	1: BTNL9+ EC	HOXC8
1.78781e-83	-0.251561	1	1	4.79134e-81	1: BTNL9+ EC	POLE3
4.5392e-82	1.13481	1	1	1.21651e-79	1: BTNL9+ EC	SP6
5.65648e-81	0.43115	1	1	1.51594e-78	1: BTNL9+ EC	SP3
2.2327e-80	-0.378285	1	1	5.98362e-78	1: BTNL9+ EC	HDAC2
2.75915e-80	0.509785	1	1	7.39451e-78	1: BTNL9+ EC	ELF1
1.18636e-77	-1.29427	0.999	1	3.17945e-75	1: BTNL9+ EC	IRF5
3.21928e-73	-0.425734	1	1	8.62767e-71	1: BTNL9+ EC	ZNF319
2.67418e-72	0.305749	1	1	7.16679e-70	1: BTNL9+ EC	KLF16
1.07113e-70	-1.41192	1	1	2.87062e-68	1: BTNL9+ EC	ZNF467
1.07216e-66	-1.11876	1	1	2.87339e-64	1: BTNL9+ EC	ZNF322
1.57764e-65	-0.428936	0.99	0.996	4.22807e-63	1: BTNL9+ EC	ZNF343
2.12402e-64	0.371478	1	0.988	5.69237e-62	1: BTNL9+ EC	ZNF780B
7.98402e-61	1.30181	0.994	0.974	2.13972e-58	1: BTNL9+ EC	ZBTB14
3.77144e-60	-1.14214	1	1	1.01075e-57	1: BTNL9+ EC	SOX17
1.73029e-58	3.23585	1	1	4.63719e-56	1: BTNL9+ EC	MSX2
2.2944e-57	1.87528	1	1	6.149e-55	1: BTNL9+ EC	EGR2
6.42359e-48	0.341319	1	1	1.72152e-45	1: BTNL9+ EC	HOXA10
1.15192e-47	-0.909931	1	1	3.08716e-45	1: BTNL9+ EC	TEAD4
1.14873e-43	-5.30709	1	1	3.07858e-41	1: BTNL9+ EC	GATA5
4.43455e-43	0.382338	1	1	1.18846e-40	1: BTNL9+ EC	ZNF189
1.04273e-42	-1.4844	1	1	2.79451e-40	1: BTNL9+ EC	IRF7
8.21118e-42	0.381108	1	1	2.2006e-39	1: BTNL9+ EC	ELK3
3.91162e-41	0.574102	1	1	1.04831e-38	1: BTNL9+ EC	RFX2
4.03117e-40	-0.267423	0.978	0.997	1.08035e-37	1: BTNL9+ EC	EMX2
1.24869e-39	0.606847	1	1	3.34649e-37	1: BTNL9+ EC	MSX1
3.65883e-38	-1.07775	0.955	0.988	9.80566e-36	1: BTNL9+ EC	FOXS1
3.01493e-37	-1.3458	0.956	0.987	8.08001e-35	1: BTNL9+ EC	LHX1
6.31539e-37	-3.73075	1	1	1.69252e-34	1: BTNL9+ EC	TBX3
9.01995e-37	6.40752	1	1	2.41735e-34	1: BTNL9+ EC	LEF1
2.18303e-36	-0.329842	1	1	5.85052e-34	1: BTNL9+ EC	TFDP1
7.02085e-36	0.365743	1	1	1.88159e-33	1: BTNL9+ EC	ELK1
3.17522e-35	0.536368	1	1	8.50958e-33	1: BTNL9+ EC	ATF4
2.60087e-33	0.563296	1	1	6.97034e-31	1: BTNL9+ EC	HLX
3.43995e-33	0.350891	1	1	9.21907e-31	1: BTNL9+ EC	E2F6
1.1384e-32	0.289971	0.999	0.992	3.05091e-30	1: BTNL9+ EC	PPARGC1A
1.67782e-30	0.746097	1	1	4.49656e-28	1: BTNL9+ EC	PML
1.84578e-29	0.532256	1	1	4.9467e-27	1: BTNL9+ EC	ETV1
6.94033e-29	-4.50208	1	1	1.86001e-26	1: BTNL9+ EC	STAT1
8.51519e-28	0.417732	1	1	2.28207e-25	1: BTNL9+ EC	KLF6
3.31399e-22	0.482359	1	1	8.88148e-20	1: BTNL9+ EC	SMARCB1
4.8482e-22	0.929481	1	1	1.29932e-19	1: BTNL9+ EC	SMAD1
7.59504e-22	-0.391487	1	1	2.03547e-19	1: BTNL9+ EC	IRF2
1.07458e-21	-2.35411	0.999	1	2.87988e-19	1: BTNL9+ EC	TCF21
1.79579e-21	1.1671	1	1	4.81273e-19	1: BTNL9+ EC	LHX6
2.84103e-21	0.659709	1	1	7.61395e-19	1: BTNL9+ EC	HOXD9
5.32205e-20	-0.676125	1	1	1.42631e-17	1: BTNL9+ EC	NFIX
2.7722e-19	-0.375127	1	1	7.42949e-17	1: BTNL9+ EC	CEBPA
1.22299e-18	0.302104	1	1	3.2776e-16	1: BTNL9+ EC	GATA2
1.99455e-17	0.301394	1	1	5.3454e-15	1: BTNL9+ EC	FOXP1
9.14049e-16	-0.315039	0.999	1	2.44965e-13	1: BTNL9+ EC	TFAP4
1.69488e-15	0.372358	1	1	4.54227e-13	1: BTNL9+ EC	CREB3L4
5.78806e-14	0.261376	1	1	1.5512e-11	1: BTNL9+ EC	HOXD10
1.66517e-11	-0.701831	1	1	4.46266e-09	1: BTNL9+ EC	GATA6
5.789e-11	-3.69281	1	1	1.55145e-08	1: BTNL9+ EC	JUN
1.8567e-10	-1.24712	1	1	4.97596e-08	1: BTNL9+ EC	PPARG
2.48986e-10	-0.534464	1	1	6.67281e-08	1: BTNL9+ EC	SP4
3.79066e-10	-2.06143	1	1	1.0159e-07	1: BTNL9+ EC	HIST1H2BN
4.854e-10	-0.901212	0.999	0.997	1.30087e-07	1: BTNL9+ EC	TGIF2
8.30635e-10	2.74427	1	1	2.2261e-07	1: BTNL9+ EC	HIC1
1.57085e-09	-0.811271	1	1	4.20988e-07	1: BTNL9+ EC	HES1
1.80944e-07	0.479986	1	1	4.84931e-05	1: BTNL9+ EC	SOX4
1.22641e-06	0.314651	1	1	0.000328678	1: BTNL9+ EC	HSF1
1.53912e-06	-1.78636	1	1	0.000412484	1: BTNL9+ EC	JUNB
5.0817e-05	-3.41673	1	1	0.013619	1: BTNL9+ EC	MAFB
5.09707e-05	-0.296767	0.994	0.993	0.0136602	1: BTNL9+ EC	NR1H4
5.06719e-258	3.31335	1	1	1.35801e-255	2: Tip cell EC	RARG
3.52173e-254	1.57475	1	1	9.43824e-252	2: Tip cell EC	PML
4.74567e-237	1.48047	1	1	1.27184e-234	2: Tip cell EC	ETS1
5.90268e-232	2.54639	1	1	1.58192e-229	2: Tip cell EC	PPARG
2.98647e-224	1.86302	1	1	8.00375e-222	2: Tip cell EC	SMAD1
1.46864e-206	1.06679	1	1	3.93595e-204	2: Tip cell EC	CREB3L2
4.02415e-169	1.96945	1	1	1.07847e-166	2: Tip cell EC	CREM
1.85639e-167	0.331081	1	1	4.97511e-165	2: Tip cell EC	E2F4
3.46325e-166	0.957738	1	1	9.2815e-164	2: Tip cell EC	HOXD10
1.14125e-164	0.843838	1	1	3.05855e-162	2: Tip cell EC	ZNF189
1.76133e-160	1.61271	1	1	4.72035e-158	2: Tip cell EC	TEAD4
1.5928e-147	0.785809	1	1	4.26871e-145	2: Tip cell EC	LUZP1
3.39396e-147	0.528696	1	1	9.09581e-145	2: Tip cell EC	ELK3
1.18054e-141	0.411849	1	1	3.16384e-139	2: Tip cell EC	EZH2
4.07272e-138	1.15136	1	1	1.09149e-135	2: Tip cell EC	SP6
5.41357e-125	0.554783	1	1	1.45084e-122	2: Tip cell EC	E2F3
6.89545e-125	0.493045	1	1	1.84798e-122	2: Tip cell EC	ERG
1.31263e-123	0.351482	1	1	3.51784e-121	2: Tip cell EC	ATF6
1.3386e-123	0.579806	1	1	3.58746e-121	2: Tip cell EC	SREBF1
2.03585e-122	0.354954	1	1	5.45606e-120	2: Tip cell EC	SMARCA4
6.99971e-122	0.516569	1	1	1.87592e-119	2: Tip cell EC	KLF3
3.84002e-118	0.489672	1	1	1.02913e-115	2: Tip cell EC	KLF11
1.45214e-116	0.84727	1	1	3.89172e-114	2: Tip cell EC	SOX17
1.72587e-116	0.830693	1	1	4.62533e-114	2: Tip cell EC	SOX4
2.07363e-113	0.335768	1	1	5.55733e-111	2: Tip cell EC	ZMIZ1
5.07203e-113	0.654007	1	1	1.3593e-110	2: Tip cell EC	PRDM1
1.8283e-110	0.701918	1	1	4.89984e-108	2: Tip cell EC	HOXD9
3.36221e-106	1.15273	1	1	9.01072e-104	2: Tip cell EC	HLX
7.5829e-80	0.467866	1	1	2.03222e-77	2: Tip cell EC	ZNF76
5.8828e-77	0.499605	1	1	1.57659e-74	2: Tip cell EC	ZEB1
3.5791e-75	0.753064	1	1	9.59199e-73	2: Tip cell EC	TEAD2
3.52473e-71	0.784333	1	1	9.44627e-69	2: Tip cell EC	RARB
2.33035e-69	-0.408928	1	1	6.24533e-67	2: Tip cell EC	HIC1
1.63826e-62	-3.89004	1	1	4.39054e-60	2: Tip cell EC	ATF3
1.21942e-60	1.36936	1	1	3.26806e-58	2: Tip cell EC	HMGB1
2.16825e-60	-1.01098	1	1	5.81092e-58	2: Tip cell EC	EGR2
3.95775e-57	-1.37892	1	0.999	1.06068e-54	2: Tip cell EC	ZNF217
1.96545e-56	0.250744	1	1	5.2674e-54	2: Tip cell EC	SRF
6.22735e-56	0.362556	1	1	1.66893e-53	2: Tip cell EC	RARA
2.65325e-53	0.288997	1	1	7.11071e-51	2: Tip cell EC	ESRRA
3.80701e-52	-0.37951	1	1	1.02028e-49	2: Tip cell EC	ELF1
1.83014e-46	-0.471128	1	1	4.90478e-44	2: Tip cell EC	XBP1
3.65554e-44	-0.435601	1	1	9.79684e-42	2: Tip cell EC	STAT4
6.25453e-44	-4.49366	1	1	1.67621e-41	2: Tip cell EC	JUN
3.58275e-43	-4.90932	1	1	9.60177e-41	2: Tip cell EC	DDIT3
1.17061e-41	-1.11831	1	1	3.13724e-39	2: Tip cell EC	FOXC1
5.48697e-40	-1.96948	1	1	1.47051e-37	2: Tip cell EC	GTF2B
5.65128e-40	-0.597434	1	1	1.51454e-37	2: Tip cell EC	FOXO1
2.9067e-37	-0.277051	1	1	7.78995e-35	2: Tip cell EC	ZNF274
2.95152e-36	1.06071	1	1	7.91007e-34	2: Tip cell EC	IRF4
5.71616e-36	-0.2658	1	1	1.53193e-33	2: Tip cell EC	GTF2F1
1.0684e-35	-4.48349	1	1	2.86331e-33	2: Tip cell EC	MAFB
1.11848e-34	-1.11637	1	1	2.99752e-32	2: Tip cell EC	KDM5B
5.84526e-34	0.295874	1	1	1.56653e-31	2: Tip cell EC	ETS2
1.0478e-33	0.399734	1	1	2.80811e-31	2: Tip cell EC	FOXF1
1.1158e-33	-0.595487	1	1	2.99033e-31	2: Tip cell EC	ATF5
6.64213e-32	0.938623	1	1	1.78009e-29	2: Tip cell EC	CREB3L4
1.5257e-31	-3.24689	0.963	0.986	4.08887e-29	2: Tip cell EC	LHX1
4.52942e-31	-0.515913	1	1	1.21389e-28	2: Tip cell EC	LHX6
6.15017e-30	0.372764	1	1	1.64824e-27	2: Tip cell EC	FOSL2
1.18956e-29	-2.24015	1	1	3.18802e-27	2: Tip cell EC	FOS
2.98311e-28	-3.2666	1	1	7.99473e-26	2: Tip cell EC	FOSB
1.17857e-26	-2.18479	1	1	3.15858e-24	2: Tip cell EC	EGR1
4.11284e-26	0.287808	1	1	1.10224e-23	2: Tip cell EC	ETV1
6.3881e-25	-0.304981	0.99	0.994	1.71201e-22	2: Tip cell EC	EMX2
5.05473e-23	-0.758201	1	1	1.35467e-20	2: Tip cell EC	CHD1
4.83755e-21	-0.262683	1	1	1.29646e-18	2: Tip cell EC	GMEB2
1.87711e-20	-2.05123	1	1	5.03066e-18	2: Tip cell EC	HIST1H2BN
5.59591e-20	-0.276782	1	1	1.4997e-17	2: Tip cell EC	ATF4
6.51632e-20	-0.534378	0.996	0.974	1.74637e-17	2: Tip cell EC	ZBTB14
1.16056e-19	-5.23817	1	0.995	3.11031e-17	2: Tip cell EC	HEYL
3.19893e-18	1.22495	1	1	8.57314e-16	2: Tip cell EC	HES1
3.96369e-17	-0.465894	0.962	0.969	1.06227e-14	2: Tip cell EC	HOXA3
1.22072e-16	-0.330811	1	1	3.27152e-14	2: Tip cell EC	BACH1
2.00351e-16	-3.31387	1	1	5.36942e-14	2: Tip cell EC	GATA5
4.66117e-16	-0.534032	1	1	1.24919e-13	2: Tip cell EC	CEBPA
3.86447e-14	-2.34989	1	1	1.03568e-11	2: Tip cell EC	JUNB
1.01068e-13	-1.28104	1	0.997	2.70863e-11	2: Tip cell EC	ETV5
4.2911e-13	-0.897852	1	1	1.15001e-10	2: Tip cell EC	CEBPB
5.7379e-13	-0.340976	1	0.999	1.53776e-10	2: Tip cell EC	RUNX3
6.6134e-12	-8.73582	0.999	0.971	1.77239e-09	2: Tip cell EC	POU2F1
6.88256e-12	-0.901224	1	0.998	1.84453e-09	2: Tip cell EC	SUPT20H
2.54658e-11	-2.05197	1	1	6.82482e-09	2: Tip cell EC	IRF1
6.38836e-11	-0.488524	1	1	1.71208e-08	2: Tip cell EC	SP4
3.63686e-10	-1.34581	1	1	9.74679e-08	2: Tip cell EC	EGR3
3.7818e-10	-0.395645	1	1	1.01352e-07	2: Tip cell EC	HOXC8
4.99708e-10	-0.811092	0.993	0.981	1.33922e-07	2: Tip cell EC	FOXS1
1.18913e-09	-1.1488	1	1	3.18686e-07	2: Tip cell EC	FOXP1
1.70132e-09	-4.05338	1	1	4.55954e-07	2: Tip cell EC	STAT1
3.88742e-09	-0.753191	1	1	1.04183e-06	2: Tip cell EC	MYC
4.60404e-09	0.275967	1	0.999	1.23388e-06	2: Tip cell EC	TCF12
1.12064e-08	-2.15731	1	1	3.00331e-06	2: Tip cell EC	TCF21
1.92446e-08	-0.594227	1	1	5.15754e-06	2: Tip cell EC	KLF4
8.90177e-08	-0.884028	0.996	0.998	2.38568e-05	2: Tip cell EC	TGIF2
9.48146e-08	-0.458517	1	1	2.54103e-05	2: Tip cell EC	NR2C2
3.39793e-07	-2.61027	1	1	9.10646e-05	2: Tip cell EC	MSX2
4.3852e-07	-0.28291	0.999	0.994	0.000117523	2: Tip cell EC	ZNF343
5.25852e-07	-1.1165	1	1	0.000140928	2: Tip cell EC	KLF12
1.01879e-06	-0.288129	1	1	0.000273036	2: Tip cell EC	BATF
1.25925e-06	-0.931118	1	1	0.000337478	2: Tip cell EC	STAT6
1.74981e-06	-0.312541	1	1	0.000468948	2: Tip cell EC	CREB1
3.26731e-06	-1.6919	1	1	0.000875639	2: Tip cell EC	ZNF322
4.10742e-06	-0.490533	1	1	0.00110079	2: Tip cell EC	NR2F2
6.11856e-06	-1.13916	1	1	0.00163977	2: Tip cell EC	IRF8
9.94447e-06	-3.10553	1	1	0.00266512	2: Tip cell EC	STAT3
2.31137e-05	-0.285667	1	1	0.00619448	2: Tip cell EC	ETV6
4.07502e-05	-0.805394	1	1	0.0109211	2: Tip cell EC	NRF1
7.58229e-05	-0.8139	0.994	0.978	0.0203205	2: Tip cell EC	POU3F1
0.000115808	-0.258582	1	1	0.0310364	2: Tip cell EC	IRF2
0.00011956	-1.68181	1	1	0.0320422	2: Tip cell EC	CREBL2
7.17984e-238	-1.92357	1	1	1.9242e-235	3: IL32+ EC	KLF9
8.2506e-206	-1.07912	1	1	2.21116e-203	3: IL32+ EC	KDM5A
8.25028e-202	-1.39853	1	1	2.21108e-199	3: IL32+ EC	ETS2
2.31571e-184	-2.23882	1	1	6.2061e-182	3: IL32+ EC	BHLHE40
7.75263e-182	-0.75854	1	1	2.0777e-179	3: IL32+ EC	ZMIZ1
1.98827e-180	-1.00424	1	1	5.32858e-178	3: IL32+ EC	FOXO3
1.35755e-171	-1.31948	1	1	3.63823e-169	3: IL32+ EC	ZEB1
3.54246e-170	-0.451653	1	1	9.4938e-168	3: IL32+ EC	KAT2A
7.13232e-169	-0.547142	1	1	1.91146e-166	3: IL32+ EC	ZBTB7A
3.72728e-168	-0.807473	1	1	9.98912e-166	3: IL32+ EC	CUX1
5.277e-168	-0.719682	1	1	1.41424e-165	3: IL32+ EC	ELK3
1.66979e-166	-1.17752	1	1	4.47503e-164	3: IL32+ EC	LUZP1
1.69527e-164	-4.02731	1	1	4.54333e-162	3: IL32+ EC	STAT3
3.67172e-163	-0.808484	1	1	9.84022e-161	3: IL32+ EC	ERG
1.08546e-161	-1.20087	1	1	2.90904e-159	3: IL32+ EC	KLF3
3.36499e-156	-1.36179	1	1	9.01816e-154	3: IL32+ EC	JUND
5.07629e-155	-1.23754	1	1	1.36044e-152	3: IL32+ EC	EP300
1.42451e-153	-0.8232	1	1	3.81769e-151	3: IL32+ EC	ETV6
3.71116e-152	-2.23868	1	1	9.94592e-150	3: IL32+ EC	RARB
4.41496e-152	-1.37758	1	1	1.18321e-149	3: IL32+ EC	POLR2A
1.31706e-150	-2.35523	1	1	3.52973e-148	3: IL32+ EC	FOSL2
3.78304e-149	-1.84645	1	1	1.01385e-146	3: IL32+ EC	MEF2A
2.19428e-145	-0.90034	1	1	5.88067e-143	3: IL32+ EC	BCLAF1
1.20921e-140	-0.731272	1	1	3.24069e-138	3: IL32+ EC	FOXO1
2.88708e-135	0.778742	1	1	7.73738e-133	3: IL32+ EC	NELFE
6.80422e-133	-0.635188	1	1	1.82353e-130	3: IL32+ EC	ZC3H11A
1.40438e-132	-0.598673	1	1	3.76373e-130	3: IL32+ EC	SREBF2
1.46527e-132	-0.756402	1	1	3.92692e-130	3: IL32+ EC	ATF6
4.30754e-132	-0.314967	1	1	1.15442e-129	3: IL32+ EC	RBBP5
1.67749e-128	-1.55188	1	1	4.49568e-126	3: IL32+ EC	HIVEP2
1.53849e-126	-0.753289	1	1	4.12315e-124	3: IL32+ EC	KLF11
3.58887e-124	0.378456	1	1	9.61816e-122	3: IL32+ EC	SPI1
9.09843e-124	-1.9739	1	1	2.43838e-121	3: IL32+ EC	ETS1
1.45309e-122	-0.458445	0.997	1	3.89429e-120	3: IL32+ EC	NR2C1
7.74472e-121	-0.436752	1	1	2.07559e-118	3: IL32+ EC	ZFX
1.45698e-120	-2.50006	1	1	3.90471e-118	3: IL32+ EC	IRF1
3.63675e-118	-0.480945	0.998	1	9.74649e-116	3: IL32+ EC	RXRA
8.95542e-117	-2.49108	0.998	1	2.40005e-114	3: IL32+ EC	KLF12
3.53383e-116	-0.421774	1	1	9.47066e-114	3: IL32+ EC	ETV3
1.77293e-113	-0.664152	1	1	4.75144e-111	3: IL32+ EC	ELF4
1.94702e-113	-0.655827	1	1	5.21801e-111	3: IL32+ EC	TBL1XR1
4.58192e-113	-0.534336	1	1	1.22795e-110	3: IL32+ EC	TRIM28
1.08495e-109	-0.62515	1	1	2.90766e-107	3: IL32+ EC	NR2C2
2.18549e-109	-0.643628	0.984	0.999	5.85712e-107	3: IL32+ EC	TAL1
9.2496e-109	-0.445435	1	1	2.47889e-106	3: IL32+ EC	MEF2D
3.22806e-107	-1.32005	0.998	1	8.65119e-105	3: IL32+ EC	SP6
3.78902e-107	0.973715	1	1	1.01546e-104	3: IL32+ EC	TRIM69
1.07612e-105	-0.527439	1	1	2.884e-103	3: IL32+ EC	RELB
3.42005e-105	-0.430545	1	1	9.16574e-103	3: IL32+ EC	TAF1
6.38177e-104	-0.39782	1	1	1.71032e-101	3: IL32+ EC	NR3C1
2.79944e-103	0.569436	1	1	7.50249e-101	3: IL32+ EC	THAP11
3.40083e-103	-0.327736	0.997	1	9.11423e-101	3: IL32+ EC	RREB1
7.3337e-103	-1.48281	1	1	1.96543e-100	3: IL32+ EC	KLF4
4.34797e-102	-0.447796	1	1	1.16526e-99	3: IL32+ EC	FOXN3
1.96498e-100	-0.709298	1	1	5.26615e-98	3: IL32+ EC	REL
2.02046e-100	-0.668184	1	1	5.41484e-98	3: IL32+ EC	FOXN2
3.02147e-100	-0.375814	1	1	8.09753e-98	3: IL32+ EC	PHF8
1.42676e-96	-1.05496	1	1	3.82372e-94	3: IL32+ EC	E2F3
5.8252e-96	-0.580542	1	1	1.56115e-93	3: IL32+ EC	ZNF76
8.79416e-95	-6.02991	1	1	2.35683e-92	3: IL32+ EC	TBX3
7.11996e-94	-0.658582	1	1	1.90815e-91	3: IL32+ EC	FOXK1
4.14944e-93	-8.03812	1	1	1.11205e-90	3: IL32+ EC	GATA5
6.52299e-93	1.03331	1	1	1.74816e-90	3: IL32+ EC	HDAC2
7.00216e-93	-1.42697	1	1	1.87658e-90	3: IL32+ EC	GATA6
1.94466e-92	-1.16006	1	1	5.21169e-90	3: IL32+ EC	STAT6
3.51495e-92	-0.52871	0.998	1	9.42006e-90	3: IL32+ EC	MAFG
9.65695e-91	-1.69209	1	1	2.58806e-88	3: IL32+ EC	MAFK
2.26671e-90	0.720477	1	1	6.07478e-88	3: IL32+ EC	TP53
9.12569e-90	-0.328755	1	1	2.44569e-87	3: IL32+ EC	HCFC1
3.98739e-87	-0.303823	1	1	1.06862e-84	3: IL32+ EC	REST
2.54543e-86	-1.37191	1	1	6.82175e-84	3: IL32+ EC	LHX6
1.56019e-85	-1.70341	1	1	4.1813e-83	3: IL32+ EC	EGR3
1.44604e-83	-0.986262	0.952	0.997	3.87539e-81	3: IL32+ EC	POU5F1B
1.47023e-83	-3.85866	1	1	3.94023e-81	3: IL32+ EC	FOSB
5.37633e-83	-0.367963	1	1	1.44086e-80	3: IL32+ EC	SMARCA4
2.81543e-81	0.570615	1	1	7.54536e-79	3: IL32+ EC	ETV2
1.08215e-80	-0.462929	1	1	2.90015e-78	3: IL32+ EC	FOXJ3
2.04628e-80	-1.43088	1	1	5.48402e-78	3: IL32+ EC	PRDM1
2.22195e-79	1.21721	1	1	5.95482e-77	3: IL32+ EC	BRF2
1.07053e-78	-0.408079	1	1	2.86902e-76	3: IL32+ EC	CTCF
1.07124e-78	-0.358846	1	1	2.87092e-76	3: IL32+ EC	ZBTB7B
7.85811e-78	-0.749153	0.997	1	2.10597e-75	3: IL32+ EC	TCF12
2.02245e-77	-1.33451	0.99	0.999	5.42016e-75	3: IL32+ EC	SUPT20H
1.21285e-76	-0.954907	1	1	3.25043e-74	3: IL32+ EC	CHD1
4.74834e-76	-0.64781	1	1	1.27256e-73	3: IL32+ EC	GATA2
1.86469e-75	-1.37756	1	1	4.99736e-73	3: IL32+ EC	FOXP1
3.11785e-72	-1.13592	1	1	8.35584e-70	3: IL32+ EC	ZNF597
4.03148e-72	-1.10768	1	1	1.08044e-69	3: IL32+ EC	UBTF
9.10015e-72	-1.08166	1	1	2.43884e-69	3: IL32+ EC	NR2F2
3.23381e-71	-1.77227	1	1	8.6666e-69	3: IL32+ EC	ZNF322
2.60824e-69	-0.350756	1	1	6.99009e-67	3: IL32+ EC	BRF1
1.00156e-68	-0.54626	1	1	2.68418e-66	3: IL32+ EC	SREBF1
4.2601e-68	-0.310762	1	1	1.14171e-65	3: IL32+ EC	NFYB
1.86366e-66	-1.86104	1	1	4.99461e-64	3: IL32+ EC	KDM5B
1.53523e-65	3.90871	1	1	4.11442e-63	3: IL32+ EC	CREBL2
3.1266e-65	-4.2292	1	1	8.3793e-63	3: IL32+ EC	MSX2
1.12079e-64	-0.797192	0.99	0.999	3.00371e-62	3: IL32+ EC	ARID3A
4.36557e-64	-0.888676	1	1	1.16997e-61	3: IL32+ EC	SOX4
1.29092e-62	-0.71638	1	1	3.45968e-60	3: IL32+ EC	BCL3
2.76943e-62	-0.299882	1	1	7.42208e-60	3: IL32+ EC	POLR3G
7.77246e-61	-1.1977	1	1	2.08302e-58	3: IL32+ EC	PML
4.93838e-59	-0.497755	1	1	1.32349e-56	3: IL32+ EC	BACH1
4.38187e-58	-8.73999	0.879	0.989	1.17434e-55	3: IL32+ EC	POU2F1
6.41227e-57	0.370647	1	1	1.71849e-54	3: IL32+ EC	EOMES
2.0808e-55	0.537067	1	1	5.57655e-53	3: IL32+ EC	POLE3
1.69887e-53	0.512409	1	1	4.55297e-51	3: IL32+ EC	CREB3
1.73826e-53	-0.754336	0.984	1	4.65853e-51	3: IL32+ EC	PPARA
4.37448e-52	-3.41908	1	1	1.17236e-49	3: IL32+ EC	CEBPB
1.49986e-51	-0.969108	1	1	4.01962e-49	3: IL32+ EC	CEBPA
2.30964e-51	-0.562357	0.997	1	6.18983e-49	3: IL32+ EC	ZNF229
5.4649e-50	-0.304325	0.917	0.986	1.46459e-47	3: IL32+ EC	ZNF628
2.18571e-48	-0.392497	1	1	5.85769e-46	3: IL32+ EC	ELK4
2.82603e-48	-0.647846	1	1	7.57377e-46	3: IL32+ EC	NFATC2
3.00317e-48	-0.685984	0.981	0.996	8.04849e-46	3: IL32+ EC	NR1H4
2.04237e-47	-1.90221	1	1	5.47356e-45	3: IL32+ EC	FOSL1
3.66221e-47	-0.818691	1	1	9.81472e-45	3: IL32+ EC	CREB3L2
2.74258e-46	-1.70269	1	1	7.3501e-44	3: IL32+ EC	HIC1
1.58545e-45	-1.48695	1	1	4.24902e-43	3: IL32+ EC	IRF3
4.32053e-44	0.301069	1	1	1.1579e-41	3: IL32+ EC	ATF1
1.29952e-43	0.404075	1	1	3.48271e-41	3: IL32+ EC	HOXB2
5.06621e-43	-0.59253	1	1	1.35775e-40	3: IL32+ EC	NFATC1
3.95812e-41	-1.68415	0.995	0.999	1.06078e-38	3: IL32+ EC	SMAD3
2.5563e-40	-0.557572	0.9	0.989	6.85089e-38	3: IL32+ EC	ZBTB14
8.82645e-40	-0.837823	1	1	2.36549e-37	3: IL32+ EC	NRF1
6.34188e-38	-0.340807	1	1	1.69962e-35	3: IL32+ EC	ELF1
7.97345e-35	-0.702696	1	1	2.13688e-32	3: IL32+ EC	MAFF
4.25323e-34	-0.297815	1	1	1.13987e-31	3: IL32+ EC	HOXA10
8.38619e-34	0.775023	1	1	2.2475e-31	3: IL32+ EC	HOXC8
1.23287e-33	-0.411762	1	1	3.30409e-31	3: IL32+ EC	CREB1
6.25796e-33	-1.23454	1	1	1.67713e-30	3: IL32+ EC	IRF8
8.18323e-33	-0.266655	1	1	2.19311e-30	3: IL32+ EC	SP3
1.30698e-32	-1.00666	1	1	3.50272e-30	3: IL32+ EC	NFIX
1.18035e-31	-1.11407	1	1	3.16333e-29	3: IL32+ EC	IRF5
1.86797e-31	-0.873819	0.921	0.99	5.00615e-29	3: IL32+ EC	POU3F1
2.35201e-30	-4.74604	1	1	6.30338e-28	3: IL32+ EC	LEF1
3.83827e-30	3.23103	1	1	1.02866e-27	3: IL32+ EC	ZNF467
7.83921e-30	-0.91967	1	1	2.10091e-27	3: IL32+ EC	EGR2
1.41523e-28	0.757496	1	1	3.7928e-26	3: IL32+ EC	HMGB1
2.32433e-28	0.477694	1	1	6.22919e-26	3: IL32+ EC	CREM
1.78056e-27	0.320255	1	1	4.7719e-25	3: IL32+ EC	ETV7
4.78539e-26	-0.996694	1	1	1.28248e-23	3: IL32+ EC	FOXC1
5.21927e-26	-0.591133	1	1	1.39876e-23	3: IL32+ EC	ATF5
9.51806e-26	-1.42361	1	1	2.55084e-23	3: IL32+ EC	SIN3A
1.08347e-25	-0.347395	1	1	2.9037e-23	3: IL32+ EC	YY2
2.12222e-25	-0.289342	1	1	5.68754e-23	3: IL32+ EC	GMEB2
5.49326e-25	-1.15605	1	1	1.47219e-22	3: IL32+ EC	MSX1
2.13378e-24	-0.396402	1	1	5.71853e-22	3: IL32+ EC	NFYC
3.19421e-24	-1.2944	1	1	8.56048e-22	3: IL32+ EC	SMAD1
9.77861e-23	-0.271189	0.998	1	2.62067e-20	3: IL32+ EC	KLF5
1.23094e-22	-4.29737	1	1	3.29891e-20	3: IL32+ EC	ERF
4.48182e-22	-1.22467	1	1	1.20113e-19	3: IL32+ EC	KLF6
4.64529e-22	-0.458255	1	1	1.24494e-19	3: IL32+ EC	STAT2
3.1168e-21	0.287533	1	1	8.35303e-19	3: IL32+ EC	TBX21
3.18529e-20	-1.3962	0.99	0.999	8.53658e-18	3: IL32+ EC	ETV5
4.02787e-20	-0.277598	1	1	1.07947e-17	3: IL32+ EC	ATF4
3.38682e-19	0.367433	1	1	9.07667e-17	3: IL32+ EC	TEAD2
3.41401e-19	-2.19274	1	1	9.14956e-17	3: IL32+ EC	RFX2
1.8738e-18	-0.502761	1	1	5.02178e-16	3: IL32+ EC	RARA
2.0084e-18	-0.432032	0.914	0.977	5.38252e-16	3: IL32+ EC	HOXA3
2.69188e-18	-0.385777	1	1	7.21425e-16	3: IL32+ EC	NR2F6
1.21741e-17	-0.810908	1	1	3.26265e-15	3: IL32+ EC	FOXF1
3.42816e-16	-1.30282	0.997	1	9.18746e-14	3: IL32+ EC	ZNF217
3.94823e-16	-0.705625	0.988	0.999	1.05813e-13	3: IL32+ EC	HES6
5.27371e-16	-2.06342	1	1	1.41335e-13	3: IL32+ EC	HES1
6.78191e-16	1.55073	1	0.999	1.81755e-13	3: IL32+ EC	HNF4G
3.47364e-15	-2.00979	1	1	9.30936e-13	3: IL32+ EC	RARG
2.66369e-14	-0.277977	1	1	7.13869e-12	3: IL32+ EC	CREB5
2.80862e-14	0.273694	1	1	7.52711e-12	3: IL32+ EC	ZNF319
3.34942e-14	-0.786009	1	1	8.97645e-12	3: IL32+ EC	HLX
5.26666e-13	2.14691	1	1	1.41146e-10	3: IL32+ EC	SP4
6.40427e-13	-1.83415	1	1	1.71635e-10	3: IL32+ EC	GTF2B
8.54098e-13	-1.54455	0.984	0.982	2.28898e-10	3: IL32+ EC	LHX1
2.34937e-12	-4.29502	1	1	6.29631e-10	3: IL32+ EC	STAT1
6.21528e-12	-2.48176	1	1	1.6657e-09	3: IL32+ EC	TCF21
1.01606e-11	-2.45329	1	1	2.72303e-09	3: IL32+ EC	EGR1
5.34669e-11	-5.67502	0.991	0.996	1.43291e-08	3: IL32+ EC	HEYL
5.44632e-11	-4.55375	1	1	1.45961e-08	3: IL32+ EC	MAFB
7.33395e-10	-1.54664	0.998	1	1.9655e-07	3: IL32+ EC	HIST1H2BN
1.32718e-08	-4.59049	1	1	3.55684e-06	3: IL32+ EC	JUN
1.59509e-08	-0.474479	1	1	4.27484e-06	3: IL32+ EC	HOXD1
1.20383e-06	-2.12649	1	1	0.000322626	3: IL32+ EC	FOS
1.59046e-06	-0.266055	1	1	0.000426243	3: IL32+ EC	ETV1
3.34606e-06	-3.94075	1	1	0.000896745	3: IL32+ EC	ATF3
2.24891e-05	-1.27124	1	1	0.00602707	3: IL32+ EC	IRF7
3.35878e-05	-1.05887	1	1	0.00900153	3: IL32+ EC	CEBPD
3.97586e-05	0.413865	1	1	0.0106553	3: IL32+ EC	TFAP4
0.000124533	-2.57408	1	1	0.0333749	3: IL32+ EC	JUNB
0.00015793	-0.377943	1	1	0.0423251	3: IL32+ EC	NR1D1
1.06977e-36	-3.31773	1	1	2.867e-34	4: MHCII EC	EGR1
2.98745e-35	-3.39852	1	1	8.00635e-33	4: MHCII EC	HES1
1.05207e-31	0.850084	1	1	2.81956e-29	4: MHCII EC	CEBPA
1.58024e-31	-3.67623	1	1	4.23503e-29	4: MHCII EC	JUNB
1.091e-30	-1.16087	1	1	2.92389e-28	4: MHCII EC	HLX
3.31312e-30	-1.53061	1	1	8.87917e-28	4: MHCII EC	MSX1
5.08213e-30	0.532048	0.997	0.99	1.36201e-27	4: MHCII EC	POU5F1B
3.10366e-25	-1.06494	1	1	8.31781e-23	4: MHCII EC	KLF4
4.02979e-24	-0.996401	1	1	1.07998e-21	4: MHCII EC	UBTF
1.07729e-22	-2.73741	1	1	2.88713e-20	4: MHCII EC	FOS
1.39847e-22	-1.49143	1	1	3.74791e-20	4: MHCII EC	SOX17
2.29132e-20	-0.852854	1	1	6.14074e-18	4: MHCII EC	JUND
3.81033e-20	-4.87345	1	1	1.02117e-17	4: MHCII EC	DDIT3
5.50777e-20	-0.452181	1	1	1.47608e-17	4: MHCII EC	FOXN2
1.47042e-19	-1.24183	0.977	0.983	3.94074e-17	4: MHCII EC	FOXS1
9.09856e-18	-4.00224	1	1	2.43841e-15	4: MHCII EC	ATF3
1.40189e-17	-1.50406	1	1	3.75707e-15	4: MHCII EC	BHLHE40
6.46509e-17	-1.13112	1	1	1.73264e-14	4: MHCII EC	CREM
7.83971e-16	-0.600153	1	1	2.10104e-13	4: MHCII EC	MAFF
2.52961e-15	-3.23929	1	1	6.77934e-13	4: MHCII EC	FOSB
1.19506e-14	-0.256117	1	1	3.20275e-12	4: MHCII EC	NFIL3
8.8744e-14	-0.514792	1	1	2.37834e-11	4: MHCII EC	BCL3
2.28067e-13	-0.796996	1	1	6.11219e-11	4: MHCII EC	TEAD4
1.81179e-12	-0.364346	1	1	4.85559e-10	4: MHCII EC	STAT4
1.04758e-11	-1.42267	1	1	2.80751e-09	4: MHCII EC	SIN3A
7.09399e-11	-4.58423	1	1	1.90119e-08	4: MHCII EC	JUN
1.91192e-10	-1.42946	1	0.998	5.12395e-08	4: MHCII EC	SMAD3
2.14424e-10	-4.4915	1	1	5.74657e-08	4: MHCII EC	MAFB
6.87678e-10	-1.38021	1	1	1.84298e-07	4: MHCII EC	EGR3
7.54563e-10	-1.79031	1	1	2.02223e-07	4: MHCII EC	GTF2B
7.91889e-10	-0.356646	1	1	2.12226e-07	4: MHCII EC	SREBF1
2.6422e-09	4.31869	1	1	7.0811e-07	4: MHCII EC	ZNF322
3.75478e-09	-1.12775	1	1	1.00628e-06	4: MHCII EC	FOSL2
1.29312e-08	-0.845045	1	1	3.46556e-06	4: MHCII EC	EGR2
1.22356e-07	-0.974434	1	1	3.27914e-05	4: MHCII EC	POLR2A
2.66287e-07	-0.339839	1	1	7.1365e-05	4: MHCII EC	ZNF189
1.66194e-06	-1.10373	1	0.998	0.000445399	4: MHCII EC	SUPT20H
2.2371e-06	-0.330426	1	1	0.000599544	4: MHCII EC	MAFG
3.45665e-06	-1.95731	1	1	0.000926383	4: MHCII EC	IRF1
6.62082e-06	-0.300091	1	1	0.00177438	4: MHCII EC	BATF
6.71531e-06	-0.397765	1	1	0.0017997	4: MHCII EC	CHD1
7.34032e-06	-1.24923	1	1	0.00196721	4: MHCII EC	MAFK
7.43535e-06	-0.785788	1	1	0.00199267	4: MHCII EC	GATA6
9.65939e-06	-2.62077	1	1	0.00258872	4: MHCII EC	CEBPB
1.8774e-05	0.395637	1	1	0.00503142	4: MHCII EC	GABPA
2.00968e-05	-1.96085	1	1	0.00538595	4: MHCII EC	PPARG
2.19241e-05	-2.75947	1	1	0.00587565	4: MHCII EC	IRF6
2.99991e-05	-0.253505	1	1	0.00803975	4: MHCII EC	MEF2D
3.67954e-05	-0.252824	1	1	0.00986116	4: MHCII EC	ZBTB7A
7.92881e-05	-0.678218	1	0.998	0.0212492	4: MHCII EC	HES6
0.000105577	-0.295345	1	1	0.0282946	4: MHCII EC	TRIM28
0.000151112	-1.28823	1	1	0.0404981	4: MHCII EC	HIC1
3.21086e-304	5.92296	1	1	8.60511e-302	5: Glomerular EC	TBX3
1.02392e-295	7.04533	1	1	2.74411e-293	5: Glomerular EC	GATA5
8.79182e-282	4.10745	1	1	2.35621e-279	5: Glomerular EC	CEBPB
1.07096e-266	-4.58576	1	1	2.87019e-264	5: Glomerular EC	HOXD9
9.40973e-234	2.03101	1	1	2.52181e-231	5: Glomerular EC	IRF5
1.12054e-187	-1.65365	1	1	3.00306e-185	5: Glomerular EC	FOXP1
2.94368e-170	2.7056	1	0.979	7.88907e-168	5: Glomerular EC	LHX1
3.0331e-158	-1.23527	1	1	8.1287e-156	5: Glomerular EC	HOXD10
1.93484e-154	-2.00489	1	1	5.18536e-152	5: Glomerular EC	KLF6
9.63289e-149	-1.48085	1	1	2.58161e-146	5: Glomerular EC	LHX6
1.56506e-148	0.94743	1	1	4.19435e-146	5: Glomerular EC	NFYC
6.99449e-143	-2.00403	1	1	1.87452e-140	5: Glomerular EC	SMAD1
2.10715e-142	-0.395151	1	1	5.64715e-140	5: Glomerular EC	ELF2
1.21296e-140	-1.06405	1	1	3.25074e-138	5: Glomerular EC	HOXD1
3.97443e-136	-0.425513	1	1	1.06515e-133	5: Glomerular EC	HOXA10
7.61966e-127	-0.609636	1	1	2.04207e-124	5: Glomerular EC	CREB5
1.50892e-120	5.36602	1	1	4.0439e-118	5: Glomerular EC	MAFB
1.20945e-118	-0.747012	1	1	3.24132e-116	5: Glomerular EC	NFATC1
2.79602e-116	1.41869	1	1	7.49333e-114	5: Glomerular EC	RARB
4.06904e-112	0.346476	1	1	1.0905e-109	5: Glomerular EC	TAF7
1.04121e-108	0.347574	1	1	2.79043e-106	5: Glomerular EC	GATA6
2.07408e-108	-0.330215	1	1	5.55854e-106	5: Glomerular EC	REST
3.43934e-98	-0.655666	1	1	9.21742e-96	5: Glomerular EC	ERG
7.22459e-98	-4.737	1	1	1.93619e-95	5: Glomerular EC	MSX2
1.18631e-94	-0.992294	1	1	3.17932e-92	5: Glomerular EC	SOX4
1.98014e-90	-0.552362	1	1	5.30676e-88	5: Glomerular EC	ELK3
2.04484e-90	-0.783428	1	1	5.48017e-88	5: Glomerular EC	NFATC2
4.95165e-89	4.4735	1	1	1.32704e-86	5: Glomerular EC	JUN
2.92288e-88	1.37468	1	1	7.83331e-86	5: Glomerular EC	IRF2
1.39717e-87	-3.63617	1	1	3.7444e-85	5: Glomerular EC	RARG
2.61992e-87	-1.90941	1	1	7.02137e-85	5: Glomerular EC	BHLHE40
1.20651e-86	-0.424506	1	1	3.23344e-84	5: Glomerular EC	SMARCA4
2.26728e-86	-1.4942	1	1	6.0763e-84	5: Glomerular EC	PML
6.50979e-86	-0.710958	1	1	1.74462e-83	5: Glomerular EC	GATA2
5.88263e-85	0.671617	1	1	1.57655e-82	5: Glomerular EC	ETS2
1.32613e-82	-0.451245	1	1	3.55403e-80	5: Glomerular EC	ETV1
6.2857e-82	-0.368989	1	1	1.68457e-79	5: Glomerular EC	ZBTB7B
1.13939e-81	-4.61402	1	1	3.05357e-79	5: Glomerular EC	STAT1
2.82307e-81	-1.02998	1	1	7.56583e-79	5: Glomerular EC	CREB3L2
1.21076e-79	-1.03495	0.995	0.99	3.24484e-77	5: Glomerular EC	POU5F1B
1.96235e-78	-0.92896	1	1	5.25909e-76	5: Glomerular EC	LUZP1
1.58136e-77	-0.399046	1	1	4.23805e-75	5: Glomerular EC	ESRRA
1.7089e-71	-1.43857	1	1	4.57986e-69	5: Glomerular EC	MYC
9.96358e-70	-1.00853	1	1	2.67024e-67	5: Glomerular EC	E2F3
9.25832e-68	-0.289788	1	1	2.48123e-65	5: Glomerular EC	MAZ
1.56138e-67	-0.548949	1	1	4.18451e-65	5: Glomerular EC	ZMIZ1
4.71819e-65	-1.70991	0.998	0.998	1.26447e-62	5: Glomerular EC	SMAD3
1.60834e-63	-1.41622	0.998	1	4.31035e-61	5: Glomerular EC	HIVEP2
4.58029e-62	-0.912799	1	1	1.22752e-59	5: Glomerular EC	KLF3
9.48172e-61	-0.497739	1	1	2.5411e-58	5: Glomerular EC	SREBF2
9.76856e-59	-1.87724	1	1	2.61797e-56	5: Glomerular EC	KDM5B
2.55072e-58	-0.311933	1	1	6.83594e-56	5: Glomerular EC	KAT2A
1.27831e-57	-0.58751	1	1	3.42588e-55	5: Glomerular EC	ELF4
3.25098e-57	-1.20638	1	1	8.71262e-55	5: Glomerular EC	HLX
6.08684e-57	-0.344699	1	1	1.63127e-54	5: Glomerular EC	EZH2
1.62007e-56	-2.06098	1	1	4.34178e-54	5: Glomerular EC	FOSL1
2.92388e-53	-1.37142	1	1	7.836e-51	5: Glomerular EC	FOXF1
1.20848e-52	-0.445502	1	1	3.23872e-50	5: Glomerular EC	TRIM28
1.77758e-52	1.09242	0.998	0.994	4.76392e-50	5: Glomerular EC	ZNF343
4.19504e-52	-2.34801	1	1	1.12427e-49	5: Glomerular EC	KLF12
6.53548e-52	-0.483114	1	1	1.75151e-49	5: Glomerular EC	IRF4
3.09116e-51	-1.0228	1	1	8.2843e-49	5: Glomerular EC	NR2F2
5.54645e-51	3.88372	1	1	1.48645e-48	5: Glomerular EC	ATF3
7.27656e-50	-0.288983	1	1	1.95012e-47	5: Glomerular EC	SRF
3.09636e-49	-5.27872	0.99	0.997	8.29826e-47	5: Glomerular EC	HEYL
5.6092e-49	-2.78804	1	1	1.50327e-46	5: Glomerular EC	RFX2
1.13883e-48	-4.66859	1	1	3.05207e-46	5: Glomerular EC	LEF1
2.01875e-48	-3.03481	1	1	5.41024e-46	5: Glomerular EC	PPARG
4.109e-48	1.5916	0.983	0.966	1.10121e-45	5: Glomerular EC	HOXA3
1.13605e-47	0.562531	0.995	0.993	3.04461e-45	5: Glomerular EC	NR1H4
3.96422e-45	-2.48724	1	1	1.06241e-42	5: Glomerular EC	TCF21
4.18449e-45	-1.28467	0.997	0.998	1.12144e-42	5: Glomerular EC	SUPT20H
2.76718e-44	5.03228	1	1	7.41605e-42	5: Glomerular EC	DDIT3
2.52324e-43	-0.368818	1	1	6.7623e-41	5: Glomerular EC	ZBTB7A
2.75319e-42	-0.40984	1	1	7.37855e-40	5: Glomerular EC	RELB
8.775e-42	-0.960121	1	1	2.3517e-39	5: Glomerular EC	EP300
1.20861e-38	-0.593655	1	1	3.23908e-36	5: Glomerular EC	FOXO1
4.78919e-37	-0.872991	1	1	1.2835e-34	5: Glomerular EC	JUND
1.13758e-36	-0.321937	1	1	3.04873e-34	5: Glomerular EC	TFDP1
4.05776e-36	-0.499366	1	1	1.08748e-33	5: Glomerular EC	TBL1XR1
5.60637e-36	-0.493354	1	1	1.50251e-33	5: Glomerular EC	ZNF189
2.07228e-35	-0.640932	1	1	5.5537e-33	5: Glomerular EC	BCL3
7.15397e-34	-0.522797	1	1	1.91726e-31	5: Glomerular EC	ATF6
3.1965e-33	0.395278	1	0.993	8.56662e-31	5: Glomerular EC	EMX2
6.15389e-33	-0.549736	1	1	1.64924e-30	5: Glomerular EC	FOXK1
9.52112e-32	-0.274919	1	1	2.55166e-29	5: Glomerular EC	SP3
6.84122e-31	-0.282887	1	1	1.83345e-28	5: Glomerular EC	BRF1
1.34353e-28	-0.97258	1	1	3.60067e-26	5: Glomerular EC	FOXC1
1.87181e-28	-0.424084	1	1	5.01644e-26	5: Glomerular EC	MAFG
1.42826e-27	-1.55768	1	1	3.82773e-25	5: Glomerular EC	ETS1
2.53302e-26	-0.269335	1	1	6.78848e-24	5: Glomerular EC	STAT5A
3.18172e-26	0.652055	1	1	8.527e-24	5: Glomerular EC	BATF
4.32376e-26	0.364427	1	1	1.15877e-23	5: Glomerular EC	THAP1
4.36795e-25	-1.58038	1	1	1.17061e-22	5: Glomerular EC	MSX1
7.71952e-25	-0.423894	1	1	2.06883e-22	5: Glomerular EC	SREBF1
9.59511e-25	-1.00949	1	1	2.57149e-22	5: Glomerular EC	KLF9
3.25568e-23	-0.63852	1	1	8.72522e-21	5: Glomerular EC	KDM5A
3.76697e-23	-0.277104	1	1	1.00955e-20	5: Glomerular EC	TP53
1.60635e-22	-0.554531	1	1	4.30502e-20	5: Glomerular EC	KLF11
1.61478e-22	-0.425466	1	1	4.3276e-20	5: Glomerular EC	ZC3H11A
2.45237e-22	-1.44441	1	1	6.57236e-20	5: Glomerular EC	SOX17
3.20782e-21	-0.270384	1	1	8.59696e-19	5: Glomerular EC	ZFX
6.87875e-21	0.434166	1	1	1.84351e-18	5: Glomerular EC	XBP1
3.11155e-20	-0.347791	1	1	8.33895e-18	5: Glomerular EC	ELK4
1.67732e-19	-1.05868	0.997	0.997	4.49522e-17	5: Glomerular EC	TGIF2
6.681e-19	-0.467272	1	1	1.79051e-16	5: Glomerular EC	STAT2
1.87321e-18	-1.09931	1	1	5.0202e-16	5: Glomerular EC	MEF2A
1.63457e-17	-0.287769	1	1	4.38065e-15	5: Glomerular EC	TAF1
2.20363e-16	-1.43653	1	1	5.90573e-14	5: Glomerular EC	MAFK
3.4044e-16	-0.447504	1	1	9.12378e-14	5: Glomerular EC	TFAP4
4.41616e-16	-0.307576	1	1	1.18353e-13	5: Glomerular EC	HES1
5.748e-16	-0.328392	1	1	1.54046e-13	5: Glomerular EC	GTF2B
5.9053e-16	-0.685148	1	0.998	1.58262e-13	5: Glomerular EC	PPARA
7.00075e-16	-0.475214	1	1	1.8762e-13	5: Glomerular EC	ETV6
1.04691e-15	-0.857208	1	1	2.80572e-13	5: Glomerular EC	UBTF
2.83318e-15	-0.876053	1	1	7.59292e-13	5: Glomerular EC	STAT6
3.64557e-14	-0.277666	1	1	9.77013e-12	5: Glomerular EC	CTCF
5.19362e-14	2.80332	1	1	1.39189e-11	5: Glomerular EC	JUNB
6.17579e-14	-0.531892	1	0.999	1.65511e-11	5: Glomerular EC	TCF12
1.10207e-13	-0.438385	1	1	2.95355e-11	5: Glomerular EC	MAFF
2.8591e-13	-0.275224	1	1	7.6624e-11	5: Glomerular EC	MEF2D
3.06032e-13	-1.24669	1	1	8.20165e-11	5: Glomerular EC	FOSL2
8.34425e-13	-1.25491	1	1	2.23626e-10	5: Glomerular EC	EGR3
2.02135e-12	-1.34349	1	1	5.41721e-10	5: Glomerular EC	IRF7
2.39903e-12	1.03577	1	1	6.4294e-10	5: Glomerular EC	YY2
4.52615e-11	-0.51661	1	1	1.21301e-08	5: Glomerular EC	BCLAF1
6.37366e-10	-1.37351	1	1	1.70814e-07	5: Glomerular EC	PRDM1
1.61857e-09	-0.414706	1	1	4.33776e-07	5: Glomerular EC	ZNF76
5.83158e-09	-0.279067	1	1	1.56286e-06	5: Glomerular EC	ETV7
8.4869e-09	-0.253815	1	1	2.27449e-06	5: Glomerular EC	ELK1
3.03994e-08	-0.74502	1	1	8.14703e-06	5: Glomerular EC	TEAD4
4.98176e-08	-8.66896	0.976	0.975	1.33511e-05	5: Glomerular EC	POU2F1
5.86062e-08	-0.28969	1	1	1.57065e-05	5: Glomerular EC	FOXJ3
7.81609e-08	-0.945985	1	1	2.09471e-05	5: Glomerular EC	CREM
1.00969e-06	-0.658088	0.997	0.998	0.000270597	5: Glomerular EC	ARID3A
1.59712e-06	-0.567031	1	1	0.000428027	5: Glomerular EC	SP4
3.6735e-06	-1.18306	1	1	0.000984498	5: Glomerular EC	HIST1H2BN
4.21147e-06	-1.3301	1	1	0.00112867	5: Glomerular EC	SIN3A
8.70899e-06	-0.351141	1	1	0.00233401	5: Glomerular EC	FOXN2
2.02836e-05	-0.573692	1	1	0.005436	5: Glomerular EC	ZEB1
2.48785e-05	-0.674289	1	0.998	0.00666743	5: Glomerular EC	HES6
6.89398e-05	1.37074	1	1	0.0184759	5: Glomerular EC	FOS
7.84946e-05	-0.358145	1	1	0.0210366	5: Glomerular EC	CUX1
0.000165423	-1.31586	1	1	0.0443332	5: Glomerular EC	IRF3
2.24243e-228	2.27195	1	1	6.00972e-226	6: Venular EC	FOXC1
1.34505e-217	2.26038	1	1	3.60474e-215	6: Venular EC	FOXP1
1.5262e-197	2.09552	1	1	4.09022e-195	6: Venular EC	NR2F2
1.06124e-175	2.50736	1	1	2.84412e-173	6: Venular EC	CEBPD
1.77538e-174	2.04526	1	1	4.75802e-172	6: Venular EC	MYC
5.54403e-158	0.661855	1	1	1.4858e-155	6: Venular EC	FOXO1
1.34622e-111	-0.421116	1	1	3.60788e-109	6: Venular EC	NR3C1
4.76813e-106	0.929539	1	1	1.27786e-103	6: Venular EC	BCL3
1.97379e-104	0.301199	1	1	5.28975e-102	6: Venular EC	HSF1
6.4981e-104	0.422066	1	0.989	1.74149e-101	6: Venular EC	ZNF780B
2.55628e-101	-2.67543	1	1	6.85083e-99	6: Venular EC	LEF1
2.60632e-94	1.54015	1	1	6.98493e-92	6: Venular EC	LHX6
8.97555e-91	-1.91725	1	1	2.40545e-88	6: Venular EC	ETS1
7.40684e-86	-3.57979	1	1	1.98503e-83	6: Venular EC	STAT1
5.36193e-84	-3.20274	1	1	1.437e-81	6: Venular EC	PPARG
1.51458e-80	-1.03819	1	1	4.05908e-78	6: Venular EC	CREB3L2
9.04348e-75	-0.421007	1	1	2.42365e-72	6: Venular EC	CTCF
6.1755e-74	0.265858	1	1	1.65503e-71	6: Venular EC	NFYB
1.00902e-72	1.1829	1	1	2.70418e-70	6: Venular EC	NR1D1
1.79059e-70	0.360375	1	1	4.79879e-68	6: Venular EC	ETV2
7.67723e-65	0.593949	1	1	2.0575e-62	6: Venular EC	SOX4
5.37907e-64	-0.381974	1	1	1.44159e-61	6: Venular EC	EZH2
1.19215e-61	-1.47225	1	1	3.19496e-59	6: Venular EC	PRDM1
3.89445e-58	-3.15522	1	1	1.04371e-55	6: Venular EC	RARG
7.27791e-58	-1.63091	1	1	1.95048e-55	6: Venular EC	MAFK
1.21592e-55	0.363778	1	1	3.25866e-53	6: Venular EC	ZNF274
2.10876e-55	-0.392608	1	0.999	5.65147e-53	6: Venular EC	NR2C1
9.32755e-55	-1.56378	1	1	2.49978e-52	6: Venular EC	TCF21
2.84297e-50	0.298904	1	1	7.61916e-48	6: Venular EC	ZNF319
4.15832e-50	0.296355	1	0.997	1.11443e-47	6: Venular EC	HOXA7
1.37887e-49	-1.73526	1	1	3.69538e-47	6: Venular EC	MSX1
2.17774e-42	-0.35776	1	1	5.83635e-40	6: Venular EC	MEF2D
2.45051e-42	-0.493598	1	1	6.56736e-40	6: Venular EC	ZNF189
8.28867e-42	-0.472015	1	1	2.22136e-39	6: Venular EC	SREBF1
1.36959e-41	-1.3253	1	1	3.6705e-39	6: Venular EC	FOXF1
8.48028e-41	-0.407454	1	1	2.27271e-38	6: Venular EC	IRF8
3.14567e-40	-0.759223	1	1	8.4304e-38	6: Venular EC	IRF7
1.70131e-39	-1.37969	1	1	4.55951e-37	6: Venular EC	RARB
7.32092e-39	-1.11749	1	1	1.96201e-36	6: Venular EC	SP6
4.48297e-38	-0.626566	1	1	1.20144e-35	6: Venular EC	TBP
1.01093e-37	0.38526	1	1	2.70929e-35	6: Venular EC	TBX21
1.64163e-37	-0.870319	0.971	0.982	4.39957e-35	6: Venular EC	POU3F1
1.84677e-37	-0.311409	1	1	4.94935e-35	6: Venular EC	SMARCA4
5.03782e-37	-1.53737	1	1	1.35013e-34	6: Venular EC	SIN3A
1.4878e-35	-0.314526	1	1	3.98731e-33	6: Venular EC	CREB1
5.16057e-35	-0.755005	1	1	1.38303e-32	6: Venular EC	SP4
7.48931e-35	-0.515838	1	1	2.00714e-32	6: Venular EC	ATF6
8.76998e-34	2.20519	1	1	2.35036e-31	6: Venular EC	FOSL1
1.65329e-33	-1.42369	0.996	0.998	4.43083e-31	6: Venular EC	ETV5
2.49041e-33	0.739545	1	1	6.6743e-31	6: Venular EC	CEBPA
3.51653e-32	-0.522178	0.998	0.993	9.4243e-30	6: Venular EC	NR1H4
5.87993e-32	-0.837451	1	1	1.57582e-29	6: Venular EC	NRF1
2.78393e-31	1.17046	1	1	7.46094e-29	6: Venular EC	KLF6
3.06199e-30	-0.565006	1	1	8.20613e-28	6: Venular EC	REL
5.24569e-30	-0.375674	1	0.999	1.40585e-27	6: Venular EC	RUNX3
2.283e-29	0.268006	1	1	6.11843e-27	6: Venular EC	TRIM69
3.63589e-29	0.628792	1	1	9.74418e-27	6: Venular EC	MAFF
1.96845e-28	-0.477316	1	1	5.27545e-26	6: Venular EC	CUX1
2.37833e-27	-0.884166	1	1	6.37394e-25	6: Venular EC	UBTF
3.98272e-27	-0.294048	1	1	1.06737e-24	6: Venular EC	ZFX
7.1275e-26	-0.265015	1	0.999	1.91017e-23	6: Venular EC	RREB1
1.50701e-25	-0.423098	1	1	4.03879e-23	6: Venular EC	ZNF76
2.06524e-25	-0.468741	1	1	5.53485e-23	6: Venular EC	FOXN2
5.81418e-25	-0.36992	1	1	1.5582e-22	6: Venular EC	FOXJ3
2.46783e-24	-1.05561	1	1	6.61379e-22	6: Venular EC	PML
9.70424e-24	-0.493415	1	1	2.60074e-21	6: Venular EC	ELF4
1.02358e-23	-4.21776	1	1	2.74318e-21	6: Venular EC	TBX3
1.61173e-23	-0.403886	0.994	0.998	4.31944e-21	6: Venular EC	TAL1
1.97818e-23	-0.517021	1	1	5.30151e-21	6: Venular EC	KLF11
5.14585e-23	-0.369989	1	1	1.37909e-20	6: Venular EC	ELK4
1.72409e-22	-0.525557	1	1	4.62056e-20	6: Venular EC	FOXK1
1.85637e-22	-0.845821	1	1	4.97508e-20	6: Venular EC	HOXD10
1.24868e-21	-0.323516	1	1	3.34646e-19	6: Venular EC	FOXN3
1.71253e-21	-0.424671	1	1	4.58958e-19	6: Venular EC	ZC3H11A
1.86758e-21	-4.20103	1	1	5.00512e-19	6: Venular EC	ERF
3.57598e-20	1.05521	1	0.999	9.58362e-18	6: Venular EC	ZNF229
3.87931e-20	-0.616035	1	1	1.03965e-17	6: Venular EC	KLF3
5.76856e-20	0.662714	1	1	1.54597e-17	6: Venular EC	EGR1
3.56699e-19	-0.31215	1	1	9.55953e-17	6: Venular EC	YY2
4.15299e-19	-0.354266	1	1	1.113e-16	6: Venular EC	NR2F6
4.65284e-19	-0.625604	1	1	1.24696e-16	6: Venular EC	KDM5A
4.78285e-19	-1.04063	1	1	1.2818e-16	6: Venular EC	ZNF597
6.30765e-19	-1.0286	1	1	1.69045e-16	6: Venular EC	POLR2A
8.58087e-19	-0.716746	0.996	0.998	2.29967e-16	6: Venular EC	ARID3A
1.08951e-18	-0.76193	1	0.998	2.91988e-16	6: Venular EC	HES6
1.3378e-18	-4.97352	1	0.995	3.5853e-16	6: Venular EC	HEYL
2.44801e-17	-0.330637	1	1	6.56065e-15	6: Venular EC	THAP1
2.4846e-17	-5.8394	1	1	6.65873e-15	6: Venular EC	GATA5
6.78134e-17	0.397648	0.998	0.99	1.8174e-14	6: Venular EC	POU5F1B
1.02887e-16	-1.77013	1	1	2.75738e-14	6: Venular EC	IRF6
1.26527e-16	-0.728083	1	1	3.39094e-14	6: Venular EC	EP300
5.92264e-16	-1.08405	1	1	1.58727e-13	6: Venular EC	ZNF467
7.01448e-16	-2.88199	1	1	1.87988e-13	6: Venular EC	CEBPB
1.23433e-15	-2.27201	1	1	3.308e-13	6: Venular EC	MSX2
3.65375e-15	-0.345138	1	1	9.79204e-13	6: Venular EC	RXRA
4.57421e-15	-0.51374	1	0.998	1.22589e-12	6: Venular EC	SMAD3
1.65995e-14	-0.708814	1	1	4.44866e-12	6: Venular EC	TEAD4
8.01693e-14	0.352542	1	1	2.14854e-11	6: Venular EC	NFATC2
1.1913e-13	-0.335729	1	1	3.19269e-11	6: Venular EC	ZMIZ1
1.27474e-13	-0.571674	1	1	3.41629e-11	6: Venular EC	CREB3L4
2.28332e-13	-0.290687	1	1	6.11929e-11	6: Venular EC	EGR2
2.32632e-13	-0.54554	1	0.999	6.23455e-11	6: Venular EC	TCF12
3.85583e-13	-1.26088	1	1	1.03336e-10	6: Venular EC	SOX17
1.22113e-12	-0.368473	0.998	0.999	3.27262e-10	6: Venular EC	HNF4G
1.31608e-12	-1.07948	1	1	3.5271e-10	6: Venular EC	MEF2A
1.8805e-12	-1.5559	1	1	5.03974e-10	6: Venular EC	CREBL2
2.01298e-12	-1.72855	1	1	5.39479e-10	6: Venular EC	KDM5B
1.73924e-11	-0.849816	1	0.998	4.66117e-09	6: Venular EC	SUPT20H
1.7982e-11	-0.586692	1	1	4.81917e-09	6: Venular EC	ZEB1
1.0776e-10	-0.31847	1	1	2.88797e-08	6: Venular EC	STAT2
3.45775e-10	1.92068	1	1	9.26676e-08	6: Venular EC	RFX2
2.62054e-09	-0.739688	1	1	7.02305e-07	6: Venular EC	CHD1
3.31847e-09	-0.945354	0.994	0.998	8.89349e-07	6: Venular EC	TGIF2
4.11048e-08	-1.34455	1	1	1.10161e-05	6: Venular EC	IRF3
6.92648e-08	0.353368	1	1	1.8563e-05	6: Venular EC	TFAP4
9.98724e-08	-0.452455	0.977	0.967	2.67658e-05	6: Venular EC	HOXA3
1.35297e-07	-0.442342	1	1	3.62595e-05	6: Venular EC	NR2C2
8.61967e-07	-0.949374	1	1	0.000231007	6: Venular EC	JUNB
1.98193e-06	-1.51487	1	1	0.000531158	6: Venular EC	GTF2B
5.23921e-06	-8.14696	0.981	0.974	0.00140411	6: Venular EC	POU2F1
1.55398e-05	-0.477577	1	1	0.00416468	6: Venular EC	LUZP1
5.06651e-05	-3.01678	1	1	0.0135782	6: Venular EC	STAT3
5.34603e-05	-0.464984	1	1	0.0143274	6: Venular EC	HIVEP2
8.4067e-05	-3.60589	1	1	0.0225299	6: Venular EC	MAFB
5.01528e-84	0.94806	1	1	1.3441e-81	7: IGF2+ EC	SOX6
2.07591e-83	-1.58448	1	1	5.56344e-81	7: IGF2+ EC	PRDM1
2.91752e-80	1.30498	1	1	7.81894e-78	7: IGF2+ EC	KLF4
5.91118e-80	4.38545	1	1	1.5842e-77	7: IGF2+ EC	IRF6
2.27098e-75	-1.09191	1	1	6.08622e-73	7: IGF2+ EC	E2F3
1.01792e-74	-1.05687	1	1	2.72801e-72	7: IGF2+ EC	CREB3L2
5.72138e-73	-1.00497	1	1	1.53333e-70	7: IGF2+ EC	ETS2
4.10962e-65	-0.636891	1	1	1.10138e-62	7: IGF2+ EC	ZNF76
9.25882e-65	-1.87328	1	1	2.48136e-62	7: IGF2+ EC	ETS1
1.14294e-64	-1.75956	1	1	3.06308e-62	7: IGF2+ EC	SMAD1
2.68241e-64	-0.33171	1	1	7.18885e-62	7: IGF2+ EC	HCFC1
3.43666e-64	-0.546691	1	1	9.21025e-62	7: IGF2+ EC	ELK3
4.91947e-63	-1.43	1	1	1.31842e-60	7: IGF2+ EC	PML
6.36357e-61	-1.36051	1	1	1.70544e-58	7: IGF2+ EC	SP6
1.35793e-57	0.783099	1	1	3.63925e-55	7: IGF2+ EC	NR1D1
1.50737e-55	-0.81647	1	1	4.03976e-53	7: IGF2+ EC	KDM5A
5.57979e-55	-1.66545	1	1	1.49538e-52	7: IGF2+ EC	MAFK
6.54777e-55	0.979381	1	1	1.7548e-52	7: IGF2+ EC	STAT5A
1.45735e-53	-0.72789	1	1	3.90571e-51	7: IGF2+ EC	KLF11
3.48802e-53	-0.59478	1	1	9.3479e-51	7: IGF2+ EC	ERG
4.38157e-53	-1.80263	1	1	1.17426e-50	7: IGF2+ EC	HIC1
1.34414e-52	-1.30883	0.997	0.998	3.60229e-50	7: IGF2+ EC	SUPT20H
2.96537e-51	-0.564162	1	1	7.94718e-49	7: IGF2+ EC	ZNF189
3.23405e-51	-0.453974	1	1	8.66726e-49	7: IGF2+ EC	NR2F6
4.69358e-50	-0.907966	1	1	1.25788e-47	7: IGF2+ EC	SOX4
4.5833e-48	-0.534044	1	1	1.22832e-45	7: IGF2+ EC	ZC3H11A
1.49304e-46	-1.85412	1	1	4.00136e-44	7: IGF2+ EC	KDM5B
3.1349e-45	0.479534	1	0.993	8.40153e-43	7: IGF2+ EC	EMX2
9.43446e-45	-0.516447	1	0.997	2.52844e-42	7: IGF2+ EC	TAL1
9.87564e-44	0.330197	1	1	2.64667e-41	7: IGF2+ EC	RELA
3.42083e-41	-0.370434	1	1	9.16782e-39	7: IGF2+ EC	MEF2D
8.16978e-41	-0.252264	1	1	2.1895e-38	7: IGF2+ EC	ELF2
1.62453e-40	0.652194	1	1	4.35373e-38	7: IGF2+ EC	ATF3
3.59561e-40	0.447813	1	1	9.63624e-38	7: IGF2+ EC	JUN
1.3165e-38	-1.24897	1	1	3.52821e-36	7: IGF2+ EC	HLX
2.60412e-38	-0.890886	1	1	6.97905e-36	7: IGF2+ EC	HOXD10
6.4132e-38	-0.643385	1	1	1.71874e-35	7: IGF2+ EC	FOXO3
2.46437e-37	-1.66028	1	1	6.60452e-35	7: IGF2+ EC	BHLHE40
4.02291e-37	-0.297342	1	1	1.07814e-34	7: IGF2+ EC	DDIT3
5.3897e-37	-0.27998	1	0.999	1.44444e-34	7: IGF2+ EC	RREB1
5.67902e-37	-0.391477	1	1	1.52198e-34	7: IGF2+ EC	ELK4
6.36621e-37	-1.49014	1	1	1.70614e-34	7: IGF2+ EC	RARB
1.97364e-36	-0.557304	1	1	5.28937e-34	7: IGF2+ EC	CUX1
5.08883e-36	-0.853218	1	1	1.36381e-33	7: IGF2+ EC	ZEB1
7.44338e-36	-0.563224	1	1	1.99483e-33	7: IGF2+ EC	MAFB
1.69469e-35	-1.26091	1	1	4.54176e-33	7: IGF2+ EC	MEF2A
4.21596e-35	-0.391416	1	1	1.12988e-32	7: IGF2+ EC	RXRA
5.68994e-35	-0.428876	1	1	1.52491e-32	7: IGF2+ EC	TRIM28
6.44148e-35	-0.608507	1	1	1.72632e-32	7: IGF2+ EC	ETV6
7.25732e-35	-0.352201	1	1	1.94496e-32	7: IGF2+ EC	SMARCA4
1.91532e-34	-0.464955	1	1	5.13307e-32	7: IGF2+ EC	MAFG
1.78763e-33	-0.931095	1	1	4.79085e-31	7: IGF2+ EC	EP300
2.29678e-33	-0.363123	1	1	6.15537e-31	7: IGF2+ EC	FOXN3
3.02589e-33	-0.373333	1	1	8.10939e-31	7: IGF2+ EC	ZBTB7A
7.75494e-33	-1.11644	1	1	2.07832e-30	7: IGF2+ EC	KLF9
1.0481e-32	-0.646085	0.997	0.999	2.80892e-30	7: IGF2+ EC	TCF12
2.56231e-32	0.284599	1	1	6.86699e-30	7: IGF2+ EC	ZNF274
8.56429e-32	-0.437476	1	1	2.29523e-29	7: IGF2+ EC	SREBF1
2.03297e-31	-0.350738	1	1	5.44837e-29	7: IGF2+ EC	TAF1
4.64435e-31	-0.289209	1	1	1.24469e-28	7: IGF2+ EC	HOXA10
7.62195e-31	0.259781	1	1	2.04268e-28	7: IGF2+ EC	ETV2
1.01623e-30	-0.318454	1	1	2.7235e-28	7: IGF2+ EC	ZFX
1.2401e-30	-0.556258	1	1	3.32346e-28	7: IGF2+ EC	FOXK1
1.4067e-30	-0.789157	1	1	3.76994e-28	7: IGF2+ EC	KLF3
1.7292e-30	-0.760754	1	1	4.63425e-28	7: IGF2+ EC	LUZP1
1.86673e-30	-0.588205	1	1	5.00284e-28	7: IGF2+ EC	STAT2
2.23422e-30	-0.334183	1	1	5.9877e-28	7: IGF2+ EC	CTCF
4.28419e-30	0.384876	1	1	1.14816e-27	7: IGF2+ EC	XBP1
5.09716e-30	-0.296319	1	1	1.36604e-27	7: IGF2+ EC	PHF8
6.55637e-30	-0.385594	1	1	1.75711e-27	7: IGF2+ EC	FOXJ3
9.17504e-30	0.415116	1	1	2.45891e-27	7: IGF2+ EC	NFYC
2.92711e-29	-0.45781	1	1	7.84465e-27	7: IGF2+ EC	ZMIZ1
1.86022e-28	1.32387	1	1	4.9854e-26	7: IGF2+ EC	FOS
2.78586e-28	0.55965	1	1	7.46609e-26	7: IGF2+ EC	SOX17
2.92229e-28	-0.305097	1	1	7.83174e-26	7: IGF2+ EC	BRF1
1.92208e-27	1.02967	1	1	5.15117e-25	7: IGF2+ EC	EGR1
1.4254e-26	-0.492754	1	1	3.82007e-24	7: IGF2+ EC	TBL1XR1
5.94908e-26	-0.303316	1	1	1.59435e-23	7: IGF2+ EC	EZH2
6.98685e-26	-0.290283	1	1	1.87248e-23	7: IGF2+ EC	ESRRA
2.38069e-25	-0.327308	1	1	6.38026e-23	7: IGF2+ EC	YY2
4.03751e-25	0.881997	1	1	1.08205e-22	7: IGF2+ EC	JUNB
1.66109e-24	-0.527244	1	1	4.45171e-22	7: IGF2+ EC	CREB3L4
8.44597e-23	-0.690719	1	1	2.26352e-20	7: IGF2+ EC	NFIX
1.90875e-21	0.42267	1	1	5.11545e-19	7: IGF2+ EC	CEBPA
5.16744e-21	-1.43764	1	1	1.38487e-18	7: IGF2+ EC	SIN3A
2.07111e-19	-0.591457	1	1	5.55056e-17	7: IGF2+ EC	BCLAF1
3.77807e-19	-2.54211	1	1	1.01252e-16	7: IGF2+ EC	HOXD9
4.47173e-19	-4.58853	1	1	1.19842e-16	7: IGF2+ EC	LEF1
1.33291e-18	-0.575725	1	1	3.5722e-16	7: IGF2+ EC	RARA
8.89325e-18	-0.29754	1	0.999	2.38339e-15	7: IGF2+ EC	NR2C1
1.76661e-17	-1.33929	1	1	4.73452e-15	7: IGF2+ EC	IRF3
1.84432e-17	1.65406	1	0.98	4.94278e-15	7: IGF2+ EC	LHX1
6.02098e-17	-0.421844	1	1	1.61362e-14	7: IGF2+ EC	ATF6
6.51128e-17	-1.16937	1	1	1.74502e-14	7: IGF2+ EC	CREM
7.9996e-17	-1.28217	1	1	2.14389e-14	7: IGF2+ EC	FOSL2
9.53015e-17	-0.56447	1	1	2.55408e-14	7: IGF2+ EC	ATF5
1.16276e-16	-1.36367	0.997	0.998	3.11621e-14	7: IGF2+ EC	ETV5
5.04025e-16	-1.24935	1	1	1.35079e-13	7: IGF2+ EC	HIST1H2BN
6.14962e-16	-0.690769	1	0.998	1.6481e-13	7: IGF2+ EC	PPARA
4.279e-14	-0.630056	1	1	1.14677e-11	7: IGF2+ EC	TEAD2
5.74157e-14	-0.472574	1	1	1.53874e-11	7: IGF2+ EC	BCL3
1.05115e-13	-2.75802	1	1	2.81708e-11	7: IGF2+ EC	RARG
1.31274e-13	-0.443697	1	1	3.51815e-11	7: IGF2+ EC	ELF4
1.62204e-13	0.614977	1	1	4.34707e-11	7: IGF2+ EC	XRCC4
3.87161e-13	-1.63232	1	1	1.03759e-10	7: IGF2+ EC	ZNF322
1.49344e-12	-0.314459	1	1	4.00242e-10	7: IGF2+ EC	IRF2
3.96208e-12	0.462828	0.997	0.993	1.06184e-09	7: IGF2+ EC	NR1H4
4.21256e-12	-1.01993	1	1	1.12897e-09	7: IGF2+ EC	ZNF597
7.16043e-12	-0.778613	1	1	1.91899e-09	7: IGF2+ EC	NR2F2
1.70586e-11	-5.05699	1	1	4.57171e-09	7: IGF2+ EC	GATA5
2.41505e-11	-0.97438	1	1	6.47232e-09	7: IGF2+ EC	LHX6
3.24038e-11	-0.271718	1	1	8.68422e-09	7: IGF2+ EC	ETV3
3.94878e-11	-0.678564	1	0.997	1.05827e-08	7: IGF2+ EC	ARID3A
1.02973e-10	-0.514159	1	1	2.75967e-08	7: IGF2+ EC	REL
1.62279e-10	-4.15013	1	1	4.34908e-08	7: IGF2+ EC	ERF
2.14713e-10	-3.06815	1	1	5.75432e-08	7: IGF2+ EC	STAT3
9.61811e-10	-0.44451	1	1	2.57765e-07	7: IGF2+ EC	NR2C2
5.35817e-09	-0.3348	1	1	1.43599e-06	7: IGF2+ EC	IRF4
2.9508e-08	-0.808423	1	1	7.90815e-06	7: IGF2+ EC	GATA6
1.1546e-07	-1.91946	1	1	3.09434e-05	7: IGF2+ EC	IRF1
1.23679e-07	-0.918529	1	1	3.3146e-05	7: IGF2+ EC	FOXF1
1.26096e-07	-0.726652	1	1	3.37938e-05	7: IGF2+ EC	TEAD4
1.97169e-07	-0.86444	1	1	5.28414e-05	7: IGF2+ EC	FOSL1
3.26481e-07	-2.24646	1	1	8.7497e-05	7: IGF2+ EC	PPARG
5.92963e-07	-0.517479	0.99	0.991	0.000158914	7: IGF2+ EC	POU5F1B
1.00123e-06	-0.852308	1	1	0.000268329	7: IGF2+ EC	HIVEP2
1.01483e-06	-0.668996	1	1	0.000271975	7: IGF2+ EC	SP4
7.48581e-06	-1.51709	1	1	0.0020062	7: IGF2+ EC	KLF12
9.60727e-06	-0.674265	1	1	0.00257475	7: IGF2+ EC	CHD1
1.12833e-05	-0.319242	1	1	0.00302392	7: IGF2+ EC	ETV1
3.62898e-05	-0.677456	1	0.998	0.00972567	7: IGF2+ EC	HES6
9.02895e-05	-2.08691	1	1	0.0241976	7: IGF2+ EC	HES1
0.000103911	-1.51827	1	1	0.027848	7: IGF2+ EC	CREBL2
0.000161092	-3.27522	1	1	0.0431726	7: IGF2+ EC	TBX3
0.000165032	-4.65342	1	0.995	0.0442285	7: IGF2+ EC	HEYL
1.82925e-124	2.74792	1	1	4.90239e-122	8: Arterial EC	SOX17
8.99069e-124	3.55181	1	1	2.40951e-121	8: Arterial EC	HOXD9
4.69409e-113	3.07743	1	1	1.25802e-110	8: Arterial EC	MSX1
6.60546e-111	1.78049	1	1	1.77026e-108	8: Arterial EC	IRF6
5.31445e-110	1.3464	1	1	1.42427e-107	8: Arterial EC	GATA2
6.38857e-106	1.0854	1	1	1.71214e-103	8: Arterial EC	FOXN2
2.43736e-102	1.75572	1	1	6.53212e-100	8: Arterial EC	KLF12
3.47351e-100	0.727196	1	1	9.309e-98	8: Arterial EC	NFIL3
4.35779e-95	2.40983	1	1	1.16789e-92	8: Arterial EC	MSX2
4.04625e-93	1.4645	1	1	1.08439e-90	8: Arterial EC	HOXD10
9.41103e-92	1.33089	1	1	2.52216e-89	8: Arterial EC	FOXF1
2.08974e-84	1.47311	1	1	5.60051e-82	8: Arterial EC	HOXD1
3.38651e-84	2.37416	1	1	9.07584e-82	8: Arterial EC	PPARG
5.58725e-79	0.834935	1	1	1.49738e-76	8: Arterial EC	UBTF
5.74482e-70	0.511716	1	1	1.53961e-67	8: Arterial EC	RELA
2.81577e-67	0.474861	1	1	7.54626e-65	8: Arterial EC	ATF6
6.82443e-64	0.417938	1	1	1.82895e-61	8: Arterial EC	SOX6
2.00182e-56	0.50911	1	1	5.36487e-54	8: Arterial EC	ELF4
4.40488e-56	-0.565701	1	1	1.18051e-53	8: Arterial EC	SIN3A
1.26821e-51	3.93815	1	0.998	3.39881e-49	8: Arterial EC	SMAD3
9.11434e-50	0.475638	1	1	2.44264e-47	8: Arterial EC	KLF3
4.67131e-49	0.698865	1	1	1.25191e-46	8: Arterial EC	BHLHE40
3.88293e-48	0.259264	1	1	1.04062e-45	8: Arterial EC	FOXO4
1.70706e-44	0.402594	1	1	4.57492e-42	8: Arterial EC	ERG
4.68018e-44	0.474445	1	1	1.25429e-41	8: Arterial EC	ETV7
4.93349e-44	0.813621	1	1	1.32217e-41	8: Arterial EC	TBP
1.56625e-40	-3.4625	1	1	4.19754e-38	8: Arterial EC	STAT1
1.81451e-39	0.293298	1	1	4.8629e-37	8: Arterial EC	ZFX
1.04666e-38	1.34358	1	1	2.80504e-36	8: Arterial EC	KLF6
1.75514e-38	0.284095	1	1	4.70376e-36	8: Arterial EC	ZMIZ1
8.49859e-38	1.11942	1	1	2.27762e-35	8: Arterial EC	FOSL1
3.7021e-30	0.612117	1	1	9.92163e-28	8: Arterial EC	MYC
1.02049e-29	0.257145	1	1	2.73492e-27	8: Arterial EC	KLF9
4.89686e-29	-0.282189	1	1	1.31236e-26	8: Arterial EC	MAFK
9.00841e-29	-0.697508	1	0.997	2.41425e-26	8: Arterial EC	TGIF2
1.57244e-27	0.746729	1	1	4.21413e-25	8: Arterial EC	TEAD4
6.31709e-26	-0.265124	1	1	1.69298e-23	8: Arterial EC	TAF7
2.98633e-25	0.449979	1	1	8.00336e-23	8: Arterial EC	FOSL2
2.35141e-24	-0.659331	1	1	6.30179e-22	8: Arterial EC	IRF7
4.87197e-24	-0.574531	1	0.997	1.30569e-21	8: Arterial EC	TAL1
7.85006e-24	0.881984	1	1	2.10382e-21	8: Arterial EC	KLF4
1.15582e-22	-0.294842	1	0.982	3.09761e-20	8: Arterial EC	FOXS1
1.85075e-21	-0.493352	1	1	4.96001e-19	8: Arterial EC	IRF2
3.39894e-19	-4.43706	1	0.995	9.10917e-17	8: Arterial EC	HEYL
5.13811e-18	-1.29371	1	1	1.37701e-15	8: Arterial EC	IRF1
6.66944e-17	0.352312	1	1	1.78741e-14	8: Arterial EC	BCL3
6.70203e-17	-1.88173	1	1	1.79614e-14	8: Arterial EC	GTF2B
1.40682e-16	-1.19745	1	1	3.77028e-14	8: Arterial EC	IRF8
2.76853e-16	-0.337199	1	1	7.41965e-14	8: Arterial EC	ETV1
1.26418e-15	-0.407835	1	1	3.388e-13	8: Arterial EC	XBP1
3.07457e-15	-0.720432	1	1	8.23984e-13	8: Arterial EC	NFIX
3.70791e-15	-0.368683	0.996	1	9.93721e-13	8: Arterial EC	RUNX3
1.82005e-14	-1.52949	1	1	4.87773e-12	8: Arterial EC	TCF21
1.53122e-12	-1.27085	1	1	4.10367e-10	8: Arterial EC	ZNF217
1.81191e-12	-0.308408	1	1	4.85593e-10	8: Arterial EC	YY2
4.68646e-12	-0.309191	1	1	1.25597e-09	8: Arterial EC	ETS1
7.02975e-12	-6.2181	1	1	1.88397e-09	8: Arterial EC	TBX3
9.81977e-12	0.251374	1	1	2.6317e-09	8: Arterial EC	THAP1
1.2809e-09	-7.37936	1	1	3.43281e-07	8: Arterial EC	GATA5
1.72003e-09	-0.455936	0.979	0.968	4.60968e-07	8: Arterial EC	HOXA3
3.31036e-09	-0.386818	1	1	8.87175e-07	8: Arterial EC	EGR3
1.07126e-08	-0.316566	1	1	2.87096e-06	8: Arterial EC	HIVEP2
1.27271e-08	-0.586209	1	1	3.41086e-06	8: Arterial EC	NRF1
1.38504e-07	-1.04769	1	1	3.71192e-05	8: Arterial EC	IRF5
1.88172e-07	-0.634234	1	1	5.043e-05	8: Arterial EC	SOX4
2.16539e-07	-1.35795	1	1	5.80325e-05	8: Arterial EC	HIC1
5.71595e-07	-1.23029	1	1	0.000153187	8: Arterial EC	ZNF467
8.37277e-07	-3.1381	0.983	0.982	0.00022439	8: Arterial EC	LHX1
1.45756e-06	-0.662517	1	1	0.000390625	8: Arterial EC	SP4
3.29751e-06	-0.363109	1	1	0.000883732	8: Arterial EC	NFYC
4.71319e-06	-0.672587	1	1	0.00126313	8: Arterial EC	POLR2A
1.04987e-05	-4.51337	1	1	0.00281364	8: Arterial EC	LEF1
1.82923e-05	-4.16358	1	1	0.00490235	8: Arterial EC	ERF
2.57146e-05	-0.499172	1	1	0.00689151	8: Arterial EC	ETS2
2.61044e-05	-0.477878	1	1	0.00699597	8: Arterial EC	BCLAF1
6.06891e-113	2.88029	1	1	1.62647e-110	9: FCN3+ EC	GATA6
1.06342e-78	1.24324	1	1	2.84998e-76	9: FCN3+ EC	ETS2
6.00204e-68	1.49731	1	1	1.60855e-65	9: FCN3+ EC	IRF5
2.04579e-63	0.840941	1	1	5.48273e-61	9: FCN3+ EC	CEBPB
6.68158e-62	1.30939	1	1	1.79066e-59	9: FCN3+ EC	TEAD2
4.95549e-60	-0.523985	1	1	1.32807e-57	9: FCN3+ EC	TBX3
3.56491e-59	-1.68505	1	1	9.55397e-57	9: FCN3+ EC	GATA5
7.04329e-46	0.398901	1	1	1.8876e-43	9: FCN3+ EC	NR2F2
9.31923e-42	0.255477	1	1	2.49755e-39	9: FCN3+ EC	TAF7
4.71921e-41	3.07821	1	1	1.26475e-38	9: FCN3+ EC	HES1
6.99752e-41	1.01703	1	1	1.87534e-38	9: FCN3+ EC	RARB
1.04578e-37	0.567578	1	1	2.80268e-35	9: FCN3+ EC	NFYC
2.04261e-33	0.638294	1	1	5.47421e-31	9: FCN3+ EC	BCL3
1.82866e-32	0.759176	1	1	4.9008e-30	9: FCN3+ EC	TEAD4
2.36085e-32	-0.370512	1	1	6.32708e-30	9: FCN3+ EC	HIC1
3.80647e-27	-4.45367	1	1	1.02013e-24	9: FCN3+ EC	MSX2
4.55597e-27	1.04918	1	1	1.221e-24	9: FCN3+ EC	CEBPD
4.90885e-26	-0.353477	1	1	1.31557e-23	9: FCN3+ EC	RUNX2
2.12012e-25	-0.375975	1	1	5.68192e-23	9: FCN3+ EC	STAT5A
2.54966e-25	-0.651944	1	1	6.83308e-23	9: FCN3+ EC	NFATC2
4.30416e-25	-2.58469	1	1	1.15351e-22	9: FCN3+ EC	RFX2
2.49269e-24	0.261637	1	1	6.68042e-22	9: FCN3+ EC	NFYB
6.24739e-24	-1.57635	1	1	1.6743e-21	9: FCN3+ EC	KLF6
2.5218e-23	-0.460741	1	1	6.75842e-21	9: FCN3+ EC	IRF8
1.74489e-22	-0.706837	1	1	4.67631e-20	9: FCN3+ EC	BATF
7.37937e-22	-0.752481	1	1	1.97767e-19	9: FCN3+ EC	HOXD1
4.09657e-20	-0.556154	1	1	1.09788e-17	9: FCN3+ EC	FOXK1
5.35082e-20	-1.46692	1	1	1.43402e-17	9: FCN3+ EC	FOXF1
5.9909e-20	0.283513	1	1	1.60556e-17	9: FCN3+ EC	PBX3
1.31445e-18	-0.353016	1	1	3.52272e-16	9: FCN3+ EC	NFIL3
2.17994e-18	-3.5811	1	1	5.84223e-16	9: FCN3+ EC	HOXD9
8.3299e-17	-2.05772	1	1	2.23241e-14	9: FCN3+ EC	KLF12
1.0711e-16	-0.285781	1	1	2.87055e-14	9: FCN3+ EC	SP3
1.42749e-15	-1.58765	0.991	0.999	3.82568e-13	9: FCN3+ EC	SMAD3
4.20037e-15	0.290237	1	1	1.1257e-12	9: FCN3+ EC	MYC
4.58314e-15	-3.99262	1	1	1.22828e-12	9: FCN3+ EC	LEF1
1.72897e-14	0.65256	1	1	4.63363e-12	9: FCN3+ EC	MAFF
1.80277e-14	-1.52861	1	1	4.83142e-12	9: FCN3+ EC	SOX17
2.64964e-14	0.623177	1	1	7.10102e-12	9: FCN3+ EC	CEBPA
2.76077e-14	-0.475383	1	1	7.39886e-12	9: FCN3+ EC	FOXN2
8.47455e-13	-0.255545	1	1	2.27118e-10	9: FCN3+ EC	ZNF229
1.5789e-12	-1.53621	1	1	4.23146e-10	9: FCN3+ EC	FOSL1
3.23277e-12	-3.41243	1	1	8.66381e-10	9: FCN3+ EC	IRF6
3.89793e-12	0.533934	1	1	1.04465e-09	9: FCN3+ EC	HMGB1
1.03666e-11	-0.455035	1	1	2.77824e-09	9: FCN3+ EC	GATA2
1.15553e-11	-0.273705	1	1	3.09681e-09	9: FCN3+ EC	SOX6
1.61712e-11	-0.849231	0.995	0.997	4.33388e-09	9: FCN3+ EC	TGIF2
1.92414e-11	-0.573124	1	1	5.1567e-09	9: FCN3+ EC	RARG
9.72826e-11	-0.266907	1	1	2.60717e-08	9: FCN3+ EC	ZBTB7B
1.65352e-10	-0.289972	1	1	4.43143e-08	9: FCN3+ EC	ELK1
2.18881e-10	-0.693038	1	1	5.86601e-08	9: FCN3+ EC	SP4
3.47169e-10	-0.356204	1	1	9.30413e-08	9: FCN3+ EC	RUNX3
7.65017e-10	-0.846593	1	1	2.05025e-07	9: FCN3+ EC	UBTF
3.90406e-09	-0.427515	1	1	1.04629e-06	9: FCN3+ EC	ETS1
5.59481e-09	-0.330079	1	1	1.49941e-06	9: FCN3+ EC	ELK4
6.6551e-09	0.317992	0.995	0.994	1.78357e-06	9: FCN3+ EC	NR1H4
6.66926e-09	-0.78474	1	1	1.78736e-06	9: FCN3+ EC	E2F3
1.10605e-08	-0.471565	1	1	2.96421e-06	9: FCN3+ EC	ELF4
1.92436e-08	-0.825727	0.991	0.98	5.15728e-06	9: FCN3+ EC	POU3F1
1.95653e-08	-0.406309	1	1	5.24351e-06	9: FCN3+ EC	HOXC8
1.99278e-08	-2.42399	1	1	5.34065e-06	9: FCN3+ EC	TCF21
2.18747e-08	-0.258586	1	1	5.86241e-06	9: FCN3+ EC	CTCF
2.32909e-08	-5.64504	1	0.995	6.24197e-06	9: FCN3+ EC	HEYL
2.42791e-08	-0.321503	1	1	6.5068e-06	9: FCN3+ EC	CREB5
9.91125e-08	1.44303	1	1	2.65622e-05	9: FCN3+ EC	FOS
1.40888e-07	1.24247	1	1	3.77579e-05	9: FCN3+ EC	JUNB
1.54083e-07	-0.684061	1	0.998	4.12943e-05	9: FCN3+ EC	ARID3A
2.38381e-07	-1.30801	1	1	6.38862e-05	9: FCN3+ EC	IRF3
2.49801e-07	-0.291759	1	1	6.69468e-05	9: FCN3+ EC	RELB
3.09413e-07	-0.297877	1	1	8.29227e-05	9: FCN3+ EC	STAT4
4.44288e-07	-0.34306	1	1	0.000119069	9: FCN3+ EC	TBL1XR1
4.83267e-07	-1.35342	1	1	0.000129516	9: FCN3+ EC	MAFK
4.97403e-07	-1.00608	1	1	0.000133304	9: FCN3+ EC	FOXP1
1.05368e-06	2.05961	1	1	0.000282386	9: FCN3+ EC	EGR1
1.12649e-06	-0.414459	1	1	0.000301899	9: FCN3+ EC	ATF6
1.33489e-06	-0.348014	1	1	0.000357751	9: FCN3+ EC	NR2C2
1.91392e-06	-0.682675	0.991	0.982	0.000512931	9: FCN3+ EC	FOXS1
2.83179e-06	-0.293319	1	1	0.00075892	9: FCN3+ EC	ETV1
3.21153e-06	-8.57016	0.982	0.975	0.000860689	9: FCN3+ EC	POU2F1
3.71109e-06	-1.35966	1	1	0.000994571	9: FCN3+ EC	SIN3A
4.07628e-06	-0.467423	1	1	0.00109244	9: FCN3+ EC	FOXO3
4.81703e-06	-2.42306	1	0.981	0.00129096	9: FCN3+ EC	LHX1
5.14341e-06	-0.921199	1	1	0.00137843	9: FCN3+ EC	POLR2A
1.23767e-05	-0.471197	1	1	0.00331697	9: FCN3+ EC	NFATC1
2.31862e-05	-1.00038	1	1	0.00621391	9: FCN3+ EC	ZNF467
3.35035e-05	-0.69864	1	1	0.00897893	9: FCN3+ EC	HOXD10
3.7977e-05	0.258997	1	1	0.0101778	9: FCN3+ EC	ATF3
5.89177e-05	-1.73362	1	1	0.0157899	9: FCN3+ EC	IRF1
0.000102408	-1.9256	1	1	0.0274454	9: FCN3+ EC	HIST1H2BN
4.91098e-34	7.99801	1	1	1.31614e-31	10: Pericyte EC	TCF21
5.27563e-34	11.4075	1	0.996	1.41387e-31	10: Pericyte EC	HEYL
4.56939e-33	10.2693	1	1	1.2246e-30	10: Pericyte EC	STAT1
3.63431e-32	6.04124	1	0.982	9.73994e-30	10: Pericyte EC	FOXS1
6.42774e-31	2.30124	1	1	1.72263e-28	10: Pericyte EC	HOXC8
2.84447e-27	6.50216	1	1	7.62318e-25	10: Pericyte EC	IRF7
6.52028e-17	0.605788	1	1	1.74743e-14	10: Pericyte EC	HOXA10
6.60065e-16	0.651286	1	1	1.76897e-13	10: Pericyte EC	SP3
1.29142e-14	5.60908	1	1	3.46101e-12	10: Pericyte EC	NFIX
3.93634e-14	0.462906	1	1	1.05494e-11	10: Pericyte EC	ELK1
7.14948e-14	0.610341	1	1	1.91606e-11	10: Pericyte EC	ZMIZ1
1.64991e-13	0.263141	1	1	4.42175e-11	10: Pericyte EC	MXI1
5.91546e-13	0.926969	1	1	1.58534e-10	10: Pericyte EC	HOXD10
6.8268e-11	-0.295143	1	1	1.82958e-08	10: Pericyte EC	CEBPZ
1.06704e-09	1.76287	1	1	2.85968e-07	10: Pericyte EC	ETV7
1.30801e-09	3.31321	1	1	3.50546e-07	10: Pericyte EC	TRIM28
3.09397e-09	0.309619	1	1	8.29183e-07	10: Pericyte EC	HOXD9
1.14313e-08	-0.474471	1	1	3.0636e-06	10: Pericyte EC	ELF1
1.33478e-08	0.930819	1	1	3.57721e-06	10: Pericyte EC	SMAD1
4.04707e-08	-0.705513	1	1	1.08461e-05	10: Pericyte EC	MSX2
8.4347e-08	0.369969	1	1	2.2605e-05	10: Pericyte EC	SOX4
1.09913e-07	-1.4304	1	1	2.94566e-05	10: Pericyte EC	IRF3
1.47346e-07	-0.406741	1	1	3.94888e-05	10: Pericyte EC	RUNX3
1.82265e-07	0.643444	1	1	4.88471e-05	10: Pericyte EC	SOX17
2.30755e-07	-1.09513	1	1	6.18423e-05	10: Pericyte EC	STAT6
2.36239e-07	-0.635188	1	1	6.3312e-05	10: Pericyte EC	ETV6
6.6098e-07	-0.395143	1	0.994	0.000177143	10: Pericyte EC	EMX2
6.87982e-07	-0.848707	1	1	0.000184379	10: Pericyte EC	CHD1
7.21452e-07	0.31927	1	1	0.000193349	10: Pericyte EC	GATA2
9.64877e-07	-1.24665	1	1	0.000258587	10: Pericyte EC	GATA6
1.82851e-06	-0.393829	1	1	0.00049004	10: Pericyte EC	FOXJ3
3.41338e-06	-4.27319	1	1	0.000914785	10: Pericyte EC	ERF
4.20193e-06	-0.848012	1	1	0.00112612	10: Pericyte EC	NRF1
4.94397e-06	0.326383	1	1	0.00132498	10: Pericyte EC	E2F3
7.17291e-06	-3.20795	1	1	0.00192234	10: Pericyte EC	STAT3
7.71027e-06	-0.564762	1	1	0.00206635	10: Pericyte EC	ATF5
7.80417e-06	-0.41305	1	1	0.00209152	10: Pericyte EC	IKZF1
9.37043e-06	-2.0435	1	1	0.00251128	10: Pericyte EC	IRF1
1.00137e-05	-3.06058	0.96	0.982	0.00268366	10: Pericyte EC	LHX1
1.24209e-05	-0.459638	1	0.968	0.0033288	10: Pericyte EC	HOXA3
1.37493e-05	-0.779651	1	1	0.0036848	10: Pericyte EC	FOSL1
2.15459e-05	-0.360122	1	1	0.00577431	10: Pericyte EC	KLF12
2.28938e-05	-0.389388	1	1	0.00613553	10: Pericyte EC	MAFG
2.68825e-05	0.348153	1	1	0.0072045	10: Pericyte EC	ZNF76
3.22968e-05	0.274899	1	1	0.00865553	10: Pericyte EC	CREB3L2
3.51165e-05	-0.80913	0.98	0.981	0.00941123	10: Pericyte EC	POU3F1
3.6118e-05	-0.302802	1	0.976	0.00967964	10: Pericyte EC	ZNF628
3.61222e-05	-0.343275	1	1	0.00968074	10: Pericyte EC	FOXN3
3.72346e-05	-0.490007	1	1	0.00997886	10: Pericyte EC	NR2C2
5.89195e-05	-0.253426	1	1	0.0157904	10: Pericyte EC	POLR3G
7.19568e-05	-0.415757	1	1	0.0192844	10: Pericyte EC	RARG
9.32594e-05	-0.69225	1	0.998	0.0249935	10: Pericyte EC	HES6
0.000110854	-0.316379	1	1	0.0297089	10: Pericyte EC	RUNX2
0.000179108	-0.600807	1	0.999	0.0480008	10: Pericyte EC	TCF12
1.86407e-11	2.43516	1	1	4.99571e-09	11: Cycling EC	MAZ
2.25697e-11	1.96022	1	1	6.04869e-09	11: Cycling EC	RAD21
2.71225e-11	3.63289	1	1	7.26883e-09	11: Cycling EC	SPI1
4.26265e-10	0.96507	1	1	1.14239e-07	11: Cycling EC	SAP30
1.08975e-09	9.04865	1	1	2.92053e-07	11: Cycling EC	HIST1H2BN
1.19832e-07	-1.15302	1	1	3.21149e-05	11: Cycling EC	NFYC
1.58858e-06	0.95854	1	1	0.000425739	11: Cycling EC	NFATC2
2.50144e-06	0.450314	1	1	0.000670385	11: Cycling EC	NFATC1
3.24126e-06	-2.45627	1	1	0.000868657	11: Cycling EC	RARB
5.17687e-06	-0.526603	0.875	0.969	0.0013874	11: Cycling EC	HOXA3
5.44381e-06	1.24219	1	1	0.00145894	11: Cycling EC	FOXO4
6.64643e-06	0.786315	1	1	0.00178124	11: Cycling EC	SOX4
8.82716e-06	1.58619	1	1	0.00236568	11: Cycling EC	RFX2
9.38855e-06	-0.392373	1	1	0.00251613	11: Cycling EC	NR2C1
1.02433e-05	-0.49726	1	0.998	0.00274521	11: Cycling EC	SMAD3
1.49286e-05	0.389181	1	1	0.00400087	11: Cycling EC	CREB5
4.84408e-05	-0.801031	1	1	0.0129821	11: Cycling EC	FOXO3
5.78014e-05	-0.8404	1	1	0.0154908	11: Cycling EC	TBP
5.86831e-05	0.55849	1	1	0.0157271	11: Cycling EC	TP53
9.13724e-05	-0.550749	1	1	0.0244878	11: Cycling EC	ELF1
0.000106847	-3.1304	0.938	0.982	0.0286349	11: Cycling EC	LHX1
0.000111147	0.325161	1	1	0.0297875	11: Cycling EC	NFKB1
0.000128869	-0.761063	1	1	0.0345369	11: Cycling EC	GATA2
6.48291e-20	6.74415	1	1	1.73742e-17	12: Lymphatic EC	IRF8
4.05327e-19	2.19326	1	1	1.08628e-16	12: Lymphatic EC	CREB5
1.0147e-18	4.40276	1	1	2.71939e-16	12: Lymphatic EC	NFATC1
5.11109e-15	0.870838	1	1	1.36977e-12	12: Lymphatic EC	NFKB1
3.56765e-13	2.0398	1	1	9.5613e-11	12: Lymphatic EC	NFATC2
4.31223e-11	-2.12297	1	1	1.15568e-08	12: Lymphatic EC	ETS1
6.1072e-11	-4.23987	1	1	1.63673e-08	12: Lymphatic EC	RARG
6.1185e-11	-0.288022	1	1	1.63976e-08	12: Lymphatic EC	USF2
1.36906e-10	1.37348	1	1	3.66909e-08	12: Lymphatic EC	MAFF
3.16545e-10	3.2778	1	1	8.48341e-08	12: Lymphatic EC	RFX2
6.47817e-10	2.5387	1	1	1.73615e-07	12: Lymphatic EC	KLF6
1.65655e-09	-0.713112	1	1	4.43956e-07	12: Lymphatic EC	ATF6
8.69838e-09	1.18909	1	1	2.33117e-06	12: Lymphatic EC	MYC
2.82065e-08	-0.692449	1	1	7.55935e-06	12: Lymphatic EC	FOXN2
4.88117e-08	-1.44058	1	1	1.30815e-05	12: Lymphatic EC	KLF9
8.09956e-08	-1.83018	1	1	2.17068e-05	12: Lymphatic EC	MSX1
8.67028e-08	-0.422314	1	1	2.32364e-05	12: Lymphatic EC	EZH2
9.04224e-08	-1.44911	1	1	2.42332e-05	12: Lymphatic EC	PML
1.38136e-07	2.45497	1	1	3.70205e-05	12: Lymphatic EC	FOSL1
1.70556e-07	-0.728037	1	1	4.57089e-05	12: Lymphatic EC	GATA2
4.53858e-07	-0.482923	1	1	0.000121634	12: Lymphatic EC	TRIM28
6.83762e-07	-0.765542	1	1	0.000183248	12: Lymphatic EC	FOXO3
1.08834e-06	0.630758	1	1	0.000291674	12: Lymphatic EC	XBP1
1.23418e-06	-0.411785	1	1	0.00033076	12: Lymphatic EC	RXRA
2.97865e-06	-0.583857	1	1	0.000798279	12: Lymphatic EC	ERG
3.90908e-06	-3.16474	1	1	0.00104763	12: Lymphatic EC	PPARG
4.09812e-06	-1.48903	1	1	0.0010983	12: Lymphatic EC	MAFK
4.28168e-06	-0.530283	1	1	0.00114749	12: Lymphatic EC	ZMIZ1
5.15178e-06	-0.876576	1	1	0.00138068	12: Lymphatic EC	HOXD10
5.39264e-06	-0.482676	0.97	0.994	0.00144523	12: Lymphatic EC	EMX2
5.94786e-06	-0.283237	1	1	0.00159403	12: Lymphatic EC	FOXO4
6.12542e-06	-0.575978	1	1	0.00164161	12: Lymphatic EC	ZNF76
6.62837e-06	-0.391654	1	1	0.0017764	12: Lymphatic EC	ZBTB7A
8.12975e-06	-0.425426	1	1	0.00217877	12: Lymphatic EC	NFIL3
9.1871e-06	-1.3473	1	1	0.00246214	12: Lymphatic EC	GATA6
1.0918e-05	-1.18288	1	1	0.00292602	12: Lymphatic EC	SP6
1.26181e-05	-0.310389	1	1	0.00338165	12: Lymphatic EC	HOXB2
1.40737e-05	-1.22579	1	1	0.00377174	12: Lymphatic EC	ZNF322
1.75227e-05	0.319299	1	1	0.00469609	12: Lymphatic EC	RUNX2
1.83601e-05	-0.889272	1	1	0.0049205	12: Lymphatic EC	KLF3
1.86707e-05	-3.82957	1	1	0.00500375	12: Lymphatic EC	CEBPB
2.01629e-05	-0.758189	1	1	0.00540366	12: Lymphatic EC	NRF1
2.26158e-05	-0.783105	1	1	0.00606103	12: Lymphatic EC	NR1D1
2.35091e-05	-1.8089	1	1	0.00630045	12: Lymphatic EC	RARB
2.41085e-05	-1.30331	1	1	0.00646107	12: Lymphatic EC	TEAD4
2.56946e-05	-0.546372	1	1	0.00688615	12: Lymphatic EC	ELF4
3.27697e-05	-2.19466	1	1	0.00878228	12: Lymphatic EC	KLF12
5.79488e-05	-1.23743	1	1	0.0155303	12: Lymphatic EC	FOXF1
8.16228e-05	-0.319903	1	1	0.0218749	12: Lymphatic EC	NR2C1
0.000101008	0.336662	1	1	0.0270702	12: Lymphatic EC	ETV2
0.000110117	-1.89852	1	1	0.0295115	12: Lymphatic EC	SOX17
0.000116329	0.47191	1	0.991	0.0311762	12: Lymphatic EC	POU5F1B
0.000182739	0.409006	1	0.999	0.0489742	12: Lymphatic EC	BACH2

## Sheet: Epi
p_val	avg_log2FC	pct.1	pct.2	p_val_adj	cluster	regulon
4.73512e-281	2.70502	1	1	1.27375e-278	1: PT PRAP1+	MAF
1.70252e-242	0.79409	1	1	4.57977e-240	1: PT PRAP1+	PPARA
1.34056e-233	1.60467	1	1	3.6061e-231	1: PT PRAP1+	HNF4A
1.51009e-221	0.752076	1	1	4.06214e-219	1: PT PRAP1+	NR1H4
1.69914e-201	0.623129	1	1	4.5707e-199	1: PT PRAP1+	RXRA
4.34666e-169	0.484451	1	1	1.16925e-166	1: PT PRAP1+	TFEC
2.37446e-167	1.00287	1	1	6.38731e-165	1: PT PRAP1+	HNF1A
2.51517e-166	0.573061	1	1	6.76582e-164	1: PT PRAP1+	THAP1
2.56226e-152	0.805832	1	1	6.89249e-150	1: PT PRAP1+	HNF4G
4.00519e-139	-1.81364	1	1	1.0774e-136	1: PT PRAP1+	SOX4
6.66024e-131	-1.8048	1	1	1.7916e-128	1: PT PRAP1+	KLF5
1.53394e-130	-1.00252	0.999	1	4.12631e-128	1: PT PRAP1+	HOXB9
4.39001e-123	-1.17467	1	1	1.18091e-120	1: PT PRAP1+	FOSL1
1.63874e-116	-2.55458	1	1	4.40822e-114	1: PT PRAP1+	KLF6
1.26057e-115	0.474114	1	1	3.39094e-113	1: PT PRAP1+	NFIL3
1.80969e-115	-0.482857	1	1	4.86808e-113	1: PT PRAP1+	MITF
1.844e-109	-0.432947	0.919	0.97	4.96037e-107	1: PT PRAP1+	RARG
6.23411e-104	0.589876	1	1	1.67698e-101	1: PT PRAP1+	ERF
9.54053e-104	-2.58657	1	1	2.5664e-101	1: PT PRAP1+	DDIT3
2.29911e-99	-2.98866	1	1	6.18461e-97	1: PT PRAP1+	FOS
3.47088e-95	-2.72932	1	1	9.33667e-93	1: PT PRAP1+	EGR1
5.47578e-95	-2.63491	1	1	1.47299e-92	1: PT PRAP1+	JUNB
1.84741e-94	-2.81021	1	1	4.96953e-92	1: PT PRAP1+	KLF4
3.30597e-94	0.431379	1	1	8.89305e-92	1: PT PRAP1+	IKZF1
1.01343e-93	-0.566896	0.999	1	2.72613e-91	1: PT PRAP1+	HOXD9
1.22045e-92	-0.38729	1	1	3.283e-90	1: PT PRAP1+	CREM
1.37938e-86	-0.296088	1	1	3.71054e-84	1: PT PRAP1+	JUND
1.90873e-86	-3.15243	1	1	5.13449e-84	1: PT PRAP1+	MAFF
1.46114e-84	-3.67166	1	1	3.93046e-82	1: PT PRAP1+	FOSB
1.32133e-81	0.546206	1	1	3.55438e-79	1: PT PRAP1+	HCFC1
7.7416e-81	-0.351101	0.999	1	2.08249e-78	1: PT PRAP1+	HOXD10
2.23639e-80	-3.65551	1	1	6.01589e-78	1: PT PRAP1+	ATF3
6.96041e-80	-1.85932	1	1	1.87235e-77	1: PT PRAP1+	ELF3
3.57948e-79	-0.366632	1	1	9.62881e-77	1: PT PRAP1+	SMARCA4
4.38987e-79	-2.8698	1	1	1.18088e-76	1: PT PRAP1+	JUN
2.75263e-78	0.572421	1	0.938	7.40458e-76	1: PT PRAP1+	ZBTB14
3.05028e-77	-0.942513	0.969	0.981	8.20525e-75	1: PT PRAP1+	HOXB8
3.06059e-71	-4.1182	1	1	8.23298e-69	1: PT PRAP1+	KLF2
4.10488e-70	-0.385073	0.985	0.987	1.10421e-67	1: PT PRAP1+	EGR3
1.92361e-67	-0.304991	1	1	5.1745e-65	1: PT PRAP1+	STAT1
1.78833e-65	-0.348554	0.994	0.998	4.81062e-63	1: PT PRAP1+	REL
6.03898e-65	-0.260688	1	1	1.62448e-62	1: PT PRAP1+	FOSL2
7.82296e-63	-3.49027	1	1	2.10438e-60	1: PT PRAP1+	MAFB
2.59247e-62	-0.564631	1	1	6.97375e-60	1: PT PRAP1+	ESRRG
9.60508e-60	-0.819286	1	1	2.58377e-57	1: PT PRAP1+	TP63
1.26362e-59	-0.39998	1	1	3.39915e-57	1: PT PRAP1+	SREBF2
5.37462e-59	-0.914198	1	0.999	1.44577e-56	1: PT PRAP1+	BATF3
4.52064e-57	-4.67292	1	1	1.21605e-54	1: PT PRAP1+	IRF1
5.88307e-57	-0.379774	0.999	1	1.58255e-54	1: PT PRAP1+	HOXA7
7.42444e-57	-0.3142	0.965	0.993	1.99717e-54	1: PT PRAP1+	FOXD1
8.54605e-56	-2.45773	1	1	2.29889e-53	1: PT PRAP1+	PPARGC1A
2.60126e-55	-3.83898	1	1	6.99739e-53	1: PT PRAP1+	MESP1
3.18115e-53	-1.19245	1	1	8.55728e-51	1: PT PRAP1+	FOXI2
5.67464e-53	-0.292345	0.999	0.999	1.52648e-50	1: PT PRAP1+	BCL3
7.18685e-53	-1.37466	1	1	1.93326e-50	1: PT PRAP1+	BHLHE40
5.34935e-52	-4.21232	1	1	1.43898e-49	1: PT PRAP1+	FOXP1
5.68352e-52	-0.492419	1	1	1.52887e-49	1: PT PRAP1+	MYC
1.6901e-50	-2.48119	1	1	4.54637e-48	1: PT PRAP1+	GATA3
1.25721e-49	-0.271944	1	0.998	3.3819e-47	1: PT PRAP1+	NR1I3
2.76884e-49	-0.376593	1	1	7.44818e-47	1: PT PRAP1+	TBX3
3.84332e-49	-2.98475	1	1	1.03385e-46	1: PT PRAP1+	FOXI1
3.6841e-48	-1.12569	1	1	9.91022e-46	1: PT PRAP1+	TFAP2A
8.44067e-47	-1.79703	0.982	0.993	2.27054e-44	1: PT PRAP1+	SNAI1
3.40499e-43	-0.400888	0.968	0.964	9.15943e-41	1: PT PRAP1+	NPAS2
4.59889e-43	-4.17997	1	1	1.2371e-40	1: PT PRAP1+	TFCP2L1
3.3242e-42	-1.29506	1	1	8.9421e-40	1: PT PRAP1+	PPARG
2.07098e-40	0.531216	1	1	5.57095e-38	1: PT PRAP1+	TEF
5.72197e-39	-4.25951	1	1	1.53921e-36	1: PT PRAP1+	ESRRB
7.15199e-39	0.277142	1	1	1.92389e-36	1: PT PRAP1+	BRF1
2.48688e-38	0.313074	0.999	0.996	6.6897e-36	1: PT PRAP1+	MAFG
3.86515e-38	-0.382326	0.971	0.987	1.03973e-35	1: PT PRAP1+	HOXA11
3.12186e-35	-0.280168	1	0.999	8.3978e-33	1: PT PRAP1+	SRF
5.43795e-33	-0.491796	1	1	1.46281e-30	1: PT PRAP1+	CREB3L2
1.53566e-32	-0.346355	1	1	4.13092e-30	1: PT PRAP1+	ETV7
2.17349e-32	-0.531313	0.997	0.996	5.84669e-30	1: PT PRAP1+	NFATC2
2.52837e-32	-1.97192	1	0.995	6.80132e-30	1: PT PRAP1+	AR
3.37281e-32	0.378916	1	1	9.07285e-30	1: PT PRAP1+	EZH2
7.02744e-32	-3.23673	1	1	1.89038e-29	1: PT PRAP1+	GATA2
1.25016e-31	0.562885	1	1	3.36293e-29	1: PT PRAP1+	MXD1
2.49986e-31	-1.74655	1	1	6.72463e-29	1: PT PRAP1+	CREB5
8.032e-31	-0.726842	1	1	2.16061e-28	1: PT PRAP1+	STAT3
2.64157e-29	-1.56372	0.889	0.94	7.10583e-27	1: PT PRAP1+	ZNF740
5.14586e-28	-0.34615	1	1	1.38424e-25	1: PT PRAP1+	EMX2
2.29087e-26	-1.04543	1	0.999	6.16244e-24	1: PT PRAP1+	HOXC11
1.37367e-25	-1.04572	1	1	3.69517e-23	1: PT PRAP1+	XBP1
1.91192e-25	-2.23388	0.999	0.999	5.14306e-23	1: PT PRAP1+	NPDC1
4.11813e-24	-0.522485	0.997	0.997	1.10778e-21	1: PT PRAP1+	HOXA10
3.09156e-23	-2.16319	0.992	0.998	8.3163e-21	1: PT PRAP1+	SNAI2
1.21516e-22	-1.45902	0.676	0.767	3.26878e-20	1: PT PRAP1+	TBX2
4.7456e-22	0.284411	0.996	0.993	1.27657e-19	1: PT PRAP1+	ARID3A
5.73498e-21	-0.953745	0.924	0.972	1.54271e-18	1: PT PRAP1+	ZNF454
1.2632e-20	-1.01611	1	1	3.398e-18	1: PT PRAP1+	BATF
2.45513e-20	-1.52768	0.997	0.999	6.60429e-18	1: PT PRAP1+	LEF1
3.07867e-20	-0.700443	0.947	0.961	8.28164e-18	1: PT PRAP1+	MSC
4.8932e-20	-6.35365	1	1	1.31627e-17	1: PT PRAP1+	HLF
1.20772e-18	-1.58242	0.999	0.999	3.24877e-16	1: PT PRAP1+	SMAD1
1.29543e-14	0.257186	1	1	3.4847e-12	1: PT PRAP1+	RFX5
1.36576e-14	-0.45442	1	1	3.6739e-12	1: PT PRAP1+	POLE3
1.41058e-14	-1.35514	1	1	3.79445e-12	1: PT PRAP1+	ATF2
1.5775e-14	-0.372871	0.958	0.946	4.24347e-12	1: PT PRAP1+	MEF2D
9.25591e-14	-1.88808	1	1	2.48984e-11	1: PT PRAP1+	WT1
2.41733e-12	-1.09836	1	1	6.50262e-10	1: PT PRAP1+	FOXC1
1.63389e-09	0.329352	1	1	4.39516e-07	1: PT PRAP1+	CREB3L4
1.87937e-09	-2.80902	0.99	0.992	5.05551e-07	1: PT PRAP1+	TFF3
8.27079e-07	0.3983	0.912	0.945	0.000222484	1: PT PRAP1+	FOXJ1
5.6459e-05	-0.316643	0.999	0.997	0.0151875	1: PT PRAP1+	CEBPA
3.57134e-296	-4.70308	1	1	9.6069e-294	2: PT Metallothionein+	TFCP2L1
2.63195e-270	-3.3028	1	1	7.07995e-268	2: PT Metallothionein+	FOXI1
5.62293e-262	-0.466003	1	1	1.51257e-259	2: PT Metallothionein+	SMARCA4
3.92687e-249	-2.87809	1	1	1.05633e-246	2: PT Metallothionein+	PPARGC1A
3.62252e-247	-0.526141	1	1	9.74459e-245	2: PT Metallothionein+	SREBF2
7.37329e-245	0.713786	1	1	1.98342e-242	2: PT Metallothionein+	HNF4G
2.36798e-244	-0.551818	1	1	6.36987e-242	2: PT Metallothionein+	MITF
2.51055e-242	-1.66372	1	1	6.75338e-240	2: PT Metallothionein+	BHLHE40
8.1562e-239	-1.34178	1	1	2.19402e-236	2: PT Metallothionein+	TFAP2A
6.91852e-234	0.531372	1	1	1.86108e-231	2: PT Metallothionein+	HNF1A
5.66995e-222	0.661295	1	1	1.52522e-219	2: PT Metallothionein+	TFEC
2.76684e-221	-2.12869	1	1	7.44281e-219	2: PT Metallothionein+	ELF3
2.84026e-221	-4.48379	1	1	7.64029e-219	2: PT Metallothionein+	FOXP1
3.70084e-215	-0.650057	0.999	1	9.95525e-213	2: PT Metallothionein+	HOXD9
2.07232e-207	-1.11183	1	1	5.57453e-205	2: PT Metallothionein+	STAT3
3.34381e-207	-2.73993	1	1	8.99484e-205	2: PT Metallothionein+	GATA3
5.81243e-206	-1.93725	1	1	1.56354e-203	2: PT Metallothionein+	KLF5
3.95735e-204	-0.656556	1	1	1.06453e-201	2: PT Metallothionein+	CREB3L2
7.36458e-201	-4.59282	1	1	1.98107e-198	2: PT Metallothionein+	ESRRB
5.98183e-200	0.823051	1	1	1.60911e-197	2: PT Metallothionein+	HNF4A
1.45345e-195	0.383236	1	1	3.90978e-193	2: PT Metallothionein+	NR1H3
7.25932e-195	-2.71017	0.997	1	1.95276e-192	2: PT Metallothionein+	NPDC1
1.51177e-193	-0.406187	1	1	4.06666e-191	2: PT Metallothionein+	HOXD10
1.45607e-191	-2.13702	1	1	3.91684e-189	2: PT Metallothionein+	WT1
3.03705e-190	-1.48228	1	1	8.16967e-188	2: PT Metallothionein+	XBP1
2.30246e-186	-3.39301	1	1	6.1936e-184	2: PT Metallothionein+	FOS
1.07449e-185	-4.03582	1	1	2.89037e-183	2: PT Metallothionein+	MESP1
3.76002e-183	-1.26501	1	1	1.01145e-180	2: PT Metallothionein+	FOSL1
9.26046e-182	-1.32263	1	1	2.49107e-179	2: PT Metallothionein+	FOXI2
1.64982e-181	-0.375506	1	1	4.43803e-179	2: PT Metallothionein+	STAT1
1.49773e-175	1.89317	1	0.998	4.02888e-173	2: PT Metallothionein+	NR1I3
3.18199e-174	-1.85207	1	1	8.55955e-172	2: PT Metallothionein+	SOX4
2.44533e-173	-3.5395	1	1	6.57794e-171	2: PT Metallothionein+	GATA2
9.78309e-171	-0.481671	1	1	2.63165e-168	2: PT Metallothionein+	RELB
4.29171e-167	-1.42916	0.999	1	1.15447e-164	2: PT Metallothionein+	PPARG
2.25339e-166	-3.42944	1	1	6.06163e-164	2: PT Metallothionein+	JUN
4.6066e-165	-0.357288	1	1	1.23917e-162	2: PT Metallothionein+	JUND
9.59355e-164	-3.14873	1	1	2.58066e-161	2: PT Metallothionein+	EGR1
4.85068e-162	0.36454	1	1	1.30483e-159	2: PT Metallothionein+	NR1H4
5.20349e-158	-0.45159	0.917	0.976	1.39974e-155	2: PT Metallothionein+	RARG
1.67215e-157	-3.00958	1	1	4.49808e-155	2: PT Metallothionein+	JUNB
4.39947e-157	0.356114	1	1	1.18346e-154	2: PT Metallothionein+	MAX
2.11122e-153	-2.79317	1	1	5.67919e-151	2: PT Metallothionein+	DDIT3
4.35891e-153	-0.32247	1	1	1.17255e-150	2: PT Metallothionein+	FOSL2
6.58414e-148	-4.29675	1	1	1.77113e-145	2: PT Metallothionein+	FOSB
7.12892e-148	-4.30196	1	1	1.91768e-145	2: PT Metallothionein+	ATF3
3.62495e-146	-3.52067	1	1	9.75112e-144	2: PT Metallothionein+	MAFF
7.69765e-139	-0.293856	0.997	1	2.07067e-136	2: PT Metallothionein+	ELK4
1.64801e-138	-0.43664	0.962	0.995	4.43315e-136	2: PT Metallothionein+	EGR3
2.39608e-136	-0.30436	0.999	1	6.44546e-134	2: PT Metallothionein+	PATZ1
1.20062e-135	-2.72525	1	1	3.22968e-133	2: PT Metallothionein+	KLF6
5.84534e-130	-3.65497	1	1	1.5724e-127	2: PT Metallothionein+	MAFB
8.52205e-130	-1.28011	1	1	2.29243e-127	2: PT Metallothionein+	FOXC1
1.32492e-128	-5.39129	1	1	3.56405e-126	2: PT Metallothionein+	IRF1
3.13086e-128	-0.915218	0.999	1	8.42201e-126	2: PT Metallothionein+	HOXB9
4.12228e-127	-1.9414	0.984	0.993	1.10889e-124	2: PT Metallothionein+	SNAI1
5.65602e-126	-1.54814	1	1	1.52147e-123	2: PT Metallothionein+	ATF2
2.49035e-124	-3.29448	1	1	6.69904e-122	2: PT Metallothionein+	KLF4
2.66922e-120	-1.98887	1	1	7.1802e-118	2: PT Metallothionein+	CREB5
4.6624e-119	-0.775371	0.989	0.998	1.25419e-116	2: PT Metallothionein+	NFATC2
6.03063e-119	-0.332798	0.997	1	1.62224e-116	2: PT Metallothionein+	BCL3
2.57531e-114	-0.473376	1	1	6.92759e-112	2: PT Metallothionein+	ETV7
7.97304e-113	-0.403637	0.994	0.998	2.14475e-110	2: PT Metallothionein+	REL
6.03798e-110	-0.999629	0.951	0.989	1.62422e-107	2: PT Metallothionein+	HOXB8
1.9167e-107	-0.441505	1	1	5.15591e-105	2: PT Metallothionein+	EMX2
8.08765e-105	-0.868749	1	1	2.17558e-102	2: PT Metallothionein+	NFKB2
8.50454e-105	-0.461699	1	1	2.28772e-102	2: PT Metallothionein+	CREM
4.96217e-102	-3.80767	0.985	0.994	1.33482e-99	2: PT Metallothionein+	TFF3
2.30477e-101	-1.5534	0.542	0.826	6.19984e-99	2: PT Metallothionein+	TBX2
2.56032e-98	-0.437504	0.919	0.982	6.88726e-96	2: PT Metallothionein+	NPAS2
2.17696e-97	-0.351569	1	1	5.85601e-95	2: PT Metallothionein+	MXD1
3.44201e-93	-0.255479	1	1	9.25901e-91	2: PT Metallothionein+	KLF3
1.26394e-89	-0.31002	0.999	0.999	3.39999e-87	2: PT Metallothionein+	SRF
3.08376e-87	-0.269047	1	1	8.2953e-85	2: PT Metallothionein+	TRIM28
3.86424e-76	-2.28647	0.996	0.998	1.03948e-73	2: PT Metallothionein+	SNAI2
1.34089e-74	-0.440932	0.967	0.99	3.60698e-72	2: PT Metallothionein+	HOXA11
5.00512e-73	-1.0051	0.998	1	1.34638e-70	2: PT Metallothionein+	BATF3
5.42875e-73	-1.65433	0.996	0.999	1.46034e-70	2: PT Metallothionein+	LEF1
4.53069e-71	-0.587358	1	1	1.21876e-68	2: PT Metallothionein+	ESRRG
4.28973e-66	-0.410209	1	1	1.15394e-63	2: PT Metallothionein+	TBX3
1.30798e-61	-4.68428	1	1	3.51848e-59	2: PT Metallothionein+	KLF2
1.50979e-61	-0.573766	1	1	4.06135e-59	2: PT Metallothionein+	SUPT20H
1.21485e-57	-0.78572	0.929	0.969	3.26794e-55	2: PT Metallothionein+	MSC
2.45284e-54	-0.36859	0.999	1	6.59813e-52	2: PT Metallothionein+	HOXA7
1.90009e-49	-1.67577	0.893	0.945	5.11125e-47	2: PT Metallothionein+	ZNF740
6.87872e-49	-6.50874	1	1	1.85038e-46	2: PT Metallothionein+	HLF
7.16321e-48	-0.608639	0.998	0.997	1.9269e-45	2: PT Metallothionein+	HOXA10
1.22075e-47	-0.297768	1	1	3.28383e-45	2: PT Metallothionein+	NFYC
1.16254e-45	1.57556	1	1	3.12723e-43	2: PT Metallothionein+	POLE3
9.97831e-45	-0.646252	0.805	0.918	2.68417e-42	2: PT Metallothionein+	ZNF90
2.36706e-40	-0.863713	1	1	6.36739e-38	2: PT Metallothionein+	TP63
3.57717e-38	0.735707	0.988	0.99	9.62257e-36	2: PT Metallothionein+	ZNF594
1.71717e-37	-0.254509	0.998	0.999	4.61919e-35	2: PT Metallothionein+	TBP
2.74528e-37	-0.253584	1	1	7.38479e-35	2: PT Metallothionein+	ZNF341
1.16401e-36	-0.269726	1	1	3.13118e-34	2: PT Metallothionein+	RUNX3
4.55606e-34	-1.02956	1	1	1.22558e-31	2: PT Metallothionein+	MEF2C
3.62132e-28	-1.08645	1	1	9.74135e-26	2: PT Metallothionein+	ATF5
1.83247e-27	-0.412592	1	1	4.92933e-25	2: PT Metallothionein+	MYC
1.82023e-23	-0.252367	0.984	0.989	4.89642e-21	2: PT Metallothionein+	FOXD1
9.72042e-21	-1.66801	0.998	1	2.61479e-18	2: PT Metallothionein+	SMAD1
1.732e-19	3.33266	1	0.995	4.65908e-17	2: PT Metallothionein+	AR
6.04573e-19	-1.00445	1	0.999	1.6263e-16	2: PT Metallothionein+	HOXC11
3.30185e-16	-0.436663	1	0.997	8.88197e-14	2: PT Metallothionein+	VDR
1.15958e-14	-1.00156	0.927	0.976	3.11927e-12	2: PT Metallothionein+	ZNF454
2.64418e-08	0.43831	1	1	7.11285e-06	2: PT Metallothionein+	CLOCK
3.81205e-08	1.09848	0.948	0.948	1.02544e-05	2: PT Metallothionein+	MEF2D
1.48057e-202	1.54163	1	0.999	3.98275e-200	3: LoH	NPDC1
8.12765e-200	0.780964	1	1	2.18634e-197	3: LoH	SMARCA4
1.54754e-196	1.1992	1	1	4.16287e-194	3: LoH	CREB3L2
5.29104e-194	3.23936	1	1	1.42329e-191	3: LoH	CREB5
3.30663e-192	1.98384	1	1	8.89483e-190	3: LoH	FOSL1
6.28146e-187	0.507245	1	1	1.68971e-184	3: LoH	ETV1
7.4624e-159	1.90413	1	1	2.00739e-156	3: LoH	SOX4
1.597e-152	-1.34003	1	1	4.29593e-150	3: LoH	WT1
1.26896e-146	1.54892	1	1	3.41349e-144	3: LoH	KLF5
7.32265e-146	1.15511	1	0.999	1.96979e-143	3: LoH	HOXB9
1.31237e-138	1.63858	1	0.995	3.53027e-136	3: LoH	NFATC2
3.47963e-135	0.399409	1	1	9.3602e-133	3: LoH	JUND
9.48568e-135	1.87336	1	1	2.55165e-132	3: LoH	KLF6
1.96046e-130	0.51292	1	1	5.27364e-128	3: LoH	KLF3
1.74152e-126	1.31888	1	1	4.68469e-124	3: LoH	PPARGC1A
2.79334e-126	1.1455	1	1	7.51409e-124	3: LoH	BHLHE40
3.38241e-123	0.518013	1	0.984	9.09868e-121	3: LoH	EGR3
6.39662e-123	0.613352	1	0.955	1.72069e-120	3: LoH	RARG
1.33863e-122	0.263247	1	0.996	3.60091e-120	3: LoH	POU2F3
3.14997e-122	1.1993	1	1	8.47342e-120	3: LoH	ELF3
3.86778e-117	-0.671605	1	1	1.04043e-114	3: LoH	TFEC
6.90306e-117	1.15014	1	1	1.85692e-114	3: LoH	TFCP2L1
2.08997e-115	0.63959	1	1	5.62201e-113	3: LoH	RUNX3
8.25582e-115	0.827101	1	1	2.22082e-112	3: LoH	STAT3
2.07728e-112	2.17557	1	1	5.58789e-110	3: LoH	DDIT3
5.33433e-112	0.637188	1	1	1.43494e-109	3: LoH	FOSL2
3.07621e-109	-0.384083	1	1	8.27502e-107	3: LoH	NR1H3
4.90717e-109	0.306913	1	1	1.32003e-106	3: LoH	PATZ1
5.26903e-108	0.281327	1	1	1.41737e-105	3: LoH	ATF6B
1.76469e-107	0.40069	1	1	4.74702e-105	3: LoH	TRIM28
4.65437e-101	0.407006	1	1	1.25203e-98	3: LoH	KDM5B
9.26357e-100	0.494738	1	1	2.4919e-97	3: LoH	RELB
4.29682e-99	0.357008	1	1	1.15585e-96	3: LoH	SREBF2
6.83848e-99	-2.66201	1	1	1.83955e-96	3: LoH	MAF
1.34694e-98	-1.27404	1	1	3.62326e-96	3: LoH	ESRRB
3.90212e-94	1.28917	1	1	1.04967e-91	3: LoH	KLF4
1.25173e-93	0.506681	1	1	3.36715e-91	3: LoH	FOSB
1.60149e-93	0.334846	1	1	4.30801e-91	3: LoH	MAFF
2.21213e-93	3.23736	1	1	5.95063e-91	3: LoH	ATF2
6.19728e-92	0.419806	1	1	1.66707e-89	3: LoH	ETV7
3.43468e-91	-1.71735	1	1	9.23928e-89	3: LoH	HNF4A
7.49195e-90	0.387207	1	1	2.01533e-87	3: LoH	FOS
1.10235e-89	0.273413	1	1	2.96533e-87	3: LoH	HOXD10
2.25066e-88	0.404467	1	1	6.05428e-86	3: LoH	EGR1
5.06417e-88	0.250253	1	1	1.36226e-85	3: LoH	CREB3
6.51229e-88	0.615095	1	1	1.75181e-85	3: LoH	XBP1
1.70026e-86	-0.568963	1	1	4.57371e-84	3: LoH	NR1H4
2.01009e-86	1.1224	1	0.998	5.40715e-84	3: LoH	VDR
1.31804e-85	-0.812919	1	1	3.54553e-83	3: LoH	HNF4G
5.36871e-83	0.294345	1	1	1.44418e-80	3: LoH	ATF3
4.06909e-82	-0.29413	1	1	1.09459e-79	3: LoH	MAX
1.56878e-72	1.2627	1	1	4.22001e-70	3: LoH	KLF2
2.28981e-69	0.54587	1	1	6.15959e-67	3: LoH	HOXC10
9.71571e-66	0.284691	1	1	2.61352e-63	3: LoH	IRF5
2.27122e-62	-0.872059	1	1	6.10958e-60	3: LoH	IRF1
1.0636e-61	-1.7153	1	0.997	2.86108e-59	3: LoH	SNAI2
5.5837e-61	-1.87614	1	1	1.50202e-58	3: LoH	FOXI1
8.34571e-58	-5.9318	1	1	2.245e-55	3: LoH	HLF
1.62448e-57	-0.746291	1	1	4.36984e-55	3: LoH	HNF1A
1.42e-55	-1.28002	1	1	3.81979e-53	3: LoH	GATA3
1.79685e-55	0.679241	1	0.99	4.83352e-53	3: LoH	TFF3
2.52436e-55	1.99402	1	0.999	6.79052e-53	3: LoH	HOXC11
2.76481e-55	-0.526586	1	1	7.43733e-53	3: LoH	TP63
3.26679e-55	-0.536071	0.998	1	8.78767e-53	3: LoH	FOXO4
3.49922e-53	-1.19455	0.993	0.923	9.4129e-51	3: LoH	ZNF740
9.18828e-53	-1.23196	0.993	0.999	2.47165e-50	3: LoH	NR1I3
6.18232e-51	-3.3261	1	1	1.66304e-48	3: LoH	FOXP1
3.48104e-50	-2.78849	1	1	9.36401e-48	3: LoH	MESP1
3.81647e-50	-0.36392	1	1	1.02663e-47	3: LoH	PPARA
3.4518e-47	0.392012	0.993	0.861	9.28533e-45	3: LoH	RUNX1
2.17866e-44	-0.587296	1	1	5.86058e-42	3: LoH	MEF2C
1.1485e-43	-0.334753	1	1	3.08947e-41	3: LoH	TFAP2A
9.02139e-43	-0.361035	1	1	2.42675e-40	3: LoH	HOXA9
1.30376e-41	-0.797636	1	1	3.50713e-39	3: LoH	FOXC1
8.9059e-41	-0.353624	1	1	2.39569e-38	3: LoH	SUPT20H
1.06426e-36	0.286799	0.989	0.934	2.86287e-34	3: LoH	ZNF429
2.63481e-36	-2.79795	1	1	7.08763e-34	3: LoH	MAFB
3.11571e-36	-0.258185	0.849	0.962	8.38127e-34	3: LoH	ZBTB14
1.2442e-34	-0.854115	1	1	3.3469e-32	3: LoH	FOXI2
1.38846e-34	-0.297968	1	1	3.73495e-32	3: LoH	RFX5
1.41353e-33	-0.270022	1	1	3.80239e-31	3: LoH	MXI1
4.24118e-32	-0.333511	0.996	0.954	1.14088e-29	3: LoH	MSC
6.23084e-31	-0.344605	1	1	1.6761e-28	3: LoH	RBBP5
1.57485e-25	-0.478408	1	1	4.23634e-23	3: LoH	NR3C1
8.74636e-24	0.268242	1	1	2.35277e-21	3: LoH	TEAD4
1.09357e-23	0.456799	0.991	0.874	2.94169e-21	3: LoH	ZNF90
2.57962e-22	0.756409	1	0.999	6.93917e-20	3: LoH	TBP
5.22683e-22	-0.92803	1	1	1.40602e-19	3: LoH	PPARG
8.23731e-22	-0.691317	0.998	0.958	2.21584e-19	3: LoH	ZNF454
1.09258e-18	0.352782	1	1	2.93903e-16	3: LoH	HOXA6
1.00351e-17	-0.262923	1	1	2.69944e-15	3: LoH	BRF2
2.14724e-17	-0.302157	1	1	5.77607e-15	3: LoH	RXRA
4.22302e-17	-0.378916	0.98	0.991	1.13599e-14	3: LoH	ZNF594
1.1024e-14	-1.41991	1	0.999	2.96546e-12	3: LoH	SMAD1
2.97805e-14	-1.57708	1	0.99	8.01096e-12	3: LoH	SNAI1
5.96058e-13	-2.52421	1	1	1.6034e-10	3: LoH	GATA2
2.47231e-11	-0.724416	1	1	6.65052e-09	3: LoH	ATF5
3.65848e-11	-1.39764	1	0.998	9.84131e-09	3: LoH	LEF1
1.13726e-10	-0.491379	0.962	0.946	3.05924e-08	3: LoH	MEF2D
8.54255e-09	-0.697541	1	0.999	2.29795e-06	3: LoH	BATF3
4.17869e-08	-0.724553	1	1	1.12407e-05	3: LoH	POLE3
8.06594e-05	-1.88066	0.998	0.996	0.0216974	3: LoH	AR
8.1956e-110	4.34134	1	1	2.20462e-107	4: DCT	ESRRB
2.18196e-100	2.65857	1	1	5.86948e-98	4: DCT	PPARGC1A
6.4081e-97	1.31304	1	0.999	1.72378e-94	4: DCT	HOXD9
2.56186e-93	2.11069	1	1	6.89141e-91	4: DCT	TFAP2A
9.47401e-93	0.884645	1	1	2.54851e-90	4: DCT	SREBF2
6.22873e-88	0.691521	1	0.991	1.67553e-85	4: DCT	KAT2A
2.54794e-85	0.812895	1	1	6.85397e-83	4: DCT	MITF
4.28291e-83	0.750107	1	1	1.1521e-80	4: DCT	PATZ1
7.2764e-79	0.567615	1	1	1.95735e-76	4: DCT	TRIM28
9.06801e-78	1.03708	1	1	2.43929e-75	4: DCT	EMX2
4.46918e-73	0.602644	1	1	1.20221e-70	4: DCT	SMARCA4
1.12411e-72	10.0385	1	1	3.02385e-70	4: DCT	HLF
1.32308e-66	0.323142	1	0.999	3.55908e-64	4: DCT	ZMIZ1
1.16966e-64	0.919512	1	1	3.14638e-62	4: DCT	CREB3L2
1.34249e-64	0.352291	1	0.96	3.61129e-62	4: DCT	NR2F2
4.10206e-64	0.359563	1	1	1.10346e-61	4: DCT	CTCF
4.64128e-61	1.1481	1	1	1.2485e-58	4: DCT	STAT3
4.66704e-56	1.29954	1	1	1.25544e-53	4: DCT	TFCP2L1
8.15253e-55	0.846849	1	1	2.19303e-52	4: DCT	DDIT3
1.22551e-54	0.853253	1	1	3.29662e-52	4: DCT	CHD2
1.66156e-53	0.442802	1	1	4.4696e-51	4: DCT	ESRRG
2.72047e-52	0.481497	1	0.975	7.31807e-50	4: DCT	BPTF
1.07652e-50	-0.36543	1	1	2.89583e-48	4: DCT	MEF2C
2.1009e-49	0.397828	1	0.998	5.65142e-47	4: DCT	FOXK1
9.24648e-49	0.349319	1	1	2.4873e-46	4: DCT	ZNF76
3.49737e-48	-1.65925	1	1	9.40793e-46	4: DCT	HNF4A
2.43035e-47	0.34499	1	1	6.53763e-45	4: DCT	HOXD10
7.7662e-47	0.380339	1	1	2.08911e-44	4: DCT	JUND
8.25636e-47	0.276023	1	1	2.22096e-44	4: DCT	POLR2A
1.92747e-46	0.252251	1	1	5.18489e-44	4: DCT	FOSL2
7.12871e-40	-2.57656	1	1	1.91762e-37	4: DCT	MAF
7.76418e-39	-0.769008	1	1	2.08856e-36	4: DCT	HNF4G
3.10286e-38	0.250365	1	0.999	8.3467e-36	4: DCT	ATF6
5.58379e-38	0.827702	1	1	1.50204e-35	4: DCT	ZNF91
8.23491e-37	-0.332032	1	1	2.21519e-34	4: DCT	GATA3
8.88071e-37	-0.508987	1	1	2.38891e-34	4: DCT	NR1H4
1.98051e-36	0.342341	0.978	0.863	5.32758e-34	4: DCT	NFATC4
3.96807e-34	-0.757556	1	1	1.06741e-31	4: DCT	HNF1A
4.09751e-34	-0.332679	1	0.999	1.10223e-31	4: DCT	NPDC1
1.42594e-32	-0.299782	1	1	3.83579e-30	4: DCT	NR1H3
2.70676e-30	-0.662481	1	1	7.28118e-28	4: DCT	GATA2
3.88297e-30	-0.523634	1	1	1.04452e-27	4: DCT	TFEC
1.00774e-29	0.271317	1	1	2.71082e-27	4: DCT	BCLAF1
6.21172e-29	-0.292005	1	1	1.67095e-26	4: DCT	SUPT20H
1.54442e-27	-1.51017	1	1	4.1545e-25	4: DCT	FOXI1
3.29752e-27	-1.38408	1	0.99	8.87034e-25	4: DCT	SNAI1
6.6356e-27	-0.382293	1	1	1.78498e-24	4: DCT	CEBPD
2.13433e-25	4.73893	0.991	0.927	5.74134e-23	4: DCT	ZNF740
2.21377e-25	0.691953	1	0.978	5.95504e-23	4: DCT	HOXB8
2.38965e-25	-3.03952	1	1	6.42817e-23	4: DCT	FOXP1
2.54455e-25	0.484511	1	0.997	6.84483e-23	4: DCT	ZNF16
9.35824e-25	0.32833	1	1	2.51737e-22	4: DCT	ETV2
2.34294e-24	0.302784	1	1	6.30252e-22	4: DCT	ATF4
3.48998e-24	0.444427	1	1	9.38805e-22	4: DCT	SOX4
3.26491e-23	0.45584	1	0.998	8.7826e-21	4: DCT	VDR
1.58627e-22	-0.292759	1	1	4.26705e-20	4: DCT	NR2F1
1.1482e-21	0.315335	1	0.983	3.08867e-19	4: DCT	HOXA11
1.41065e-20	0.259902	1	1	3.79465e-18	4: DCT	FOSL1
5.32039e-19	-0.367081	1	1	1.43119e-16	4: DCT	KLF5
1.52924e-18	-1.51313	1	1	4.11365e-16	4: DCT	WT1
1.75893e-18	0.275929	0.996	0.997	4.73153e-16	4: DCT	REL
1.02526e-13	-0.615939	1	1	2.75796e-11	4: DCT	FOXI2
8.05661e-13	0.54034	0.928	0.854	2.16723e-10	4: DCT	HOXC8
3.63006e-12	-1.00988	1	1	9.76486e-10	4: DCT	BATF
1.82908e-11	-0.474592	1	1	4.92022e-09	4: DCT	FOXO4
2.52272e-10	-1.33543	1	0.999	6.78612e-08	4: DCT	SMAD1
3.85369e-09	-1.85032	1	0.997	1.03664e-06	4: DCT	SNAI2
9.60813e-09	-2.23854	1	1	2.58459e-06	4: DCT	FOSB
1.04671e-08	0.308115	0.991	0.996	2.81565e-06	4: DCT	SOX6
1.13693e-08	-1.01213	0.996	0.999	3.05833e-06	4: DCT	NR1I3
3.20482e-08	-0.879636	1	1	8.62096e-06	4: DCT	PPARG
4.60388e-08	-1.64844	1	1	1.23844e-05	4: DCT	FOS
1.22781e-07	-0.288412	1	1	3.30281e-05	4: DCT	XBP1
1.96457e-07	-0.998438	1	1	5.2847e-05	4: DCT	KLF6
2.28238e-07	-0.374419	1	1	6.13961e-05	4: DCT	MYC
3.72917e-07	-2.57095	1	1	0.000100315	4: DCT	MESP1
5.64281e-07	-1.76331	1	1	0.000151791	4: DCT	MAFF
5.69003e-06	-1.7428	1	1	0.00153062	4: DCT	KLF4
3.35682e-05	-1.70232	1	1	0.00902985	4: DCT	EGR1
5.16706e-05	-1.05413	1	0.998	0.0138994	4: DCT	LEF1
8.53657e-05	-2.47562	1	1	0.0229634	4: DCT	ATF3
0.000121953	-1.87311	1	1	0.0328053	4: DCT	JUN
3.50755e-75	3.57286	1	1	9.4353e-73	5: DCT IEG	KLF4
1.32236e-74	3.37754	1	1	3.55715e-72	5: DCT IEG	FOSB
7.52737e-74	2.82941	1	1	2.02486e-71	5: DCT IEG	MAFF
1.64071e-73	2.94061	1	1	4.41351e-71	5: DCT IEG	KLF2
2.77232e-73	3.31206	1	1	7.45754e-71	5: DCT IEG	IRF1
2.77624e-73	2.81687	1	1	7.46808e-71	5: DCT IEG	EGR1
1.29572e-72	2.85573	1	1	3.48548e-70	5: DCT IEG	ATF3
1.58198e-72	2.76873	1	1	4.25554e-70	5: DCT IEG	FOS
3.58068e-72	2.63618	1	1	9.63203e-70	5: DCT IEG	JUNB
4.10711e-71	2.55528	1	1	1.10481e-68	5: DCT IEG	JUN
1.46117e-70	2.31289	1	1	3.93054e-68	5: DCT IEG	BHLHE40
5.90421e-69	2.77086	1	1	1.58823e-66	5: DCT IEG	DDIT3
1.08985e-68	2.31027	1	1	2.93169e-66	5: DCT IEG	KLF6
4.8228e-66	1.48132	1	1	1.29733e-63	5: DCT IEG	STAT3
9.57838e-66	0.557346	1	0.977	2.57658e-63	5: DCT IEG	ZNF84
5.6536e-64	1.37306	1	0.999	1.52082e-61	5: DCT IEG	HOXD9
3.9766e-63	0.327045	1	1	1.0697e-60	5: DCT IEG	MXD1
4.46789e-63	2.23547	1	0.999	1.20186e-60	5: DCT IEG	SRF
6.6489e-63	0.824215	1	1	1.78855e-60	5: DCT IEG	JUND
2.55463e-59	3.24219	1	1	6.87194e-57	5: DCT IEG	ESRRB
2.99709e-59	2.35035	1	1	8.06216e-57	5: DCT IEG	PPARGC1A
8.60559e-58	1.548	1	1	2.3149e-55	5: DCT IEG	TFAP2A
1.01902e-56	0.866414	1	0.986	2.74117e-54	5: DCT IEG	EGR3
5.02237e-53	0.734403	1	1	1.35102e-50	5: DCT IEG	MYC
7.47126e-53	0.69496	1	1	2.00977e-50	5: DCT IEG	MITF
5.49195e-52	1.22577	1	1	1.47734e-49	5: DCT IEG	XBP1
1.86671e-50	0.371005	1	0.999	5.02144e-48	5: DCT IEG	BCL3
3.20476e-46	1.4228	1	0.997	8.6208e-44	5: DCT IEG	REL
4.74703e-45	0.433717	1	1	1.27695e-42	5: DCT IEG	HOXD10
1.21821e-44	-1.71431	1	1	3.27699e-42	5: DCT IEG	HNF4A
6.11995e-44	1.08909	1	1	1.64627e-41	5: DCT IEG	ELF3
2.47903e-41	-0.258854	1	1	6.66858e-39	5: DCT IEG	GATA3
3.96291e-41	0.460724	1	1	1.06602e-38	5: DCT IEG	SREBF2
1.10503e-40	0.256331	1	0.991	2.97254e-38	5: DCT IEG	KAT2A
1.29788e-40	1.23796	1	0.999	3.49129e-38	5: DCT IEG	HOXC11
7.43819e-40	0.481237	1	1	2.00087e-37	5: DCT IEG	CREB5
4.95144e-39	-0.786337	1	1	1.33194e-36	5: DCT IEG	GATA2
1.03326e-38	0.827262	1	1	2.77947e-36	5: DCT IEG	FOSL1
6.33773e-38	0.615109	1	1	1.70485e-35	5: DCT IEG	KLF5
6.45369e-38	-0.63601	1	1	1.73604e-35	5: DCT IEG	TFEC
5.13024e-37	-2.58386	1	1	1.38003e-34	5: DCT IEG	MAF
8.92013e-37	0.490726	1	1	2.39952e-34	5: DCT IEG	EMX2
7.42146e-36	0.311385	1	0.999	1.99637e-33	5: DCT IEG	FLI1
2.20515e-35	0.286872	1	0.961	5.93185e-33	5: DCT IEG	NR2F2
4.40335e-35	0.292818	1	1	1.1845e-32	5: DCT IEG	CREB3L2
5.79999e-35	-0.803168	1	1	1.5602e-32	5: DCT IEG	HNF4G
2.04084e-34	0.26121	1	1	5.48987e-32	5: DCT IEG	CREB1
4.19963e-33	0.44634	1	1	1.1297e-30	5: DCT IEG	NR2F1
5.3897e-33	-5.65462	1	1	1.44983e-30	5: DCT IEG	HLF
5.39981e-33	-0.423578	1	1	1.45255e-30	5: DCT IEG	FOXI2
7.1812e-33	1.23525	1	0.957	1.93174e-30	5: DCT IEG	MSC
5.85771e-32	0.252174	1	1	1.57572e-29	5: DCT IEG	PATZ1
6.68257e-32	0.797636	1	1	1.79761e-29	5: DCT IEG	TFCP2L1
1.89485e-31	0.277902	1	1	5.09714e-29	5: DCT IEG	SMARCA4
9.07163e-30	-1.20614	1	1	2.44027e-27	5: DCT IEG	FOXI1
1.34972e-29	0.643446	1	1	3.63076e-27	5: DCT IEG	SOX4
6.11253e-29	0.354376	1	0.959	1.64427e-26	5: DCT IEG	RARG
7.63697e-27	-0.61824	1	1	2.05435e-24	5: DCT IEG	ATF2
2.5731e-26	-0.516845	1	1	6.92165e-24	5: DCT IEG	NR1H4
1.14656e-25	0.364278	1	1	3.08424e-23	5: DCT IEG	ESRRG
3.49281e-25	-0.273397	1	1	9.39567e-23	5: DCT IEG	MAX
4.37995e-24	-0.307092	1	1	1.17821e-21	5: DCT IEG	NR1H3
2.44836e-23	-1.29193	1	0.928	6.58609e-21	5: DCT IEG	ZNF740
8.98155e-23	-0.691635	1	1	2.41604e-20	5: DCT IEG	FOXC1
1.0395e-22	-1.84955	1	0.997	2.79626e-20	5: DCT IEG	SNAI2
5.46812e-22	-2.49371	1	1	1.47092e-19	5: DCT IEG	MESP1
6.44683e-22	-1.23302	1	0.998	1.7342e-19	5: DCT IEG	NR1I3
1.32245e-21	-1.43944	1	1	3.55739e-19	5: DCT IEG	WT1
2.10695e-21	-0.60298	1	0.999	5.6677e-19	5: DCT IEG	NPDC1
2.33384e-21	-2.77	1	1	6.27804e-19	5: DCT IEG	FOXP1
2.1305e-20	0.364376	1	0.999	5.73105e-18	5: DCT IEG	HOXB9
2.51305e-20	-0.503291	1	0.999	6.7601e-18	5: DCT IEG	BATF3
3.15497e-20	-1.3181	1	0.991	8.48687e-18	5: DCT IEG	SNAI1
3.70138e-19	-0.737578	1	1	9.9567e-17	5: DCT IEG	HNF1A
2.68239e-17	0.325611	1	0.987	7.21564e-15	5: DCT IEG	FOXD1
3.49372e-16	-0.763664	1	1	9.39812e-14	5: DCT IEG	PPARG
1.33805e-15	-0.522902	1	1	3.59934e-13	5: DCT IEG	FOXO4
8.2909e-15	-0.581226	1	1	2.23025e-12	5: DCT IEG	TP63
6.86146e-14	-0.264041	1	1	1.84573e-11	5: DCT IEG	MXI1
1.25166e-12	-0.269986	1	1	3.36697e-10	5: DCT IEG	HOXA6
1.98283e-12	-0.857765	1	1	5.33381e-10	5: DCT IEG	POLE3
2.77605e-12	-0.296854	0.879	0.952	7.46757e-10	5: DCT IEG	ZBTB14
6.08246e-12	0.853509	1	1	1.63618e-09	5: DCT IEG	E2F6
1.32752e-11	0.426313	0.993	0.884	3.57102e-09	5: DCT IEG	ZNF90
1.58189e-11	-0.600185	1	1	4.2553e-09	5: DCT IEG	MEF2C
1.13667e-10	-0.368638	0.993	0.99	3.05764e-08	5: DCT IEG	ZNF594
1.30297e-09	0.426571	1	1	3.50499e-07	5: DCT IEG	GTF2B
5.17472e-09	-0.301456	1	1	1.392e-06	5: DCT IEG	PPARA
6.44988e-08	0.263285	1	1	1.73502e-05	5: DCT IEG	CEBPD
6.90418e-07	-0.27826	1	1	0.000185722	5: DCT IEG	RXRA
1.49142e-06	-0.626834	0.993	0.978	0.000401192	5: DCT IEG	HOXB8
1.34597e-05	-2.83742	1	1	0.00362066	5: DCT IEG	MAFB
0.000145021	-1.39042	1	0.999	0.0390107	5: DCT IEG	SMAD1
2.26163e-198	4.43186	1	1	6.08379e-196	6: CD principal cells	GATA3
2.09196e-197	5.42276	1	1	5.62736e-195	6: CD principal cells	GATA2
6.27533e-192	6.35156	1	1	1.68806e-189	6: CD principal cells	MESP1
4.97065e-187	3.65118	1	0.725	1.3371e-184	6: CD principal cells	TBX2
4.16305e-182	1.81565	1	0.997	1.11986e-179	6: CD principal cells	HOXA10
1.54202e-174	1.237	1	1	4.14804e-172	6: CD principal cells	CREM
2.66024e-164	4.09925	1	0.991	7.15604e-162	6: CD principal cells	TFF3
5.03514e-163	0.745386	1	1	1.35445e-160	6: CD principal cells	HOXD10
5.77198e-158	1.33866	1	0.982	1.55266e-155	6: CD principal cells	HOXA11
2.86477e-156	0.299013	1	1	7.70623e-154	6: CD principal cells	PPARG
2.25978e-149	2.17977	1	1	6.07881e-147	6: CD principal cells	ELF3
4.73757e-146	1.84152	1	1	1.27441e-143	6: CD principal cells	KLF5
6.49329e-144	2.15791	1	0.954	1.74669e-141	6: CD principal cells	MSC
2.22312e-143	0.59538	1	1	5.98018e-141	6: CD principal cells	STAT1
5.28832e-137	0.98155	1	1	1.42256e-134	6: CD principal cells	HOXA9
1.1625e-132	1.3287	1	1	3.12713e-130	6: CD principal cells	TFAP2A
1.84583e-123	1.56508	1	1	4.96528e-121	6: CD principal cells	SOX4
1.9702e-122	0.656046	1	1	5.29984e-120	6: CD principal cells	MITF
3.02204e-122	2.91961	1	1	8.12929e-120	6: CD principal cells	FOS
1.34e-121	1.88139	1	1	3.6046e-119	6: CD principal cells	XBP1
2.98836e-116	3.15651	1	1	8.03868e-114	6: CD principal cells	JUN
9.40469e-116	2.50404	1	0.977	2.52986e-113	6: CD principal cells	HOXB8
8.39198e-114	3.30987	1	1	2.25744e-111	6: CD principal cells	ATF3
3.27027e-113	2.57171	1	1	8.79702e-111	6: CD principal cells	JUNB
2.26269e-112	3.24366	1	1	6.08664e-110	6: CD principal cells	MAFF
3.94694e-112	0.786721	1	1	1.06173e-109	6: CD principal cells	EMX2
3.24396e-111	2.87178	1	1	8.72626e-109	6: CD principal cells	FOSB
9.16746e-109	1.2926	1	1	2.46605e-106	6: CD principal cells	BHLHE40
1.50217e-107	1.95955	1	1	4.04083e-105	6: CD principal cells	KLF6
3.97174e-107	-2.27512	1	1	1.0684e-104	6: CD principal cells	MAFB
1.00787e-106	2.37951	1	1	2.71117e-104	6: CD principal cells	EGR1
1.28985e-104	0.512392	1	0.999	3.46968e-102	6: CD principal cells	HOXD9
1.33756e-97	-0.846305	1	1	3.59803e-95	6: CD principal cells	HNF4G
4.42213e-94	-1.38844	1	1	1.18955e-91	6: CD principal cells	WT1
4.67981e-94	-1.74611	1	1	1.25887e-91	6: CD principal cells	HNF4A
8.29703e-94	1.22233	0.997	0.877	2.2319e-91	6: CD principal cells	ZNF90
4.13107e-92	0.765405	1	0.999	1.11126e-89	6: CD principal cells	HOXB9
4.86636e-91	-0.663349	1	1	1.30905e-88	6: CD principal cells	TFEC
9.23899e-91	-0.663781	1	1	2.48529e-88	6: CD principal cells	FOXC1
1.50682e-89	3.83958	1	1	4.05334e-87	6: CD principal cells	IRF1
1.75697e-87	-0.384482	1	1	4.72625e-85	6: CD principal cells	NR1H3
3.02229e-87	0.718683	1	1	8.12996e-85	6: CD principal cells	STAT3
6.86071e-87	-0.276108	1	1	1.84553e-84	6: CD principal cells	KLF9
6.55646e-83	0.279799	1	1	1.76369e-80	6: CD principal cells	JUND
7.85683e-83	1.35875	1	1	2.11349e-80	6: CD principal cells	KLF4
2.40212e-81	-0.45923	1	0.999	6.46171e-79	6: CD principal cells	BATF3
4.08396e-80	0.488678	1	1	1.09859e-77	6: CD principal cells	SREBF2
5.78303e-78	-1.0552	1	1	1.55564e-75	6: CD principal cells	FOXI1
1.1635e-75	-0.311483	1	1	3.12982e-73	6: CD principal cells	MAX
1.03795e-72	-0.445252	1	1	2.7921e-70	6: CD principal cells	FOXI2
1.65355e-71	-2.63506	1	1	4.44804e-69	6: CD principal cells	MAF
7.63631e-70	-0.560205	1	1	2.05417e-67	6: CD principal cells	NR1H4
3.75416e-68	-0.532516	1	1	1.00987e-65	6: CD principal cells	TP63
2.17792e-67	-1.31895	1	0.998	5.85861e-65	6: CD principal cells	NR1I3
4.09412e-67	-0.333419	1	1	1.10132e-64	6: CD principal cells	TAL2
6.64605e-61	0.343432	1	0.957	1.78779e-58	6: CD principal cells	RARG
1.60296e-56	-2.6833	1	1	4.31197e-54	6: CD principal cells	FOXP1
1.84573e-55	0.502798	1	1	4.96501e-53	6: CD principal cells	MYC
5.86134e-55	-0.77903	1	1	1.5767e-52	6: CD principal cells	HNF1A
1.0977e-54	0.351413	1	1	2.95282e-52	6: CD principal cells	RELB
8.17922e-54	1.04207	1	1	2.20021e-51	6: CD principal cells	NFKB2
1.47204e-53	0.290176	1	1	3.95979e-51	6: CD principal cells	FOSL1
9.14136e-53	-1.09613	1	1	2.45903e-50	6: CD principal cells	MEF2C
2.93444e-51	-1.7514	1	0.997	7.89364e-49	6: CD principal cells	SNAI2
3.93605e-51	-0.535778	1	1	1.0588e-48	6: CD principal cells	KLF2
1.11286e-48	0.439519	1	1	2.99361e-46	6: CD principal cells	DDIT3
1.51108e-47	0.357666	0.988	0.935	4.06479e-45	6: CD principal cells	ZNF429
4.2661e-45	1.79375	1	0.962	1.14758e-42	6: CD principal cells	NPAS2
2.26794e-43	-0.301938	0.919	0.993	6.10075e-41	6: CD principal cells	FOXP2
6.8304e-42	0.294199	1	0.998	1.83738e-39	6: CD principal cells	TCF4
3.56255e-40	-0.592436	1	1	9.58327e-38	6: CD principal cells	FOXO4
4.9426e-40	-0.331529	1	1	1.32956e-37	6: CD principal cells	RFX5
5.13225e-38	-0.361684	1	1	1.38057e-35	6: CD principal cells	PPARA
1.29573e-37	-0.435057	0.986	0.99	3.4855e-35	6: CD principal cells	ZNF594
5.0623e-37	-0.393634	1	1	1.36176e-34	6: CD principal cells	NFIL3
7.10631e-37	-0.289749	1	1	1.9116e-34	6: CD principal cells	MXI1
8.85972e-37	-0.393983	1	1	2.38326e-34	6: CD principal cells	HOXC10
1.86926e-36	0.373574	1	1	5.02832e-34	6: CD principal cells	ZNF341
1.94242e-36	-1.7698	1	1	5.22512e-34	6: CD principal cells	ESRRB
6.16327e-35	-0.320507	1	1	1.65792e-32	6: CD principal cells	RXRA
1.13504e-33	0.647849	1	1	3.05326e-31	6: CD principal cells	ETV7
5.68219e-33	-0.297376	0.925	0.952	1.52851e-30	6: CD principal cells	ZBTB14
2.7424e-30	-1.37605	0.994	0.925	7.37707e-28	6: CD principal cells	ZNF740
1.50264e-26	0.276866	1	1	4.04209e-24	6: CD principal cells	HOXA6
1.93837e-23	-0.908093	1	1	5.21421e-21	6: CD principal cells	POLE3
1.31519e-17	-1.39333	1	0.999	3.53785e-15	6: CD principal cells	SMAD1
2.07468e-14	-1.95946	0.994	0.996	5.5809e-12	6: CD principal cells	AR
1.14251e-13	-1.55959	1	0.99	3.07335e-11	6: CD principal cells	SNAI1
5.19404e-10	-0.25273	1	0.998	1.3972e-07	6: CD principal cells	THRB
1.64109e-09	-0.667525	1	1	4.41454e-07	6: CD principal cells	NR3C1
7.79835e-06	-0.415148	1	1	0.00209776	6: CD principal cells	SUPT20H
8.06597e-06	-0.764587	1	1	0.00216975	6: CD principal cells	ATF5
1.02679e-05	-1.25396	1	0.998	0.00276207	6: CD principal cells	LEF1
3.28361e-172	7.08343	1	1	8.8329e-170	7: CD intercalated cells	FOXP1
1.45265e-169	4.31286	1	0.998	3.90763e-167	7: CD intercalated cells	LEF1
2.71336e-169	5.51463	1	1	7.29895e-167	7: CD intercalated cells	FOXI1
5.48178e-168	3.57205	1	1	1.4746e-165	7: CD intercalated cells	FOXI2
7.26305e-160	4.70097	1	0.99	1.95376e-157	7: CD intercalated cells	SNAI1
5.55239e-152	1.70883	1	1	1.49359e-149	7: CD intercalated cells	ESRRG
7.06443e-126	3.34564	1	1	1.90033e-123	7: CD intercalated cells	TFCP2L1
2.20109e-116	0.55808	1	0.999	5.92092e-114	7: CD intercalated cells	ELK4
4.34369e-96	0.558062	1	1	1.16845e-93	7: CD intercalated cells	FOXO1
1.55183e-88	-0.857521	1	1	4.17443e-86	7: CD intercalated cells	HNF1A
2.08833e-78	0.256745	1	0.999	5.6176e-76	7: CD intercalated cells	SP4
1.25286e-75	-0.279935	1	1	3.37019e-73	7: CD intercalated cells	KLF9
2.24743e-72	0.471034	1	0.999	6.04559e-70	7: CD intercalated cells	HOXA7
1.42366e-68	-0.444474	1	1	3.82966e-66	7: CD intercalated cells	PPARA
1.82176e-68	-0.259196	1	1	4.90052e-66	7: CD intercalated cells	ERF
7.03521e-67	0.474396	1	1	1.89247e-64	7: CD intercalated cells	RELB
1.0174e-63	0.269833	1	0.997	2.7368e-61	7: CD intercalated cells	FOXK1
7.50188e-63	-1.46843	1	1	2.018e-60	7: CD intercalated cells	GATA2
1.46474e-55	-0.39313	0.916	0.952	3.94016e-53	7: CD intercalated cells	ZBTB14
7.44746e-54	0.357708	1	0.999	2.00337e-51	7: CD intercalated cells	ZNF143
6.11234e-53	-0.797838	1	1	1.64422e-50	7: CD intercalated cells	HNF4G
1.81913e-52	-0.252506	1	1	4.89347e-50	7: CD intercalated cells	HCFC1
7.54204e-52	-0.528394	1	1	2.02881e-49	7: CD intercalated cells	NR1H4
1.83521e-48	1.49552	1	1	4.93672e-46	7: CD intercalated cells	NFKB2
5.99275e-48	-0.594792	1	1	1.61205e-45	7: CD intercalated cells	TFEC
2.44026e-46	0.60804	1	1	6.5643e-44	7: CD intercalated cells	XBP1
7.81844e-44	-1.65219	1	1	2.10316e-41	7: CD intercalated cells	HNF4A
9.82318e-43	-0.430522	1	1	2.64244e-40	7: CD intercalated cells	NFIL3
9.71029e-38	-2.65336	1	1	2.61207e-35	7: CD intercalated cells	MAFB
2.46922e-37	-0.300053	0.976	0.988	6.6422e-35	7: CD intercalated cells	FOXP2
4.79333e-37	-0.257422	0.997	0.999	1.2894e-34	7: CD intercalated cells	FOXN2
1.43024e-36	-0.522103	0.885	0.953	3.84735e-34	7: CD intercalated cells	MEF2D
4.48961e-36	-0.34459	1	1	1.20771e-33	7: CD intercalated cells	RXRA
5.1072e-36	-1.20346	1	0.998	1.37384e-33	7: CD intercalated cells	NR1I3
6.47964e-34	0.453454	1	1	1.74302e-31	7: CD intercalated cells	JUN
2.14941e-33	-2.03784	0.983	0.997	5.78192e-31	7: CD intercalated cells	AR
1.83289e-32	-0.260515	1	1	4.93047e-30	7: CD intercalated cells	IRF5
4.02761e-32	-0.771106	1	1	1.08343e-29	7: CD intercalated cells	NR3C1
1.21172e-31	-0.28093	1	1	3.25952e-29	7: CD intercalated cells	NR1H3
2.93747e-31	-2.56967	1	1	7.90178e-29	7: CD intercalated cells	MESP1
9.07594e-29	0.357231	1	0.987	2.44143e-26	7: CD intercalated cells	FOXD1
1.72031e-27	-0.389615	1	1	4.62763e-25	7: CD intercalated cells	KLF5
5.44739e-27	-2.48579	1	1	1.46535e-24	7: CD intercalated cells	MAF
6.02735e-27	-1.35601	1	1	1.62136e-24	7: CD intercalated cells	GATA3
9.00022e-25	-0.424065	1	1	2.42106e-22	7: CD intercalated cells	BATF
2.43073e-22	-0.264043	1	0.996	6.53865e-20	7: CD intercalated cells	MAFG
2.99318e-22	-0.346223	1	1	8.05166e-20	7: CD intercalated cells	ATF3
1.16294e-19	-0.255435	1	1	3.1283e-17	7: CD intercalated cells	EGR1
7.78864e-19	-0.85233	1	1	2.09515e-16	7: CD intercalated cells	POLE3
2.15676e-18	-0.327946	1	1	5.80168e-16	7: CD intercalated cells	HOXC10
3.23165e-18	-0.611791	1	0.999	8.69315e-16	7: CD intercalated cells	BATF3
4.99727e-16	-0.811001	1	1	1.34427e-13	7: CD intercalated cells	PPARGC1A
1.93975e-15	-0.804176	1	1	5.21794e-13	7: CD intercalated cells	MAFF
6.46322e-14	-0.844927	1	1	1.73861e-11	7: CD intercalated cells	FOSB
2.53571e-13	0.350945	1	1	6.82107e-11	7: CD intercalated cells	ZNF341
2.91555e-12	-0.747934	1	1	7.84284e-10	7: CD intercalated cells	DDIT3
8.82148e-12	-0.402841	1	1	2.37298e-09	7: CD intercalated cells	JUNB
2.19209e-10	-0.645974	1	0.997	5.89673e-08	7: CD intercalated cells	CEBPA
3.62341e-10	-0.355192	1	1	9.74698e-08	7: CD intercalated cells	SOX4
4.13655e-10	-2.05103	1	0.999	1.11273e-07	7: CD intercalated cells	NPDC1
1.21038e-09	-1.86129	1	1	3.25593e-07	7: CD intercalated cells	IRF1
2.00641e-09	-0.301056	1	0.998	5.39724e-07	7: CD intercalated cells	THRB
2.71018e-09	-0.261676	1	1	7.29039e-07	7: CD intercalated cells	EMX2
2.93878e-09	0.390532	1	1	7.90531e-07	7: CD intercalated cells	ETV7
5.00627e-08	-0.752426	1	1	1.34669e-05	7: CD intercalated cells	KLF4
1.02786e-07	-6.1533	1	1	2.76494e-05	7: CD intercalated cells	HLF
3.85171e-07	-0.461507	1	1	0.000103611	7: CD intercalated cells	SUPT20H
4.6676e-07	-1.59726	1	0.991	0.000125559	7: CD intercalated cells	TFF3
4.74408e-07	-0.292911	1	1	0.000127616	7: CD intercalated cells	GTF2B
7.39469e-07	-0.32728	1	0.999	0.000198917	7: CD intercalated cells	RUNX2
1.26666e-06	-0.614031	1	1	0.000340732	7: CD intercalated cells	TP63
5.62988e-06	3.33979	0.99	0.961	0.00151444	7: CD intercalated cells	ZNF454
2.53754e-05	-1.1371	0.864	0.741	0.00682597	7: CD intercalated cells	TBX2
3.30941e-05	-1.48718	1	0.999	0.00890232	7: CD intercalated cells	SMAD1
7.46553e-05	-0.715185	1	0.977	0.0200823	7: CD intercalated cells	HOXB8
7.74665e-05	-1.43434	0.92	0.932	0.0208385	7: CD intercalated cells	ZNF740
0.000107742	-0.674344	1	1	0.0289826	7: CD intercalated cells	BHLHE40
0.000143408	-0.475998	1	1	0.0385769	7: CD intercalated cells	FOSL1
9.89335e-47	5.56148	1	1	2.66131e-44	8: Podocytes	FOXC1
1.19086e-46	8.45838	1	1	3.20342e-44	8: Podocytes	MAFB
1.30032e-46	1.21497	1	1	3.49785e-44	8: Podocytes	GABPB1
2.12419e-46	6.79321	1	1	5.71407e-44	8: Podocytes	WT1
7.09172e-46	5.08952	1	0.999	1.90767e-43	8: Podocytes	BATF3
1.24816e-44	0.974584	1	0.995	3.35756e-42	8: Podocytes	TAF1
1.64764e-44	1.70032	1	1	4.43216e-42	8: Podocytes	IRF9
2.25891e-44	1.66881	1	1	6.07648e-42	8: Podocytes	STAT1
1.10642e-42	1.21521	1	1	2.97626e-40	8: Podocytes	NELFE
3.69849e-42	2.33201	1	0.999	9.94893e-40	8: Podocytes	BCL3
4.44896e-42	1.73315	1	0.997	1.19677e-39	8: Podocytes	BACH1
5.37153e-41	1.12617	1	1	1.44494e-38	8: Podocytes	BCLAF1
9.9898e-41	4.84142	1	1	2.68726e-38	8: Podocytes	NR3C1
1.36226e-40	0.493791	1	1	3.66447e-38	8: Podocytes	IRF3
1.92563e-40	1.21341	1	1	5.17995e-38	8: Podocytes	TCF7L2
2.56999e-40	1.1741	1	1	6.91328e-38	8: Podocytes	TGIF2
6.60765e-40	0.617945	1	1	1.77746e-37	8: Podocytes	MAZ
1.0854e-39	0.638464	1	1	2.91972e-37	8: Podocytes	KDM5A
1.28892e-39	0.846492	1	1	3.4672e-37	8: Podocytes	TAF7
1.95238e-39	0.747457	1	1	5.2519e-37	8: Podocytes	POLR2A
4.16876e-39	1.05887	1	0.962	1.1214e-36	8: Podocytes	MAFK
4.83185e-39	0.576791	1	0.987	1.29977e-36	8: Podocytes	ZBTB7A
1.17211e-38	0.643235	1	1	3.15297e-36	8: Podocytes	GABPA
1.18049e-38	6.44247	1	0.999	3.17552e-36	8: Podocytes	SMAD1
2.22334e-38	1.47691	1	1	5.98079e-36	8: Podocytes	SMARCB1
2.27121e-38	4.19793	1	1	6.10955e-36	8: Podocytes	SUPT20H
5.22336e-38	0.853299	1	0.999	1.40508e-35	8: Podocytes	ATF6
3.15191e-37	3.6809	1	1	8.47863e-35	8: Podocytes	FOXO4
1.37396e-36	0.416225	1	0.999	3.69594e-34	8: Podocytes	E2F4
5.93503e-36	0.378669	1	1	1.59652e-33	8: Podocytes	ELF2
2.44982e-35	0.622582	1	0.977	6.59002e-33	8: Podocytes	ZNF84
3.72719e-34	1.81869	1	0.986	1.00261e-31	8: Podocytes	EGR3
4.10989e-34	1.21088	1	0.996	1.10556e-31	8: Podocytes	MAFG
1.06497e-33	0.43253	1	1	2.86477e-31	8: Podocytes	ELK1
1.76913e-33	0.854926	1	1	4.75896e-31	8: Podocytes	XRCC4
1.09861e-32	0.376185	1	1	2.95527e-30	8: Podocytes	GTF2F1
2.41969e-32	-1.3458	1	1	6.50897e-30	8: Podocytes	MEF2C
3.14927e-32	0.92968	1	0.998	8.47154e-30	8: Podocytes	TCF4
8.21769e-32	0.575801	1	1	2.21056e-29	8: Podocytes	ZNF467
4.35699e-30	0.342269	1	1	1.17203e-27	8: Podocytes	ETV3
2.03771e-29	1.20899	1	1	5.48144e-27	8: Podocytes	NR2F1
2.10429e-29	0.424277	1	1	5.66054e-27	8: Podocytes	RAD21
1.07836e-28	0.681188	1	1	2.90078e-26	8: Podocytes	RELB
3.12326e-27	1.15529	1	1	8.40156e-25	8: Podocytes	CEBPB
4.19166e-27	0.302799	1	1	1.12756e-24	8: Podocytes	NFYA
6.88761e-27	0.301029	1	1	1.85277e-24	8: Podocytes	TEF
7.07936e-27	0.259927	1	0.88	1.90435e-24	8: Podocytes	NR2C1
7.30609e-27	0.664548	1	1	1.96534e-24	8: Podocytes	KLF3
1.32327e-26	1.71041	1	0.988	3.55959e-24	8: Podocytes	FOXD1
1.89629e-26	-0.684251	1	1	5.10101e-24	8: Podocytes	NFIL3
2.17934e-26	0.449444	1	1	5.86243e-24	8: Podocytes	E2F6
8.48255e-26	1.18202	1	1	2.28181e-23	8: Podocytes	NR2F6
5.21085e-25	2.66686	1	1	1.40172e-22	8: Podocytes	JUNB
1.33951e-24	0.273613	0.986	0.855	3.60327e-22	8: Podocytes	ZNF71
1.69314e-24	-0.669804	1	1	4.55455e-22	8: Podocytes	TFEC
2.43922e-24	0.300454	0.986	0.99	6.56149e-22	8: Podocytes	NRF1
6.02262e-24	0.416278	1	1	1.62008e-21	8: Podocytes	TCF12
4.93611e-23	0.289809	1	1	1.32781e-20	8: Podocytes	FOSL2
5.40818e-23	-1.6411	1	1	1.4548e-20	8: Podocytes	BATF
3.31641e-22	0.317419	1	1	8.92115e-20	8: Podocytes	CHD2
3.64274e-22	2.68473	1	1	9.79898e-20	8: Podocytes	EGR1
1.24458e-21	0.386702	1	1	3.34793e-19	8: Podocytes	CREB1
1.54711e-21	0.790318	1	1	4.16173e-19	8: Podocytes	GTF2B
1.76129e-20	0.399884	1	0.976	4.73787e-18	8: Podocytes	BPTF
3.85884e-20	0.366763	1	1	1.03803e-17	8: Podocytes	CREM
5.09663e-20	0.719578	1	1	1.37099e-17	8: Podocytes	NFYC
6.32472e-20	-0.806488	1	1	1.70135e-17	8: Podocytes	HNF4G
1.8723e-19	0.765182	1	1	5.0365e-17	8: Podocytes	XBP1
4.02556e-19	-0.585285	1	1	1.08287e-16	8: Podocytes	ESRRG
5.14359e-19	-2.48538	1	1	1.38363e-16	8: Podocytes	PPARGC1A
1.90692e-18	0.35787	1	1	5.12962e-16	8: Podocytes	TFE3
2.36746e-18	-0.603665	1	1	6.36847e-16	8: Podocytes	RFX1
7.86908e-18	1.67353	1	1	2.11678e-15	8: Podocytes	MYC
8.81648e-18	0.256751	1	0.982	2.37163e-15	8: Podocytes	PBX3
9.38752e-18	0.358134	1	0.995	2.52524e-15	8: Podocytes	POU2F1
1.52965e-17	1.08003	1	0.962	4.11475e-15	8: Podocytes	NR2F2
4.03914e-17	5.17821	1	1	1.08653e-14	8: Podocytes	KLF2
1.51702e-16	0.323925	1	0.995	4.08078e-14	8: Podocytes	SOX6
1.96485e-16	-0.550753	1	1	5.28545e-14	8: Podocytes	NR1H4
1.57187e-15	0.276379	1	1	4.22834e-13	8: Podocytes	CREB3L2
3.47514e-15	-0.291748	1	1	9.34812e-13	8: Podocytes	MAX
4.11782e-15	0.56548	1	1	1.10769e-12	8: Podocytes	SP2
4.36451e-15	0.315982	1	0.991	1.17405e-12	8: Podocytes	KAT2A
1.6309e-14	0.86492	1	1	4.38712e-12	8: Podocytes	FOS
1.87308e-14	0.302677	1	1	5.03857e-12	8: Podocytes	CUX1
4.36459e-14	-0.485305	1	1	1.17407e-11	8: Podocytes	HOXC10
1.18285e-13	0.411277	1	0.939	3.18187e-11	8: Podocytes	ZNF429
1.57685e-13	-6.07325	1	1	4.24173e-11	8: Podocytes	HLF
1.76956e-13	0.26578	1	0.999	4.76013e-11	8: Podocytes	FOXN2
1.8105e-13	-1.61872	1	1	4.87024e-11	8: Podocytes	HNF4A
1.94213e-13	-0.310139	1	1	5.22434e-11	8: Podocytes	ATF4
2.93588e-13	-0.346824	0.986	1	7.89751e-11	8: Podocytes	RUNX2
5.24951e-13	-0.345254	1	1	1.41212e-10	8: Podocytes	KLF8
7.00497e-13	0.422096	1	1	1.88434e-10	8: Podocytes	STAT3
1.96096e-12	0.525622	1	1	5.27498e-10	8: Podocytes	JUN
2.96384e-12	-1.25297	1	0.93	7.97272e-10	8: Podocytes	ZNF740
4.15367e-12	-0.301231	1	1	1.11734e-09	8: Podocytes	TAL2
1.45671e-11	-0.280908	1	1	3.91855e-09	8: Podocytes	NR1H3
2.39822e-11	0.300123	1	1	6.45121e-09	8: Podocytes	ATF3
4.47011e-11	-1.59735	1	0.997	1.20246e-08	8: Podocytes	SNAI2
7.91768e-11	-2.47753	1	1	2.12986e-08	8: Podocytes	MAF
8.18003e-11	-0.344491	1	1	2.20043e-08	8: Podocytes	MAFF
1.26409e-10	0.974277	1	1	3.4004e-08	8: Podocytes	BHLHE40
7.41744e-10	-0.405587	1	1	1.99529e-07	8: Podocytes	RBBP5
1.05183e-09	0.344532	1	1	2.82943e-07	8: Podocytes	KLF6
1.34349e-09	2.0794	1	1	3.61399e-07	8: Podocytes	KLF4
5.65281e-09	0.276066	1	1	1.5206e-06	8: Podocytes	FOSB
7.97622e-09	-0.704818	1	1	2.1456e-06	8: Podocytes	HNF1A
3.80955e-08	-0.404911	1	1	1.02477e-05	8: Podocytes	ATF5
3.81191e-08	-0.271406	1	1	1.0254e-05	8: Podocytes	MXI1
4.18161e-08	-0.305077	1	1	1.12485e-05	8: Podocytes	HOXA6
6.21986e-08	-0.31667	0.829	0.951	1.67314e-05	8: Podocytes	ZBTB14
6.88749e-08	-2.6597	1	0.991	1.85273e-05	8: Podocytes	TFF3
7.41618e-08	-4.02824	1	1	1.99495e-05	8: Podocytes	ESRRB
8.46531e-08	0.265245	1	1	2.27717e-05	8: Podocytes	TRIM28
4.17432e-07	-0.291462	0.957	0.99	0.000112289	8: Podocytes	ZNF594
5.63285e-07	-3.22551	1	1	0.000151524	8: Podocytes	MESP1
6.06749e-07	0.267565	1	0.96	0.000163215	8: Podocytes	RARG
1.22878e-06	0.519039	1	1	0.000330542	8: Podocytes	KLF16
6.55563e-06	-0.663996	0.871	0.888	0.00176346	8: Podocytes	ZNF90
1.5087e-05	-0.654531	1	1	0.00405839	8: Podocytes	ELF3
2.04565e-05	-1.23686	1	0.999	0.00550279	8: Podocytes	NPDC1
3.27248e-30	5.94119	1	1	8.80297e-28	9: Pelvic urothelial cells	PPARG
3.27764e-30	5.56893	1	1	8.81686e-28	9: Pelvic urothelial cells	TP63
3.50193e-30	5.75268	1	1	9.42018e-28	9: Pelvic urothelial cells	BATF
3.55193e-30	3.78964	1	1	9.5547e-28	9: Pelvic urothelial cells	TBX3
4.99733e-30	7.81366	1	0.997	1.34428e-27	9: Pelvic urothelial cells	SNAI2
5.60755e-29	1.91589	1	1	1.50843e-26	9: Pelvic urothelial cells	MYC
6.47195e-29	-1.59142	1	1	1.74095e-26	9: Pelvic urothelial cells	MEF2C
2.09504e-28	1.70777	1	0.997	5.63567e-26	9: Pelvic urothelial cells	REL
5.50186e-28	-0.976334	1	1	1.48e-25	9: Pelvic urothelial cells	NFIL3
7.2898e-28	3.00743	1	1	1.96096e-25	9: Pelvic urothelial cells	KLF5
3.46392e-27	-0.599845	1	1	9.31796e-25	9: Pelvic urothelial cells	RFX5
8.91125e-27	0.332432	1	0.988	2.39713e-24	9: Pelvic urothelial cells	IRF6
9.75387e-27	1.01937	1	1	2.62379e-24	9: Pelvic urothelial cells	HOXD10
4.65287e-25	0.690406	1	0.995	1.25162e-22	9: Pelvic urothelial cells	POU2F1
3.35615e-24	2.37764	1	1	9.02805e-22	9: Pelvic urothelial cells	ELF3
6.7709e-23	-0.445272	1	1	1.82137e-20	9: Pelvic urothelial cells	RCOR1
1.78344e-22	1.39541	1	1	4.79745e-20	9: Pelvic urothelial cells	GATA3
7.29309e-22	-0.64347	1	1	1.96184e-19	9: Pelvic urothelial cells	MESP1
1.13012e-21	-0.446003	1	1	3.04002e-19	9: Pelvic urothelial cells	MXI1
4.15425e-21	0.451858	1	1	1.11749e-18	9: Pelvic urothelial cells	KLF8
4.99248e-21	0.817305	1	0.96	1.34298e-18	9: Pelvic urothelial cells	RARG
1.2947e-20	-4.46358	1	1	3.48274e-18	9: Pelvic urothelial cells	ESRRB
1.40603e-20	0.482568	1	0.998	3.78221e-18	9: Pelvic urothelial cells	ZBTB7B
1.56059e-20	0.520929	1	1	4.19798e-18	9: Pelvic urothelial cells	CEBPB
3.91762e-20	-0.652576	1	1	1.05384e-17	9: Pelvic urothelial cells	ESRRG
5.3491e-20	-0.324301	1	1	1.43891e-17	9: Pelvic urothelial cells	ESRRA
1.48972e-19	0.530553	1	1	4.00736e-17	9: Pelvic urothelial cells	ZNF341
9.84256e-19	-2.71685	1	1	2.64765e-16	9: Pelvic urothelial cells	PPARGC1A
1.75378e-18	-0.654922	1	1	4.71767e-16	9: Pelvic urothelial cells	NR1H4
3.0858e-18	-2.70067	1	1	8.30081e-16	9: Pelvic urothelial cells	MAF
1.03077e-17	0.90266	1	1	2.77278e-15	9: Pelvic urothelial cells	FOSL1
1.27954e-17	0.31911	1	1	3.44197e-15	9: Pelvic urothelial cells	KLF3
7.08126e-17	-0.263695	1	1	1.90486e-14	9: Pelvic urothelial cells	USF2
8.83319e-17	-0.292614	1	1	2.37613e-14	9: Pelvic urothelial cells	KLF12
1.17176e-16	-0.622147	1	1	3.15203e-14	9: Pelvic urothelial cells	BRF2
1.95658e-16	0.978146	1	1	5.26321e-14	9: Pelvic urothelial cells	RUNX3
7.4817e-16	-0.574418	1	1	2.01258e-13	9: Pelvic urothelial cells	HOXC10
7.57451e-16	0.775832	1	0.997	2.03754e-13	9: Pelvic urothelial cells	CEBPA
7.86861e-16	-1.50125	1	1	2.11666e-13	9: Pelvic urothelial cells	IRF1
1.85181e-15	-1.39189	1	1	4.98136e-13	9: Pelvic urothelial cells	GATA2
3.46741e-15	0.433587	1	0.986	9.32733e-13	9: Pelvic urothelial cells	EGR3
4.59728e-15	0.597609	1	1	1.23667e-12	9: Pelvic urothelial cells	KLF6
5.16011e-15	-1.7066	1	1	1.38807e-12	9: Pelvic urothelial cells	HNF4A
1.01005e-14	-0.671222	1	0.747	2.71704e-12	9: Pelvic urothelial cells	TBX2
2.20351e-14	0.444304	1	1	5.92744e-12	9: Pelvic urothelial cells	CREM
4.69192e-14	-0.831033	1	1	1.26213e-11	9: Pelvic urothelial cells	HNF1A
5.84146e-14	-0.604063	1	0.998	1.57135e-11	9: Pelvic urothelial cells	VDR
6.65695e-14	0.281411	1	1	1.79072e-11	9: Pelvic urothelial cells	KLF4
1.14531e-13	-0.43262	1	1	3.08089e-11	9: Pelvic urothelial cells	SMARCB1
5.6423e-13	0.410389	1	0.997	1.51778e-10	9: Pelvic urothelial cells	HOXA10
8.96214e-13	-0.842101	1	1	2.41082e-10	9: Pelvic urothelial cells	ATF3
9.43894e-13	-0.361046	1	1	2.53907e-10	9: Pelvic urothelial cells	IRF2
2.17194e-12	-0.359764	1	1	5.84252e-10	9: Pelvic urothelial cells	TAL2
2.78201e-12	-0.265168	1	1	7.48362e-10	9: Pelvic urothelial cells	KLF9
3.04021e-12	-0.424596	1	1	8.17817e-10	9: Pelvic urothelial cells	FOS
4.22991e-12	-0.264556	1	1	1.13785e-09	9: Pelvic urothelial cells	SPI1
6.85474e-12	-6.1488	1	1	1.84392e-09	9: Pelvic urothelial cells	HLF
1.04245e-11	-0.759288	1	1	2.80419e-09	9: Pelvic urothelial cells	MAFF
1.24138e-11	0.281269	1	1	3.33932e-09	9: Pelvic urothelial cells	BHLHE40
4.94511e-11	-2.71351	1	1	1.33024e-08	9: Pelvic urothelial cells	DDIT3
7.98936e-11	-0.49114	1	0.999	2.14914e-08	9: Pelvic urothelial cells	HOXA7
2.38952e-10	-0.926476	1	1	6.4278e-08	9: Pelvic urothelial cells	JUN
4.51615e-10	-2.40736	1	1	1.21484e-07	9: Pelvic urothelial cells	MAFB
8.76569e-10	-0.358846	1	1	2.35797e-07	9: Pelvic urothelial cells	NR2F6
1.10242e-09	-0.606085	1	1	2.9655e-07	9: Pelvic urothelial cells	TFEC
3.13194e-09	0.377704	1	0.947	8.42491e-07	9: Pelvic urothelial cells	MEF2D
3.39558e-09	-0.270205	1	1	9.13411e-07	9: Pelvic urothelial cells	DBP
4.29714e-09	-0.260737	1	1	1.15593e-06	9: Pelvic urothelial cells	TAF7
6.96425e-09	-0.251551	1	1	1.87338e-06	9: Pelvic urothelial cells	ATF1
1.4486e-08	-0.260301	1	1	3.89675e-06	9: Pelvic urothelial cells	MAX
2.17954e-08	0.319087	1	0.887	5.86296e-06	9: Pelvic urothelial cells	ZNF90
2.19826e-08	-1.25134	1	0.998	5.91332e-06	9: Pelvic urothelial cells	NR1I3
3.33469e-08	-0.991218	1	1	8.97032e-06	9: Pelvic urothelial cells	POLE3
3.84212e-08	0.258987	1	1	1.03353e-05	9: Pelvic urothelial cells	RXRA
4.44283e-07	-0.427973	1	1	0.000119512	9: Pelvic urothelial cells	RBBP5
6.13184e-07	-1.30204	1	1	0.000164946	9: Pelvic urothelial cells	ATF2
7.13815e-07	-0.75003	1	1	0.000192016	9: Pelvic urothelial cells	FOXC1
8.97341e-07	-0.719255	1	1	0.000241385	9: Pelvic urothelial cells	FOXI2
1.5018e-06	-0.437484	1	1	0.000403983	9: Pelvic urothelial cells	EZH2
1.767e-06	-0.25251	1	1	0.000475323	9: Pelvic urothelial cells	NELFE
2.42393e-06	-0.940277	1	0.991	0.000652037	9: Pelvic urothelial cells	TFF3
2.54234e-06	-0.313779	1	0.987	0.000683889	9: Pelvic urothelial cells	FOXP2
2.71872e-06	-0.404061	1	1	0.000731335	9: Pelvic urothelial cells	MITF
3.60782e-06	-0.485615	1	1	0.000970502	9: Pelvic urothelial cells	CREB5
1.31245e-05	-0.623671	1	0.979	0.00353049	9: Pelvic urothelial cells	HOXB8
1.39285e-05	-0.735379	1	1	0.00374676	9: Pelvic urothelial cells	HNF4G
1.61404e-05	-0.34393	1	0.999	0.00434176	9: Pelvic urothelial cells	RUNX2
0.000151517	-1.44642	1	0.991	0.0407581	9: Pelvic urothelial cells	SNAI1
0.000157734	-0.590219	1	0.999	0.0424303	9: Pelvic urothelial cells	BATF3
3.00632e-90	0.801046	1	1	8.087e-88	10: Oxidative metabolism	MXI1
2.73602e-70	-0.326421	1	1	7.3599e-68	10: Oxidative metabolism	RXRA
1.06807e-60	-0.3631	1	1	2.8731e-58	10: Oxidative metabolism	PPARA
6.12891e-59	-0.48986	0.993	0.999	1.64868e-56	10: Oxidative metabolism	VDR
9.47997e-59	-1.18024	1	1	2.55011e-56	10: Oxidative metabolism	XBP1
1.57884e-58	0.782245	1	1	4.24709e-56	10: Oxidative metabolism	SPI1
1.31747e-54	-0.304302	0.993	0.997	3.544e-52	10: Oxidative metabolism	MAFG
3.03423e-50	-1.90397	1	1	8.16209e-48	10: Oxidative metabolism	WT1
5.55476e-50	0.570612	1	0.999	1.49423e-47	10: Oxidative metabolism	HOXA7
9.81716e-40	-0.50285	0.791	0.904	2.64082e-37	10: Oxidative metabolism	ZNF90
1.07398e-39	0.546278	1	1	2.88901e-37	10: Oxidative metabolism	BRF2
1.65653e-38	-0.351285	1	1	4.45606e-36	10: Oxidative metabolism	EZH2
3.23007e-36	-0.34724	1	1	8.6889e-34	10: Oxidative metabolism	TBX3
3.97697e-35	-1.61928	1	1	1.06981e-32	10: Oxidative metabolism	CREB5
4.44489e-34	2.53255	1	1	1.19568e-31	10: Oxidative metabolism	MEF2C
5.03791e-34	-0.637683	1	1	1.3552e-31	10: Oxidative metabolism	HNF1A
9.06862e-34	-3.07874	1	1	2.43946e-31	10: Oxidative metabolism	GATA2
3.90655e-33	-0.678579	0.932	0.963	1.05086e-30	10: Oxidative metabolism	MSC
5.26959e-32	-2.66707	0.98	0.993	1.41752e-29	10: Oxidative metabolism	TFF3
4.75919e-31	-0.707399	1	1	1.28022e-28	10: Oxidative metabolism	STAT3
8.4325e-30	-2.27792	1	1	2.26834e-27	10: Oxidative metabolism	GATA3
1.7503e-29	0.436946	0.993	0.981	4.70831e-27	10: Oxidative metabolism	RARB
1.17793e-28	-2.12007	1	1	3.16863e-26	10: Oxidative metabolism	MAF
2.5142e-28	-0.52563	0.993	0.998	6.7632e-26	10: Oxidative metabolism	HOXA10
6.37871e-28	0.331567	1	1	1.71587e-25	10: Oxidative metabolism	BCL11A
6.84665e-28	0.319013	1	1	1.84175e-25	10: Oxidative metabolism	REST
7.49325e-21	0.892734	0.991	0.998	2.01568e-18	10: Oxidative metabolism	CEBPA
1.00886e-20	0.857461	1	1	2.71384e-18	10: Oxidative metabolism	DBP
1.8118e-19	-1.13807	1	1	4.87373e-17	10: Oxidative metabolism	PPARG
1.76636e-18	0.527486	1	0.978	4.75152e-16	10: Oxidative metabolism	EOMES
2.45455e-18	-0.511009	1	1	6.60273e-16	10: Oxidative metabolism	FOXO4
1.20133e-17	-0.491638	0.994	0.996	3.23156e-15	10: Oxidative metabolism	NFATC2
1.44208e-17	-1.51088	1	1	3.8792e-15	10: Oxidative metabolism	ELF3
1.71135e-17	-0.577551	1	1	4.60354e-15	10: Oxidative metabolism	NFKB2
4.08204e-14	-2.03848	0.998	0.997	1.09807e-11	10: Oxidative metabolism	SNAI2
5.40219e-13	-1.05668	1	1	1.45319e-10	10: Oxidative metabolism	FOXI2
4.11583e-12	-2.83237	1	1	1.10716e-09	10: Oxidative metabolism	TFCP2L1
1.18259e-11	-0.279678	0.994	0.985	3.18118e-09	10: Oxidative metabolism	EGR3
1.32724e-11	-0.736836	0.991	0.958	3.57026e-09	10: Oxidative metabolism	ZNF454
1.69994e-11	-3.53818	1	1	4.57283e-09	10: Oxidative metabolism	ATF3
2.57791e-11	-3.55475	1	1	6.93458e-09	10: Oxidative metabolism	FOSB
2.67841e-11	2.61114	1	1	7.20492e-09	10: Oxidative metabolism	ATF5
3.02062e-11	-0.564546	1	1	8.12546e-09	10: Oxidative metabolism	BATF
3.65263e-11	-1.10307	1	1	9.82558e-09	10: Oxidative metabolism	BHLHE40
1.34777e-10	-2.91052	1	1	3.62551e-08	10: Oxidative metabolism	MAFF
6.62683e-10	0.559415	0.996	0.998	1.78262e-07	10: Oxidative metabolism	FOXJ3
6.91215e-10	-1.22965	1	1	1.85937e-07	10: Oxidative metabolism	HNF4A
8.77225e-10	2.27981	1	0.999	2.35973e-07	10: Oxidative metabolism	NPDC1
3.0749e-09	-1.30337	0.713	0.756	8.27148e-07	10: Oxidative metabolism	TBX2
4.78997e-09	-3.5621	1	1	1.2885e-06	10: Oxidative metabolism	MESP1
7.68691e-09	-0.298421	1	1	2.06778e-06	10: Oxidative metabolism	NR1H4
1.724e-08	-0.673119	1	1	4.63756e-06	10: Oxidative metabolism	TFAP2A
7.7411e-08	-6.06489	1	1	2.08236e-05	10: Oxidative metabolism	HLF
1.32458e-07	-2.61048	1	1	3.56313e-05	10: Oxidative metabolism	FOXI1
1.62222e-07	-1.48269	0.915	0.933	4.36378e-05	10: Oxidative metabolism	ZNF740
9.09198e-07	-2.64589	1	1	0.000244574	10: Oxidative metabolism	JUN
1.63013e-06	-0.606739	1	1	0.000438506	10: Oxidative metabolism	NR3C1
2.20452e-06	-0.642996	0.987	0.978	0.000593015	10: Oxidative metabolism	HOXB8
2.22857e-06	-0.560011	1	1	0.000599485	10: Oxidative metabolism	HNF4G
2.52175e-06	-0.304761	1	1	0.00067835	10: Oxidative metabolism	MYC
1.15985e-05	-1.03391	1	1	0.00312001	10: Oxidative metabolism	FOXC1
1.78849e-05	-0.47728	1	1	0.00481102	10: Oxidative metabolism	SUPT20H
2.12843e-05	-1.40858	1	1	0.00572548	10: Oxidative metabolism	KLF5
3.35574e-05	-4.69317	1	1	0.00902693	10: Oxidative metabolism	IRF1
4.45526e-05	-0.270992	0.989	0.983	0.0119847	10: Oxidative metabolism	HOXA11
5.55919e-05	-2.57045	1	1	0.0149542	10: Oxidative metabolism	FOS
5.76699e-05	-2.04806	1	1	0.0155132	10: Oxidative metabolism	KLF6
7.19576e-05	-2.47417	1	1	0.0193566	10: Oxidative metabolism	EGR1
0.000100086	-0.710617	1	1	0.0269231	10: Oxidative metabolism	TP63
0.000139983	-0.743181	1	0.999	0.0376553	10: Oxidative metabolism	BATF3

## Sheet: Fibro
p_val	avg_log2FC	pct.1	pct.2	p_val_adj	cluster	regulon
1.44447e-34	0.833293	1	1	3.48117e-32	1: SMC-like fibro	TEAD3
5.31488e-33	0.876247	1	0.999	1.28089e-30	1: SMC-like fibro	ERG
5.48774e-28	0.637593	1	1	1.32254e-25	1: SMC-like fibro	ZNF274
9.78354e-27	0.89384	1	1	2.35783e-24	1: SMC-like fibro	GATA3
4.47172e-26	0.551493	1	0.999	1.07768e-23	1: SMC-like fibro	HOXA7
5.11901e-26	-0.363525	1	1	1.23368e-23	1: SMC-like fibro	SP1
1.3286e-23	0.349332	1	1	3.20193e-21	1: SMC-like fibro	VEZF1
1.71694e-23	-0.738051	1	0.998	4.13783e-21	1: SMC-like fibro	TCF7L2
5.04644e-23	-0.269524	1	1	1.21619e-20	1: SMC-like fibro	IRF8
6.33658e-21	-0.392281	1	1	1.52712e-18	1: SMC-like fibro	SREBF1
1.29336e-20	-0.294343	1	1	3.117e-18	1: SMC-like fibro	RXRA
2.46343e-20	-0.488918	1	1	5.93687e-18	1: SMC-like fibro	NFE2L2
1.24544e-19	0.609244	1	1	3.00152e-17	1: SMC-like fibro	TEAD4
6.20806e-18	-0.601003	1	1	1.49614e-15	1: SMC-like fibro	FOXO1
3.84311e-17	-0.277526	1	1	9.26189e-15	1: SMC-like fibro	EGR2
4.54666e-17	-0.319168	1	1	1.09574e-14	1: SMC-like fibro	REL
5.71855e-17	-0.680613	1	1	1.37817e-14	1: SMC-like fibro	KLF4
8.50717e-17	-0.374986	1	1	2.05023e-14	1: SMC-like fibro	RELB
1.16576e-16	-0.355929	1	1	2.80948e-14	1: SMC-like fibro	ZEB1
3.93459e-16	-0.632171	1	1	9.48237e-14	1: SMC-like fibro	POLR3A
4.85115e-16	-0.553849	1	1	1.16913e-13	1: SMC-like fibro	TBX21
1.32694e-15	-0.319232	1	1	3.19792e-13	1: SMC-like fibro	NFKB1
1.70641e-15	-0.56243	1	1	4.11245e-13	1: SMC-like fibro	JUND
3.27774e-15	-0.435873	1	1	7.89936e-13	1: SMC-like fibro	STAT1
4.95055e-15	-0.407638	1	1	1.19308e-12	1: SMC-like fibro	MAZ
5.36862e-15	0.349007	1	1	1.29384e-12	1: SMC-like fibro	NR1H2
1.0195e-14	-0.586939	1	1	2.45699e-12	1: SMC-like fibro	ESRRA
1.87326e-14	0.335374	1	1	4.51455e-12	1: SMC-like fibro	PURA
5.31552e-14	-0.480296	1	1	1.28104e-11	1: SMC-like fibro	FOXP2
6.15897e-14	-0.266809	1	1	1.48431e-11	1: SMC-like fibro	ATF2
1.87986e-13	0.276094	1	1	4.53046e-11	1: SMC-like fibro	GTF2F1
2.14206e-13	-0.362161	1	1	5.16235e-11	1: SMC-like fibro	CEBPB
2.54105e-13	0.407485	1	0.999	6.12393e-11	1: SMC-like fibro	MEF2B
3.7546e-13	-0.292229	1	1	9.04859e-11	1: SMC-like fibro	KLF6
5.30698e-13	-0.76719	1	1	1.27898e-10	1: SMC-like fibro	CREB3L1
4.7312e-12	-0.267492	1	1	1.14022e-09	1: SMC-like fibro	ELF4
5.77559e-12	-0.432321	1	1	1.39192e-09	1: SMC-like fibro	IRF1
7.20312e-12	-0.358412	1	1	1.73595e-09	1: SMC-like fibro	FOXO3
1.64698e-11	-0.413413	1	0.997	3.96921e-09	1: SMC-like fibro	ZNF229
3.45006e-11	-0.29345	1	1	8.31465e-09	1: SMC-like fibro	FOSL2
3.81163e-11	-0.335105	1	1	9.18602e-09	1: SMC-like fibro	NFATC1
7.88086e-11	-0.350176	1	0.999	1.89929e-08	1: SMC-like fibro	ZNF341
8.13427e-11	-0.430589	1	1	1.96036e-08	1: SMC-like fibro	FOSB
1.07396e-10	-0.345213	1	1	2.58824e-08	1: SMC-like fibro	TBL1XR1
1.24153e-10	0.269203	1	1	2.99209e-08	1: SMC-like fibro	BRCA1
2.65976e-10	-0.325304	1	1	6.41002e-08	1: SMC-like fibro	NFIL3
5.17894e-10	-0.396072	1	1	1.24813e-07	1: SMC-like fibro	GTF2B
5.91319e-10	-0.469365	1	1	1.42508e-07	1: SMC-like fibro	EGR3
9.20164e-10	-0.382487	1	1	2.2176e-07	1: SMC-like fibro	MAFF
4.61806e-09	-0.308425	1	1	1.11295e-06	1: SMC-like fibro	BACH2
1.06633e-08	-0.436268	1	1	2.56987e-06	1: SMC-like fibro	EGR1
1.64083e-08	-0.312288	1	1	3.95441e-06	1: SMC-like fibro	ZC3H11A
2.58448e-08	-0.298102	1	1	6.22859e-06	1: SMC-like fibro	KLF2
7.48628e-08	-0.431904	1	1	1.80419e-05	1: SMC-like fibro	KLF3
8.41446e-08	-0.292119	1	1	2.02788e-05	1: SMC-like fibro	IRF4
1.04071e-07	-0.340999	1	0.999	2.50811e-05	1: SMC-like fibro	STAT2
1.85666e-07	-0.309769	1	1	4.47455e-05	1: SMC-like fibro	BCLAF1
2.29505e-07	-0.436901	1	0.996	5.53107e-05	1: SMC-like fibro	RBPJ
7.01127e-07	0.292774	1	1	0.000168972	1: SMC-like fibro	ETV2
1.24616e-06	-0.58447	1	1	0.000300325	1: SMC-like fibro	NFIC
1.32386e-06	-0.468136	1	1	0.00031905	1: SMC-like fibro	WT1
1.66153e-05	-0.284018	1	1	0.00400428	1: SMC-like fibro	KLF5
2.01671e-05	-0.267855	1	1	0.00486026	1: SMC-like fibro	NR1H3
2.67974e-05	-0.253159	1	1	0.00645818	1: SMC-like fibro	FOSL1
0.000145032	-0.253126	1	1	0.0349526	1: SMC-like fibro	MYC
6.16228e-121	0.574995	1	1	1.48511e-118	2: myCAF THY+	CD59
7.3015e-119	0.806362	1	1	1.75966e-116	2: myCAF THY+	SMARCB1
5.36151e-105	0.941035	1	1	1.29212e-102	2: myCAF THY+	PPARG
7.68301e-104	0.662554	1	1	1.85161e-101	2: myCAF THY+	TEAD2
6.80994e-91	0.553102	1	1	1.64119e-88	2: myCAF THY+	NR1H3
8.09705e-89	0.31943	1	1	1.95139e-86	2: myCAF THY+	RELA
1.68558e-87	-0.584461	1	1	4.06224e-85	2: myCAF THY+	GTF2B
2.7295e-86	0.401688	1	1	6.5781e-84	2: myCAF THY+	ETV7
1.38703e-85	-0.462071	1	1	3.34273e-83	2: myCAF THY+	BCLAF1
7.69652e-82	0.534506	1	1	1.85486e-79	2: myCAF THY+	NR1H2
1.258e-79	-0.646889	1	1	3.03179e-77	2: myCAF THY+	EGR3
2.33812e-77	-0.621084	1	1	5.63487e-75	2: myCAF THY+	FOSB
2.7124e-77	-0.612219	1	1	6.53688e-75	2: myCAF THY+	WT1
4.61463e-73	-0.648013	1	1	1.11213e-70	2: myCAF THY+	JUND
4.34251e-72	-0.471663	1	1	1.04654e-69	2: myCAF THY+	FOXO3
3.45602e-69	0.285222	1	1	8.32901e-67	2: myCAF THY+	EZH2
1.85259e-68	-0.393605	1	1	4.46475e-66	2: myCAF THY+	FOSL2
1.02109e-66	0.268499	1	1	2.46083e-64	2: myCAF THY+	NELFE
2.5078e-64	-0.352561	0.997	0.999	6.04379e-62	2: myCAF THY+	PPARGC1A
2.84354e-64	0.597772	1	1	6.85292e-62	2: myCAF THY+	ETV2
4.62891e-64	-0.358954	0.997	1	1.11557e-61	2: myCAF THY+	BPTF
1.23136e-63	0.483027	1	1	2.96759e-61	2: myCAF THY+	ZMIZ1
1.87256e-62	-0.644284	1	1	4.51287e-60	2: myCAF THY+	FOXO1
4.35467e-61	0.505266	1	1	1.04948e-58	2: myCAF THY+	MEF2C
8.247e-59	-0.424507	1	1	1.98753e-56	2: myCAF THY+	NFIL3
7.47145e-58	-0.640001	1	1	1.80062e-55	2: myCAF THY+	EGR1
9.93605e-57	0.2994	1	1	2.39459e-54	2: myCAF THY+	ETV1
1.69179e-56	-0.33123	1	1	4.0772e-54	2: myCAF THY+	REL
2.68541e-56	-0.540807	1	1	6.47184e-54	2: myCAF THY+	FOXP2
5.82164e-55	-0.339216	1	1	1.40302e-52	2: myCAF THY+	KLF6
1.06609e-54	-0.279588	0.903	0.969	2.56927e-52	2: myCAF THY+	EMX2
1.99251e-54	-0.339737	1	1	4.80195e-52	2: myCAF THY+	NFKB1
6.87684e-52	-0.414344	1	1	1.65732e-49	2: myCAF THY+	NFATC1
1.18733e-51	-0.279294	1	1	2.86146e-49	2: myCAF THY+	EGR2
3.62624e-50	-0.486839	1	1	8.73923e-48	2: myCAF THY+	MAFF
3.00279e-48	-0.373231	1	1	7.23673e-46	2: myCAF THY+	BACH2
1.36068e-47	-0.287063	0.994	0.999	3.27924e-45	2: myCAF THY+	ETV3
2.23964e-46	0.333294	1	1	5.39753e-44	2: myCAF THY+	STAT1
9.25074e-46	-0.399871	1	1	2.22943e-43	2: myCAF THY+	TBL1XR1
3.35316e-43	-0.254496	1	1	8.0811e-41	2: myCAF THY+	MLXIPL
1.05366e-42	-0.353128	1	1	2.53932e-40	2: myCAF THY+	ZEB1
1.08323e-41	0.358426	1	0.997	2.61058e-39	2: myCAF THY+	ZNF229
1.4681e-41	0.326829	1	1	3.53811e-39	2: myCAF THY+	MEF2D
1.86222e-41	0.3057	1	1	4.48795e-39	2: myCAF THY+	SPI1
2.96849e-41	-0.474276	1	1	7.15406e-39	2: myCAF THY+	CEBPZ
3.48232e-41	-0.36076	1	1	8.39238e-39	2: myCAF THY+	FOSL1
1.16247e-40	-0.38294	1	1	2.80155e-38	2: myCAF THY+	KLF2
1.61715e-38	0.318357	1	0.999	3.89732e-36	2: myCAF THY+	MEF2B
1.0345e-37	-0.288431	1	1	2.49316e-35	2: myCAF THY+	CUX1
8.83595e-35	-0.437497	1	1	2.12946e-32	2: myCAF THY+	NFE2L2
1.5962e-34	-0.449791	1	1	3.84684e-32	2: myCAF THY+	IRF1
9.98263e-34	-0.381693	1	1	2.40581e-31	2: myCAF THY+	KLF5
2.01255e-33	0.251432	1	1	4.85025e-31	2: myCAF THY+	GMEB1
1.67794e-32	-0.351978	1	1	4.04385e-30	2: myCAF THY+	ARID3A
7.04251e-30	-0.415509	1	1	1.69725e-27	2: myCAF THY+	KLF10
1.29622e-29	-0.368629	1	1	3.12388e-27	2: myCAF THY+	FOXC1
1.88742e-28	-0.356507	1	0.999	4.54869e-26	2: myCAF THY+	ZNF341
5.09065e-27	-0.62927	1	1	1.22685e-24	2: myCAF THY+	KLF4
1.27588e-24	-0.415851	1	1	3.07487e-22	2: myCAF THY+	ATF3
1.65578e-23	-0.550202	1	1	3.99044e-21	2: myCAF THY+	MAFB
7.39384e-23	-0.487475	1	0.995	1.78192e-20	2: myCAF THY+	RBPJ
1.36219e-22	-0.31966	1	1	3.28289e-20	2: myCAF THY+	IRF4
4.07873e-22	-0.38531	1	1	9.82973e-20	2: myCAF THY+	JUN
8.03209e-22	-0.335255	1	0.999	1.93573e-19	2: myCAF THY+	STAT2
1.77849e-21	-0.327765	1	1	4.28616e-19	2: myCAF THY+	MYC
4.53065e-21	-0.268215	1	1	1.09189e-18	2: myCAF THY+	RELB
4.6833e-21	-0.360674	1	1	1.12868e-18	2: myCAF THY+	FOS
2.76355e-20	0.269899	1	1	6.66017e-18	2: myCAF THY+	TEAD3
4.83288e-19	-0.277879	1	0.999	1.16472e-16	2: myCAF THY+	STAT5A
3.52051e-18	-0.271081	0.989	0.995	8.48444e-16	2: myCAF THY+	PAX2
8.33645e-18	0.257706	1	1	2.00909e-15	2: myCAF THY+	POLR3A
4.55172e-17	-0.375305	1	1	1.09696e-14	2: myCAF THY+	POLR2A
1.25318e-12	-0.255797	1	1	3.02017e-10	2: myCAF THY+	HLF
8.52603e-12	-0.251369	1	1	2.05477e-09	2: myCAF THY+	JUNB
2.18956e-08	0.263625	1	1	5.27683e-06	2: myCAF THY+	GATA3
5.86716e-08	-0.398837	1	1	1.41398e-05	2: myCAF THY+	KLF3
1.90094e-07	-0.318567	1	1	4.58127e-05	2: myCAF THY+	RARG
1.83121e-05	-0.591211	1	1	0.00441322	2: myCAF THY+	CREB3L1
8.27405e-109	0.788755	1	1	1.99405e-106	3: myCAF IEG	JUNB
3.4091e-106	0.826085	1	1	8.21594e-104	3: myCAF IEG	FOS
9.20136e-105	0.869491	1	1	2.21753e-102	3: myCAF IEG	JUN
1.58889e-99	0.863979	1	1	3.82923e-97	3: myCAF IEG	ATF3
6.7833e-81	0.601669	1	1	1.63478e-78	3: myCAF IEG	ETS2
6.76739e-71	0.401119	1	1	1.63094e-68	3: myCAF IEG	TAF7
1.49992e-67	0.725073	1	1	3.6148e-65	3: myCAF IEG	SMARCC1
2.56932e-67	0.424664	1	0.999	6.19205e-65	3: myCAF IEG	TBX18
3.40057e-59	0.405661	1	1	8.19538e-57	3: myCAF IEG	ATF1
2.43026e-57	0.430508	1	1	5.85694e-55	3: myCAF IEG	CREB1
3.2941e-57	0.452166	1	1	7.93878e-55	3: myCAF IEG	MYC
8.64565e-54	0.345314	1	1	2.0836e-51	3: myCAF IEG	HES1
5.94626e-50	0.275879	1	1	1.43305e-47	3: myCAF IEG	NFYA
9.84684e-48	0.460252	1	0.999	2.37309e-45	3: myCAF IEG	MEF2B
9.7992e-47	0.611646	1	0.996	2.36161e-44	3: myCAF IEG	SNAI1
1.04217e-46	0.357327	1	1	2.51162e-44	3: myCAF IEG	TFAP4
2.19753e-46	0.479559	1	1	5.29606e-44	3: myCAF IEG	TEAD2
1.66028e-44	0.359643	1	1	4.00128e-42	3: myCAF IEG	KLF2
7.42626e-43	0.414587	1	1	1.78973e-40	3: myCAF IEG	NR1H2
2.65654e-41	0.293157	1	1	6.40227e-39	3: myCAF IEG	IRF1
3.97622e-40	0.526842	1	1	9.5827e-38	3: myCAF IEG	ETV2
1.28906e-37	-0.360757	1	1	3.10663e-35	3: myCAF IEG	BACH2
5.80348e-37	0.340302	1	1	1.39864e-34	3: myCAF IEG	CEBPG
2.22498e-35	0.356204	1	1	5.3622e-33	3: myCAF IEG	FOXC1
7.33446e-35	0.31517	1	1	1.7676e-32	3: myCAF IEG	FOSB
3.37249e-34	0.341308	1	1	8.12771e-32	3: myCAF IEG	CD59
3.65814e-34	0.411495	1	1	8.81612e-32	3: myCAF IEG	EGR1
7.61645e-34	0.354743	1	0.999	1.83556e-31	3: myCAF IEG	HOXA7
1.43318e-32	0.301214	1	1	3.45396e-30	3: myCAF IEG	NR1H3
1.47936e-32	0.281555	1	1	3.56525e-30	3: myCAF IEG	MAFF
4.76735e-32	0.482375	1	1	1.14893e-29	3: myCAF IEG	SMARCB1
6.54109e-31	-0.370647	1	0.999	1.5764e-28	3: myCAF IEG	ZNF341
8.41424e-31	0.59892	1	1	2.02783e-28	3: myCAF IEG	GATA3
1.2342e-29	-0.285474	1	0.999	2.97443e-27	3: myCAF IEG	STAT5A
5.51482e-27	0.369265	1	1	1.32907e-24	3: myCAF IEG	MEF2C
1.0216e-26	0.39468	1	1	2.46205e-24	3: myCAF IEG	TEAD3
1.6413e-26	0.388057	1	1	3.95552e-24	3: myCAF IEG	PPARG
1.70752e-26	-0.273061	1	1	4.11512e-24	3: myCAF IEG	CUX1
8.73261e-26	0.306127	1	1	2.10456e-23	3: myCAF IEG	CEBPZ
8.60381e-25	0.310222	1	1	2.07352e-22	3: myCAF IEG	STAT1
1.24853e-23	0.345717	1	0.992	3.00895e-21	3: myCAF IEG	PAX2
2.94145e-21	-0.507436	1	0.995	7.08889e-19	3: myCAF IEG	RBPJ
5.0288e-19	-0.462491	1	1	1.21194e-16	3: myCAF IEG	FOXP2
7.79633e-19	-0.332332	1	1	1.87892e-16	3: myCAF IEG	TBL1XR1
3.03891e-16	-0.710621	1	1	7.32376e-14	3: myCAF IEG	CREB3L1
4.51907e-16	0.276224	1	1	1.0891e-13	3: myCAF IEG	TEAD4
2.69919e-14	-0.288142	1	1	6.50504e-12	3: myCAF IEG	REST
3.73159e-14	-0.302438	1	1	8.99314e-12	3: myCAF IEG	IRF4
7.2079e-13	-0.39366	1	1	1.7371e-10	3: myCAF IEG	ESRRA
2.02485e-12	-0.427944	1	1	4.8799e-10	3: myCAF IEG	KLF3
6.05713e-11	-0.566619	1	1	1.45977e-08	3: myCAF IEG	NFIC
6.68337e-08	-0.350194	1	1	1.61069e-05	3: myCAF IEG	RARG
7.20096e-08	-0.266225	1	1	1.73543e-05	3: myCAF IEG	TBX21
1.62487e-07	-0.298223	1	1	3.91593e-05	3: myCAF IEG	WT1
5.66675e-167	1.38019	1	1	1.36569e-164	4: MMP2+ fibro	NFIC
1.93098e-166	0.948312	1	1	4.65367e-164	4: MMP2+ fibro	NFE2L2
1.95797e-166	1.49935	1	1	4.71871e-164	4: MMP2+ fibro	CREB3L1
5.53281e-165	0.998997	1	1	1.33341e-162	4: MMP2+ fibro	RARG
5.6098e-165	1.32125	1	1	1.35196e-162	4: MMP2+ fibro	KLF4
4.00929e-164	0.951084	1	1	9.66239e-162	4: MMP2+ fibro	KLF10
6.80272e-157	1.06401	1	1	1.63946e-154	4: MMP2+ fibro	KLF3
3.7783e-155	1.19091	1	1	9.1057e-153	4: MMP2+ fibro	MAFB
1.39335e-154	0.766646	1	1	3.35798e-152	4: MMP2+ fibro	HLF
2.86149e-151	0.487775	1	1	6.89619e-149	4: MMP2+ fibro	XBP1
6.53002e-150	1.06473	1	1	1.57373e-147	4: MMP2+ fibro	NR2F1
2.39332e-148	0.539589	1	1	5.76791e-146	4: MMP2+ fibro	EGR2
1.01939e-146	0.921325	1	1	2.45672e-144	4: MMP2+ fibro	FOXP2
7.96619e-145	0.617548	1	1	1.91985e-142	4: MMP2+ fibro	ELF4
1.02124e-142	1.03984	1	1	2.46118e-140	4: MMP2+ fibro	FOXO1
3.76406e-139	0.916736	1	1	9.07138e-137	4: MMP2+ fibro	ESRRA
1.2666e-136	0.718557	1	1	3.05251e-134	4: MMP2+ fibro	FOSL1
8.15502e-134	0.683208	1	1	1.96536e-131	4: MMP2+ fibro	BACH2
1.07529e-133	0.585781	1	1	2.59146e-131	4: MMP2+ fibro	NFKB1
1.60218e-129	0.963507	1	0.995	3.86126e-127	4: MMP2+ fibro	RBPJ
2.6908e-128	0.601322	1	1	6.48482e-126	4: MMP2+ fibro	SREBF1
8.16019e-128	0.7019	1	1	1.96661e-125	4: MMP2+ fibro	IRF4
4.52682e-120	0.616455	1	1	1.09096e-117	4: MMP2+ fibro	CEBPB
6.4617e-120	-0.960522	1	1	1.55727e-117	4: MMP2+ fibro	MEF2C
1.31824e-114	0.567247	1	0.999	3.17696e-112	4: MMP2+ fibro	STAT5A
9.37474e-114	0.574726	1	1	2.25931e-111	4: MMP2+ fibro	KLF2
6.78966e-113	0.480194	1	1	1.63631e-110	4: MMP2+ fibro	FOSL2
6.44607e-112	0.638778	1	0.999	1.5535e-109	4: MMP2+ fibro	ZNF341
7.36407e-111	0.374675	1	1	1.77474e-108	4: MMP2+ fibro	MLXIPL
5.0252e-110	0.443267	1	1	1.21107e-107	4: MMP2+ fibro	HIC1
1.78544e-109	0.446827	1	1	4.3029e-107	4: MMP2+ fibro	KLF6
1.35939e-107	-0.318818	1	1	3.27612e-105	4: MMP2+ fibro	MXI1
2.60618e-103	-0.85006	1	1	6.28089e-101	4: MMP2+ fibro	MEF2D
1.27373e-102	0.571262	1	1	3.06969e-100	4: MMP2+ fibro	NFIL3
3.6948e-101	-0.302236	1	1	8.90446e-99	4: MMP2+ fibro	MAX
3.64924e-98	0.478114	1	1	8.79467e-96	4: MMP2+ fibro	FOXO3
3.15488e-97	0.641412	1	1	7.60326e-95	4: MMP2+ fibro	MAFF
1.87707e-96	0.677237	1	1	4.52375e-94	4: MMP2+ fibro	KLF5
9.20379e-96	0.374524	1	1	2.21811e-93	4: MMP2+ fibro	MAFG
3.48726e-95	0.38157	0.997	0.945	8.40429e-93	4: MMP2+ fibro	EMX2
1.10081e-93	0.681325	1	1	2.65296e-91	4: MMP2+ fibro	EGR1
7.68851e-93	-0.416765	1	1	1.85293e-90	4: MMP2+ fibro	ETV1
7.99214e-93	-0.455656	1	1	1.92611e-90	4: MMP2+ fibro	VEZF1
4.26794e-91	0.571012	1	1	1.02857e-88	4: MMP2+ fibro	NFATC1
1.94419e-90	0.314776	1	1	4.6855e-88	4: MMP2+ fibro	CREM
3.36024e-88	0.257288	1	1	8.09818e-86	4: MMP2+ fibro	ELF2
1.91368e-87	0.539876	1	1	4.61197e-85	4: MMP2+ fibro	TBX21
1.6812e-82	0.593929	1	1	4.05168e-80	4: MMP2+ fibro	MYC
6.14294e-81	0.37454	1	1	1.48045e-78	4: MMP2+ fibro	ZEB1
2.9501e-80	0.354976	1	1	7.10975e-78	4: MMP2+ fibro	CEBPD
5.86703e-80	-0.710837	1	1	1.41395e-77	4: MMP2+ fibro	PURA
6.06692e-80	0.353701	1	1	1.46213e-77	4: MMP2+ fibro	NFYB
3.14333e-79	-0.927186	1	1	7.57543e-77	4: MMP2+ fibro	SMARCB1
2.93652e-78	-0.418247	1	1	7.07702e-76	4: MMP2+ fibro	THAP1
4.24743e-78	-0.673217	1	1	1.02363e-75	4: MMP2+ fibro	TEAD2
1.10895e-76	0.532176	1	1	2.67256e-74	4: MMP2+ fibro	GATA6
2.92791e-76	0.554606	1	1	7.05626e-74	4: MMP2+ fibro	JUND
4.90471e-76	0.455071	1	1	1.18204e-73	4: MMP2+ fibro	TBL1XR1
6.8209e-74	0.384341	1	1	1.64384e-71	4: MMP2+ fibro	REL
3.52321e-73	-0.430286	1	1	8.49094e-71	4: MMP2+ fibro	GMEB1
1.14462e-72	-0.284993	0.988	1	2.75852e-70	4: MMP2+ fibro	ZNF16
1.81337e-72	0.414045	1	1	4.37022e-70	4: MMP2+ fibro	WT1
4.05509e-72	-0.92258	1	1	9.77276e-70	4: MMP2+ fibro	PPARG
7.65693e-70	-0.401581	1	1	1.84532e-67	4: MMP2+ fibro	ETV7
5.29071e-69	-0.744113	1	1	1.27506e-66	4: MMP2+ fibro	ZMIZ1
3.61237e-68	-0.318122	1	1	8.70581e-66	4: MMP2+ fibro	PATZ1
8.57735e-64	-0.49185	0.988	0.999	2.06714e-61	4: MMP2+ fibro	GATA2
5.43954e-62	-0.653076	0.997	1	1.31093e-59	4: MMP2+ fibro	ERG
8.17936e-61	-0.54426	1	1	1.97123e-58	4: MMP2+ fibro	SMARCC1
1.25578e-59	0.295753	1	1	3.02642e-57	4: MMP2+ fibro	ATF2
8.25151e-59	-0.436494	1	1	1.98862e-56	4: MMP2+ fibro	NR1H3
2.72343e-58	0.412172	1	1	6.56346e-56	4: MMP2+ fibro	MAZ
2.09603e-57	-0.758484	1	1	5.05144e-55	4: MMP2+ fibro	ETV2
1.15865e-56	-0.723649	1	1	2.79235e-54	4: MMP2+ fibro	TEAD3
5.09486e-56	-0.335926	1	1	1.22786e-53	4: MMP2+ fibro	CREB1
5.01256e-55	-0.514223	1	1	1.20803e-52	4: MMP2+ fibro	NR1H2
2.59318e-54	-0.470929	1	1	6.24957e-52	4: MMP2+ fibro	STAT1
1.70579e-51	-0.45011	1	0.999	4.11096e-49	4: MMP2+ fibro	MEF2B
7.78364e-50	0.395006	1	1	1.87586e-47	4: MMP2+ fibro	ZBTB7A
1.07014e-48	-0.309151	1	1	2.57903e-46	4: MMP2+ fibro	HCFC1
1.32677e-46	0.456745	1	1	3.19752e-44	4: MMP2+ fibro	CEBPZ
3.07877e-43	-0.315636	1	1	7.41984e-41	4: MMP2+ fibro	NR3C1
4.78671e-37	0.290681	1	1	1.1536e-34	4: MMP2+ fibro	FOSB
1.02127e-36	0.368434	1	1	2.46125e-34	4: MMP2+ fibro	REST
1.98103e-33	-0.384701	1	0.999	4.77427e-31	4: MMP2+ fibro	HOXA7
4.27241e-33	-0.279647	1	1	1.02965e-30	4: MMP2+ fibro	RAD21
7.03352e-29	0.284941	1	1	1.69508e-26	4: MMP2+ fibro	RARA
1.11214e-28	-0.405311	1	1	2.68025e-26	4: MMP2+ fibro	POLR2A
3.76444e-28	-0.286494	1	1	9.07231e-26	4: MMP2+ fibro	CD59
3.17726e-24	0.270853	1	1	7.65721e-22	4: MMP2+ fibro	CEBPG
5.31413e-23	-0.397415	1	0.996	1.2807e-20	4: MMP2+ fibro	SNAI1
3.26313e-21	-0.595807	1	1	7.86415e-19	4: MMP2+ fibro	GATA3
4.49386e-16	-0.355524	1	1	1.08302e-13	4: MMP2+ fibro	TEAD1
5.0902e-15	-0.261191	0.997	0.998	1.22674e-12	4: MMP2+ fibro	ZNF229
1.90176e-10	-0.308877	1	0.999	4.58325e-08	4: MMP2+ fibro	RREB1
2.2277e-126	0.468709	1	1	5.36876e-124	5: NFKBIZ+ fibro	BACH1
4.57518e-125	0.853498	1	0.999	1.10262e-122	5: NFKBIZ+ fibro	BPTF
5.40211e-125	1.06768	1	1	1.30191e-122	5: NFKBIZ+ fibro	POLR2A
5.92875e-123	0.35435	1	1	1.42883e-120	5: NFKBIZ+ fibro	KDM5A
1.43074e-121	0.936233	1	0.999	3.44808e-119	5: NFKBIZ+ fibro	STAT2
2.23411e-120	0.950434	1	1	5.38421e-118	5: NFKBIZ+ fibro	BCLAF1
8.30576e-115	0.770356	1	1	2.00169e-112	5: NFKBIZ+ fibro	ZC3H11A
3.38925e-112	0.664802	1	0.999	8.1681e-110	5: NFKBIZ+ fibro	PPARGC1A
1.4474e-110	-0.470237	1	1	3.48824e-108	5: NFKBIZ+ fibro	RELA
4.14064e-110	1.06085	1	1	9.97895e-108	5: NFKBIZ+ fibro	EGR3
2.55386e-109	-0.491224	1	1	6.1548e-107	5: NFKBIZ+ fibro	NELFE
5.1804e-109	0.642089	1	1	1.24848e-106	5: NFKBIZ+ fibro	NR3C1
9.20839e-107	0.524539	1	1	2.21922e-104	5: NFKBIZ+ fibro	ELF1
1.99956e-106	0.606856	1	1	4.81894e-104	5: NFKBIZ+ fibro	IRF3
1.70615e-102	-0.779943	1	1	4.11182e-100	5: NFKBIZ+ fibro	SPI1
5.49112e-99	0.309346	1	1	1.32336e-96	5: NFKBIZ+ fibro	E2F6
3.40073e-98	0.454263	1	1	8.19577e-96	5: NFKBIZ+ fibro	ZNF256
2.51387e-97	0.573248	1	1	6.05844e-95	5: NFKBIZ+ fibro	CUX1
5.14614e-97	0.573946	1	1	1.24022e-94	5: NFKBIZ+ fibro	NRF1
9.92601e-97	0.341791	1	1	2.39217e-94	5: NFKBIZ+ fibro	BRF1
7.62863e-96	0.372511	1	0.98	1.8385e-93	5: NFKBIZ+ fibro	ZNF75D
1.91631e-93	0.821511	1	1	4.6183e-91	5: NFKBIZ+ fibro	PATZ1
4.30978e-93	0.397445	1	1	1.03866e-90	5: NFKBIZ+ fibro	ZNF148
1.39459e-92	0.309518	1	1	3.36097e-90	5: NFKBIZ+ fibro	TAF1
4.3536e-91	-0.3498	1	1	1.04922e-88	5: NFKBIZ+ fibro	IRF7
3.83566e-90	0.682656	1	1	9.24395e-88	5: NFKBIZ+ fibro	RCOR1
1.26296e-89	0.766198	1	0.998	3.04373e-87	5: NFKBIZ+ fibro	MZF1
1.47372e-89	-0.620632	1	1	3.55166e-87	5: NFKBIZ+ fibro	GTF2F1
2.3472e-89	0.487032	1	0.999	5.65675e-87	5: NFKBIZ+ fibro	SUPT20H
1.01363e-88	-0.35749	1	1	2.44286e-86	5: NFKBIZ+ fibro	XRCC4
1.14931e-88	0.287421	1	1	2.76985e-86	5: NFKBIZ+ fibro	SMARCC2
2.69581e-88	0.524613	1	0.982	6.49691e-86	5: NFKBIZ+ fibro	KLF8
1.33958e-86	0.680789	1	1	3.2284e-84	5: NFKBIZ+ fibro	TEAD1
6.01667e-84	0.864642	1	1	1.45002e-81	5: NFKBIZ+ fibro	IRF1
3.61385e-83	0.273429	1	1	8.70937e-81	5: NFKBIZ+ fibro	CREB3L2
3.663e-83	0.361739	1	1	8.82782e-81	5: NFKBIZ+ fibro	EP300
5.55173e-83	0.449291	1	1	1.33797e-80	5: NFKBIZ+ fibro	ZNF429
4.03573e-82	0.299788	1	1	9.72612e-80	5: NFKBIZ+ fibro	NR2C2
6.64689e-82	-0.712665	1	1	1.6019e-79	5: NFKBIZ+ fibro	NR1H2
6.8092e-82	0.679755	1	0.999	1.64102e-79	5: NFKBIZ+ fibro	RREB1
1.47074e-79	0.625061	1	1	3.54449e-77	5: NFKBIZ+ fibro	RELB
2.45224e-79	0.565751	1	0.98	5.90991e-77	5: NFKBIZ+ fibro	POU2F1
5.49231e-79	0.487732	1	0.962	1.32365e-76	5: NFKBIZ+ fibro	THRB
8.84699e-79	0.266122	1	1	2.13213e-76	5: NFKBIZ+ fibro	ETS1
1.78811e-78	-0.422114	1	1	4.30933e-76	5: NFKBIZ+ fibro	ATF5
6.22101e-77	-0.403904	1	1	1.49926e-74	5: NFKBIZ+ fibro	ELK1
2.19245e-76	0.428525	1	1	5.28381e-74	5: NFKBIZ+ fibro	KLF16
2.38167e-76	0.293789	1	1	5.73982e-74	5: NFKBIZ+ fibro	ETV6
4.16223e-76	-0.458106	1	1	1.0031e-73	5: NFKBIZ+ fibro	IKZF1
1.55522e-74	0.411366	1	0.96	3.74809e-72	5: NFKBIZ+ fibro	POU6F1
5.58693e-74	-0.441019	1	1	1.34645e-71	5: NFKBIZ+ fibro	CEBPD
6.39365e-74	0.788221	1	1	1.54087e-71	5: NFKBIZ+ fibro	ARID3A
3.64621e-72	0.359148	1	1	8.78737e-70	5: NFKBIZ+ fibro	ELK4
2.41239e-71	0.442773	1	0.999	5.81386e-69	5: NFKBIZ+ fibro	KLF11
1.04228e-70	0.454764	1	1	2.51191e-68	5: NFKBIZ+ fibro	PHF8
1.27412e-68	0.79305	1	1	3.07062e-66	5: NFKBIZ+ fibro	GTF2B
6.77476e-68	0.881253	1	1	1.63272e-65	5: NFKBIZ+ fibro	WT1
3.11647e-63	0.277359	1	0.999	7.5107e-61	5: NFKBIZ+ fibro	HOXB4
6.45723e-61	0.516509	1	0.999	1.55619e-58	5: NFKBIZ+ fibro	IRF9
7.22911e-61	0.496026	1	1	1.74222e-58	5: NFKBIZ+ fibro	ZEB1
3.43984e-60	0.381654	1	1	8.29001e-58	5: NFKBIZ+ fibro	HCFC1
3.60935e-60	0.388551	1	1	8.69852e-58	5: NFKBIZ+ fibro	HIVEP2
4.75916e-58	0.387346	1	1	1.14696e-55	5: NFKBIZ+ fibro	STAT5B
2.56769e-57	0.328974	1	1	6.18813e-55	5: NFKBIZ+ fibro	MAFK
7.72045e-55	-0.392447	1	1	1.86063e-52	5: NFKBIZ+ fibro	THAP1
3.88266e-54	-0.436313	0.992	1	9.35721e-52	5: NFKBIZ+ fibro	HOXA7
1.61534e-53	-0.613326	1	1	3.89297e-51	5: NFKBIZ+ fibro	TEAD2
5.19601e-53	0.294836	1	1	1.25224e-50	5: NFKBIZ+ fibro	SP4
2.05299e-52	0.471063	1	1	4.94771e-50	5: NFKBIZ+ fibro	FOXO3
3.13128e-52	0.616876	1	1	7.54639e-50	5: NFKBIZ+ fibro	FOSB
3.17769e-52	0.36287	1	0.986	7.65823e-50	5: NFKBIZ+ fibro	PBX3
4.04272e-52	-0.774068	1	1	9.74295e-50	5: NFKBIZ+ fibro	SMARCB1
8.04706e-52	0.27212	1	1	1.93934e-49	5: NFKBIZ+ fibro	CTCF
1.24e-51	-0.350036	1	1	2.98839e-49	5: NFKBIZ+ fibro	ZBTB7A
1.95412e-51	-0.57766	1	1	4.70942e-49	5: NFKBIZ+ fibro	CD59
4.83999e-51	0.375448	1	0.998	1.16644e-48	5: NFKBIZ+ fibro	ETV3
1.29625e-50	0.479903	1	1	3.12397e-48	5: NFKBIZ+ fibro	TBL1XR1
1.51065e-49	0.261337	1	1	3.64066e-47	5: NFKBIZ+ fibro	IRF8
4.3044e-47	-0.686499	1	1	1.03736e-44	5: NFKBIZ+ fibro	ETV2
8.51192e-44	0.280114	1	1	2.05137e-41	5: NFKBIZ+ fibro	RXRA
1.95762e-41	0.498538	1	1	4.71788e-39	5: NFKBIZ+ fibro	JUND
6.60111e-41	0.340113	1	1	1.59087e-38	5: NFKBIZ+ fibro	FOSL2
2.71582e-40	0.550812	1	1	6.54512e-38	5: NFKBIZ+ fibro	POLR3A
9.7157e-39	0.25593	1	1	2.34148e-36	5: NFKBIZ+ fibro	MAFG
1.26718e-37	-0.542535	1	1	3.05389e-35	5: NFKBIZ+ fibro	NR2F1
5.06034e-37	0.268579	1	1	1.21954e-34	5: NFKBIZ+ fibro	ATF6
6.44851e-37	0.250808	1	1	1.55409e-34	5: NFKBIZ+ fibro	MLXIPL
6.00852e-35	0.290053	1	1	1.44805e-32	5: NFKBIZ+ fibro	NFYA
2.5902e-34	0.485982	1	1	6.24239e-32	5: NFKBIZ+ fibro	PURA
2.78359e-34	-0.698335	1	1	6.70846e-32	5: NFKBIZ+ fibro	PPARG
1.72309e-33	0.297044	1	1	4.15264e-31	5: NFKBIZ+ fibro	SP1
1.19458e-32	-0.290251	0.996	1	2.87894e-30	5: NFKBIZ+ fibro	TBX3
1.21674e-32	0.281486	1	1	2.93235e-30	5: NFKBIZ+ fibro	REL
1.29917e-30	0.305593	1	0.999	3.131e-28	5: NFKBIZ+ fibro	ZNF341
1.37475e-30	0.255157	1	1	3.31316e-28	5: NFKBIZ+ fibro	GTF3C2
1.90749e-30	0.437564	1	0.996	4.59705e-28	5: NFKBIZ+ fibro	GATA2
1.1547e-29	-0.269338	1	1	2.78282e-27	5: NFKBIZ+ fibro	TP53
1.87943e-29	-0.371584	0.996	1	4.52942e-27	5: NFKBIZ+ fibro	MEF2B
2.15197e-29	0.266418	0.992	0.919	5.18625e-27	5: NFKBIZ+ fibro	DDX43
7.03424e-28	-0.285277	1	1	1.69525e-25	5: NFKBIZ+ fibro	ETV7
3.83666e-27	0.257641	1	1	9.24636e-25	5: NFKBIZ+ fibro	ATF2
8.65614e-27	0.438515	1	1	2.08613e-24	5: NFKBIZ+ fibro	FOXC1
2.02823e-26	-0.280803	1	1	4.88805e-24	5: NFKBIZ+ fibro	GMEB1
3.45841e-24	-0.346793	1	1	8.33477e-22	5: NFKBIZ+ fibro	RARG
1.81924e-22	-0.25126	1	1	4.38438e-20	5: NFKBIZ+ fibro	TFAP4
1.45384e-20	-0.273483	1	1	3.50376e-18	5: NFKBIZ+ fibro	TEAD4
7.59736e-20	-0.284754	1	1	1.83096e-17	5: NFKBIZ+ fibro	HLF
8.71783e-20	-0.417475	1	1	2.101e-17	5: NFKBIZ+ fibro	MAFB
4.38771e-19	-0.263375	1	1	1.05744e-16	5: NFKBIZ+ fibro	KLF3
7.72123e-19	-0.51304	1	1	1.86082e-16	5: NFKBIZ+ fibro	NFIC
2.37203e-18	-0.278592	1	1	5.7166e-16	5: NFKBIZ+ fibro	NR1H3
2.09592e-14	-0.535102	1	1	5.05116e-12	5: NFKBIZ+ fibro	GATA3
2.24638e-14	-0.31084	1	1	5.41377e-12	5: NFKBIZ+ fibro	KLF10
5.08103e-14	-0.273977	1	1	1.22453e-11	5: NFKBIZ+ fibro	KLF5
1.12238e-13	-0.285579	1	1	2.70494e-11	5: NFKBIZ+ fibro	MYC
1.75162e-13	-0.253106	1	1	4.22141e-11	5: NFKBIZ+ fibro	GATA6
5.46971e-13	0.285886	1	1	1.3182e-10	5: NFKBIZ+ fibro	MEF2D
9.29486e-13	-0.3121	1	1	2.24006e-10	5: NFKBIZ+ fibro	TEAD3
1.91934e-05	-0.284574	1	1	0.0046256	5: NFKBIZ+ fibro	CREB3L1
1.23243e-75	-0.574958	1	1	2.97016e-73	6: IL32+ fibro	CEBPB
2.7015e-69	-0.583196	1	1	6.51062e-67	6: IL32+ fibro	KLF2
3.06946e-68	-0.630537	1	1	7.39739e-66	6: IL32+ fibro	MAFF
8.01865e-68	-0.767139	1	1	1.9325e-65	6: IL32+ fibro	KLF4
6.42257e-67	-0.426672	1	1	1.54784e-64	6: IL32+ fibro	FOSL2
7.62413e-67	-0.45337	1	1	1.83742e-64	6: IL32+ fibro	SREBF1
5.39425e-66	-0.472822	1	1	1.30002e-63	6: IL32+ fibro	RCOR1
2.84867e-65	-0.690335	1	1	6.86529e-63	6: IL32+ fibro	JUND
3.26715e-64	-0.291112	1	1	7.87383e-62	6: IL32+ fibro	MAFK
2.17338e-63	-0.648268	1	1	5.23786e-61	6: IL32+ fibro	FOSB
3.24317e-62	-0.314807	1	1	7.81603e-60	6: IL32+ fibro	ATF6
4.19012e-62	-0.774721	1	1	1.00982e-59	6: IL32+ fibro	EGR1
7.05646e-62	-0.422113	1	1	1.70061e-59	6: IL32+ fibro	KLF6
2.29614e-61	-0.341908	1	1	5.5337e-59	6: IL32+ fibro	BHLHE40
1.95973e-60	-0.514246	1	1	4.72295e-58	6: IL32+ fibro	HLF
3.23305e-59	-0.454453	1	1	7.79165e-57	6: IL32+ fibro	FOSL1
3.20176e-58	-0.481192	1	1	7.71624e-56	6: IL32+ fibro	FOXO3
3.33029e-58	-0.351394	1	1	8.02599e-56	6: IL32+ fibro	SP1
1.46983e-56	-0.29558	1	1	3.54229e-54	6: IL32+ fibro	MLXIPL
7.12336e-56	-0.70639	0.988	1	1.71673e-53	6: IL32+ fibro	TCF7L2
8.46224e-56	-0.407358	1	1	2.0394e-53	6: IL32+ fibro	ZEB1
2.14054e-53	-0.261659	1	1	5.1587e-51	6: IL32+ fibro	IRF8
3.51372e-53	-0.264615	1	1	8.46806e-51	6: IL32+ fibro	KLF13
6.96488e-53	-0.574406	1	1	1.67854e-50	6: IL32+ fibro	MYC
9.31496e-53	-0.525188	1	1	2.24491e-50	6: IL32+ fibro	NFE2L2
7.23005e-52	-0.683297	1	1	1.74244e-49	6: IL32+ fibro	POLR3A
1.27142e-51	-0.30286	1	1	3.06413e-49	6: IL32+ fibro	ELF1
2.76198e-51	-0.538183	1	1	6.65637e-49	6: IL32+ fibro	KLF10
4.32874e-49	-0.323549	1	1	1.04323e-46	6: IL32+ fibro	NFYB
1.79619e-48	-0.415633	1	1	4.32881e-46	6: IL32+ fibro	RELB
1.08738e-47	0.398216	1	1	2.62059e-45	6: IL32+ fibro	SPI1
1.68223e-47	-0.49544	1	1	4.05418e-45	6: IL32+ fibro	FOXC1
7.59272e-45	-0.488784	1	1	1.82985e-42	6: IL32+ fibro	TEAD1
8.90921e-45	-0.31541	1	1	2.14712e-42	6: IL32+ fibro	FOXP1
9.16515e-45	-0.552443	1	1	2.2088e-42	6: IL32+ fibro	JUNB
4.41173e-43	-0.308709	1	1	1.06323e-40	6: IL32+ fibro	ATF2
4.4557e-43	0.271712	1	1	1.07382e-40	6: IL32+ fibro	NELFE
4.86188e-43	-0.558354	1	1	1.17171e-40	6: IL32+ fibro	CEBPZ
1.33265e-42	-0.78706	1	1	3.21169e-40	6: IL32+ fibro	CREB3L1
3.21096e-42	-0.264525	1	1	7.73841e-40	6: IL32+ fibro	XBP1
1.59142e-41	-0.257911	1	1	3.83533e-39	6: IL32+ fibro	RXRA
1.95959e-41	0.336417	1	1	4.7226e-39	6: IL32+ fibro	GTF2F1
7.87056e-41	0.251829	1	1	1.8968e-38	6: IL32+ fibro	ATF5
1.55909e-40	-0.305615	1	1	3.7574e-38	6: IL32+ fibro	CEBPD
1.67397e-40	-0.448976	1	1	4.03426e-38	6: IL32+ fibro	GATA6
5.72216e-40	-0.76232	1	1	1.37904e-37	6: IL32+ fibro	NFIC
6.11726e-40	-0.492838	1	1	1.47426e-37	6: IL32+ fibro	FOXP2
1.03475e-39	-0.276231	1	1	2.49375e-37	6: IL32+ fibro	EGR2
1.12503e-39	-0.401994	1	1	2.71133e-37	6: IL32+ fibro	NFIL3
1.13578e-39	-0.410236	1	1	2.73722e-37	6: IL32+ fibro	NFATC1
1.80825e-39	-0.267039	1	1	4.35788e-37	6: IL32+ fibro	HIVEP2
3.19638e-39	-0.264726	1	1	7.70327e-37	6: IL32+ fibro	HIC1
1.26119e-37	-0.411715	1	1	3.03947e-35	6: IL32+ fibro	TBX21
1.47849e-37	-0.25633	1	1	3.56316e-35	6: IL32+ fibro	YY1
1.74903e-37	-0.478557	1	1	4.21516e-35	6: IL32+ fibro	GTF2B
1.89346e-37	-0.258038	1	1	4.56324e-35	6: IL32+ fibro	MAFG
2.33203e-37	-0.322241	1	1	5.62018e-35	6: IL32+ fibro	NR3C1
1.45971e-36	-0.557577	1	1	3.51791e-34	6: IL32+ fibro	EGR3
1.37611e-35	-0.394263	0.996	1	3.31643e-33	6: IL32+ fibro	ZNF341
1.43159e-35	-0.534255	1	1	3.45013e-33	6: IL32+ fibro	JUN
1.53545e-35	-0.303067	1	1	3.70043e-33	6: IL32+ fibro	REL
1.80782e-35	-0.517665	1	1	4.35685e-33	6: IL32+ fibro	FOS
4.7478e-35	-0.393716	1	1	1.14422e-32	6: IL32+ fibro	ARID3A
5.54383e-35	-0.3325	1	1	1.33606e-32	6: IL32+ fibro	TFAP4
1.31642e-34	-0.568234	1	1	3.17257e-32	6: IL32+ fibro	NR2F1
1.36629e-34	-0.625276	1	1	3.29276e-32	6: IL32+ fibro	ZMIZ1
3.49405e-34	0.287107	1	1	8.42065e-32	6: IL32+ fibro	THAP1
5.0183e-34	-0.350213	1	1	1.20941e-31	6: IL32+ fibro	ZC3H11A
1.34148e-33	-0.397892	1	1	3.23296e-31	6: IL32+ fibro	MAZ
4.98425e-33	-0.403114	0.996	1	1.2012e-30	6: IL32+ fibro	STAT2
6.29296e-33	-0.521636	1	1	1.5166e-30	6: IL32+ fibro	ATF3
9.83247e-33	-0.282082	1	0.999	2.36962e-30	6: IL32+ fibro	STAT5A
3.77083e-32	-0.255552	1	1	9.08771e-30	6: IL32+ fibro	RARA
1.16971e-29	-0.459189	1	1	2.819e-27	6: IL32+ fibro	IRF1
1.26927e-29	-0.279022	1	1	3.05893e-27	6: IL32+ fibro	HCFC1
1.2702e-28	-0.520851	1	1	3.06119e-26	6: IL32+ fibro	WT1
1.72494e-28	-0.364221	1	1	4.15711e-26	6: IL32+ fibro	TBL1XR1
4.13321e-28	-0.436197	1	1	9.96105e-26	6: IL32+ fibro	POLR2A
1.34055e-27	-0.374596	1	1	3.23072e-25	6: IL32+ fibro	ETS2
1.95467e-27	-0.361635	0.996	0.999	4.71075e-25	6: IL32+ fibro	MZF1
7.65434e-27	-0.251849	1	1	1.8447e-24	6: IL32+ fibro	IRF3
1.14842e-26	-0.253895	0.996	1	2.76769e-24	6: IL32+ fibro	IRF9
1.26434e-25	-0.528964	1	1	3.04706e-23	6: IL32+ fibro	FOXO1
1.24587e-24	-0.583264	1	1	3.00254e-22	6: IL32+ fibro	MEF2D
1.64336e-24	-0.384374	0.992	0.999	3.9605e-22	6: IL32+ fibro	ZNF229
2.99949e-24	-0.279459	1	1	7.22877e-22	6: IL32+ fibro	NFKB1
9.53827e-24	-0.502843	1	1	2.29872e-21	6: IL32+ fibro	ESRRA
1.47213e-23	-0.295346	1	1	3.54782e-21	6: IL32+ fibro	REST
5.80785e-23	-0.477178	1	1	1.39969e-20	6: IL32+ fibro	PURA
4.11576e-22	-0.319328	0.992	1	9.91898e-20	6: IL32+ fibro	RREB1
9.07754e-22	-0.307434	1	1	2.18769e-19	6: IL32+ fibro	CEBPG
1.1217e-21	-0.364129	0.996	0.997	2.70329e-19	6: IL32+ fibro	GATA2
2.63705e-21	-0.510563	1	1	6.3553e-19	6: IL32+ fibro	MAFB
5.47525e-21	-0.341868	1	1	1.31954e-18	6: IL32+ fibro	BCLAF1
4.38879e-18	-0.32282	0.984	0.995	1.0577e-15	6: IL32+ fibro	PAX2
5.29792e-17	-0.479576	1	1	1.2768e-14	6: IL32+ fibro	MEF2C
3.5192e-16	-0.2706	1	0.999	8.48128e-14	6: IL32+ fibro	BPTF
6.79259e-16	-0.315256	1	0.996	1.63702e-13	6: IL32+ fibro	SNAI1
7.71073e-16	-0.36962	1	1	1.85828e-13	6: IL32+ fibro	RARG
9.2348e-16	-0.282482	1	1	2.22559e-13	6: IL32+ fibro	STAT1
4.78123e-13	-0.28896	1	1	1.15228e-10	6: IL32+ fibro	BACH2
4.72862e-12	-0.309995	1	1	1.1396e-09	6: IL32+ fibro	SMARCC1
4.28865e-11	-0.377297	1	1	1.03356e-08	6: IL32+ fibro	KLF3
1.3106e-09	-0.34576	0.98	0.999	3.15855e-07	6: IL32+ fibro	RBPJ
1.58203e-05	-0.302202	1	0.999	0.0038127	6: IL32+ fibro	ERG
2.43503e-26	-0.788346	1	1	5.86842e-24	7: RARRES1+ fibro	MEF2D
4.49346e-26	-0.7834	1	1	1.08292e-23	7: RARRES1+ fibro	ZMIZ1
7.25667e-25	-0.850992	1	1	1.74886e-22	7: RARRES1+ fibro	MEF2C
7.47803e-21	-0.9251	1	1	1.80221e-18	7: RARRES1+ fibro	PPARG
1.12609e-20	-0.677987	1	1	2.71387e-18	7: RARRES1+ fibro	PURA
1.93879e-18	-0.493841	1	1	4.67248e-16	7: RARRES1+ fibro	TEAD1
8.10469e-18	-0.32841	1	1	1.95323e-15	7: RARRES1+ fibro	HCFC1
1.12918e-17	-0.306671	1	1	2.72132e-15	7: RARRES1+ fibro	YY1
8.7441e-17	-0.276369	1	1	2.10733e-14	7: RARRES1+ fibro	EZH2
8.55303e-16	-0.755551	1	1	2.06128e-13	7: RARRES1+ fibro	ETV2
1.34778e-15	-0.366473	1	1	3.24815e-13	7: RARRES1+ fibro	VEZF1
2.85449e-15	-0.462982	1	0.999	6.87932e-13	7: RARRES1+ fibro	MEF2B
3.43896e-15	-0.507722	0.986	0.998	8.28789e-13	7: RARRES1+ fibro	ZNF229
4.00497e-15	-0.439369	1	1	9.65198e-13	7: RARRES1+ fibro	CD59
6.83058e-15	-0.293536	1	1	1.64617e-12	7: RARRES1+ fibro	FOXP1
8.15162e-14	0.251324	1	1	1.96454e-11	7: RARRES1+ fibro	IRF4
1.86928e-13	-0.439037	1	0.996	4.50496e-11	7: RARRES1+ fibro	GATA2
2.45399e-13	-0.363131	1	1	5.91411e-11	7: RARRES1+ fibro	RCOR1
2.96345e-13	-0.748417	1	1	7.14192e-11	7: RARRES1+ fibro	SMARCB1
3.15464e-12	-0.584309	1	1	7.60268e-10	7: RARRES1+ fibro	POLR3A
4.07732e-12	-0.296702	1	1	9.82633e-10	7: RARRES1+ fibro	NR3C1
8.3978e-12	-0.632812	1	1	2.02387e-09	7: RARRES1+ fibro	TEAD3
4.86949e-11	-0.426571	1	1	1.17355e-08	7: RARRES1+ fibro	NR1H2
2.69382e-10	0.434652	1	1	6.49212e-08	7: RARRES1+ fibro	MAFB
5.37863e-10	-0.505112	1	0.998	1.29625e-07	7: RARRES1+ fibro	TCF7L2
6.14296e-10	0.349044	1	1	1.48045e-07	7: RARRES1+ fibro	NR2F1
1.94466e-09	-0.528372	1	0.999	4.68663e-07	7: RARRES1+ fibro	ERG
2.26925e-09	0.374035	1	1	5.4689e-07	7: RARRES1+ fibro	KLF5
4.18186e-09	-0.33131	1	1	1.00783e-06	7: RARRES1+ fibro	MAZ
4.74396e-09	-0.35353	1	1	1.14329e-06	7: RARRES1+ fibro	STAT1
8.61393e-09	-0.265313	1	1	2.07596e-06	7: RARRES1+ fibro	TFAP4
4.06078e-08	-0.330141	1	1	9.78648e-06	7: RARRES1+ fibro	NR1H3
1.41743e-07	-0.406308	1	1	3.41601e-05	7: RARRES1+ fibro	TEAD2
2.98989e-06	-0.285867	1	1	0.000720564	7: RARRES1+ fibro	ZC3H11A
6.32518e-06	-0.294177	1	0.999	0.00152437	7: RARRES1+ fibro	RREB1
9.07238e-06	-0.659196	1	1	0.00218644	7: RARRES1+ fibro	GATA3
3.87795e-05	-0.28772	0.986	0.997	0.00934586	7: RARRES1+ fibro	SNAI1
7.01754e-05	-0.299448	1	0.998	0.0169123	7: RARRES1+ fibro	MZF1
9.39188e-05	-0.279224	1	0.999	0.0226344	7: RARRES1+ fibro	HOXA7
4.43892e-39	1.17772	1	1	1.06978e-36	8: Collagen fibro	TEAD1
3.84031e-37	1.25134	1	1	9.25514e-35	8: Collagen fibro	MEF2D
4.79778e-35	0.968922	1	1	1.15627e-32	8: Collagen fibro	MEF2C
5.20901e-35	1.15376	1	1	1.25537e-32	8: Collagen fibro	ZMIZ1
1.01685e-34	1.18087	1	1	2.45061e-32	8: Collagen fibro	PURA
5.83281e-34	0.578706	1	1	1.40571e-31	8: Collagen fibro	YY1
8.73711e-34	0.563577	1	1	2.10564e-31	8: Collagen fibro	SMARCA4
4.50062e-33	0.742876	1	1	1.08465e-30	8: Collagen fibro	HCFC1
1.49199e-32	0.71017	1	1	3.5957e-30	8: Collagen fibro	RCOR1
1.55222e-32	0.630359	1	1	3.74085e-30	8: Collagen fibro	NR3C1
1.72574e-31	0.561209	1	1	4.15904e-29	8: Collagen fibro	MAFK
4.33749e-31	0.620849	1	1	1.04533e-28	8: Collagen fibro	FOXP1
1.20143e-30	0.299583	1	1	2.89546e-28	8: Collagen fibro	ETS1
1.36388e-30	0.936422	1	1	3.28694e-28	8: Collagen fibro	POLR3A
1.58034e-30	0.860315	1	0.998	3.80862e-28	8: Collagen fibro	ZNF229
4.70481e-30	0.699748	1	1	1.13386e-27	8: Collagen fibro	ZC3H11A
2.11762e-29	0.377786	1	1	5.10346e-27	8: Collagen fibro	SP4
2.45337e-29	0.445553	1	1	5.91263e-27	8: Collagen fibro	EZH2
4.4208e-28	0.495758	1	1	1.06541e-25	8: Collagen fibro	HIVEP2
9.65524e-28	0.817164	1	0.996	2.32691e-25	8: Collagen fibro	GATA2
3.5763e-27	1.00557	1	0.999	8.61887e-25	8: Collagen fibro	ERG
7.15488e-27	0.660598	1	0.999	1.72433e-24	8: Collagen fibro	RREB1
3.09508e-26	0.402681	1	1	7.45913e-24	8: Collagen fibro	ZNF429
4.79207e-26	0.306278	1	1	1.15489e-23	8: Collagen fibro	GABPA
4.79207e-26	-0.607563	1	1	1.15489e-23	8: Collagen fibro	GTF2F1
9.83125e-26	0.328133	1	1	2.36933e-23	8: Collagen fibro	ETV6
3.24677e-25	0.48688	1	1	7.82472e-23	8: Collagen fibro	ETV1
8.10951e-25	0.437238	1	1	1.95439e-22	8: Collagen fibro	ELF1
1.04754e-24	0.321748	1	1	2.52457e-22	8: Collagen fibro	SIN3A
3.87211e-24	0.547681	1	1	9.33178e-22	8: Collagen fibro	VEZF1
5.38696e-24	-0.672379	1	1	1.29826e-21	8: Collagen fibro	SPI1
8.41073e-24	0.268728	1	1	2.02698e-21	8: Collagen fibro	CREB3L2
8.85684e-24	0.806361	1	0.998	2.1345e-21	8: Collagen fibro	TCF7L2
1.20392e-23	0.578883	1	1	2.90145e-21	8: Collagen fibro	STAT1
3.86108e-23	0.440579	1	1	9.3052e-21	8: Collagen fibro	CUX1
4.44117e-22	0.825095	1	1	1.07032e-19	8: Collagen fibro	TEAD3
2.58754e-21	0.310032	1	0.999	6.23598e-19	8: Collagen fibro	KLF11
2.59386e-21	0.375755	1	1	6.2512e-19	8: Collagen fibro	BHLHE40
4.25928e-21	0.333606	1	0.984	1.02649e-18	8: Collagen fibro	KLF8
5.10882e-21	0.391637	1	1	1.23123e-18	8: Collagen fibro	SP1
8.96396e-21	-0.388229	1	1	2.16031e-18	8: Collagen fibro	ATF5
1.10746e-20	0.338366	1	1	2.66898e-18	8: Collagen fibro	ZNF148
4.87838e-20	0.388039	1	1	1.17569e-17	8: Collagen fibro	POLR2A
8.28298e-20	0.331488	1	1	1.9962e-17	8: Collagen fibro	MXI1
1.08685e-19	0.349105	1	1	2.6193e-17	8: Collagen fibro	KLF13
1.17673e-19	0.293489	1	1	2.83593e-17	8: Collagen fibro	TRIM28
5.22718e-19	0.444681	1	1	1.25975e-16	8: Collagen fibro	REST
7.3026e-19	0.538101	1	0.998	1.75993e-16	8: Collagen fibro	MZF1
3.07717e-18	0.281202	1	1	7.41597e-16	8: Collagen fibro	EP300
5.12518e-18	0.581427	1	1	1.23517e-15	8: Collagen fibro	ZNF274
6.17976e-18	0.445395	1	0.999	1.48932e-15	8: Collagen fibro	STAT2
5.52579e-17	0.339004	1	1	1.33171e-14	8: Collagen fibro	CTCF
6.35826e-17	-0.260044	1	1	1.53234e-14	8: Collagen fibro	XRCC4
9.02925e-17	-0.389437	1	1	2.17605e-14	8: Collagen fibro	IKZF1
3.61021e-16	0.64356	1	1	8.70062e-14	8: Collagen fibro	PPARG
2.04285e-15	-0.297687	1	1	4.92326e-13	8: Collagen fibro	NELFE
2.14591e-15	0.43336	1	1	5.17163e-13	8: Collagen fibro	NR2F6
2.74874e-15	0.254726	1	1	6.62446e-13	8: Collagen fibro	IRF3
3.52479e-15	0.295781	1	1	8.49475e-13	8: Collagen fibro	ZNF362
1.2843e-14	0.273276	1	0.999	3.09517e-12	8: Collagen fibro	SUPT20H
1.31016e-14	0.269633	1	1	3.15749e-12	8: Collagen fibro	ZEB1
1.97646e-14	0.25629	1	1	4.76327e-12	8: Collagen fibro	BRF1
1.0862e-13	0.522887	1	1	2.61775e-11	8: Collagen fibro	FOXC1
1.89265e-13	0.418392	1	1	4.56129e-11	8: Collagen fibro	SMARCC1
3.51692e-12	0.251913	1	0.983	8.47579e-10	8: Collagen fibro	POU2F1
2.32046e-11	0.275972	1	1	5.59232e-09	8: Collagen fibro	ATF2
1.23363e-10	0.296269	1	1	2.97305e-08	8: Collagen fibro	CREB1
3.88585e-09	-0.258552	1	1	9.36489e-07	8: Collagen fibro	THAP1
1.66488e-08	0.399382	1	1	4.01237e-06	8: Collagen fibro	ETV2
2.11697e-08	0.324157	1	1	5.10189e-06	8: Collagen fibro	MAZ
5.86928e-08	-0.35196	1	1	1.4145e-05	8: Collagen fibro	KLF5
5.81491e-06	0.261749	1	0.999	0.00140139	8: Collagen fibro	MSX1
7.80836e-05	-0.369199	1	1	0.0188182	8: Collagen fibro	KLF3
5.70765e-13	1.45885	1	0.999	1.37554e-10	9: Cycling fibro	TBX3
4.5697e-12	0.74392	1	1	1.1013e-09	9: Cycling fibro	ARNT2
1.62925e-11	0.366202	1	1	3.92649e-09	9: Cycling fibro	KLF15
2.97951e-10	0.402424	1	1	7.18061e-08	9: Cycling fibro	NFKB2
4.06664e-09	0.580404	1	1	9.8006e-07	9: Cycling fibro	ETV5
5.70776e-09	0.577964	1	1	1.37557e-06	9: Cycling fibro	TEF
1.15865e-08	0.696452	1	0.999	2.79235e-06	9: Cycling fibro	SOX6
2.13135e-07	-0.951074	1	1	5.13656e-05	9: Cycling fibro	TEAD3
2.34908e-07	-0.722199	1	1	5.66128e-05	9: Cycling fibro	PURA
8.76482e-07	0.481767	1	0.93	0.000211232	9: Cycling fibro	DDX43
9.39985e-07	-0.409055	1	1	0.000226537	9: Cycling fibro	CEBPD
9.49175e-07	-0.347213	1	1	0.000228751	9: Cycling fibro	ELK1
1.05104e-06	0.280826	1	0.999	0.0002533	9: Cycling fibro	KAT2A
1.54061e-06	0.252603	1	1	0.000371287	9: Cycling fibro	SOX4
2.24569e-06	-0.494846	1	1	0.000541212	9: Cycling fibro	CEBPB
4.55539e-06	0.320868	1	0.995	0.00109785	9: Cycling fibro	HOXC4
5.75782e-06	0.460495	1	1	0.00138763	9: Cycling fibro	GMEB1
6.6671e-06	-0.353935	1	1	0.00160677	9: Cycling fibro	ETV1
1.48007e-05	-0.335775	1	1	0.00356698	9: Cycling fibro	ZNF362
1.65635e-05	-0.552911	1	1	0.0039918	9: Cycling fibro	MYC
1.76317e-05	0.495342	1	1	0.00424923	9: Cycling fibro	TFDP1
2.37291e-05	-0.278907	1	1	0.0057187	9: Cycling fibro	TRIM28
2.85155e-05	-0.259609	1	1	0.00687224	9: Cycling fibro	SP2
7.01377e-05	0.265463	1	1	0.0169032	9: Cycling fibro	TEAD4
7.17026e-05	0.422056	1	1	0.0172803	9: Cycling fibro	ZNF148
0.000158947	-0.255422	1	1	0.0383063	9: Cycling fibro	EZH2

## Sheet: Myeloid
p_val	avg_log2FC	pct.1	pct.2	p_val_adj	cluster	regulon
0	2.81622	1	1	0	1: Classical mono.1	NFE2
0	1.75389	1	0.995	0	1: Classical mono.1	TAGLN2
0	1.40679	1	1	0	1: Classical mono.1	RFX2
0	1.1992	1	1	0	1: Classical mono.1	CEBPE
0	1.15107	1	1	0	1: Classical mono.1	ZNF467
0	1.09875	1	1	0	1: Classical mono.1	MAFG
0	0.935289	1	1	0	1: Classical mono.1	RXRA
0	0.874263	1	1	0	1: Classical mono.1	CEBPD
0	0.474722	1	1	0	1: Classical mono.1	KLF10
0	0.403126	1	1	0	1: Classical mono.1	ATF4
0	0.389965	1	1	0	1: Classical mono.1	KLF13
0	0.320513	1	1	0	1: Classical mono.1	BACH1
0	0.307332	1	1	0	1: Classical mono.1	YY1
0	0.282065	0.958	0.874	0	1: Classical mono.1	SHOX2
0	-0.263391	1	1	0	1: Classical mono.1	MAX
0	-0.263637	0.767	0.919	0	1: Classical mono.1	TBX21
0	-0.265038	1	1	0	1: Classical mono.1	GTF2B
0	-0.276532	0.998	0.999	0	1: Classical mono.1	TAL1
0	-0.277685	0.845	0.922	0	1: Classical mono.1	SPATS2
0	-0.294306	1	1	0	1: Classical mono.1	EZH2
0	-0.309548	1	1	0	1: Classical mono.1	EOMES
0	-0.322645	1	1	0	1: Classical mono.1	DBP
0	-0.32354	1	1	0	1: Classical mono.1	TCF4
0	-0.355206	0.983	0.99	0	1: Classical mono.1	HOXB7
0	-0.37802	1	1	0	1: Classical mono.1	EPAS1
0	-0.383941	0.959	0.993	0	1: Classical mono.1	HIST1H2BN
0	-0.430082	1	1	0	1: Classical mono.1	XBP1
0	-0.437654	1	1	0	1: Classical mono.1	ETS2
0	-0.440983	1	1	0	1: Classical mono.1	BHLHE40
0	-0.479239	0.996	0.999	0	1: Classical mono.1	NFE2L3
0	-0.494852	1	1	0	1: Classical mono.1	FOSL1
0	-0.50049	1	1	0	1: Classical mono.1	E2F7
0	-0.509259	1	1	0	1: Classical mono.1	NFATC2
0	-0.531992	0.943	0.978	0	1: Classical mono.1	RORC
0	-0.560873	1	1	0	1: Classical mono.1	HOXA5
0	-0.56591	1	1	0	1: Classical mono.1	GATA1
0	-0.569419	1	1	0	1: Classical mono.1	SPIB
0	-0.632961	1	1	0	1: Classical mono.1	REL
0	-0.734411	1	1	0	1: Classical mono.1	MYC
0	-0.736847	1	1	0	1: Classical mono.1	PRDM1
0	-0.776554	1	1	0	1: Classical mono.1	IRF8
0	-0.784394	1	1	0	1: Classical mono.1	IRF4
0	-0.839429	1	1	0	1: Classical mono.1	NFIL3
0	-0.862726	1	1	0	1: Classical mono.1	NFE2L2
0	-0.918647	1	1	0	1: Classical mono.1	MITF
0	-1.02151	1	1	0	1: Classical mono.1	EGR2
0	-1.04439	0.957	0.993	0	1: Classical mono.1	EGR3
0	-1.26083	1	1	0	1: Classical mono.1	ETV5
0	-1.2829	1	1	0	1: Classical mono.1	BATF
0	-1.44866	1	1	0	1: Classical mono.1	SOX4
0	-1.53955	1	1	0	1: Classical mono.1	STAT1
0	-1.54315	1	1	0	1: Classical mono.1	MAFF
0	-1.60301	1	1	0	1: Classical mono.1	GATA2
0	-1.66017	1	1	0	1: Classical mono.1	MAF
0	-1.66361	1	1	0	1: Classical mono.1	BHLHE41
0	-1.69279	1	1	0	1: Classical mono.1	FOSB
0	-1.73495	1	1	0	1: Classical mono.1	CREM
0	-2.21929	1	1	0	1: Classical mono.1	ETV7
0	-2.22235	1	1	0	1: Classical mono.1	DDIT3
0	-2.43697	1	1	0	1: Classical mono.1	ATF5
0	-2.6299	0.677	0.874	0	1: Classical mono.1	EGR4
0	-3.04254	1	0.998	0	1: Classical mono.1	TCF7L2
0	-3.29895	1	1	0	1: Classical mono.1	MEF2C
0	-3.31718	1	1	0	1: Classical mono.1	FOS
0	-3.37858	1	1	0	1: Classical mono.1	JUNB
0	-3.39369	1	1	0	1: Classical mono.1	ATF3
0	-3.8924	1	1	0	1: Classical mono.1	JUN
0	-4.5225	1	1	0	1: Classical mono.1	MAFB
0	-4.55651	1	1	0	1: Classical mono.1	TGIF1
0	-4.87666	1	1	0	1: Classical mono.1	EGR1
0	-6.92934	1	1	0	1: Classical mono.1	CD59
0	-7.04054	1	1	0	1: Classical mono.1	HES1
1.48173e-273	-0.525854	0.994	0.987	4.2822e-271	1: Classical mono.1	PKNOX1
1.79499e-246	-2.72523	0.786	0.873	5.18752e-244	1: Classical mono.1	FOXM1
1.15261e-229	-0.351111	0.258	0.409	3.33105e-227	1: Classical mono.1	TFAP2A
7.87379e-224	-0.318652	1	1	2.27553e-221	1: Classical mono.1	ERG
4.13049e-221	-0.600159	0.163	0.324	1.19371e-218	1: Classical mono.1	BACH2
8.30993e-218	-0.325521	1	1	2.40157e-215	1: Classical mono.1	IRF7
5.14015e-213	-1.12215	0.995	0.995	1.4855e-210	1: Classical mono.1	ATF1
2.66266e-190	-4.34497	1	1	7.69509e-188	1: Classical mono.1	NR1H3
1.14685e-184	-0.504316	0.048	0.166	3.31438e-182	1: Classical mono.1	BCL11B
4.90938e-184	-2.22234	0.998	0.998	1.41881e-181	1: Classical mono.1	ETV3
1.36451e-168	-0.36286	0.398	0.552	3.94345e-166	1: Classical mono.1	KAT2A
1.76769e-142	-1.67847	1	1	5.10862e-140	1: Classical mono.1	CEBPA
6.82985e-127	-0.560634	0.893	0.902	1.97383e-124	1: Classical mono.1	RUNX2
1.14985e-117	-5.86604	0.985	0.973	3.32306e-115	1: Classical mono.1	HMGB3
8.57899e-113	-0.323762	0.996	0.998	2.47933e-110	1: Classical mono.1	SNAI3
1.36579e-64	-3.56842	1	1	3.94715e-62	1: Classical mono.1	PPARG
3.23284e-63	-0.373576	1	1	9.3429e-61	1: Classical mono.1	MXI1
6.31786e-57	-0.405953	1	1	1.82586e-54	1: Classical mono.1	IRF1
4.15269e-53	-0.284368	1	1	1.20013e-50	1: Classical mono.1	EHF
2.70318e-50	-0.387633	1	0.999	7.81219e-48	1: Classical mono.1	GATA3
1.84718e-49	-0.891131	0.999	1	5.33834e-47	1: Classical mono.1	FOXN3
4.36605e-49	-0.799658	0.881	0.895	1.26179e-46	1: Classical mono.1	PAX8
1.99938e-11	-0.48038	1	1	5.77819e-09	1: Classical mono.1	STAT3
3.58141e-11	-0.277352	1	1	1.03503e-08	1: Classical mono.1	MXD1
3.49037e-06	-0.382018	1	1	0.00100872	1: Classical mono.1	FOSL2
0	1.10353	1	1	0	2: Classical mono.2	NFE2
0	0.741428	1	1	0	2: Classical mono.2	CEBPE
0	0.728443	1	1	0	2: Classical mono.2	MAFG
0	0.577194	1	1	0	2: Classical mono.2	ZNF467
0	0.525136	1	1	0	2: Classical mono.2	CEBPD
0	0.522743	1	1	0	2: Classical mono.2	RXRA
0	0.408697	0.804	0.553	0	2: Classical mono.2	ZFP3
0	0.378872	1	1	0	2: Classical mono.2	BACH1
0	0.358971	1	1	0	2: Classical mono.2	KLF13
0	0.284873	0.981	0.937	0	2: Classical mono.2	ZNF117
0	0.283052	1	1	0	2: Classical mono.2	YY1
0	0.280348	1	1	0	2: Classical mono.2	KDM5A
0	-0.307343	1	1	0	2: Classical mono.2	XBP1
0	-0.321563	1	1	0	2: Classical mono.2	BHLHE40
0	-0.345547	1	1	0	2: Classical mono.2	ETS2
0	-0.365358	1	1	0	2: Classical mono.2	FOSL1
0	-0.366803	0.997	0.999	0	2: Classical mono.2	NFE2L3
0	-0.436269	0.998	1	0	2: Classical mono.2	E2F7
0	-0.498565	1	1	0	2: Classical mono.2	NFATC2
0	-0.52796	1	1	0	2: Classical mono.2	SPIB
0	-0.591054	1	1	0	2: Classical mono.2	MYC
0	-0.683913	1	1	0	2: Classical mono.2	NFE2L2
0	-0.859028	1	1	0	2: Classical mono.2	MITF
0	-0.887094	1	1	0	2: Classical mono.2	IRF8
0	-1.23147	1	1	0	2: Classical mono.2	ETV5
0	-1.49339	1	1	0	2: Classical mono.2	MAF
0	-1.52258	1	1	0	2: Classical mono.2	CREM
0	-1.57695	1	1	0	2: Classical mono.2	STAT1
0	-1.67199	1	1	0	2: Classical mono.2	BHLHE41
0	-1.91481	1	1	0	2: Classical mono.2	DDIT3
0	-2.40007	1	1	0	2: Classical mono.2	ATF5
0	-2.4242	0.66	0.847	0	2: Classical mono.2	EGR4
0	-2.91835	1	1	0	2: Classical mono.2	FOS
0	-3.1216	1	1	0	2: Classical mono.2	ATF3
0	-3.1455	1	1	0	2: Classical mono.2	JUNB
0	-3.3908	1	1	0	2: Classical mono.2	MEF2C
0	-3.72877	1	1	0	2: Classical mono.2	JUN
0	-3.79363	1	1	0	2: Classical mono.2	PPARG
0	-4.35186	1	1	0	2: Classical mono.2	TGIF1
0	-4.50299	1	1	0	2: Classical mono.2	NR1H3
0	-4.71532	1	1	0	2: Classical mono.2	MAFB
0	-6.63516	1	1	0	2: Classical mono.2	HES1
0	-7.21084	1	1	0	2: Classical mono.2	CD59
3.53478e-294	-1.37436	1	1	1.02155e-291	2: Classical mono.2	FOSB
3.5269e-288	-1.22392	1	1	1.01928e-285	2: Classical mono.2	SOX4
3.46691e-246	-1.2792	1	1	1.00194e-243	2: Classical mono.2	MAFF
3.13256e-235	-0.319694	1	1	9.05309e-233	2: Classical mono.2	EPAS1
6.94972e-229	-0.445467	1	1	2.00847e-226	2: Classical mono.2	SPI1
3.99102e-225	-0.837371	0.973	0.986	1.1534e-222	2: Classical mono.2	EGR3
2.20893e-215	-0.428973	1	1	6.38381e-213	2: Classical mono.2	REL
5.35898e-213	-0.439119	0.938	0.973	1.54875e-210	2: Classical mono.2	RORC
6.59139e-212	0.313952	0.937	0.888	1.90491e-209	2: Classical mono.2	SHOX2
5.56815e-210	-4.39896	1	1	1.6092e-207	2: Classical mono.2	EGR1
1.10727e-201	-1.60166	1	1	3.20001e-199	2: Classical mono.2	CEBPA
5.1271e-199	-0.811484	1	1	1.48173e-196	2: Classical mono.2	EGR2
6.56262e-186	-0.264582	0.979	0.986	1.8966e-183	2: Classical mono.2	HIST1H2BN
5.32818e-182	-0.562929	1	1	1.53984e-179	2: Classical mono.2	PRDM1
7.75419e-168	-2.04074	1	1	2.24096e-165	2: Classical mono.2	ETV7
7.20759e-167	-0.293937	0.968	0.991	2.08299e-164	2: Classical mono.2	HOXB7
9.39047e-147	-0.251979	1	1	2.71385e-144	2: Classical mono.2	TCF4
4.37502e-130	0.328868	1	1	1.26438e-127	2: Classical mono.2	RFX2
2.6631e-126	0.503498	1	0.996	7.69637e-124	2: Classical mono.2	TAGLN2
2.66395e-124	-0.453937	1	1	7.69881e-122	2: Classical mono.2	HOXA5
3.89297e-122	-0.457866	1	0.999	1.12507e-119	2: Classical mono.2	RARA
1.54336e-121	-0.291634	1	1	4.4603e-119	2: Classical mono.2	IRF7
4.10501e-114	-0.480115	1	1	1.18635e-111	2: Classical mono.2	GATA1
1.15202e-98	-1.42612	1	1	3.32935e-96	2: Classical mono.2	GATA2
4.75647e-92	-0.640068	1	1	1.37462e-89	2: Classical mono.2	IRF4
4.76965e-83	-1.11161	1	1	1.37843e-80	2: Classical mono.2	BATF
6.47274e-78	-0.391067	1	1	1.87062e-75	2: Classical mono.2	CEBPB
1.36679e-69	-0.501916	0.166	0.3	3.95002e-67	2: Classical mono.2	BACH2
1.03637e-68	0.267936	1	1	2.99511e-66	2: Classical mono.2	KLF10
1.04639e-56	-0.266906	1	1	3.02408e-54	2: Classical mono.2	EHF
2.81325e-54	-0.427007	0.055	0.148	8.1303e-52	2: Classical mono.2	BCL11B
1.30101e-50	-5.18777	0.956	0.978	3.75993e-48	2: Classical mono.2	HMGB3
8.00695e-48	-0.278645	0.995	0.998	2.31401e-45	2: Classical mono.2	SNAI3
1.74162e-47	-2.29784	0.728	0.866	5.03327e-45	2: Classical mono.2	FOXM1
1.97779e-20	-0.349645	1	1	5.7158e-18	2: Classical mono.2	IRF1
7.11693e-19	-0.328456	0.998	0.999	2.05679e-16	2: Classical mono.2	GATA3
5.47243e-18	-0.30572	1	1	1.58153e-15	2: Classical mono.2	MXI1
1.51716e-17	-0.261648	0.999	1	4.3846e-15	2: Classical mono.2	ERG
1.86249e-14	-0.843894	0.995	0.995	5.3826e-12	2: Classical mono.2	ATF1
7.71747e-05	-1.98668	0.999	0.998	0.0223035	2: Classical mono.2	ETV3
0.000100946	-3.22794	1	0.999	0.0291733	2: Classical mono.2	TCF7L2
0.000132831	-0.276853	0.455	0.524	0.038388	2: Classical mono.2	KAT2A
0	1.25151	1	1	0	3: Classical mono.3	NFE2
0	0.799311	1	1	0	3: Classical mono.3	CEBPE
0	0.702569	1	1	0	3: Classical mono.3	MAFG
0	0.669327	1	1	0	3: Classical mono.3	ZNF467
0	0.600127	1	0.975	0	3: Classical mono.3	HMGB3
0	0.59443	1	1	0	3: Classical mono.3	CEBPD
0	-0.723307	0.998	0.848	0	3: Classical mono.3	FOXM1
3.48325e-224	-0.426697	1	1	1.00666e-221	3: Classical mono.3	NFATC2
1.79446e-222	0.50909	1	1	5.18598e-220	3: Classical mono.3	RXRA
2.64724e-218	-0.397811	0.998	0.999	7.65053e-216	3: Classical mono.3	NFE2L3
1.45086e-216	-2.66292	1	1	4.19299e-214	3: Classical mono.3	JUN
2.43638e-205	-1.46403	1	1	7.04114e-203	3: Classical mono.3	BHLHE41
1.46694e-202	-1.10542	1	1	4.23947e-200	3: Classical mono.3	ETV5
6.21299e-198	-0.305807	1	1	1.79556e-195	3: Classical mono.3	ETS2
2.34769e-195	-3.05312	1	1	6.78482e-193	3: Classical mono.3	MEF2C
2.19918e-173	-2.29598	1	1	6.35564e-171	3: Classical mono.3	ATF3
1.67251e-167	-1.35766	1	1	4.83355e-165	3: Classical mono.3	STAT1
6.94152e-161	-1.46254	1	1	2.0061e-158	3: Classical mono.3	MAF
1.42729e-153	-3.96047	1	1	4.12487e-151	3: Classical mono.3	TGIF1
1.67781e-153	-2.20661	1	1	4.84888e-151	3: Classical mono.3	ATF5
9.78165e-150	-0.516571	1	1	2.8269e-147	3: Classical mono.3	NFE2L2
2.21784e-144	-0.439523	1	1	6.40956e-142	3: Classical mono.3	REL
7.92669e-144	-0.295429	1	1	2.29081e-141	3: Classical mono.3	FOSL1
1.28514e-141	-1.35897	1	1	3.71405e-139	3: Classical mono.3	DDIT3
8.06121e-134	-2.36331	1	1	2.32969e-131	3: Classical mono.3	JUNB
3.38345e-132	-3.57743	0.999	1	9.77816e-130	3: Classical mono.3	HES1
1.51262e-131	-0.296655	0.965	0.986	4.37148e-129	3: Classical mono.3	HIST1H2BN
2.16103e-128	-0.282365	1	1	6.24537e-126	3: Classical mono.3	BHLHE40
2.30356e-126	-0.442342	1	1	6.65729e-124	3: Classical mono.3	MYC
2.39197e-122	-0.674557	1	1	6.9128e-120	3: Classical mono.3	IRF8
4.35177e-120	-0.796631	1	1	1.25766e-117	3: Classical mono.3	MITF
4.35058e-116	-0.511007	0.078	0.39	1.25732e-113	3: Classical mono.3	ZNF883
7.2027e-115	-4.1582	1	1	2.08158e-112	3: Classical mono.3	MAFB
7.5487e-114	-6.70273	1	1	2.18157e-111	3: Classical mono.3	CD59
1.48254e-110	-0.440978	0.949	0.971	4.28453e-108	3: Classical mono.3	RORC
2.2675e-105	-0.315821	1	1	6.55309e-103	3: Classical mono.3	EPAS1
1.29243e-98	0.306585	1	0.996	3.73512e-96	3: Classical mono.3	TAGLN2
2.07943e-96	-1.04942	1	1	6.00956e-94	3: Classical mono.3	CREM
3.53641e-92	0.533712	1	1	1.02202e-89	3: Classical mono.3	RFX2
1.93273e-91	-2.10582	1	1	5.58558e-89	3: Classical mono.3	FOS
3.28064e-86	-0.699515	0.977	0.985	9.48104e-84	3: Classical mono.3	EGR3
1.59451e-84	-0.462344	1	1	4.60813e-82	3: Classical mono.3	SPIB
5.72768e-83	-0.250235	1	1	1.6553e-80	3: Classical mono.3	TCF4
2.17814e-77	-1.07825	1	1	6.29483e-75	3: Classical mono.3	SOX4
1.41691e-73	-1.05781	1	1	4.09488e-71	3: Classical mono.3	MAFF
3.63561e-73	-4.19626	1	1	1.05069e-70	3: Classical mono.3	NR1H3
6.1759e-70	-0.300011	1	0.999	1.78484e-67	3: Classical mono.3	RARA
4.62101e-69	-0.990089	1	1	1.33547e-66	3: Classical mono.3	FOSB
8.85834e-67	-1.54621	1	1	2.56006e-64	3: Classical mono.3	CEBPA
2.66799e-65	-1.98615	0.723	0.835	7.71049e-63	3: Classical mono.3	EGR4
5.31126e-65	-0.474051	1	1	1.53495e-62	3: Classical mono.3	PRDM1
1.7396e-63	-0.705297	1	1	5.02743e-61	3: Classical mono.3	EGR2
3.54449e-60	-0.464521	1	1	1.02436e-57	3: Classical mono.3	GATA1
2.09529e-41	-0.258105	0.98	0.989	6.05538e-39	3: Classical mono.3	HOXB7
7.36786e-41	-3.48386	1	1	2.12931e-38	3: Classical mono.3	EGR1
2.08477e-39	-1.92318	1	1	6.02498e-37	3: Classical mono.3	ETV7
9.44502e-38	-1.37661	1	1	2.72961e-35	3: Classical mono.3	GATA2
3.31894e-36	-0.596405	1	1	9.59173e-34	3: Classical mono.3	IRF4
1.87546e-35	-0.264727	1	1	5.42007e-33	3: Classical mono.3	ERG
9.40636e-34	-2.49482	1	0.999	2.71844e-31	3: Classical mono.3	TCF7L2
3.68242e-33	-0.500484	0.157	0.293	1.06422e-30	3: Classical mono.3	BACH2
1.78897e-31	-0.299363	0.383	0.523	5.17014e-29	3: Classical mono.3	KAT2A
3.58316e-23	-0.280884	0.997	0.997	1.03553e-20	3: Classical mono.3	SNAI3
6.29923e-23	-1.99437	0.998	0.998	1.82048e-20	3: Classical mono.3	ETV3
1.69062e-21	-0.959273	1	1	4.88589e-19	3: Classical mono.3	BATF
5.4713e-20	-0.984304	0.996	0.995	1.58121e-17	3: Classical mono.3	ATF1
4.44111e-19	-0.344488	0.995	0.988	1.28348e-16	3: Classical mono.3	PKNOX1
8.25688e-19	-0.459478	0.874	0.901	2.38624e-16	3: Classical mono.3	RUNX2
2.38418e-18	-0.254229	1	1	6.89027e-16	3: Classical mono.3	HOXA5
6.26244e-18	-3.33339	1	1	1.80984e-15	3: Classical mono.3	PPARG
9.81236e-18	-0.251091	1	1	2.83577e-15	3: Classical mono.3	EHF
1.40175e-13	-0.767117	0.997	0.999	4.05105e-11	3: Classical mono.3	FOXN3
4.72941e-12	-0.650337	0.87	0.893	1.3668e-09	3: Classical mono.3	PAX8
1.06116e-11	-0.250617	1	1	3.06676e-09	3: Classical mono.3	IRF7
3.53948e-11	-0.395749	0.081	0.142	1.02291e-08	3: Classical mono.3	BCL11B
0	1.84953	1	1	0	4: Classical mono PLIN2+	NFIL3
0	1.27456	1	1	0	4: Classical mono PLIN2+	FOSL2
0	1.18968	1	1	0	4: Classical mono PLIN2+	SAP30
0	1.03839	1	1	0	4: Classical mono PLIN2+	HOXA5
0	1.00824	1	1	0	4: Classical mono PLIN2+	DDIT3
0	0.981827	1	1	0	4: Classical mono PLIN2+	FOSB
0	0.929088	1	1	0	4: Classical mono PLIN2+	MXD1
0	0.790584	1	1	0	4: Classical mono PLIN2+	CREM
0	0.771399	1	1	0	4: Classical mono PLIN2+	MXI1
0	0.719441	1	1	0	4: Classical mono PLIN2+	JUND
0	0.695097	1	1	0	4: Classical mono PLIN2+	FOS
0	0.61872	1	1	0	4: Classical mono PLIN2+	ATF3
0	0.582134	1	1	0	4: Classical mono PLIN2+	MAFF
0	0.579016	1	1	0	4: Classical mono PLIN2+	E2F7
0	0.568672	1	1	0	4: Classical mono PLIN2+	BCL3
0	0.49302	1	1	0	4: Classical mono PLIN2+	NFE2L2
0	0.448489	1	0.984	0	4: Classical mono PLIN2+	EGR3
0	0.424114	1	1	0	4: Classical mono PLIN2+	FOSL1
0	0.415434	1	1	0	4: Classical mono PLIN2+	MYC
0	0.378599	1	1	0	4: Classical mono PLIN2+	CEBPB
0	0.373674	0.977	0.818	0	4: Classical mono PLIN2+	EGR4
0	0.357198	1	1	0	4: Classical mono PLIN2+	PRDM1
0	0.344153	1	1	0	4: Classical mono PLIN2+	HES1
0	0.33986	1	1	0	4: Classical mono PLIN2+	XBP1
0	0.320507	1	1	0	4: Classical mono PLIN2+	ELF1
0	0.304558	1	1	0	4: Classical mono PLIN2+	JUNB
0	0.284961	1	1	0	4: Classical mono PLIN2+	CEBPD
0	0.28485	1	1	0	4: Classical mono PLIN2+	STAT3
0	-0.263915	1	1	0	4: Classical mono PLIN2+	MAX
0	-0.357033	1	1	0	4: Classical mono PLIN2+	EGR1
1.30197e-307	0.287224	1	1	3.7627e-305	4: Classical mono PLIN2+	HIF1A
2.61542e-307	0.386756	1	1	7.55857e-305	4: Classical mono PLIN2+	CEBPE
1.59946e-256	0.370879	1	1	4.62245e-254	4: Classical mono PLIN2+	MAFG
3.3707e-253	-1.97297	1	1	9.74133e-251	4: Classical mono PLIN2+	ETV7
3.67034e-249	-1.26791	1	1	1.06073e-246	4: Classical mono PLIN2+	STAT1
3.80656e-235	-0.330664	1	1	1.1001e-232	4: Classical mono PLIN2+	NFE2
4.48142e-224	0.264269	1	1	1.29513e-221	4: Classical mono PLIN2+	JUN
1.2809e-199	-0.261496	1	1	3.70179e-197	4: Classical mono PLIN2+	TCF4
4.97043e-195	0.292637	1	1	1.43645e-192	4: Classical mono PLIN2+	DBP
1.7617e-175	-1.96541	1	1	5.09132e-173	4: Classical mono PLIN2+	ATF5
9.94609e-159	-0.282021	1	1	2.87442e-156	4: Classical mono PLIN2+	NFATC2
5.80154e-129	-2.54622	1	1	1.67665e-126	4: Classical mono PLIN2+	MEF2C
7.17023e-126	0.453394	1	1	2.0722e-123	4: Classical mono PLIN2+	RFX2
4.6416e-125	-0.354494	0.181	0.396	1.34142e-122	4: Classical mono PLIN2+	ZNF883
1.20956e-123	-0.402901	1	1	3.49563e-121	4: Classical mono PLIN2+	IRF1
1.29084e-123	-4.01501	1	1	3.73053e-121	4: Classical mono PLIN2+	NR1H3
8.14436e-113	-0.919132	1	1	2.35372e-110	4: Classical mono PLIN2+	ETV5
7.62301e-108	-5.45173	1	1	2.20305e-105	4: Classical mono PLIN2+	CD59
1.06053e-98	-1.17374	1	1	3.06492e-96	4: Classical mono PLIN2+	BHLHE41
1.59429e-97	-2.29181	1	1	4.60749e-95	4: Classical mono PLIN2+	TGIF1
6.15387e-91	-1.46133	1	1	1.77847e-88	4: Classical mono PLIN2+	CEBPA
9.14755e-91	-0.281825	1	1	2.64364e-88	4: Classical mono PLIN2+	EHF
1.31718e-87	-1.87215	1	0.998	3.80666e-85	4: Classical mono PLIN2+	ETV3
1.08076e-85	-0.407524	0.967	0.971	3.12339e-83	4: Classical mono PLIN2+	RORC
1.78458e-84	-0.564028	1	1	5.15743e-82	4: Classical mono PLIN2+	IRF8
6.06411e-76	-1.36987	1	1	1.75253e-73	4: Classical mono PLIN2+	MAF
5.36383e-73	-0.279281	1	1	1.55015e-70	4: Classical mono PLIN2+	IRF7
3.77157e-68	-0.290775	1	1	1.08998e-65	4: Classical mono PLIN2+	SPI1
3.1885e-57	-0.263064	0.725	0.791	9.21477e-55	4: Classical mono PLIN2+	BBX
1.21648e-49	-0.489106	0.865	0.903	3.51564e-47	4: Classical mono PLIN2+	RUNX2
2.65463e-39	-0.819178	0.999	0.995	7.67188e-37	4: Classical mono PLIN2+	ATF1
1.4109e-25	-0.428919	1	1	4.07749e-23	4: Classical mono PLIN2+	SPIB
2.09322e-25	-0.274226	1	1	6.04941e-23	4: Classical mono PLIN2+	ERG
3.69828e-25	-3.46579	1	1	1.0688e-22	4: Classical mono PLIN2+	MAFB
3.52255e-21	-5.24047	0.988	0.975	1.01802e-18	4: Classical mono PLIN2+	HMGB3
3.74706e-20	-0.741188	0.999	0.999	1.0829e-17	4: Classical mono PLIN2+	FOXN3
2.45665e-17	-1.3552	1	1	7.09972e-15	4: Classical mono PLIN2+	GATA2
4.8722e-17	-2.27041	0.852	0.854	1.40807e-14	4: Classical mono PLIN2+	FOXM1
1.2406e-16	-0.302015	0.47	0.522	3.58533e-14	4: Classical mono PLIN2+	KAT2A
3.77799e-15	-0.425241	0.187	0.136	1.09184e-12	4: Classical mono PLIN2+	BCL11B
2.19641e-14	-0.667977	1	1	6.34761e-12	4: Classical mono PLIN2+	MITF
6.12816e-12	-2.87763	1	1	1.77104e-09	4: Classical mono PLIN2+	PPARG
7.26003e-11	-2.62149	1	0.999	2.09815e-08	4: Classical mono PLIN2+	TCF7L2
3.80337e-09	-0.258354	1	0.999	1.09917e-06	4: Classical mono PLIN2+	GATA3
2.10211e-08	-0.502754	0.257	0.291	6.0751e-06	4: Classical mono PLIN2+	BACH2
0	3.76052	1	0.999	0	5: Non-classical mono.1	TCF7L2
0	2.53859	1	0.999	0	5: Non-classical mono.1	RARA
0	1.12534	1	1	0	5: Non-classical mono.1	CEBPB
0	1.07821	1	1	0	5: Non-classical mono.1	SPI1
0	0.78731	0.998	0.898	0	5: Non-classical mono.1	MXD3
0	0.537171	1	1	0	5: Non-classical mono.1	KLF3
0	0.393757	1	1	0	5: Non-classical mono.1	IRF1
0	0.380024	1	1	0	5: Non-classical mono.1	IKZF1
0	0.367235	1	1	0	5: Non-classical mono.1	RUNX3
0	0.347285	1	1	0	5: Non-classical mono.1	ZBTB7A
0	0.310963	1	1	0	5: Non-classical mono.1	FLI1
0	0.276876	1	1	0	5: Non-classical mono.1	IRF5
0	0.261745	0.998	0.938	0	5: Non-classical mono.1	E2F2
0	-0.251349	1	1	0	5: Non-classical mono.1	TFEC
0	-0.289292	1	1	0	5: Non-classical mono.1	TCF4
0	-0.337205	1	1	0	5: Non-classical mono.1	HIF1A
0	-0.353687	1	1	0	5: Non-classical mono.1	BHLHE40
0	-0.462185	0.99	0.998	0	5: Non-classical mono.1	SNAI3
0	-0.627173	1	1	0	5: Non-classical mono.1	PRDM1
0	-0.714348	1	1	0	5: Non-classical mono.1	IRF4
0	-1.20147	1	0.999	0	5: Non-classical mono.1	FOXN3
0	-4.21288	1	1	0	5: Non-classical mono.1	TGIF1
5.70504e-307	-0.537752	0.788	0.908	1.64876e-304	5: Non-classical mono.1	RUNX2
9.2796e-301	0.439432	1	1	2.6818e-298	5: Non-classical mono.1	RXRA
2.88202e-282	-4.70099	1	1	8.32903e-280	5: Non-classical mono.1	EGR1
1.03723e-274	-0.279243	1	1	2.9976e-272	5: Non-classical mono.1	XBP1
6.46911e-261	-0.49498	1	1	1.86957e-258	5: Non-classical mono.1	SPIB
1.26483e-256	-1.64095	1	1	3.65534e-254	5: Non-classical mono.1	CEBPA
4.72798e-255	-0.479231	0.966	0.971	1.36639e-252	5: Non-classical mono.1	RORC
6.25936e-240	-0.336249	1	1	1.80896e-237	5: Non-classical mono.1	EPAS1
1.30482e-235	-0.632492	0.998	1	3.77093e-233	5: Non-classical mono.1	SAP30
2.08508e-223	-0.480049	1	1	6.02589e-221	5: Non-classical mono.1	MXD1
6.96185e-220	-0.432777	1	1	2.01197e-217	5: Non-classical mono.1	REL
7.31172e-217	-1.27674	1	1	2.11309e-214	5: Non-classical mono.1	ETV7
4.54466e-213	-1.28619	1	1	1.31341e-210	5: Non-classical mono.1	CREM
5.48751e-202	-0.510105	1	1	1.58589e-199	5: Non-classical mono.1	FOSL2
6.40088e-195	-0.806554	1	1	1.84985e-192	5: Non-classical mono.1	MITF
1.04103e-194	-0.551319	1	1	3.00858e-192	5: Non-classical mono.1	NFE2L2
6.5472e-184	-0.337429	0.999	0.999	1.89214e-181	5: Non-classical mono.1	NFE2L3
3.7656e-157	-2.37743	1	1	1.08826e-154	5: Non-classical mono.1	JUNB
4.53958e-156	-1.10595	1	1	1.31194e-153	5: Non-classical mono.1	FOSB
4.87834e-147	-1.12561	0.999	1	1.40984e-144	5: Non-classical mono.1	BATF
2.72711e-133	-0.511343	0.17	0.394	7.88134e-131	5: Non-classical mono.1	ZNF883
6.96423e-123	-2.24691	1	1	2.01266e-120	5: Non-classical mono.1	FOS
2.05731e-117	-0.304482	0.982	0.986	5.94562e-115	5: Non-classical mono.1	HIST1H2BN
5.91967e-117	-0.731983	1	1	1.71078e-114	5: Non-classical mono.1	CEBPE
6.34746e-112	-0.48032	1	1	1.83441e-109	5: Non-classical mono.1	GATA1
2.79812e-106	-1.13018	1	1	8.08657e-104	5: Non-classical mono.1	MAFF
5.89601e-105	-0.281798	1	1	1.70395e-102	5: Non-classical mono.1	FOSL1
7.61561e-104	-2.11986	1	1	2.20091e-101	5: Non-classical mono.1	ATF3
2.01336e-98	-0.285822	1	1	5.81861e-96	5: Non-classical mono.1	IRF7
2.83425e-96	-2.44868	1	1	8.19098e-94	5: Non-classical mono.1	MAFB
3.47805e-96	-1.83343	1	1	1.00516e-93	5: Non-classical mono.1	HES1
1.31934e-90	-1.09964	1	1	3.81291e-88	5: Non-classical mono.1	SOX4
3.53852e-77	-0.634974	1	1	1.02263e-74	5: Non-classical mono.1	NFIL3
9.81171e-74	-0.634417	1	1	2.83558e-71	5: Non-classical mono.1	MAFG
1.21708e-73	-0.718812	1	1	3.51738e-71	5: Non-classical mono.1	EGR2
2.22247e-72	-0.263979	0.991	0.988	6.42294e-70	5: Non-classical mono.1	HOXB7
3.28615e-71	-1.24555	1	1	9.49698e-69	5: Non-classical mono.1	BHLHE41
8.138e-67	-0.502296	1	1	2.35188e-64	5: Non-classical mono.1	ZNF467
3.69197e-66	-1.40544	1	1	1.06698e-63	5: Non-classical mono.1	GATA2
7.80768e-66	-0.933966	0.997	0.995	2.25642e-63	5: Non-classical mono.1	ATF1
1.25787e-65	-4.80056	1	1	3.63525e-63	5: Non-classical mono.1	NFE2
2.6109e-59	-0.954968	1	1	7.54549e-57	5: Non-classical mono.1	ETV5
5.39811e-59	-0.407309	1	1	1.56005e-56	5: Non-classical mono.1	HOXA5
2.93924e-55	-1.99964	1	1	8.49441e-53	5: Non-classical mono.1	JUN
8.84383e-46	-0.312118	0.405	0.526	2.55587e-43	5: Non-classical mono.1	KAT2A
9.96497e-43	-2.19366	0.862	0.829	2.87988e-40	5: Non-classical mono.1	EGR4
1.40481e-42	-3.40342	1	1	4.05991e-40	5: Non-classical mono.1	PPARG
2.13203e-38	-0.324026	1	1	6.16157e-36	5: Non-classical mono.1	CEBPD
7.75643e-38	-0.273776	1	1	2.24161e-35	5: Non-classical mono.1	ERG
1.45716e-36	-0.329612	0.29	0.382	4.21119e-34	5: Non-classical mono.1	TFAP2A
1.47833e-35	-0.455328	1	0.996	4.27236e-33	5: Non-classical mono.1	TAGLN2
4.58148e-35	-2.04542	0.998	0.998	1.32405e-32	5: Non-classical mono.1	ETV3
1.25569e-32	-1.179	1	1	3.62894e-30	5: Non-classical mono.1	DDIT3
1.84667e-30	-0.52724	0.212	0.294	5.33686e-28	5: Non-classical mono.1	BACH2
2.99933e-30	-1.26749	1	1	8.66807e-28	5: Non-classical mono.1	MAF
8.39454e-28	-2.40397	1	1	2.42602e-25	5: Non-classical mono.1	MEF2C
1.57496e-27	-4.01711	1	1	4.55164e-25	5: Non-classical mono.1	NR1H3
5.82384e-24	-0.426919	0.075	0.144	1.68309e-21	5: Non-classical mono.1	BCL11B
2.69981e-19	-0.300355	1	0.999	7.80244e-17	5: Non-classical mono.1	GATA3
2.61137e-12	-0.490837	0.998	0.984	7.54685e-10	5: Non-classical mono.1	EGR3
2.68369e-07	-0.324531	0.992	0.988	7.75586e-05	5: Non-classical mono.1	PKNOX1
3.04805e-06	-0.473269	1	1	0.000880887	5: Non-classical mono.1	STAT3
3.40114e-06	-0.848863	1	1	0.000982929	5: Non-classical mono.1	STAT1
0	3.2843	1	0.999	0	6: Non-classical mono.2	TCF7L2
0	2.26898	1	0.999	0	6: Non-classical mono.2	RARA
0	1.22006	1	1	0	6: Non-classical mono.2	CEBPB
0	1.18881	1	0.975	0	6: Non-classical mono.2	HMGB3
0	0.266041	1	0.987	0	6: Non-classical mono.2	E2F1
1.34617e-287	1.15349	1	1	3.89042e-285	6: Non-classical mono.2	SPI1
3.79492e-287	0.529891	1	1	1.09673e-284	6: Non-classical mono.2	KLF3
3.43337e-283	0.809449	1	0.903	9.92244e-281	6: Non-classical mono.2	MXD3
1.19395e-232	0.266619	0.997	0.941	3.4505e-230	6: Non-classical mono.2	E2F2
5.50226e-232	0.402744	1	1	1.59015e-229	6: Non-classical mono.2	RUNX3
3.4943e-192	-0.47573	1	0.851	1.00985e-189	6: Non-classical mono.2	FOXM1
3.05667e-185	-0.279477	1	1	8.83377e-183	6: Non-classical mono.2	TFEC
3.05344e-169	0.389798	1	1	8.82444e-167	6: Non-classical mono.2	IRF1
5.09417e-138	0.296462	1	1	1.47222e-135	6: Non-classical mono.2	FLI1
6.01727e-136	0.273807	1	1	1.73899e-133	6: Non-classical mono.2	ZBTB7A
4.26202e-134	-0.358747	1	1	1.23172e-131	6: Non-classical mono.2	HIF1A
4.13424e-133	0.296055	1	1	1.1948e-130	6: Non-classical mono.2	IKZF1
2.59016e-124	-0.474878	0.994	0.998	7.48555e-122	6: Non-classical mono.2	SNAI3
5.06284e-98	-0.283869	1	1	1.46316e-95	6: Non-classical mono.2	TCF4
2.85239e-90	-0.31733	1	1	8.24341e-88	6: Non-classical mono.2	BHLHE40
7.43476e-88	-1.2147	1	0.999	2.14864e-85	6: Non-classical mono.2	FOXN3
1.28136e-84	-0.520747	0.756	0.903	3.70313e-82	6: Non-classical mono.2	RUNX2
1.7777e-81	-1.61089	1	1	5.13756e-79	6: Non-classical mono.2	CEBPA
4.8801e-80	0.26681	1	1	1.41035e-77	6: Non-classical mono.2	IRF5
1.78564e-77	-0.481804	0.973	0.97	5.1605e-75	6: Non-classical mono.2	RORC
1.34311e-73	-3.96994	1	1	3.88158e-71	6: Non-classical mono.2	TGIF1
2.02998e-70	-0.55313	1	1	5.86664e-68	6: Non-classical mono.2	PRDM1
5.93538e-60	-0.642847	1	1	1.71533e-57	6: Non-classical mono.2	IRF4
3.2202e-59	-0.349375	1	0.999	9.30637e-57	6: Non-classical mono.2	NFE2L3
3.7947e-55	-1.33841	1	1	1.09667e-52	6: Non-classical mono.2	ETV7
5.5836e-55	-0.471252	1	1	1.61366e-52	6: Non-classical mono.2	SPIB
3.83397e-54	-0.32197	1	1	1.10802e-51	6: Non-classical mono.2	EPAS1
5.12967e-51	-0.395994	1	1	1.48248e-48	6: Non-classical mono.2	HES1
7.41505e-47	-0.45883	1	1	2.14295e-44	6: Non-classical mono.2	MXD1
6.88416e-46	-4.1234	1	1	1.98952e-43	6: Non-classical mono.2	EGR1
8.23458e-46	-0.774284	1	1	2.37979e-43	6: Non-classical mono.2	MITF
2.82314e-44	-0.836433	1	1	8.15887e-42	6: Non-classical mono.2	CEBPE
1.07897e-43	-0.403671	1	1	3.11823e-41	6: Non-classical mono.2	REL
5.52589e-40	-2.13932	1	1	1.59698e-37	6: Non-classical mono.2	MAFB
2.55681e-38	-0.75364	1	1	7.38918e-36	6: Non-classical mono.2	MAFG
5.81968e-38	0.282645	1	1	1.68189e-35	6: Non-classical mono.2	RXRA
6.09691e-38	-0.47247	1	1	1.76201e-35	6: Non-classical mono.2	FOSL2
8.52763e-37	-5.49194	1	1	2.46449e-34	6: Non-classical mono.2	NFE2
4.62543e-36	-0.563255	1	1	1.33675e-33	6: Non-classical mono.2	SAP30
1.02356e-34	-0.613466	1	1	2.95808e-32	6: Non-classical mono.2	ZNF467
3.63061e-34	-0.828276	0.167	0.382	1.04925e-31	6: Non-classical mono.2	ZNF883
4.64066e-34	-0.494965	1	1	1.34115e-31	6: Non-classical mono.2	NFE2L2
2.92557e-26	-1.02851	1	1	8.4549e-24	6: Non-classical mono.2	BATF
1.07126e-23	-1.24195	1	1	3.09595e-21	6: Non-classical mono.2	BHLHE41
4.97917e-21	-1.08045	1	1	1.43898e-18	6: Non-classical mono.2	CREM
2.08088e-20	-0.854652	0.999	0.995	6.01375e-18	6: Non-classical mono.2	ATF1
2.86836e-20	-0.270505	1	1	8.28955e-18	6: Non-classical mono.2	IRF7
2.01094e-18	-0.277086	0.988	0.986	5.81161e-16	6: Non-classical mono.2	HIST1H2BN
8.458e-18	-0.784309	1	1	2.44436e-15	6: Non-classical mono.2	FOSB
1.79525e-17	-0.935478	1	1	5.18826e-15	6: Non-classical mono.2	ETV5
4.5935e-17	-1.91084	1	1	1.32752e-14	6: Non-classical mono.2	JUNB
7.45346e-17	-0.690672	1	1	2.15405e-14	6: Non-classical mono.2	EGR2
3.08741e-16	-0.376473	1	1	8.9226e-14	6: Non-classical mono.2	CEBPD
1.13042e-15	-0.9574	1	1	3.26691e-13	6: Non-classical mono.2	MAFF
4.26383e-15	-2.46273	1	1	1.23225e-12	6: Non-classical mono.2	MEF2C
1.15857e-14	-1.1963	1	1	3.34825e-12	6: Non-classical mono.2	MAF
3.30796e-13	-0.340171	0.999	0.985	9.55999e-11	6: Non-classical mono.2	EGR3
8.60556e-13	-2.0072	1	0.998	2.48701e-10	6: Non-classical mono.2	ETV3
1.24961e-10	-0.294198	0.42	0.52	3.61137e-08	6: Non-classical mono.2	KAT2A
7.64928e-10	-1.56279	1	1	2.21064e-07	6: Non-classical mono.2	ATF3
1.21161e-09	-1.61504	1	1	3.50155e-07	6: Non-classical mono.2	FOS
2.29606e-09	-0.5659	1	1	6.63563e-07	6: Non-classical mono.2	STAT3
6.21882e-09	-0.257538	1	1	1.79724e-06	6: Non-classical mono.2	KLF10
9.84687e-09	-3.31384	1	1	2.84574e-06	6: Non-classical mono.2	PPARG
1.2851e-08	-0.505333	0.21	0.29	3.71395e-06	6: Non-classical mono.2	BACH2
6.55379e-08	-0.278224	0.299	0.377	1.89405e-05	6: Non-classical mono.2	TFAP2A
3.76103e-07	-3.94498	1	1	0.000108694	6: Non-classical mono.2	NR1H3
2.6162e-06	-0.446255	1	1	0.000756081	6: Non-classical mono.2	GATA1
3.70587e-06	-0.415008	0.077	0.141	0.001071	6: Non-classical mono.2	BCL11B
3.71988e-06	-2.13611	0.876	0.83	0.00107505	6: Non-classical mono.2	EGR4
6.06659e-06	-0.263778	1	1	0.00175324	6: Non-classical mono.2	ERG
9.39662e-06	-1.52928	1	1	0.00271562	6: Non-classical mono.2	JUN
2.26141e-05	-0.350161	0.996	0.988	0.00653547	6: Non-classical mono.2	PKNOX1
2.86278e-05	-0.806835	1	0.996	0.00827345	6: Non-classical mono.2	TAGLN2
3.75045e-05	-0.909626	1	1	0.0108388	6: Non-classical mono.2	SOX4
0.000156772	-0.538698	1	1	0.0453071	6: Non-classical mono.2	NFIL3
0	5.36598	1	1	0	7: Non-classical mono stress	HES1
0	2.93885	1	0.999	0	7: Non-classical mono stress	TCF7L2
0	2.00243	1	1	0	7: Non-classical mono stress	DDIT3
0	1.59845	1	0.999	0	7: Non-classical mono stress	RARA
0	1.20953	1	1	0	7: Non-classical mono stress	CEBPB
0	1.09734	1	1	0	7: Non-classical mono stress	FOSB
0	1.04932	1	1	0	7: Non-classical mono stress	ATF3
0	1.02504	1	0.985	0	7: Non-classical mono stress	EGR3
0	0.916384	1	1	0	7: Non-classical mono stress	JUN
0	0.892721	1	1	0	7: Non-classical mono stress	FOS
0	0.818928	1	1	0	7: Non-classical mono stress	MYC
0	0.811525	1	1	0	7: Non-classical mono stress	E2F7
0	0.645086	0.999	0.901	0	7: Non-classical mono stress	MXD3
0	0.641104	1	1	0	7: Non-classical mono stress	HOXA5
0	0.593821	1	1	0	7: Non-classical mono stress	SPI1
0	0.546988	1	1	0	7: Non-classical mono stress	JUND
0	0.524265	1	1	0	7: Non-classical mono stress	DBP
0	0.511727	1	1	0	7: Non-classical mono stress	FOSL1
0	0.453669	1	1	0	7: Non-classical mono stress	ELF1
0	0.421351	1	1	0	7: Non-classical mono stress	JUNB
0	0.378159	1	1	0	7: Non-classical mono stress	MAFF
0	0.34456	1	1	0	7: Non-classical mono stress	KLF3
0	0.313547	1	1	0	7: Non-classical mono stress	NFIL3
0	0.28942	1	1	0	7: Non-classical mono stress	RUNX3
0	-0.307131	1	1	0	7: Non-classical mono stress	TFEC
0	-1.70633	1	1	0	7: Non-classical mono stress	CEBPA
4.96289e-307	-0.280485	1	1	1.43428e-304	7: Non-classical mono stress	MAX
1.57802e-295	-0.293163	1	1	4.56048e-293	7: Non-classical mono stress	TCF4
2.03422e-229	-0.960426	1	1	5.87888e-227	7: Non-classical mono stress	EGR1
4.22455e-224	-0.399421	0.996	0.998	1.22089e-221	7: Non-classical mono stress	SNAI3
6.93057e-223	-0.820302	1	1	2.00293e-220	7: Non-classical mono stress	ZNF467
1.98757e-192	-0.461913	0.988	0.824	5.74408e-190	7: Non-classical mono stress	EGR4
8.79054e-190	0.250263	0.999	0.988	2.54047e-187	7: Non-classical mono stress	PKNOX1
4.77721e-173	-0.872111	1	1	1.38061e-170	7: Non-classical mono stress	MAFG
2.07446e-151	-1.06822	1	0.999	5.99519e-149	7: Non-classical mono stress	FOXN3
9.52376e-151	-0.306207	1	1	2.75237e-148	7: Non-classical mono stress	IRF7
9.8815e-150	-0.519593	0.81	0.904	2.85575e-147	7: Non-classical mono stress	RUNX2
9.47472e-144	-6.6189	1	1	2.73819e-141	7: Non-classical mono stress	NFE2
6.14599e-143	-0.926846	1	1	1.77619e-140	7: Non-classical mono stress	CEBPE
6.8054e-132	-0.476389	1	1	1.96676e-129	7: Non-classical mono stress	SPIB
1.387e-123	-1.02237	1	1	4.00844e-121	7: Non-classical mono stress	ETV5
1.71548e-123	-2.09456	1	1	4.95775e-121	7: Non-classical mono stress	MAFB
3.21867e-103	-0.456794	0.979	0.97	9.30197e-101	7: Non-classical mono stress	RORC
7.57823e-95	-2.73118	1	1	2.19011e-92	7: Non-classical mono stress	MEF2C
3.20655e-94	-1.3072	1	1	9.26693e-92	7: Non-classical mono stress	BHLHE41
1.76086e-87	-1.15443	1	1	5.08888e-85	7: Non-classical mono stress	MAF
1.51527e-79	-0.809364	0.194	0.388	4.37912e-77	7: Non-classical mono stress	ZNF883
3.43377e-79	-0.287072	1	1	9.92359e-77	7: Non-classical mono stress	EPAS1
1.941e-72	-3.50587	1	1	5.60948e-70	7: Non-classical mono stress	PPARG
3.6112e-68	-0.306639	0.998	0.999	1.04364e-65	7: Non-classical mono stress	NFE2L3
9.00449e-64	-0.758401	1	1	2.6023e-61	7: Non-classical mono stress	MITF
3.32475e-59	-0.298031	1	1	9.60854e-57	7: Non-classical mono stress	EGR2
1.43969e-49	-1.57699	1	1	4.16071e-47	7: Non-classical mono stress	ETV7
8.99401e-49	-4.10467	1	1	2.59927e-46	7: Non-classical mono stress	NR1H3
4.86371e-46	-0.663466	1	1	1.40561e-43	7: Non-classical mono stress	BATF
1.32205e-45	-0.575237	1	1	3.82072e-43	7: Non-classical mono stress	IRF8
1.95997e-45	-0.413204	1	1	5.66431e-43	7: Non-classical mono stress	CEBPD
1.3835e-42	-1.88492	0.999	0.998	3.9983e-40	7: Non-classical mono stress	ETV3
1.76534e-38	-0.332118	1	1	5.10183e-36	7: Non-classical mono stress	IRF4
2.71016e-24	-0.30675	0.439	0.522	7.83238e-22	7: Non-classical mono stress	KAT2A
3.39707e-20	-1.04875	1	1	9.81752e-18	7: Non-classical mono stress	STAT1
1.06819e-19	-1.75887	1	1	3.08707e-17	7: Non-classical mono stress	ATF5
7.69776e-17	-0.664512	0.946	0.889	2.22465e-14	7: Non-classical mono stress	PAX8
8.655e-16	-0.270737	1	1	2.5013e-13	7: Non-classical mono stress	ERG
2.97224e-15	-1.31445	1	1	8.58977e-13	7: Non-classical mono stress	GATA2
2.64489e-14	-0.436772	1	1	7.64374e-12	7: Non-classical mono stress	GATA1
1.92096e-12	-2.50304	0.988	0.975	5.55159e-10	7: Non-classical mono stress	HMGB3
5.08979e-09	-2.84665	1	1	1.47095e-06	7: Non-classical mono stress	TGIF1
0	2.34924	1	1	0	8: MHCIIhi macro	MEF2C
0	1.54378	1	1	0	8: MHCIIhi macro	BHLHE41
0	1.45221	1	1	0	8: MHCIIhi macro	MAFB
0	1.44243	1	1	0	8: MHCIIhi macro	ATF5
0	1.37476	1	1	0	8: MHCIIhi macro	ETV5
0	1.3633	1	1	0	8: MHCIIhi macro	STAT1
0	1.28126	1	1	0	8: MHCIIhi macro	CEBPA
0	1.19862	1	1	0	8: MHCIIhi macro	CD59
0	0.50319	1	1	0	8: MHCIIhi macro	MITF
0	0.472462	1	1	0	8: MHCIIhi macro	TGIF1
0	0.446352	1	1	0	8: MHCIIhi macro	MAX
0	0.404645	0.993	0.968	0	8: MHCIIhi macro	RORC
0	0.382708	1	1	0	8: MHCIIhi macro	NFATC2
0	0.371897	1	0.999	0	8: MHCIIhi macro	NFE2L3
0	0.357601	1	1	0	8: MHCIIhi macro	MAF
0	0.357384	1	0.988	0	8: MHCIIhi macro	HOXB7
0	0.280948	1	1	0	8: MHCIIhi macro	NR1H3
0	-0.290799	0.87	0.947	0	8: MHCIIhi macro	ZNF117
0	-0.295753	0.849	0.91	0	8: MHCIIhi macro	MXD3
0	-0.328575	1	1	0	8: MHCIIhi macro	IKZF1
0	-0.345297	1	1	0	8: MHCIIhi macro	KLF13
0	-0.362246	1	1	0	8: MHCIIhi macro	BACH1
0	-0.372534	1	1	0	8: MHCIIhi macro	BCL3
0	-0.443385	1	1	0	8: MHCIIhi macro	ELF1
0	-0.444227	1	1	0	8: MHCIIhi macro	JUND
0	-0.637554	1	1	0	8: MHCIIhi macro	CEBPD
0	-0.663402	1	1	0	8: MHCIIhi macro	MXD1
0	-0.674608	1	1	0	8: MHCIIhi macro	FOSL2
0	-0.743058	1	1	0	8: MHCIIhi macro	PPARG
0	-0.871671	1	1	0	8: MHCIIhi macro	ZNF467
0	-1.02982	1	1	0	8: MHCIIhi macro	RXRA
0	-1.03092	1	1	0	8: MHCIIhi macro	MAFG
0	-1.05372	0.999	1	0	8: MHCIIhi macro	STAT3
0	-1.06452	1	1	0	8: MHCIIhi macro	CEBPE
0	-1.68932	0.998	0.999	0	8: MHCIIhi macro	RARA
0	-2.83071	1	1	0	8: MHCIIhi macro	RFX2
0	-5.49573	0.991	0.997	0	8: MHCIIhi macro	TAGLN2
0	-7.95721	1	1	0	8: MHCIIhi macro	NFE2
1.87006e-291	0.459288	1	0.999	5.40446e-289	8: MHCIIhi macro	FOXN3
1.06601e-279	-0.368964	1	1	3.08078e-277	8: MHCIIhi macro	GATA1
1.08315e-228	-0.327189	1	1	3.13029e-226	8: MHCIIhi macro	ATF4
4.71403e-224	-0.751466	1	1	1.36235e-221	8: MHCIIhi macro	NFIL3
7.5874e-222	0.468905	1	0.997	2.19276e-219	8: MHCIIhi macro	SNAI3
5.68238e-203	-0.269641	0.813	0.9	1.64221e-200	8: MHCIIhi macro	SHOX2
6.75099e-188	-4.10799	0.999	0.999	1.95103e-185	8: MHCIIhi macro	TCF7L2
1.67358e-171	-0.484092	1	1	4.83665e-169	8: MHCIIhi macro	CEBPB
4.67532e-161	-1.04277	0.999	1	1.35117e-158	8: MHCIIhi macro	BATF
2.11074e-155	-2.10349	0.993	0.998	6.10005e-153	8: MHCIIhi macro	ETV3
1.84707e-154	-0.487539	0.964	0.99	5.33804e-152	8: MHCIIhi macro	PKNOX1
7.56122e-136	-0.329883	1	1	2.18519e-133	8: MHCIIhi macro	CREM
1.59721e-124	-0.788798	0.995	0.984	4.61595e-122	8: MHCIIhi macro	EGR3
1.37063e-115	-0.833063	1	1	3.96113e-113	8: MHCIIhi macro	ATF3
1.79612e-107	-0.76205	1	1	5.19078e-105	8: MHCIIhi macro	JUNB
3.87515e-107	-1.27478	1	1	1.11992e-104	8: MHCIIhi macro	GATA2
4.93395e-106	-0.40318	1	1	1.42591e-103	8: MHCIIhi macro	KLF10
3.69388e-96	-0.337074	0.236	0.389	1.06753e-93	8: MHCIIhi macro	TFAP2A
6.49341e-91	-1.01008	1	1	1.87659e-88	8: MHCIIhi macro	MAFF
2.3667e-77	-0.413626	0.946	0.896	6.83975e-75	8: MHCIIhi macro	RUNX2
1.43183e-68	-0.370995	1	1	4.13799e-66	8: MHCIIhi macro	HOXA5
1.52824e-61	-0.281788	0.654	0.506	4.41661e-59	8: MHCIIhi macro	KAT2A
1.82381e-45	-0.26189	1	1	5.27081e-43	8: MHCIIhi macro	E2F7
2.09069e-31	-1.7434	0.926	0.847	6.0421e-29	8: MHCIIhi macro	FOXM1
6.98231e-30	-3.34405	1	1	2.01789e-27	8: MHCIIhi macro	HES1
2.71971e-27	-0.871307	1	1	7.85998e-25	8: MHCIIhi macro	DDIT3
7.19354e-27	-2.26361	0.862	0.828	2.07893e-24	8: MHCIIhi macro	EGR4
2.91956e-24	-0.511588	0.223	0.294	8.43754e-22	8: MHCIIhi macro	BACH2
3.92409e-19	-1.09189	1	1	1.13406e-16	8: MHCIIhi macro	FOS
3.95761e-17	-0.86186	1	1	1.14375e-14	8: MHCIIhi macro	FOSB
6.03768e-09	-3.14719	1	1	1.74489e-06	8: MHCIIhi macro	EGR1
7.21917e-07	-0.383182	0.111	0.142	0.000208634	8: MHCIIhi macro	BCL11B
0	5.53036	1	1	0	9: CTShi macro	PPARG
0	4.59249	1	1	0	9: CTShi macro	NR1H3
0	4.11498	1	1	0	9: CTShi macro	CD59
0	3.33173	1	1	0	9: CTShi macro	MAFB
0	2.55959	1	1	0	9: CTShi macro	MAF
0	2.55265	1	1	0	9: CTShi macro	CEBPA
0	2.16761	1	1	0	9: CTShi macro	MITF
0	1.98163	1	1	0	9: CTShi macro	ATF5
0	1.95637	1	1	0	9: CTShi macro	TGIF1
0	1.55098	1	1	0	9: CTShi macro	BHLHE41
0	1.44252	1	1	0	9: CTShi macro	ETV5
0	1.32169	1	1	0	9: CTShi macro	STAT1
0	1.04232	1	0.988	0	9: CTShi macro	HOXB7
0	1.00088	1	1	0	9: CTShi macro	EPAS1
0	0.916409	1	1	0	9: CTShi macro	MEF2C
0	0.464736	1	1	0	9: CTShi macro	TFEC
0	0.326387	1	1	0	9: CTShi macro	NFATC2
0	0.321657	1	1	0	9: CTShi macro	MAX
0	-0.251811	1	1	0	9: CTShi macro	ZBTB7A
0	-0.252839	1	1	0	9: CTShi macro	KLF3
0	-0.252855	1	1	0	9: CTShi macro	RAD21
0	-0.28029	1	1	0	9: CTShi macro	KDM5A
0	-0.293541	0.827	0.909	0	9: CTShi macro	MXD3
0	-0.294227	1	1	0	9: CTShi macro	YY1
0	-0.294893	0.859	0.974	0	9: CTShi macro	ZNF341
0	-0.310494	1	1	0	9: CTShi macro	FLI1
0	-0.351527	1	1	0	9: CTShi macro	BCL3
0	-0.365992	1	1	0	9: CTShi macro	KLF13
0	-0.380029	1	1	0	9: CTShi macro	BACH1
0	-0.398474	0.973	0.346	0	9: CTShi macro	ZNF883
0	-0.402418	1	1	0	9: CTShi macro	IKZF1
0	-0.461205	1	1	0	9: CTShi macro	JUND
0	-0.515542	1	1	0	9: CTShi macro	ELF1
0	-0.566651	1	1	0	9: CTShi macro	MXD1
0	-0.663953	1	1	0	9: CTShi macro	ATF4
0	-0.74169	1	1	0	9: CTShi macro	KLF10
0	-0.820414	1	1	0	9: CTShi macro	CEBPD
0	-0.927199	1	1	0	9: CTShi macro	ZNF467
0	-0.955753	0.997	1	0	9: CTShi macro	STAT3
0	-1.04943	1	1	0	9: CTShi macro	RXRA
0	-1.88154	0.991	0.999	0	9: CTShi macro	RARA
0	-2.73157	1	1	0	9: CTShi macro	RFX2
0	-4.5373	0.993	0.996	0	9: CTShi macro	TAGLN2
8.63714e-279	-7.21242	1	1	2.49613e-276	9: CTShi macro	NFE2
5.36702e-272	-0.311708	1	1	1.55107e-269	9: CTShi macro	RUNX3
6.74781e-260	0.723956	1	1	1.95012e-257	9: CTShi macro	CREM
1.40298e-197	-4.42495	1	0.999	4.05462e-195	9: CTShi macro	TCF7L2
4.50182e-184	-0.256417	0.856	0.946	1.30103e-181	9: CTShi macro	ZNF117
1.12365e-173	-0.304354	0.788	0.898	3.24734e-171	9: CTShi macro	SHOX2
7.48451e-170	-0.904896	1	1	2.16302e-167	9: CTShi macro	CEBPE
2.12657e-169	-0.368901	1	1	6.14578e-167	9: CTShi macro	GATA1
1.93496e-165	-0.315192	1	1	5.59203e-163	9: CTShi macro	IRF1
1.64816e-147	-0.327337	1	1	4.76318e-145	9: CTShi macro	FOSL2
2.37923e-131	0.488436	1	1	6.87597e-129	9: CTShi macro	MXI1
6.00727e-118	-0.416249	0.965	0.989	1.7361e-115	9: CTShi macro	PKNOX1
6.16822e-109	-0.769384	1	1	1.78262e-106	9: CTShi macro	MAFG
1.11916e-83	-0.578595	1	1	3.23436e-81	9: CTShi macro	IRF4
2.11202e-83	-0.332712	0.659	0.793	6.10373e-81	9: CTShi macro	BBX
1.35199e-70	-0.527567	0.13	0.297	3.90725e-68	9: CTShi macro	BACH2
2.07433e-67	-0.984439	1	1	5.99482e-65	9: CTShi macro	SOX4
1.21534e-61	-0.802375	1	1	3.51233e-59	9: CTShi macro	ETV7
1.61495e-49	-1.26286	1	1	4.66721e-47	9: CTShi macro	GATA2
1.03972e-48	-0.344811	0.243	0.383	3.0048e-46	9: CTShi macro	TFAP2A
2.24858e-46	-0.32458	1	1	6.49839e-44	9: CTShi macro	SPIB
7.08288e-45	-0.624379	1	1	2.04695e-42	9: CTShi macro	SAP30
3.14834e-42	-0.252878	1	1	9.0987e-40	9: CTShi macro	JUNB
1.77055e-31	-0.313964	1	1	5.11688e-29	9: CTShi macro	HOXA5
3.00394e-30	-0.47117	0.874	0.902	8.68138e-28	9: CTShi macro	RUNX2
4.81476e-30	-0.513199	1	1	1.39147e-27	9: CTShi macro	DDIT3
5.3895e-30	-0.303161	1	1	1.55756e-27	9: CTShi macro	CEBPB
7.93901e-21	-2.33892	0.894	0.851	2.29437e-18	9: CTShi macro	FOXM1
1.79792e-18	-1.62803	0.807	0.832	5.19598e-16	9: CTShi macro	EGR4
5.91187e-17	-0.333641	1	1	1.70853e-14	9: CTShi macro	NFIL3
7.1194e-13	-2.73639	1	1	2.05751e-10	9: CTShi macro	HES1
3.51378e-11	-1.56224	1	1	1.01548e-08	9: CTShi macro	EGR1
3.92919e-09	-1.92287	0.993	0.998	1.13554e-06	9: CTShi macro	ETV3
3.97828e-06	-0.509819	1	1	0.00114972	9: CTShi macro	FOSB
3.90654e-05	-0.340861	0.111	0.141	0.0112899	9: CTShi macro	BCL11B
0	3.69276	1	1	0	10: RGS1+ macro	TGIF1
0	3.25952	1	1	0	10: RGS1+ macro	JUNB
0	2.90928	1	1	0	10: RGS1+ macro	EGR1
0	2.86823	1	1	0	10: RGS1+ macro	FOS
0	2.84405	1	1	0	10: RGS1+ macro	ATF3
0	2.78851	1	1	0	10: RGS1+ macro	JUN
0	2.16278	1	1	0	10: RGS1+ macro	CREM
0	1.77321	1	1	0	10: RGS1+ macro	MAFF
0	1.74414	1	1	0	10: RGS1+ macro	MAFB
0	1.65543	1	1	0	10: RGS1+ macro	EGR2
0	1.52573	1	1	0	10: RGS1+ macro	FOSB
0	1.41306	1	1	0	10: RGS1+ macro	DDIT3
0	1.27407	1	1	0	10: RGS1+ macro	PRDM1
0	1.17957	1	1	0	10: RGS1+ macro	ATF5
0	1.14372	1	1	0	10: RGS1+ macro	MAF
0	1.14362	1	1	0	10: RGS1+ macro	BHLHE41
0	1.12058	1	1	0	10: RGS1+ macro	CD59
0	1.06523	1	1	0	10: RGS1+ macro	NFE2L2
0	1.03831	1	0.984	0	10: RGS1+ macro	EGR3
0	1.01952	1	1	0	10: RGS1+ macro	MEF2C
0	0.948328	1	1	0	10: RGS1+ macro	ETV5
0	0.929676	1	1	0	10: RGS1+ macro	CEBPA
0	0.862049	1	1	0	10: RGS1+ macro	HES1
0	0.855778	1	1	0	10: RGS1+ macro	MYC
0	0.853927	1	1	0	10: RGS1+ macro	STAT1
0	0.74147	1	1	0	10: RGS1+ macro	MITF
0	0.699272	1	1	0	10: RGS1+ macro	REL
0	0.61253	0.995	0.819	0	10: RGS1+ macro	EGR4
0	0.580062	1	1	0	10: RGS1+ macro	NFIL3
0	0.511447	1	1	0	10: RGS1+ macro	BHLHE40
0	0.481131	1	1	0	10: RGS1+ macro	HOXA5
0	0.472853	1	1	0	10: RGS1+ macro	FOSL1
0	0.446904	1	1	0	10: RGS1+ macro	NR1H3
0	0.440719	1	0.999	0	10: RGS1+ macro	NFE2L3
0	0.43356	1	1	0	10: RGS1+ macro	NFATC2
0	0.414194	1	1	0	10: RGS1+ macro	XBP1
0	0.407264	1	1	0	10: RGS1+ macro	ETS2
0	0.400748	1	0.988	0	10: RGS1+ macro	HOXB7
0	0.357773	1	1	0	10: RGS1+ macro	EPAS1
0	0.351195	1	0.999	0	10: RGS1+ macro	FOXN3
0	0.34448	1	1	0	10: RGS1+ macro	MAX
0	0.314131	1	1	0	10: RGS1+ macro	E2F7
0	0.308384	0.998	0.968	0	10: RGS1+ macro	RORC
0	0.281886	1	1	0	10: RGS1+ macro	DBP
0	0.265147	1	1	0	10: RGS1+ macro	SAP30
0	0.25954	1	1	0	10: RGS1+ macro	SOX4
0	-0.261934	0.941	0.97	0	10: RGS1+ macro	ZNF341
0	-0.278799	1	1	0	10: RGS1+ macro	YY1
0	-0.306191	0.837	0.91	0	10: RGS1+ macro	MXD3
0	-0.358237	1	1	0	10: RGS1+ macro	GATA1
0	-0.359836	1	1	0	10: RGS1+ macro	BACH1
0	-0.367857	1	1	0	10: RGS1+ macro	IKZF1
0	-0.368645	1	1	0	10: RGS1+ macro	KLF13
0	-0.691173	1	1	0	10: RGS1+ macro	PPARG
0	-0.95402	1	1	0	10: RGS1+ macro	ZNF467
0	-1.03547	1	1	0	10: RGS1+ macro	MAFG
0	-1.08904	1	1	0	10: RGS1+ macro	RXRA
0	-1.18783	1	1	0	10: RGS1+ macro	GATA2
0	-1.76522	0.997	0.999	0	10: RGS1+ macro	RARA
0	-2.53623	1	1	0	10: RGS1+ macro	RFX2
0	-5.45918	0.985	0.997	0	10: RGS1+ macro	TAGLN2
0	-7.59012	1	1	0	10: RGS1+ macro	NFE2
9.2824e-294	0.362541	1	0.997	2.68261e-291	10: RGS1+ macro	SNAI3
6.04948e-288	-0.604692	1	1	1.7483e-285	10: RGS1+ macro	CEBPD
2.93124e-268	-0.995787	1	1	8.47129e-266	10: RGS1+ macro	CEBPE
5.40423e-264	-0.303151	0.761	0.902	1.56182e-261	10: RGS1+ macro	SHOX2
5.54997e-247	-4.04535	1	0.999	1.60394e-244	10: RGS1+ macro	TCF7L2
1.11131e-237	0.36047	1	1	3.2117e-235	10: RGS1+ macro	FOSL2
6.80866e-224	-1.69388	1	0.998	1.9677e-221	10: RGS1+ macro	ETV3
2.58867e-202	-0.346241	1	1	7.48125e-200	10: RGS1+ macro	ATF4
3.10691e-163	-0.493763	1	1	8.97897e-161	10: RGS1+ macro	CEBPB
2.49448e-142	-0.387256	1	1	7.20906e-140	10: RGS1+ macro	SPI1
2.24702e-113	-0.3943	0.969	0.895	6.4939e-111	10: RGS1+ macro	RUNX2
2.06397e-102	-0.461521	1	1	5.96487e-100	10: RGS1+ macro	ETV7
2.27173e-102	-0.380458	0.277	0.13	6.5653e-100	10: RGS1+ macro	BCL11B
8.37221e-71	-0.270043	0.996	0.995	2.41957e-68	10: RGS1+ macro	ATF1
2.52275e-52	-0.280819	0.67	0.507	7.29074e-50	10: RGS1+ macro	KAT2A
2.22811e-51	-5.1641	0.97	0.976	6.43924e-49	10: RGS1+ macro	HMGB3
8.66278e-51	-0.259102	1	1	2.50354e-48	10: RGS1+ macro	EHF
1.49768e-50	-0.261314	0.997	0.988	4.3283e-48	10: RGS1+ macro	PKNOX1
4.40562e-28	-0.26222	0.764	0.787	1.27322e-25	10: RGS1+ macro	BBX
1.29081e-16	-0.681174	0.933	0.889	3.73043e-14	10: RGS1+ macro	PAX8
5.41351e-10	-2.21597	0.881	0.852	1.5645e-07	10: RGS1+ macro	FOXM1
0	5.47133	1	1	0	11: Inflam macro	ETV7
0	2.92147	1	1	0	11: Inflam macro	ATF5
0	2.63966	1	1	0	11: Inflam macro	STAT1
0	2.19526	1	1	0	11: Inflam macro	IRF1
0	0.944614	1	1	0	11: Inflam macro	PML
0	0.870492	1	1	0	11: Inflam macro	HIVEP3
0	0.417826	1	1	0	11: Inflam macro	TFEC
7.2946e-261	1.55774	1	1	2.10814e-258	11: Inflam macro	BHLHE41
3.19161e-246	1.22064	1	1	9.22376e-244	11: Inflam macro	ETV5
4.46555e-233	0.350134	1	1	1.29054e-230	11: Inflam macro	MAX
2.07583e-199	2.12038	1	1	5.99914e-197	11: Inflam macro	NR1H3
1.17561e-191	1.52098	1	1	3.39751e-189	11: Inflam macro	MEF2C
8.31049e-190	0.413315	1	0.999	2.40173e-187	11: Inflam macro	NFE2L3
6.83236e-188	1.77803	1	1	1.97455e-185	11: Inflam macro	CD59
1.29447e-181	1.4239	1	1	3.74103e-179	11: Inflam macro	MAFB
2.71377e-168	0.360645	1	1	7.84279e-166	11: Inflam macro	NFATC2
2.36557e-167	1.11391	1	1	6.8365e-165	11: Inflam macro	CEBPA
1.41285e-152	-0.403039	1	1	4.08314e-150	11: Inflam macro	ELF1
2.06587e-148	1.0797	1	1	5.97036e-146	11: Inflam macro	EGR2
3.52444e-145	-0.457957	1	1	1.01856e-142	11: Inflam macro	ATF4
1.7687e-141	-0.382436	1	1	5.11155e-139	11: Inflam macro	JUND
9.96008e-135	0.418011	1	1	2.87846e-132	11: Inflam macro	SPI1
4.78994e-132	-1.2356	1	1	1.38429e-129	11: Inflam macro	RFX2
3.11568e-117	-1.32519	0.989	0.996	9.00432e-115	11: Inflam macro	TAGLN2
9.8367e-111	-0.510148	1	1	2.84281e-108	11: Inflam macro	RXRA
1.99668e-110	1.46244	0.714	0.37	5.77041e-108	11: Inflam macro	ZNF883
1.40359e-105	0.458077	1	1	4.05636e-103	11: Inflam macro	MITF
1.46465e-105	0.340095	0.989	0.97	4.23283e-103	11: Inflam macro	RORC
3.37773e-95	-0.425785	1	1	9.76165e-93	11: Inflam macro	MXD1
1.001e-94	0.910967	1	1	2.89288e-92	11: Inflam macro	PPARG
1.09655e-80	-0.42445	1	1	3.16902e-78	11: Inflam macro	CEBPD
5.08828e-79	-0.428412	1	1	1.47051e-76	11: Inflam macro	FOSL2
6.95402e-65	-0.529848	1	1	2.00971e-62	11: Inflam macro	MAFG
1.44361e-48	-5.2171	0.955	0.976	4.17203e-46	11: Inflam macro	HMGB3
2.02029e-46	-1.80456	1	1	5.83863e-44	11: Inflam macro	NFE2
2.32705e-45	-0.894517	0.999	0.999	6.72517e-43	11: Inflam macro	RARA
4.74048e-42	-0.404802	1	1	1.37e-39	11: Inflam macro	ZNF467
1.46553e-39	-0.350767	0.977	0.988	4.23538e-37	11: Inflam macro	PKNOX1
4.26199e-39	-0.523913	0.999	1	1.23171e-36	11: Inflam macro	SAP30
5.47912e-39	-0.572321	1	1	1.58346e-36	11: Inflam macro	IRF4
4.03102e-37	-0.532259	1	1	1.16496e-34	11: Inflam macro	NFIL3
6.04269e-36	-2.4637	0.834	0.854	1.74634e-33	11: Inflam macro	FOXM1
1.1459e-35	-0.961236	1	1	3.31166e-33	11: Inflam macro	SOX4
3.90042e-32	-0.53062	1	1	1.12722e-29	11: Inflam macro	CEBPE
1.91256e-25	-0.250343	1	1	5.52729e-23	11: Inflam macro	HOXA5
2.53013e-23	-0.506598	0.999	1	7.31208e-21	11: Inflam macro	STAT3
7.30154e-20	-0.294257	1	1	2.11015e-17	11: Inflam macro	SPIB
1.21477e-18	-0.250022	0.731	0.787	3.51068e-16	11: Inflam macro	BBX
5.4467e-15	-0.28373	0.274	0.379	1.57409e-12	11: Inflam macro	TFAP2A
4.14809e-14	-0.454249	0.196	0.291	1.1988e-11	11: Inflam macro	BACH2
1.02289e-13	-1.3511	1	1	2.95616e-11	11: Inflam macro	GATA2
1.78267e-09	-0.646994	0.867	0.892	5.15193e-07	11: Inflam macro	PAX8
6.36708e-08	-0.253038	1	1	1.84009e-05	11: Inflam macro	ERG
6.1221e-07	-0.487014	1	1	0.000176929	11: Inflam macro	FOSB
1.17797e-06	-0.280872	1	1	0.000340433	11: Inflam macro	JUNB
2.97792e-06	-1.59042	1	1	0.00086062	11: Inflam macro	EGR1
3.70338e-06	-0.296078	1	0.999	0.00107028	11: Inflam macro	FOXN3
0.00012083	-0.293911	0.499	0.519	0.03492	11: Inflam macro	KAT2A
0	7.54887	1	0.975	0	12: Cycling macro	HMGB3
0	5.35462	0.999	0.849	0	12: Cycling macro	FOXM1
0	0.619686	1	0.987	0	12: Cycling macro	E2F1
0	0.477031	1	1	0	12: Cycling macro	BRCA1
0	-0.326055	1	1	0	12: Cycling macro	KLF13
2.5869e-289	-0.339316	1	1	7.47614e-287	12: Cycling macro	BACH1
6.32874e-283	-0.309511	1	1	1.829e-280	12: Cycling macro	FLI1
1.16259e-266	0.794132	1	1	3.35988e-264	12: Cycling macro	ETV5
3.17865e-249	0.800908	1	1	9.18631e-247	12: Cycling macro	BHLHE41
3.91309e-245	1.1261	1	1	1.13088e-242	12: Cycling macro	CEBPA
2.16725e-242	-0.28187	1	1	6.26335e-240	12: Cycling macro	IKZF1
1.45333e-239	-0.922331	1	1	4.20013e-237	12: Cycling macro	RXRA
2.07695e-238	0.981063	1	1	6.00239e-236	12: Cycling macro	ATF5
4.54615e-238	0.86399	1	1	1.31384e-235	12: Cycling macro	STAT1
1.65933e-237	-1.55993	0.985	0.999	4.79545e-235	12: Cycling macro	RARA
1.41409e-236	1.09384	1	1	4.08672e-234	12: Cycling macro	CD59
6.06195e-233	0.934812	1	1	1.7519e-230	12: Cycling macro	NR1H3
1.85796e-219	-0.274862	0.854	0.972	5.3695e-217	12: Cycling macro	ZNF341
3.54112e-217	0.520475	1	1	1.02338e-214	12: Cycling macro	PPARG
3.17675e-199	0.376092	1	1	9.1808e-197	12: Cycling macro	MITF
1.08764e-198	-0.272044	0.745	0.91	3.14329e-196	12: Cycling macro	MXD3
1.23925e-177	-0.848733	1	1	3.58143e-175	12: Cycling macro	ZNF467
5.07232e-169	0.502263	1	1	1.4659e-166	12: Cycling macro	MAFB
2.23164e-161	0.33171	1	1	6.44944e-159	12: Cycling macro	EOMES
4.60197e-160	0.283145	1	1	1.32997e-157	12: Cycling macro	MEF2C
1.16784e-147	-0.647046	1	1	3.37507e-145	12: Cycling macro	KLF10
5.21937e-147	-0.605185	1	1	1.5084e-144	12: Cycling macro	CEBPD
2.83235e-146	-0.367174	1	1	8.1855e-144	12: Cycling macro	ELF1
2.86647e-145	0.627718	1	1	8.28411e-143	12: Cycling macro	JUN
2.02242e-138	-5.48229	1	1	5.84479e-136	12: Cycling macro	NFE2
1.04085e-134	-0.416476	1	1	3.00806e-132	12: Cycling macro	ATF4
7.23773e-117	0.326689	1	1	2.0917e-114	12: Cycling macro	MAF
1.34369e-114	-2.80765	0.995	0.996	3.88325e-112	12: Cycling macro	TAGLN2
9.53172e-114	0.252885	0.998	0.988	2.75467e-111	12: Cycling macro	HOXB7
5.51837e-111	-0.424981	1	1	1.59481e-108	12: Cycling macro	MXD1
1.13069e-105	-3.12847	0.998	0.999	3.26769e-103	12: Cycling macro	TCF7L2
2.2922e-102	-1.78537	1	1	6.62445e-100	12: Cycling macro	RFX2
1.59959e-94	0.295312	1	1	4.6228e-92	12: Cycling macro	ATF3
1.28244e-93	-0.772383	1	1	3.70625e-91	12: Cycling macro	MAFG
3.42992e-93	0.277743	1	1	9.91247e-91	12: Cycling macro	DDIT3
2.17896e-90	-0.71497	1	1	6.29719e-88	12: Cycling macro	STAT3
1.60028e-89	-0.828943	1	1	4.62482e-87	12: Cycling macro	CEBPE
1.06925e-87	0.340507	1	0.999	3.09014e-85	12: Cycling macro	GATA3
1.28899e-74	-0.340559	1	1	3.72517e-72	12: Cycling macro	FOSL2
3.57593e-63	0.421888	1	1	1.03344e-60	12: Cycling macro	ETV7
1.26445e-56	-0.87726	1	1	3.65426e-54	12: Cycling macro	HES1
6.45089e-41	0.275982	0.811	0.677	1.86431e-38	12: Cycling macro	IKZF3
1.02234e-33	0.767773	0.251	0.136	2.95455e-31	12: Cycling macro	BCL11B
5.31847e-30	-0.401002	1	1	1.53704e-27	12: Cycling macro	GATA1
9.30879e-25	-0.293587	0.701	0.788	2.69024e-22	12: Cycling macro	BBX
1.60192e-18	-0.376134	1	1	4.62955e-16	12: Cycling macro	EGR1
4.06569e-17	-0.554877	1	1	1.17498e-14	12: Cycling macro	SOX4
4.64603e-17	-1.26923	1	1	1.3427e-14	12: Cycling macro	GATA2
3.90568e-16	-1.96901	0.988	0.998	1.12874e-13	12: Cycling macro	ETV3
8.84111e-16	-0.323409	1	1	2.55508e-13	12: Cycling macro	NFIL3
3.44481e-15	-0.58765	1	1	9.9555e-13	12: Cycling macro	BATF
6.55662e-10	-1.12921	0.885	0.829	1.89486e-07	12: Cycling macro	EGR4
9.08623e-07	-0.288387	0.465	0.52	0.000262592	12: Cycling macro	KAT2A
2.99809e-06	-0.276103	0.995	0.985	0.000866449	12: Cycling macro	EGR3
8.32647e-06	-0.475113	0.247	0.29	0.00240635	12: Cycling macro	BACH2
6.05218e-05	-0.452919	0.879	0.901	0.0174908	12: Cycling macro	RUNX2
4.62307e-142	0.350509	1	1	1.33607e-139	13: FN1+ macro	MLXIPL
9.34102e-78	-1.08075	1	0.999	2.69955e-75	13: FN1+ macro	RARA
5.20265e-71	-1.18267	1	1	1.50356e-68	13: FN1+ macro	MEF2C
2.75395e-60	-1.44054	1	1	7.9589e-58	13: FN1+ macro	HES1
9.38632e-60	-0.334802	1	1	2.71265e-57	13: FN1+ macro	STAT1
1.56037e-59	-0.552013	1	1	4.50947e-57	13: FN1+ macro	RXRA
7.9551e-58	-0.410415	1	1	2.29902e-55	13: FN1+ macro	KLF10
6.16497e-57	-0.263917	1	1	1.78168e-54	13: FN1+ macro	ELF1
1.25712e-53	-0.42349	1	1	3.63307e-51	13: FN1+ macro	JUNB
6.54479e-53	-0.675948	1	1	1.89144e-50	13: FN1+ macro	ATF5
7.702e-47	-0.321612	1	1	2.22588e-44	13: FN1+ macro	MITF
9.92258e-47	-0.417633	1	1	2.86763e-44	13: FN1+ macro	CEBPA
1.51646e-45	0.58199	1	1	4.38258e-43	13: FN1+ macro	MXI1
2.77992e-43	-0.429853	1	1	8.03398e-41	13: FN1+ macro	FOS
3.04485e-42	-1.2259	1	1	8.79962e-40	13: FN1+ macro	PPARG
4.69002e-41	-2.40532	1	1	1.35541e-38	13: FN1+ macro	CD59
1.16864e-40	-0.560697	1	1	3.37738e-38	13: FN1+ macro	ZNF467
3.09386e-40	-2.34774	1	1	8.94126e-38	13: FN1+ macro	NR1H3
4.9758e-39	-0.315311	1	1	1.43801e-36	13: FN1+ macro	SPIB
1.93789e-35	-1.55071	1	1	5.60052e-33	13: FN1+ macro	TGIF1
8.40506e-35	-1.62628	1	1	2.42906e-32	13: FN1+ macro	EGR1
8.75211e-34	-0.540121	1	1	2.52936e-31	13: FN1+ macro	MAFG
1.47616e-31	-0.304276	1	1	4.26609e-29	13: FN1+ macro	MAFF
1.54137e-28	-4.90504	1	1	4.45457e-26	13: FN1+ macro	NFE2
1.39721e-26	-2.16731	1	1	4.03793e-24	13: FN1+ macro	MAFB
4.44127e-23	-1.63458	0.899	0.828	1.28353e-20	13: FN1+ macro	EGR4
6.7362e-22	-0.593536	1	1	1.94676e-19	13: FN1+ macro	SOX4
2.57287e-19	-0.588512	1	1	7.4356e-17	13: FN1+ macro	BATF
1.32861e-18	-0.509037	1	1	3.83967e-16	13: FN1+ macro	CEBPE
6.14816e-18	-0.258971	0.725	0.788	1.77682e-15	13: FN1+ macro	BBX
1.01014e-13	-2.61633	1	0.999	2.9193e-11	13: FN1+ macro	TCF7L2
6.46372e-13	-1.97972	0.999	0.998	1.86802e-10	13: FN1+ macro	ETV3
2.32611e-12	-1.21727	1	1	6.72246e-10	13: FN1+ macro	ETV7
3.2921e-12	-0.459194	0.861	0.902	9.51416e-10	13: FN1+ macro	RUNX2
7.66266e-12	-1.36698	1	1	2.21451e-09	13: FN1+ macro	RFX2
2.82768e-11	-0.342401	0.997	0.985	8.172e-09	13: FN1+ macro	EGR3
2.11188e-09	-1.72282	0.883	0.853	6.10335e-07	13: FN1+ macro	FOXM1
4.83988e-09	-0.287005	1	1	1.39872e-06	13: FN1+ macro	EGR2
7.85468e-09	-4.47279	0.985	0.975	2.27e-06	13: FN1+ macro	HMGB3
1.08559e-07	-0.507309	1	1	3.13736e-05	13: FN1+ macro	STAT3
3.81245e-07	1.03218	0.475	0.376	0.00011018	13: FN1+ macro	ZNF883
7.15201e-07	-0.271972	0.985	0.988	0.000206693	13: FN1+ macro	PKNOX1
1.95094e-06	-0.986268	1	1	0.00056382	13: FN1+ macro	MAF
3.22588e-05	-0.256107	1	1	0.0093228	13: FN1+ macro	CEBPD
5.05169e-05	-2.3273	0.999	0.996	0.0145994	13: FN1+ macro	TAGLN2
0.000108724	-0.487962	0.25	0.29	0.0314211	13: FN1+ macro	BACH2
0	3.62697	1	0.995	0	14: MEF2A macro	ATF1
0	3.03458	1	0.999	0	14: MEF2A macro	FOXN3
0	2.64832	1	1	0	14: MEF2A macro	STAT3
0	2.35859	0.837	0.501	0	14: MEF2A macro	KAT2A
0	2.23894	0.997	0.988	0	14: MEF2A macro	PKNOX1
0	1.96633	1	1	0	14: MEF2A macro	MAF
0	1.56191	1	1	0	14: MEF2A macro	MAFF
0	1.51209	0.999	0.996	0	14: MEF2A macro	SIRT6
0	1.41198	1	1	0	14: MEF2A macro	REL
0	1.29278	1	1	0	14: MEF2A macro	MXD1
0	1.12966	0.991	0.914	0	14: MEF2A macro	RUNX1
0	1.04572	1	1	0	14: MEF2A macro	PRDM1
0	1.01419	1	1	0	14: MEF2A macro	ELF1
0	0.897316	1	1	0	14: MEF2A macro	TCF12
0	0.888647	1	1	0	14: MEF2A macro	FOXO3
0	0.865666	0.994	0.967	0	14: MEF2A macro	ZNF341
0	0.786789	0.974	0.914	0	14: MEF2A macro	HSF2
0	0.762811	1	1	0	14: MEF2A macro	CHD2
0	0.749348	0.994	0.969	0	14: MEF2A macro	FOXD1
0	0.689412	0.99	0.938	0	14: MEF2A macro	ZNF117
0	0.685213	0.544	0.224	0	14: MEF2A macro	HSF4
0	0.667604	0.745	0.41	0	14: MEF2A macro	ZNF791
0	0.661249	0.805	0.536	0	14: MEF2A macro	ZNF16
0	0.642942	1	1	0	14: MEF2A macro	EPAS1
0	0.602036	1	1	0	14: MEF2A macro	FOXP1
0	0.554379	1	1	0	14: MEF2A macro	ZNF274
0	0.549145	1	1	0	14: MEF2A macro	POLR2A
0	0.528273	1	1	0	14: MEF2A macro	BHLHE40
0	0.495858	1	1	0	14: MEF2A macro	GTF2B
0	0.49235	1	1	0	14: MEF2A macro	HIF1A
0	0.47548	1	1	0	14: MEF2A macro	ZFY
0	0.472042	1	1	0	14: MEF2A macro	GABPB1
0	0.463657	1	1	0	14: MEF2A macro	ELF2
0	0.460754	1	1	0	14: MEF2A macro	HIVEP3
0	0.448277	1	1	0	14: MEF2A macro	JDP2
0	0.438962	1	1	0	14: MEF2A macro	IRF9
0	0.432219	1	1	0	14: MEF2A macro	NR3C1
0	0.419914	1	1	0	14: MEF2A macro	ATF6
0	0.416232	1	1	0	14: MEF2A macro	MAX
0	0.410069	1	0.997	0	14: MEF2A macro	KLF7
0	0.40526	1	1	0	14: MEF2A macro	NFKB2
0	0.403428	0.974	0.879	0	14: MEF2A macro	HINFP
0	0.400381	0.999	0.994	0	14: MEF2A macro	RB1
0	0.384503	1	1	0	14: MEF2A macro	TFEC
0	0.37947	1	1	0	14: MEF2A macro	KDM5A
0	0.375966	1	1	0	14: MEF2A macro	BCLAF1
0	0.37113	1	1	0	14: MEF2A macro	BDP1
0	0.365406	1	1	0	14: MEF2A macro	STAT2
0	0.356688	1	1	0	14: MEF2A macro	SREBF1
0	0.350857	1	0.985	0	14: MEF2A macro	HIST1H2BN
0	0.350444	1	0.994	0	14: MEF2A macro	ERF
0	0.347347	1	1	0	14: MEF2A macro	ETS2
0	0.340595	1	1	0	14: MEF2A macro	NFKB1
0	0.326382	1	1	0	14: MEF2A macro	PML
0	0.31949	1	0.996	0	14: MEF2A macro	SP4
0	0.319481	0.992	0.924	0	14: MEF2A macro	HIVEP2
0	0.313177	1	1	0	14: MEF2A macro	IKZF1
0	0.308986	1	1	0	14: MEF2A macro	HIVEP1
0	0.304688	1	1	0	14: MEF2A macro	EP300
0	0.294502	1	1	0	14: MEF2A macro	AHR
0	0.289655	0.973	0.915	0	14: MEF2A macro	MTA3
0	0.281565	1	1	0	14: MEF2A macro	RAD21
0	0.2768	1	0.978	0	14: MEF2A macro	NRF1
0	0.276041	1	0.997	0	14: MEF2A macro	ZNF76
0	0.274205	1	1	0	14: MEF2A macro	KDM5B
0	0.269715	0.967	0.801	0	14: MEF2A macro	NR2C1
0	0.256898	1	1	0	14: MEF2A macro	SMARCC2
0	-0.549141	1	1	0	14: MEF2A macro	JUND
0	-0.567336	0.999	1	0	14: MEF2A macro	TCF7
0	-0.778279	1	1	0	14: MEF2A macro	ATF4
0	-0.908962	1	1	0	14: MEF2A macro	IRF8
0	-0.991219	1	1	0	14: MEF2A macro	ZNF467
0	-1.0468	1	1	0	14: MEF2A macro	CEBPD
0	-1.14169	1	1	0	14: MEF2A macro	CEBPE
0	-1.2356	1	1	0	14: MEF2A macro	CEBPB
0	-1.34087	1	1	0	14: MEF2A macro	SPI1
0	-2.09312	1	1	0	14: MEF2A macro	RFX2
0	-3.35178	0.978	0.997	0	14: MEF2A macro	TAGLN2
0	-3.93469	1	1	0	14: MEF2A macro	NFE2
4.93353e-308	-1.63379	0.994	0.999	1.42579e-305	14: MEF2A macro	TCF7L2
1.48223e-307	-1.13332	1	0.998	4.28366e-305	14: MEF2A macro	ETV3
5.69961e-298	0.298543	1	1	1.64719e-295	14: MEF2A macro	BACH1
1.15877e-291	3.55129	0.957	0.888	3.34884e-289	14: MEF2A macro	PAX8
6.91055e-289	0.765933	1	1	1.99715e-286	14: MEF2A macro	NFE2L2
5.18621e-281	1.42517	1	1	1.49881e-278	14: MEF2A macro	FOSB
1.60395e-276	0.789267	1	1	4.63541e-274	14: MEF2A macro	MITF
5.78543e-272	1.55945	0.998	0.984	1.67199e-269	14: MEF2A macro	EGR3
6.59393e-263	0.331375	1	1	1.90564e-260	14: MEF2A macro	XBP1
1.66038e-262	0.463794	1	0.999	4.7985e-260	14: MEF2A macro	NFE2L3
6.8873e-259	0.476603	1	1	1.99043e-256	14: MEF2A macro	EZH2
1.56003e-256	0.561675	1	1	4.50848e-254	14: MEF2A macro	FOSL1
6.33043e-256	0.319719	0.551	0.252	1.8295e-253	14: MEF2A macro	POU5F1
8.1845e-250	-0.706319	1	1	2.36532e-247	14: MEF2A macro	RXRA
2.05848e-228	0.861656	0.901	0.779	5.94902e-226	14: MEF2A macro	BBX
4.30458e-225	-0.799197	1	1	1.24402e-222	14: MEF2A macro	MAFG
1.66344e-199	0.885052	1	1	4.80734e-197	14: MEF2A macro	FOSL2
3.34069e-180	1.06165	1	1	9.65461e-178	14: MEF2A macro	FOS
1.00561e-179	0.350401	1	1	2.90622e-177	14: MEF2A macro	MYC
2.85675e-168	-2.43261	0.869	0.981	8.25601e-166	14: MEF2A macro	HMGB3
6.56742e-162	0.361582	0.559	0.327	1.89799e-159	14: MEF2A macro	PURA
7.90813e-161	0.677758	0.651	0.429	2.28545e-158	14: MEF2A macro	E2F3
1.26539e-145	0.757579	1	1	3.65698e-143	14: MEF2A macro	ATF3
2.03548e-140	1.08081	1	1	5.88254e-138	14: MEF2A macro	DDIT3
8.51364e-139	-0.36161	1	1	2.46044e-136	14: MEF2A macro	GATA1
5.29764e-136	0.51013	0.742	0.565	1.53102e-133	14: MEF2A macro	ZFP3
6.88266e-135	1.73217	1	1	1.98909e-132	14: MEF2A macro	EGR1
3.97409e-134	0.455914	1	1	1.14851e-131	14: MEF2A macro	NFATC2
2.80526e-133	-0.779483	0.999	0.999	8.1072e-131	14: MEF2A macro	RARA
4.95003e-130	0.581208	1	1	1.43056e-127	14: MEF2A macro	CREM
6.1411e-130	-0.319481	1	1	1.77478e-127	14: MEF2A macro	EHF
1.80109e-118	0.868473	1	1	5.20515e-116	14: MEF2A macro	EGR2
3.14575e-115	0.621698	1	1	9.09121e-113	14: MEF2A macro	SAP30
2.93002e-104	-0.298302	1	1	8.46777e-102	14: MEF2A macro	SOX4
1.98261e-103	-1.21793	1	1	5.72976e-101	14: MEF2A macro	GATA2
3.10499e-101	0.27537	1	1	8.97341e-99	14: MEF2A macro	JUNB
1.57766e-96	0.78679	1	1	4.55943e-94	14: MEF2A macro	NFIL3
2.21423e-93	-0.275278	1	1	6.39912e-91	14: MEF2A macro	IRF7
2.9903e-92	0.702531	1	0.997	8.64196e-90	14: MEF2A macro	SNAI3
1.06147e-87	0.38602	0.994	0.998	3.06765e-85	14: MEF2A macro	NR2F6
2.0181e-84	0.285261	0.564	0.366	5.8323e-82	14: MEF2A macro	TFAP2A
8.59011e-75	0.315484	1	1	2.48254e-72	14: MEF2A macro	JUN
3.38248e-74	-1.67028	1	1	9.77536e-72	14: MEF2A macro	PPARG
2.9778e-67	-0.424528	1	1	8.60584e-65	14: MEF2A macro	SPIB
1.4415e-66	0.368771	0.98	0.989	4.16594e-64	14: MEF2A macro	HOXB7
4.02146e-66	0.320107	1	1	1.1622e-63	14: MEF2A macro	CREB3
9.16804e-59	2.13143	0.999	1	2.64956e-56	14: MEF2A macro	MEF2C
1.75196e-50	2.07568	0.696	0.862	5.06316e-48	14: MEF2A macro	FOXM1
2.94688e-39	1.37086	0.408	0.282	8.51649e-37	14: MEF2A macro	BACH2
7.70316e-38	0.530558	1	1	2.22621e-35	14: MEF2A macro	ETV5
3.98796e-35	0.363818	1	1	1.15252e-32	14: MEF2A macro	KLF10
7.90222e-24	0.6663	1	1	2.28374e-21	14: MEF2A macro	CEBPA
1.13299e-21	-1.09807	0.999	1	3.27433e-19	14: MEF2A macro	HES1
1.17326e-20	0.419943	1	1	3.39071e-18	14: MEF2A macro	BHLHE41
1.73216e-13	0.560705	1	1	5.00596e-11	14: MEF2A macro	MAFB
3.43279e-13	-0.614334	1	1	9.92075e-11	14: MEF2A macro	ETV7
3.66819e-13	0.491628	0.998	1	1.06011e-10	14: MEF2A macro	HOXA5
4.22674e-13	0.761118	0.19	0.137	1.22153e-10	14: MEF2A macro	BCL11B
6.9254e-12	-0.459869	0.489	0.373	2.00144e-09	14: MEF2A macro	ZNF883
0	3.0613	1	1	0	15: cDC1	IRF8
0	2.24308	1	1	0	15: cDC1	EHF
0	2.0283	0.997	0.901	0	15: cDC1	SPATS2
0	1.72897	0.985	0.685	0	15: cDC1	FOXB1
0	1.10685	1	0.996	0	15: cDC1	TAGLN2
0	1.0855	1	0.994	0	15: cDC1	HOXA7
0	0.889618	1	1	0	15: cDC1	ETV6
0	0.713662	1	1	0	15: cDC1	ZEB1
0	0.65086	1	1	0	15: cDC1	NFATC2
0	0.462213	1	1	0	15: cDC1	RUNX3
0	0.308596	1	0.99	0	15: cDC1	MYBL1
0	0.279379	1	1	0	15: cDC1	NFKB1
0	-0.278192	1	1	0	15: cDC1	FOXO3
0	-0.311352	1	1	0	15: cDC1	BACH1
0	-0.331892	1	1	0	15: cDC1	IRF2
0	-0.337661	1	1	0	15: cDC1	FLI1
0	-0.370626	1	1	0	15: cDC1	TFEC
0	-0.396101	0.817	0.267	0	15: cDC1	BACH2
0	-0.424312	0.98	0.989	0	15: cDC1	HOXB7
0	-0.865069	1	1	0	15: cDC1	MITF
0	-0.940296	1	1	0	15: cDC1	CEBPD
0	-1.09055	1	1	0	15: cDC1	RXRA
0	-1.10819	1	1	0	15: cDC1	MAFG
0	-1.11105	1	1	0	15: cDC1	CEBPB
0	-1.5285	1	1	0	15: cDC1	MAF
0	-1.58184	1	1	0	15: cDC1	CEBPE
0	-1.70277	1	0.999	0	15: cDC1	RARA
0	-3.96403	1	1	0	15: cDC1	PPARG
0	-4.63126	1	1	0	15: cDC1	NR1H3
0	-5.19901	0.996	0.999	0	15: cDC1	TCF7L2
0	-5.51158	1	1	0	15: cDC1	MAFB
0	-7.84185	1	1	0	15: cDC1	NFE2
5.26898e-299	-0.306323	0.449	0.127	1.52274e-296	15: cDC1	BCL11B
1.50493e-268	-0.294457	0.978	0.897	4.34925e-266	15: cDC1	RUNX2
2.02425e-267	-5.82906	1	1	5.85008e-265	15: cDC1	CD59
6.61067e-265	-0.314618	1	1	1.91048e-262	15: cDC1	HIF1A
8.84397e-262	-0.392209	1	1	2.55591e-259	15: cDC1	ELF1
3.89231e-261	0.365734	1	1	1.12488e-258	15: cDC1	EZH2
1.38271e-239	-1.64918	1	1	3.99602e-237	15: cDC1	CEBPA
8.31956e-223	-0.59813	1	1	2.40435e-220	15: cDC1	SPI1
1.2151e-208	-0.266215	1	1	3.51165e-206	15: cDC1	KLF13
3.31288e-208	-0.339963	1	1	9.57423e-206	15: cDC1	EPAS1
2.38561e-201	0.436033	1	1	6.89441e-199	15: cDC1	JUN
1.28352e-190	-1.07409	1	0.999	3.70938e-188	15: cDC1	FOXN3
1.68428e-185	-0.266469	0.897	0.943	4.86757e-183	15: cDC1	ZNF117
2.11753e-175	0.426042	1	1	6.11966e-173	15: cDC1	TAF7
9.05801e-175	0.53616	1	1	2.61776e-172	15: cDC1	EGR2
5.72361e-160	0.382403	0.997	0.985	1.65412e-157	15: cDC1	EGR3
6.85338e-152	-0.4767	1	1	1.98063e-149	15: cDC1	FOSL2
3.83139e-151	0.282488	1	1	1.10727e-148	15: cDC1	NFE2L2
6.21754e-151	0.343771	1	1	1.79687e-148	15: cDC1	DDIT3
6.66339e-138	-0.663342	1	1	1.92572e-135	15: cDC1	NFIL3
2.07428e-123	4.51633	0.933	0.827	5.99468e-121	15: cDC1	EGR4
8.52406e-95	-0.323482	1	1	2.46345e-92	15: cDC1	STAT3
8.97323e-94	-0.52972	1	1	2.59326e-91	15: cDC1	SAP30
8.54186e-92	0.516685	1	1	2.4686e-89	15: cDC1	MAFF
1.02749e-90	-0.688821	1	1	2.96945e-88	15: cDC1	ZNF467
1.83564e-83	6.00975	0.999	0.998	5.305e-81	15: cDC1	ETV3
7.10681e-78	1.60263	0.999	0.969	2.05387e-75	15: cDC1	RORC
2.05152e-76	-1.50196	1	1	5.92889e-74	15: cDC1	MEF2C
6.91538e-73	1.98091	0.578	0.368	1.99854e-70	15: cDC1	TFAP2A
1.94256e-70	-0.378201	1	1	5.61399e-68	15: cDC1	KLF10
4.75952e-67	-0.653094	1	1	1.3755e-64	15: cDC1	BHLHE41
1.189e-61	-1.4407	1	1	3.43621e-59	15: cDC1	ETV7
6.53122e-57	-0.308612	1	1	1.88752e-54	15: cDC1	FOS
3.14175e-46	-0.657827	0.786	0.896	9.07967e-44	15: cDC1	PAX8
4.99676e-35	-2.84306	1	1	1.44406e-32	15: cDC1	HES1
4.01448e-31	-1.38908	1	1	1.16018e-28	15: cDC1	GATA2
1.18676e-21	-0.733677	1	1	3.42974e-19	15: cDC1	STAT1
5.19582e-13	-0.256471	1	1	1.50159e-10	15: cDC1	ERG
4.66285e-09	-0.455711	1	1	1.34756e-06	15: cDC1	GATA1
6.51954e-09	-0.634675	1	1	1.88415e-06	15: cDC1	CREM
1.87374e-07	-0.969201	0.887	0.852	5.41512e-05	15: cDC1	FOXM1
4.98646e-06	-1.28956	1	1	0.00144109	15: cDC1	ATF5
6.56489e-06	-0.78314	1	1	0.00189725	15: cDC1	ETV5
1.39451e-05	-0.328772	0.998	0.995	0.00403013	15: cDC1	ATF1
0	2.60381	0.965	0.259	0	16: cDC2	BACH2
0	1.45201	0.985	0.777	0	16: cDC2	BBX
0	0.862309	1	1	0	16: cDC2	ETS2
0	0.858965	1	0.997	0	16: cDC2	SNAI3
0	0.758656	1	0.99	0	16: cDC2	MYBL1
0	0.747527	1	0.999	0	16: cDC2	NFE2L3
0	0.601603	1	0.995	0	16: cDC2	HOXA9
0	0.523971	0.999	0.969	0	16: cDC2	RORC
0	0.432174	1	1	0	16: cDC2	NFATC2
0	0.323835	1	1	0	16: cDC2	IRF8
0	0.322805	1	1	0	16: cDC2	MEF2C
0	0.302047	1	1	0	16: cDC2	TCF7
0	0.294093	1	1	0	16: cDC2	ETV6
8.99205e-277	-3.77022	1	1	2.5987e-274	16: cDC2	PPARG
7.82159e-257	-1.02274	1	1	2.26044e-254	16: cDC2	CEBPE
5.53889e-255	-3.99793	1	1	1.60074e-252	16: cDC2	NR1H3
8.84287e-253	-0.851399	1	1	2.55559e-250	16: cDC2	MAFG
1.26149e-244	1.08563	1	1	3.64571e-242	16: cDC2	RUNX3
2.62933e-213	-1.45713	1	1	7.59875e-211	16: cDC2	CEBPA
2.53477e-192	-0.458624	1	1	7.3255e-190	16: cDC2	IRF1
3.84562e-186	-0.281062	0.949	0.94	1.11138e-183	16: cDC2	ZNF117
1.44891e-182	0.364598	1	1	4.18736e-180	16: cDC2	REL
5.70475e-181	0.265302	1	1	1.64867e-178	16: cDC2	BHLHE40
1.91287e-166	-1.39177	1	1	5.52818e-164	16: cDC2	MAF
6.8323e-152	-0.765563	1	1	1.97454e-149	16: cDC2	STAT3
8.32837e-147	-0.629817	1	1	2.4069e-144	16: cDC2	RXRA
1.56426e-142	0.470592	1	1	4.5207e-140	16: cDC2	NFE2L2
6.05352e-141	-4.65636	1	1	1.74947e-138	16: cDC2	NFE2
8.17189e-141	0.694455	1	1	2.36168e-138	16: cDC2	JUN
5.01592e-138	-0.567776	1	1	1.4496e-135	16: cDC2	CEBPB
1.75617e-126	0.275794	1	1	5.07532e-124	16: cDC2	ATF4
5.51622e-119	-0.356641	0.984	0.897	1.59419e-116	16: cDC2	RUNX2
2.3845e-118	-2.80453	1	1	6.89119e-116	16: cDC2	MAFB
1.37035e-108	0.925866	1	1	3.96032e-106	16: cDC2	JUNB
2.91232e-105	0.490245	0.905	0.828	8.4166e-103	16: cDC2	EGR4
3.95684e-99	-4.07247	1	0.999	1.14353e-96	16: cDC2	TCF7L2
4.86858e-99	0.610754	1	1	1.40702e-96	16: cDC2	ATF3
1.0819e-98	-0.260335	0.724	0.509	3.1267e-96	16: cDC2	KAT2A
1.14644e-88	-0.670753	1	1	3.31321e-86	16: cDC2	MITF
1.23082e-87	-0.286027	1	1	3.55707e-85	16: cDC2	EPAS1
8.12097e-73	-0.268158	1	1	2.34696e-70	16: cDC2	FOSL2
1.89791e-69	-0.260611	0.881	0.893	5.48495e-67	16: cDC2	SHOX2
4.21448e-61	-0.496372	1	1	1.21799e-58	16: cDC2	ZNF467
3.59198e-57	-1.56791	1	1	1.03808e-54	16: cDC2	ETV7
9.8542e-53	-0.251323	0.983	0.989	2.84786e-50	16: cDC2	HOXB7
2.80749e-39	-3.35278	1	1	8.11365e-37	16: cDC2	CD59
6.5205e-36	0.604545	1	1	1.88443e-33	16: cDC2	CREM
1.06322e-31	-0.369171	1	1	3.07271e-29	16: cDC2	CEBPD
8.07219e-30	0.790064	0.49	0.374	2.33286e-27	16: cDC2	ZNF883
8.26008e-30	0.529185	1	1	2.38716e-27	16: cDC2	FOS
3.00786e-29	-1.03875	1	0.999	8.69271e-27	16: cDC2	RARA
5.81816e-27	-1.28145	1	1	1.68145e-24	16: cDC2	GATA2
3.29043e-26	-0.302407	1	1	9.50935e-24	16: cDC2	NFIL3
7.765e-18	0.892585	1	1	2.24408e-15	16: cDC2	RFX2
2.90975e-15	-0.588598	1	1	8.40918e-13	16: cDC2	EGR1
1.04859e-14	-0.591531	1	1	3.03041e-12	16: cDC2	STAT1
3.88004e-10	-0.420487	1	1	1.12133e-07	16: cDC2	GATA1
5.70407e-09	0.987841	0.999	0.996	1.64848e-06	16: cDC2	TAGLN2
1.20665e-08	-1.5685	0.926	0.85	3.48723e-06	16: cDC2	FOXM1
7.61887e-08	-1.77848	0.999	0.998	2.20185e-05	16: cDC2	ETV3
9.33564e-07	0.348579	1	1	0.0002698	16: cDC2	MAFF
2.73486e-06	-0.658626	0.91	0.891	0.000790375	16: cDC2	PAX8
9.75566e-05	-0.274303	0.171	0.138	0.0281939	16: cDC2	BCL11B
0.000103312	-0.331916	0.984	0.988	0.0298573	16: cDC2	PKNOX1
0.000140599	-1.21036	1	1	0.0406331	16: cDC2	ATF5
0	4.51027	1	0.899	0	17: pDC	RUNX2
0	4.43409	1	1	0	17: pDC	IRF4
0	4.15812	1	1	0	17: pDC	SPIB
0	3.50689	1	1	0	17: pDC	IRF7
0	3.17995	1	1	0	17: pDC	TCF4
0	3.16505	1	1	0	17: pDC	BCL11A
0	1.22239	1	0.746	0	17: pDC	AR
0	1.00294	1	1	0	17: pDC	XBP1
0	0.950672	1	1	0	17: pDC	ZEB1
0	0.890007	1	1	0	17: pDC	ETS1
0	0.759142	1	1	0	17: pDC	HIVEP1
0	0.694325	1	0.701	0	17: pDC	ESR2
0	0.479486	0.992	0.62	0	17: pDC	MSC
0	0.389929	0.962	0.199	0	17: pDC	ZNF135
0	-1.34982	1	1	0	17: pDC	SPI1
0	-1.55674	1	1	0	17: pDC	CEBPB
0	-4.75559	1	1	0	17: pDC	PPARG
0	-5.4512	0.976	0.999	0	17: pDC	TCF7L2
7.43782e-303	0.691079	1	1	2.14953e-300	17: pDC	IRF8
2.32566e-299	-1.14125	0.985	1	6.72116e-297	17: pDC	MAFG
5.99592e-277	-5.14051	1	1	1.73282e-274	17: pDC	MAFB
1.70249e-267	-0.350406	1	1	4.92019e-265	17: pDC	TFEC
1.85649e-261	0.343452	1	1	5.36525e-259	17: pDC	NR3C1
8.62783e-251	-0.924973	1	1	2.49344e-248	17: pDC	MITF
3.94097e-244	-0.332786	1	1	1.13894e-241	17: pDC	IRF2
7.18974e-235	-0.561011	1	1	2.07784e-232	17: pDC	MXI1
8.28871e-233	5.09817	1	1	2.39544e-230	17: pDC	SOX4
1.45197e-232	0.515574	1	1	4.1962e-230	17: pDC	TCF7
3.16527e-231	-0.966385	1	1	9.14763e-229	17: pDC	CEBPD
9.98114e-226	-4.85527	1	1	2.88455e-223	17: pDC	NR1H3
6.68281e-223	0.411665	0.991	0.513	1.93133e-220	17: pDC	MEIS1
1.30184e-222	-5.09525	1	1	3.76231e-220	17: pDC	NFE2
7.0702e-207	-1.08044	1	1	2.04329e-204	17: pDC	RXRA
3.54199e-196	-1.06528	1	1	1.02363e-193	17: pDC	ZNF467
8.69827e-196	-0.266027	1	1	2.5138e-193	17: pDC	KLF3
2.96357e-193	-1.31404	1	1	8.56473e-191	17: pDC	CEBPE
2.20972e-188	-1.78531	1	1	6.3861e-186	17: pDC	CEBPA
3.65606e-185	0.408083	1	0.998	1.0566e-182	17: pDC	LEF1
3.73722e-177	-0.337804	1	1	1.08006e-174	17: pDC	FLI1
1.05949e-175	2.44858	1	1	3.06193e-173	17: pDC	EOMES
2.87515e-173	-0.728511	1	1	8.30917e-171	17: pDC	FOSL2
2.4773e-170	-1.47715	1	1	7.15938e-168	17: pDC	MAF
3.4872e-161	-1.80864	1	0.999	1.0078e-158	17: pDC	RARA
2.04476e-160	-0.954209	1	1	5.90934e-158	17: pDC	NFIL3
3.06683e-153	-0.256562	1	1	8.86315e-151	17: pDC	FOXO3
2.74026e-139	-1.07486	1	1	7.91936e-137	17: pDC	GATA2
9.13488e-127	-2.14594	1	1	2.63998e-124	17: pDC	ETV7
2.2039e-125	-0.397202	0.989	0.989	6.36927e-123	17: pDC	HOXB7
1.39445e-119	-0.340564	0.778	0.943	4.02996e-117	17: pDC	ZNF117
2.87215e-112	-0.329268	1	1	8.30053e-110	17: pDC	RUNX3
1.34782e-108	-0.330443	1	1	3.8952e-106	17: pDC	ETS2
8.85002e-106	-0.707704	0.998	1	2.55766e-103	17: pDC	SAP30
1.70067e-102	-0.26101	1	1	4.91494e-100	17: pDC	MAX
5.65484e-97	-0.283059	1	1	1.63425e-94	17: pDC	BACH1
9.86221e-95	-0.265011	1	1	2.85018e-92	17: pDC	BATF
4.61081e-92	2.68799	1	0.999	1.33252e-89	17: pDC	GATA3
8.15002e-87	-0.440115	1	1	2.35536e-84	17: pDC	MYC
2.05585e-83	-0.289464	1	1	5.9414e-81	17: pDC	HIF1A
4.15857e-82	-0.540097	1	1	1.20183e-79	17: pDC	IRF1
1.14261e-72	-1.35813	1	1	3.30214e-70	17: pDC	STAT1
6.25271e-71	2.27617	0.96	0.884	1.80703e-68	17: pDC	TBX21
1.3805e-68	0.277729	0.936	0.748	3.98964e-66	17: pDC	ZFP64
7.92765e-60	-0.320229	1	1	2.29109e-57	17: pDC	EPAS1
1.44318e-49	-0.494356	0.084	0.384	4.17078e-47	17: pDC	ZNF883
2.48948e-49	-0.69652	1	1	7.1946e-47	17: pDC	STAT3
1.38885e-47	-0.346659	1	1	4.01376e-45	17: pDC	MAFF
7.25728e-44	-1.6286	1	0.996	2.09735e-41	17: pDC	TAGLN2
3.62471e-43	-3.79058	1	1	1.04754e-40	17: pDC	HES1
9.2793e-42	0.259118	0.93	0.783	2.68172e-39	17: pDC	BBX
1.60226e-41	-1.33636	1	1	4.63054e-39	17: pDC	EGR1
1.45353e-40	3.05298	1	0.985	4.20071e-38	17: pDC	HIST1H2BN
1.92843e-34	-6.42035	1	1	5.57315e-32	17: pDC	CD59
1.63874e-33	-0.415353	1	1	4.73596e-31	17: pDC	MXD1
4.4922e-33	-0.43082	1	1	1.29825e-30	17: pDC	FOSB
1.15804e-32	-0.285555	0.942	0.512	3.34673e-30	17: pDC	KAT2A
8.785e-32	-0.330141	1	1	2.53887e-29	17: pDC	PRDM1
6.91963e-29	-0.395152	1	1	1.99977e-26	17: pDC	GATA1
7.32191e-29	-0.453914	1	1	2.11603e-26	17: pDC	KLF10
4.39026e-22	-0.799862	1	1	1.26878e-19	17: pDC	FOS
8.89909e-22	-0.256334	1	1	2.57184e-19	17: pDC	E2F7
1.26288e-16	-0.306089	1	1	3.64972e-14	17: pDC	NFE2L2
5.06998e-16	-1.65713	0.998	0.998	1.46523e-13	17: pDC	ETV3
1.07119e-14	3.05735	0.24	0.138	3.09573e-12	17: pDC	BCL11B
3.00697e-12	-0.893611	1	1	8.69015e-10	17: pDC	ATF3
2.67007e-10	-0.676494	1	1	7.7165e-08	17: pDC	CREM
1.31492e-09	-0.372428	0.986	0.985	3.80012e-07	17: pDC	EGR3
6.64907e-09	-3.1342	1	1	1.92158e-06	17: pDC	TGIF1
1.5314e-07	-0.839117	1	1	4.42574e-05	17: pDC	JUNB
3.31692e-06	1.32681	0.763	0.68	0.000958591	17: pDC	IKZF3
6.8768e-06	0.646661	0.985	0.988	0.0019874	17: pDC	PKNOX1
5.5796e-05	-0.458431	0.924	0.891	0.016125	17: pDC	PAX8
0.000155209	-0.676333	0.998	0.999	0.0448554	17: pDC	FOXN3
0	6.95695	1	1	0	18: Mast	GATA2
0	4.88136	1	1	0	18: Mast	GATA1
0	4.03661	1	1	0	18: Mast	ERG
0	3.59152	1	0.999	0	18: Mast	TAL1
0	3.35573	1	0.996	0	18: Mast	HOXA10
0	3.09763	1	0.662	0	18: Mast	HOXB5
0	1.69208	1	1	0	18: Mast	FOXP1
0	0.760216	1	1	0	18: Mast	HOXB2
4.48704e-303	1.58098	0.998	0.677	1.29675e-300	18: Mast	IKZF3
1.07899e-292	5.47954	1	1	3.11829e-290	18: Mast	BATF
1.02865e-284	-1.72593	1	1	2.97281e-282	18: Mast	SPI1
8.95072e-276	1.08001	1	1	2.58676e-273	18: Mast	BHLHE40
3.83879e-270	-0.412383	1	1	1.10941e-267	18: Mast	TFEC
1.39309e-256	-4.32671	1	1	4.02603e-254	18: Mast	MEF2C
4.16998e-252	-0.38864	1	1	1.20512e-249	18: Mast	ETV6
9.22245e-252	-2.81699	1	1	2.66529e-249	18: Mast	ATF5
2.86795e-250	-1.34667	1	1	8.28838e-248	18: Mast	ZNF467
6.59566e-249	-5.54123	0.982	0.999	1.90614e-246	18: Mast	TCF7L2
1.43361e-248	-1.97427	1	1	4.14312e-246	18: Mast	STAT1
1.95311e-248	0.493815	1	1	5.6445e-246	18: Mast	TAF7
8.31183e-239	-9.73397	1	1	2.40212e-236	18: Mast	NFE2
1.09355e-227	-0.990127	1	1	3.16035e-225	18: Mast	NFATC2
7.89059e-225	0.275498	1	1	2.28038e-222	18: Mast	GABPB1
1.0725e-223	-1.29075	1	1	3.09953e-221	18: Mast	CEBPB
7.34311e-223	-0.651818	1	1	2.12216e-220	18: Mast	EHF
1.10667e-216	0.310806	0.986	0.656	3.19826e-214	18: Mast	LBX2
4.46994e-213	-1.05798	1	1	1.29181e-210	18: Mast	CEBPD
2.58766e-204	4.84287	1	1	7.47833e-202	18: Mast	EGR1
1.02264e-201	0.616442	1	1	2.95543e-199	18: Mast	ETS1
3.84811e-185	-4.85299	1	1	1.11211e-182	18: Mast	MAFB
2.86747e-181	-1.68392	1	1	8.28698e-179	18: Mast	BHLHE41
7.03173e-181	0.828955	0.764	0.283	2.03217e-178	18: Mast	BACH2
6.1176e-179	0.553101	1	1	1.76799e-176	18: Mast	EPAS1
6.8042e-176	0.539069	1	1	1.96641e-173	18: Mast	XBP1
4.22873e-168	0.589925	1	0.998	1.2221e-165	18: Mast	LEF1
2.00736e-163	-0.951818	1	1	5.80128e-161	18: Mast	IRF8
2.07485e-157	-0.274249	1	1	5.99632e-155	18: Mast	KLF3
4.70081e-157	-5.73221	1	1	1.35854e-154	18: Mast	CD59
2.31228e-156	0.54326	1	1	6.68248e-154	18: Mast	FOSL1
1.46272e-155	0.468817	1	0.985	4.22727e-153	18: Mast	HIST1H2BN
4.14405e-154	-1.12465	0.998	1	1.19763e-151	18: Mast	MAFG
3.83681e-153	1.89999	1	1	1.10884e-150	18: Mast	FOS
7.42535e-152	-1.0938	1	1	2.14593e-149	18: Mast	RXRA
1.37492e-147	1.23259	1	1	3.97352e-145	18: Mast	DDIT3
4.02484e-147	1.28583	1	1	1.16318e-144	18: Mast	FOSB
1.64253e-144	0.568085	1	1	4.74692e-142	18: Mast	EZH2
3.90191e-141	-0.406347	1	1	1.12765e-138	18: Mast	RUNX3
4.88425e-131	0.404088	1	1	1.41155e-128	18: Mast	GTF2B
1.76621e-129	1.91139	1	1	5.10436e-127	18: Mast	EOMES
3.62509e-129	1.29945	1	0.985	1.04765e-126	18: Mast	EGR3
7.12636e-129	-1.83448	1	0.999	2.05952e-126	18: Mast	RARA
2.24675e-128	-0.318915	1	1	6.49312e-126	18: Mast	FLI1
9.93735e-128	0.262722	0.919	0.671	2.8719e-125	18: Mast	BRF2
1.74562e-125	-0.546245	0.978	0.829	5.04484e-123	18: Mast	EGR4
4.92393e-125	0.469872	1	1	1.42302e-122	18: Mast	TCF7
1.1017e-119	0.269734	1	1	3.18391e-117	18: Mast	MLXIPL
6.4368e-119	-1.14531	1	1	1.86024e-116	18: Mast	ETV5
2.95006e-113	-0.306399	1	1	8.52567e-111	18: Mast	KLF13
3.31218e-113	-1.65374	1	1	9.5722e-111	18: Mast	CEBPA
8.76532e-109	1.45211	0.996	0.884	2.53318e-106	18: Mast	TBX21
6.03041e-106	-1.2184	1	1	1.74279e-103	18: Mast	CEBPE
4.02775e-101	0.524335	1	1	1.16402e-98	18: Mast	PRDM1
7.80124e-101	0.777805	1	1	2.25456e-98	18: Mast	MAFF
1.1096e-100	1.57271	1	1	3.20674e-98	18: Mast	EGR2
9.53659e-91	0.360935	1	1	2.75607e-88	18: Mast	ELF1
3.03201e-77	0.45319	1	1	8.76251e-75	18: Mast	JUNB
5.15539e-77	-0.298218	1	1	1.48991e-74	18: Mast	BACH1
1.36746e-76	2.35637	0.432	0.136	3.95195e-74	18: Mast	BCL11B
8.15497e-76	-4.25053	1	1	2.35679e-73	18: Mast	NR1H3
2.6082e-73	-6.70832	1	0.996	7.53771e-71	18: Mast	TAGLN2
3.45407e-64	2.44113	1	0.999	9.98228e-62	18: Mast	GATA3
6.59915e-62	0.383982	1	1	1.90715e-59	18: Mast	STAT3
1.72109e-55	-1.45036	1	1	4.97395e-53	18: Mast	MAF
1.41805e-52	0.311112	1	1	4.09818e-50	18: Mast	E2F7
9.26004e-51	-1.99038	1	1	2.67615e-48	18: Mast	ETV7
1.07637e-42	-1.59303	1	0.998	3.11071e-40	18: Mast	ETV3
2.71216e-39	-2.96396	1	1	7.83815e-37	18: Mast	HES1
5.53831e-28	-0.612561	0.894	0.853	1.60057e-25	18: Mast	FOXM1
1.64991e-24	-3.4885	1	1	4.76825e-22	18: Mast	PPARG
3.10824e-24	-0.745883	0.141	0.382	8.98282e-22	18: Mast	ZNF883
1.37118e-23	-0.277503	1	1	3.96272e-21	18: Mast	SAP30
6.34957e-16	-2.30328	1	1	1.83502e-13	18: Mast	TGIF1
3.70447e-14	-0.501593	0.91	0.892	1.07059e-11	18: Mast	PAX8
1.76609e-13	-0.464422	1	1	5.104e-11	18: Mast	NFIL3
7.96842e-11	-0.338482	1	1	2.30287e-08	18: Mast	IRF1
5.01412e-10	-0.773762	1	1	1.44908e-07	18: Mast	JUN
5.54173e-05	-0.731843	1	0.999	0.0160156	18: Mast	FOXN3

## Sheet: NK
p_val	avg_log2FC	pct.1	pct.2	p_val_adj	cluster	regulon
0	2.26044	1	1	0	1: Activated IFNG+ NK	DDIT3
0	2.19584	1	1	0	1: Activated IFNG+ NK	KLF6
0	2.03038	1	1	0	1: Activated IFNG+ NK	EGR2
0	2.02502	1	1	0	1: Activated IFNG+ NK	DBP
0	1.91391	1	1	0	1: Activated IFNG+ NK	JUN
0	1.90672	0.956	0.89	0	1: Activated IFNG+ NK	ISL2
0	1.78714	1	1	0	1: Activated IFNG+ NK	EGR1
0	1.59303	0.98	0.929	0	1: Activated IFNG+ NK	CEBPA
0	1.58901	1	1	0	1: Activated IFNG+ NK	FOSL1
0	1.58664	1	1	0	1: Activated IFNG+ NK	ATF3
0	1.33069	1	1	0	1: Activated IFNG+ NK	JUNB
0	1.32202	1	1	0	1: Activated IFNG+ NK	FOS
0	1.01875	1	1	0	1: Activated IFNG+ NK	TGIF1
0	0.999721	1	1	0	1: Activated IFNG+ NK	MEF2C
0	0.97372	1	1	0	1: Activated IFNG+ NK	RELB
0	0.959651	1	1	0	1: Activated IFNG+ NK	CREM
0	0.917425	1	1	0	1: Activated IFNG+ NK	MAFF
0	0.912082	1	1	0	1: Activated IFNG+ NK	JUND
0	0.883701	1	1	0	1: Activated IFNG+ NK	EGR3
0	0.865848	1	1	0	1: Activated IFNG+ NK	ELF1
0	0.842388	1	1	0	1: Activated IFNG+ NK	CEBPB
0	0.722056	1	1	0	1: Activated IFNG+ NK	NFE2L2
0	0.661943	1	1	0	1: Activated IFNG+ NK	FOSB
0	0.609129	1	0.999	0	1: Activated IFNG+ NK	HIST2H2BE
0	0.563181	1	1	0	1: Activated IFNG+ NK	REL
0	0.54914	1	1	0	1: Activated IFNG+ NK	NFIL3
0	0.507426	1	1	0	1: Activated IFNG+ NK	IRF4
0	0.488067	1	1	0	1: Activated IFNG+ NK	FOSL2
0	0.388476	1	1	0	1: Activated IFNG+ NK	BCL3
0	0.373272	1	1	0	1: Activated IFNG+ NK	ATF4
0	0.35478	1	1	0	1: Activated IFNG+ NK	MAF
0	0.286952	1	1	0	1: Activated IFNG+ NK	BHLHE40
0	0.25957	0.986	0.898	0	1: Activated IFNG+ NK	SNAI1
0	-0.335735	1	1	0	1: Activated IFNG+ NK	RXRA
0	-0.556107	1	0.998	0	1: Activated IFNG+ NK	FOXO4
0	-1.07569	1	1	0	1: Activated IFNG+ NK	TCF7
4.29702e-301	0.297435	1	1	1.10863e-298	1: Activated IFNG+ NK	KLF3
9.54101e-261	0.301595	1	1	2.46158e-258	1: Activated IFNG+ NK	IRF8
2.58465e-251	-0.331938	1	1	6.6684e-249	1: Activated IFNG+ NK	MYC
1.16171e-246	-0.43902	1	1	2.9972e-244	1: Activated IFNG+ NK	YBX1
3.28953e-240	0.826573	0.999	0.997	8.487e-238	1: Activated IFNG+ NK	NFATC1
3.52696e-239	0.318868	1	1	9.09957e-237	1: Activated IFNG+ NK	KLF2
4.57189e-176	-0.278044	1	1	1.17955e-173	1: Activated IFNG+ NK	ZEB1
6.74803e-156	-0.28104	1	1	1.74099e-153	1: Activated IFNG+ NK	ESRRA
6.90586e-150	-0.326586	0.998	0.997	1.78171e-147	1: Activated IFNG+ NK	ZNF415
1.344e-128	-0.591882	1	1	3.46751e-126	1: Activated IFNG+ NK	RUNX2
3.65211e-109	-0.443428	1	0.999	9.42245e-107	1: Activated IFNG+ NK	POU2F2
3.69483e-101	-1.0407	1	1	9.53266e-99	1: Activated IFNG+ NK	HOXA10
1.39897e-95	-0.510285	1	1	3.60933e-93	1: Activated IFNG+ NK	XBP1
2.2942e-91	-0.257871	1	1	5.91904e-89	1: Activated IFNG+ NK	NFYB
1.82258e-66	0.27516	0.702	0.644	4.70226e-64	1: Activated IFNG+ NK	HOXB5
2.6768e-62	0.45663	0.514	0.428	6.90613e-60	1: Activated IFNG+ NK	HSF4
8.02214e-57	-0.312417	0.999	0.996	2.06971e-54	1: Activated IFNG+ NK	NFATC2
1.85257e-31	-0.254413	1	1	4.77963e-29	1: Activated IFNG+ NK	BACH2
1.10233e-21	-0.796022	0.964	0.951	2.84401e-19	1: Activated IFNG+ NK	HNF4A
5.46539e-21	-0.719744	1	0.999	1.41007e-18	1: Activated IFNG+ NK	ETS2
1.81696e-19	-0.384515	1	1	4.68775e-17	1: Activated IFNG+ NK	E2F3
1.33656e-17	-0.512385	0.616	0.604	3.44833e-15	1: Activated IFNG+ NK	GATA6
3.73846e-14	-0.706322	0.46	0.478	9.64522e-12	1: Activated IFNG+ NK	NR1H4
1.57225e-11	-0.76988	0.567	0.499	4.05641e-09	1: Activated IFNG+ NK	HNF1A
4.86028e-08	-0.510121	0.682	0.683	1.25395e-05	1: Activated IFNG+ NK	ZNF266
1.82913e-06	1.49105	0.295	0.314	0.000471916	1: Activated IFNG+ NK	FOXD1
4.54129e-06	0.282235	0.511	0.518	0.00117165	1: Activated IFNG+ NK	GTF2A1
0	0.865579	1	1	0	2: Terminally diff circulating NK	ZNF786
0	0.822373	1	1	0	2: Terminally diff circulating NK	XBP1
0	0.633356	1	1	0	2: Terminally diff circulating NK	POU2F2
0	0.602517	1	1	0	2: Terminally diff circulating NK	YBX1
0	0.588725	1	1	0	2: Terminally diff circulating NK	TBX21
0	0.409104	1	1	0	2: Terminally diff circulating NK	ESRRA
0	0.401649	1	1	0	2: Terminally diff circulating NK	BATF
0	0.256355	1	1	0	2: Terminally diff circulating NK	SREBF2
0	-0.256019	1	1	0	2: Terminally diff circulating NK	ETV3
0	-0.264366	1	1	0	2: Terminally diff circulating NK	BHLHE40
0	-0.283715	0.856	0.949	0	2: Terminally diff circulating NK	SNAI1
0	-0.367569	1	1	0	2: Terminally diff circulating NK	FOSL2
0	-0.376843	1	1	0	2: Terminally diff circulating NK	BCL3
0	-0.380107	1	1	0	2: Terminally diff circulating NK	NFKB1
0	-0.455926	1	1	0	2: Terminally diff circulating NK	ATF4
0	-0.460567	1	1	0	2: Terminally diff circulating NK	NFIL3
0	-0.515488	1	1	0	2: Terminally diff circulating NK	NFE2L2
0	-0.594142	1	1	0	2: Terminally diff circulating NK	REL
0	-0.657297	1	1	0	2: Terminally diff circulating NK	HOXA9
0	-0.693039	0.998	1	0	2: Terminally diff circulating NK	HIST2H2BE
0	-0.731698	1	1	0	2: Terminally diff circulating NK	RUNX2
0	-0.828735	1	1	0	2: Terminally diff circulating NK	IRF4
0	-0.861402	1	1	0	2: Terminally diff circulating NK	CREM
0	-0.913189	1	1	0	2: Terminally diff circulating NK	FOSB
0	-0.930196	0.999	1	0	2: Terminally diff circulating NK	ETS2
0	-0.971447	1	1	0	2: Terminally diff circulating NK	RELB
0	-0.985304	1	1	0	2: Terminally diff circulating NK	JUND
0	-1.09063	1	1	0	2: Terminally diff circulating NK	ELF1
0	-1.12022	0.453	0.656	0	2: Terminally diff circulating NK	TCF4
0	-1.30002	1	1	0	2: Terminally diff circulating NK	EGR3
0	-1.30265	1	1	0	2: Terminally diff circulating NK	TGIF1
0	-1.50903	1	1	0	2: Terminally diff circulating NK	HOXA10
0	-1.68475	1	1	0	2: Terminally diff circulating NK	E2F3
0	-1.77635	1	1	0	2: Terminally diff circulating NK	MAFF
0	-2.02336	1	1	0	2: Terminally diff circulating NK	ATF3
0	-2.17608	1	1	0	2: Terminally diff circulating NK	FOS
0	-2.24505	1	1	0	2: Terminally diff circulating NK	FOSL1
0	-2.59219	1	1	0	2: Terminally diff circulating NK	JUNB
0	-2.71317	1	1	0	2: Terminally diff circulating NK	EGR2
0	-2.82667	1	1	0	2: Terminally diff circulating NK	JUN
0	-2.96857	1	1	0	2: Terminally diff circulating NK	DBP
0	-2.99097	1	1	0	2: Terminally diff circulating NK	KLF6
0	-3.09467	1	1	0	2: Terminally diff circulating NK	DDIT3
0	-4.80811	1	1	0	2: Terminally diff circulating NK	EGR1
0	-5.83565	0.996	0.999	0	2: Terminally diff circulating NK	FOXO4
4.17023e-292	0.982593	0.977	0.948	1.07592e-289	2: Terminally diff circulating NK	KLF7
2.92855e-280	0.498357	1	1	7.55565e-278	2: Terminally diff circulating NK	TFEB
4.12604e-278	0.314585	1	0.999	1.06452e-275	2: Terminally diff circulating NK	ZNF641
1.8365e-265	-0.566984	1	1	4.73816e-263	2: Terminally diff circulating NK	EOMES
5.07936e-250	0.29456	1	1	1.31048e-247	2: Terminally diff circulating NK	USF1
7.73829e-234	0.340587	1	1	1.99648e-231	2: Terminally diff circulating NK	NFYB
1.15691e-222	0.37987	1	0.996	2.98482e-220	2: Terminally diff circulating NK	NFATC2
9.95809e-197	-0.356614	1	1	2.56919e-194	2: Terminally diff circulating NK	BACH2
3.01109e-179	-0.730532	0.406	0.561	7.76861e-177	2: Terminally diff circulating NK	HNF1A
1.26105e-149	-0.250058	0.858	0.906	3.25351e-147	2: Terminally diff circulating NK	TRPS1
2.11058e-121	-0.569666	0.997	0.998	5.44528e-119	2: Terminally diff circulating NK	NFATC1
3.45957e-112	-1.14029	0.376	0.482	8.9257e-110	2: Terminally diff circulating NK	HSF4
9.17758e-100	-0.400038	1	1	2.36781e-97	2: Terminally diff circulating NK	RARA
2.95338e-82	-0.363491	0.596	0.685	7.61972e-80	2: Terminally diff circulating NK	HOXB5
3.48769e-82	-0.293717	0.949	0.958	8.99823e-80	2: Terminally diff circulating NK	EMX1
5.81253e-70	-0.697941	0.552	0.639	1.49963e-67	2: Terminally diff circulating NK	RARB
3.69562e-43	-0.633571	0.415	0.495	9.53469e-41	2: Terminally diff circulating NK	NR1H4
2.08072e-41	-0.780975	0.248	0.332	5.36826e-39	2: Terminally diff circulating NK	FOXD1
3.43965e-27	-2.95804	0.975	0.966	8.87429e-25	2: Terminally diff circulating NK	ELK3
3.11112e-26	-0.396299	0.383	0.458	8.02668e-24	2: Terminally diff circulating NK	IRX3
3.78533e-21	-0.681219	1	1	9.76615e-19	2: Terminally diff circulating NK	TCF7
3.31752e-16	-1.55998	0.933	0.9	8.55919e-14	2: Terminally diff circulating NK	ISL2
1.76106e-15	0.381174	1	0.999	4.54353e-13	2: Terminally diff circulating NK	NFIC
1.19046e-13	-0.397121	1	1	3.07138e-11	2: Terminally diff circulating NK	CEBPD
2.17873e-08	-0.693384	0.951	0.956	5.62112e-06	2: Terminally diff circulating NK	HNF4A
4.79591e-08	-0.570581	0.6	0.61	1.23735e-05	2: Terminally diff circulating NK	GATA6
2.27983e-05	-0.473205	0.682	0.683	0.00588197	2: Terminally diff circulating NK	ZNF266
0	2.70992	0.999	0.586	0	3: Terminally diff IGFBP7+ NK	RARB
0	2.4932	0.999	0.578	0	3: Terminally diff IGFBP7+ NK	GATA6
0	1.22438	1	1	0	3: Terminally diff IGFBP7+ NK	MEF2C
0	0.991582	1	1	0	3: Terminally diff IGFBP7+ NK	XBP1
0	0.788024	1	1	0	3: Terminally diff IGFBP7+ NK	KLF2
0	0.742328	1	1	0	3: Terminally diff IGFBP7+ NK	TBX21
0	0.664448	1	1	0	3: Terminally diff IGFBP7+ NK	YBX1
0	0.437511	1	1	0	3: Terminally diff IGFBP7+ NK	RARG
4.69832e-294	0.55787	1	1	1.21217e-291	3: Terminally diff IGFBP7+ NK	BATF
5.04054e-293	0.478371	1	1	1.30046e-290	3: Terminally diff IGFBP7+ NK	KLF3
2.97157e-288	0.304086	1	1	7.66665e-286	3: Terminally diff IGFBP7+ NK	SREBF2
2.86534e-269	-0.864572	1	1	7.39258e-267	3: Terminally diff IGFBP7+ NK	RUNX2
1.69732e-232	0.873531	1	1	4.37908e-230	3: Terminally diff IGFBP7+ NK	ZNF786
1.19076e-219	0.619981	1	1	3.07216e-217	3: Terminally diff IGFBP7+ NK	CEBPB
1.70874e-214	0.860674	1	0.997	4.40855e-212	3: Terminally diff IGFBP7+ NK	NFATC2
2.32981e-212	0.591414	1	1	6.01092e-210	3: Terminally diff IGFBP7+ NK	POU2F2
1.39221e-203	-0.551969	1	1	3.59189e-201	3: Terminally diff IGFBP7+ NK	FOSB
2.18622e-200	0.780386	1	1	5.64044e-198	3: Terminally diff IGFBP7+ NK	TFEB
5.70761e-199	-0.567856	1	1	1.47256e-196	3: Terminally diff IGFBP7+ NK	HOXA9
3.39459e-189	-0.632843	1	1	8.75804e-187	3: Terminally diff IGFBP7+ NK	IRF4
1.69932e-184	-0.469318	1	1	4.38425e-182	3: Terminally diff IGFBP7+ NK	MYC
3.78911e-167	-0.368723	1	1	9.77591e-165	3: Terminally diff IGFBP7+ NK	BACH2
2.81332e-164	-0.877226	1	1	7.25837e-162	3: Terminally diff IGFBP7+ NK	ETS2
3.26489e-148	1.15471	0.99	0.954	8.42342e-146	3: Terminally diff IGFBP7+ NK	KLF7
5.47662e-142	-1.23303	1	1	1.41297e-139	3: Terminally diff IGFBP7+ NK	JUNB
3.12601e-140	-0.63884	1	1	8.0651e-138	3: Terminally diff IGFBP7+ NK	ELF1
9.03292e-138	-1.1227	1	1	2.33049e-135	3: Terminally diff IGFBP7+ NK	MAFF
7.18514e-132	-0.953975	1	1	1.85377e-129	3: Terminally diff IGFBP7+ NK	FOS
2.71426e-130	-0.277053	1	1	7.0028e-128	3: Terminally diff IGFBP7+ NK	ATF4
7.63565e-128	0.366322	1	1	1.97e-125	3: Terminally diff IGFBP7+ NK	ESRRA
9.69941e-126	-2.21714	1	1	2.50245e-123	3: Terminally diff IGFBP7+ NK	EGR1
2.00364e-120	-0.390248	1	1	5.1694e-118	3: Terminally diff IGFBP7+ NK	ZEB1
1.84476e-108	-1.05727	1	1	4.75947e-106	3: Terminally diff IGFBP7+ NK	TCF7
9.39727e-107	-0.424892	1	1	2.4245e-104	3: Terminally diff IGFBP7+ NK	JUND
6.65784e-106	0.381934	1	0.999	1.71772e-103	3: Terminally diff IGFBP7+ NK	ZNF641
3.45004e-100	-0.318101	1	1	8.90111e-98	3: Terminally diff IGFBP7+ NK	REL
3.79536e-91	-0.343658	1	1	9.79203e-89	3: Terminally diff IGFBP7+ NK	RXRA
1.99154e-82	-0.657846	1	1	5.13816e-80	3: Terminally diff IGFBP7+ NK	EGR3
5.64838e-75	-0.436427	1	0.999	1.45728e-72	3: Terminally diff IGFBP7+ NK	HIST2H2BE
1.86872e-71	0.300613	1	1	4.8213e-69	3: Terminally diff IGFBP7+ NK	USF1
4.72407e-64	0.343081	1	1	1.21881e-61	3: Terminally diff IGFBP7+ NK	NFYB
5.43126e-62	-0.545662	1	1	1.40127e-59	3: Terminally diff IGFBP7+ NK	TGIF1
2.73904e-60	-0.688217	1	1	7.06672e-58	3: Terminally diff IGFBP7+ NK	JUN
4.13884e-57	-0.509343	1	1	1.06782e-54	3: Terminally diff IGFBP7+ NK	ATF3
2.40744e-52	-0.611051	1	1	6.21119e-50	3: Terminally diff IGFBP7+ NK	KLF6
3.75596e-45	-0.364972	1	1	9.69039e-43	3: Terminally diff IGFBP7+ NK	RELB
4.49752e-38	-0.69174	1	1	1.16036e-35	3: Terminally diff IGFBP7+ NK	FOSL1
8.99992e-33	5.24865	0.998	0.998	2.32198e-30	3: Terminally diff IGFBP7+ NK	FOXO4
3.16698e-32	-0.7855	1	1	8.17081e-30	3: Terminally diff IGFBP7+ NK	EGR2
7.94622e-32	0.268029	1	1	2.05013e-29	3: Terminally diff IGFBP7+ NK	MAF
1.21832e-31	-0.71829	1	1	3.14326e-29	3: Terminally diff IGFBP7+ NK	E2F3
3.91972e-31	-0.30571	1	1	1.01129e-28	3: Terminally diff IGFBP7+ NK	CREM
6.01829e-31	-0.448036	1	1	1.55272e-28	3: Terminally diff IGFBP7+ NK	DDIT3
2.68886e-30	-0.313715	1	1	6.93726e-28	3: Terminally diff IGFBP7+ NK	RARA
4.14636e-30	-0.996558	1	1	1.06976e-27	3: Terminally diff IGFBP7+ NK	HOXA10
1.32147e-27	0.707179	0.967	0.942	3.4094e-25	3: Terminally diff IGFBP7+ NK	CEBPA
1.50198e-26	-0.294993	1	1	3.8751e-24	3: Terminally diff IGFBP7+ NK	EOMES
1.72614e-22	-0.631785	0.448	0.524	4.45343e-20	3: Terminally diff IGFBP7+ NK	HNF1A
4.88795e-21	-0.283448	1	1	1.26109e-18	3: Terminally diff IGFBP7+ NK	USF2
1.59577e-20	-2.05991	0.999	1	4.11709e-18	3: Terminally diff IGFBP7+ NK	NFIC
2.52562e-19	-0.404363	1	0.997	6.5161e-17	3: Terminally diff IGFBP7+ NK	ZNF415
2.91929e-19	-0.534217	0.397	0.479	7.53176e-17	3: Terminally diff IGFBP7+ NK	NR1H4
2.41187e-17	-0.683876	0.228	0.315	6.22262e-15	3: Terminally diff IGFBP7+ NK	FOXD1
2.40343e-14	-2.88902	0.976	0.968	6.20085e-12	3: Terminally diff IGFBP7+ NK	ELK3
6.32395e-14	-0.635786	0.981	0.903	1.63158e-11	3: Terminally diff IGFBP7+ NK	ISL2
1.05759e-12	-0.766383	0.57	0.602	2.72859e-10	3: Terminally diff IGFBP7+ NK	TCF4
1.14344e-06	-0.303003	0.392	0.441	0.000295007	3: Terminally diff IGFBP7+ NK	IRX3
3.58024e-06	-0.317464	0.999	0.997	0.000923703	3: Terminally diff IGFBP7+ NK	NFATC1
2.93419e-05	-0.418887	0.66	0.685	0.00757021	3: Terminally diff IGFBP7+ NK	ZNF266
0	2.25045	0.772	0.431	0	4: Mature NK	HSF4
0	0.786472	1	1	0	4: Mature NK	KLF12
0	0.716506	1	1	0	4: Mature NK	KLF13
0	0.563868	0.807	0.45	0	4: Mature NK	SPI1
0	0.557761	1	1	0	4: Mature NK	PRDM1
0	0.499663	1	1	0	4: Mature NK	STAT3
0	0.484839	1	1	0	4: Mature NK	IKZF1
0	0.425977	1	1	0	4: Mature NK	ELF4
0	0.407252	1	1	0	4: Mature NK	ETS1
0	0.403677	1	1	0	4: Mature NK	IRF9
0	0.388473	1	1	0	4: Mature NK	RAD21
0	0.332127	1	1	0	4: Mature NK	EP300
0	0.308364	1	1	0	4: Mature NK	FLI1
0	0.30625	1	1	0	4: Mature NK	KDM5A
0	0.303373	1	1	0	4: Mature NK	POLR2A
0	0.259674	1	1	0	4: Mature NK	HCFC1
0	0.250335	1	1	0	4: Mature NK	ELF2
1.28491e-296	-2.08025	1	1	3.31507e-294	4: Mature NK	JUNB
2.3589e-286	0.267072	1	1	6.08597e-284	4: Mature NK	STAT2
1.12775e-275	0.346995	1	0.999	2.90959e-273	4: Mature NK	SP1
1.48743e-269	0.347223	1	1	3.83757e-267	4: Mature NK	SREBF2
2.41235e-262	0.773558	1	1	6.22385e-260	4: Mature NK	MYBL1
1.56119e-260	0.513108	1	0.999	4.02786e-258	4: Mature NK	STAT6
1.4768e-258	-3.01995	1	1	3.81014e-256	4: Mature NK	EGR1
1.60424e-253	-2.44604	1	1	4.13894e-251	4: Mature NK	DDIT3
1.34734e-248	0.357974	1	1	3.47614e-246	4: Mature NK	SP4
6.29684e-245	-1.51065	1	1	1.62458e-242	4: Mature NK	FOS
4.5591e-237	-1.76521	1	1	1.17625e-234	4: Mature NK	FOSL1
1.91643e-228	-1.97567	1	1	4.94438e-226	4: Mature NK	JUN
5.0132e-228	-1.44163	1	1	1.29341e-225	4: Mature NK	ATF3
1.45588e-226	0.316869	1	1	3.75617e-224	4: Mature NK	ETV6
1.29433e-215	0.406467	1	1	3.33938e-213	4: Mature NK	RUNX1
4.17326e-213	-0.375971	1	1	1.0767e-210	4: Mature NK	ATF4
3.44455e-210	0.271657	1	1	8.88693e-208	4: Mature NK	STAT1
5.14668e-200	-0.52339	1	1	1.32784e-197	4: Mature NK	MYC
3.76053e-199	0.288232	1	1	9.70216e-197	4: Mature NK	SP2
8.85825e-192	-1.78777	1	1	2.28543e-189	4: Mature NK	KLF6
2.58462e-191	0.503187	1	1	6.66832e-189	4: Mature NK	TBX21
7.48979e-187	0.51614	1	1	1.93237e-184	4: Mature NK	KLF3
3.03537e-186	-0.795354	1	1	7.83124e-184	4: Mature NK	RUNX2
9.33131e-185	-2.40489	1	1	2.40748e-182	4: Mature NK	DBP
1.46426e-177	-0.576043	1	1	3.7778e-175	4: Mature NK	HOXA9
6.20312e-177	1.11028	1	1	1.6004e-174	4: Mature NK	BRF1
1.53318e-172	-0.951095	1	1	3.9556e-170	4: Mature NK	EGR3
2.50695e-172	1.89463	1	0.997	6.46793e-170	4: Mature NK	NFATC2
1.01663e-171	-0.905442	1	1	2.62289e-169	4: Mature NK	TGIF1
1.60518e-164	-1.30787	1	1	4.14136e-162	4: Mature NK	MAFF
1.40504e-157	-1.72923	1	1	3.625e-155	4: Mature NK	EGR2
1.44725e-157	0.252304	1	1	3.73391e-155	4: Mature NK	FOXN3
3.96719e-154	-0.558093	0.998	0.999	1.02353e-151	4: Mature NK	HIST2H2BE
2.79381e-148	1.08882	1	1	7.20802e-146	4: Mature NK	TCF12
4.4117e-144	-5.01606	0.997	0.998	1.13822e-141	4: Mature NK	FOXO4
3.00241e-143	0.607404	1	0.999	7.74622e-141	4: Mature NK	ZNF641
4.77304e-143	-0.570342	1	1	1.23145e-140	4: Mature NK	JUND
4.05886e-139	0.279711	1	1	1.04719e-136	4: Mature NK	BDP1
1.86692e-135	-1.07047	1	1	4.81666e-133	4: Mature NK	TCF7
8.17615e-133	0.527688	1	1	2.10945e-130	4: Mature NK	POU2F2
1.83998e-130	-0.503019	1	1	4.74716e-128	4: Mature NK	FOSB
8.06514e-130	0.508777	1	0.997	2.08081e-127	4: Mature NK	WRNIP1
1.0799e-129	-0.565735	1	1	2.78614e-127	4: Mature NK	CREM
2.84829e-120	0.856009	1	1	7.34858e-118	4: Mature NK	TFEB
7.43202e-120	1.38623	0.999	0.997	1.91746e-117	4: Mature NK	POLR3A
5.13559e-114	0.489049	1	1	1.32498e-111	4: Mature NK	ZNF786
5.56641e-110	0.408868	1	1	1.43613e-107	4: Mature NK	CUX1
1.73219e-106	0.397013	1	1	4.46905e-104	4: Mature NK	SRF
6.27035e-106	0.286353	1	1	1.61775e-103	4: Mature NK	RB1
6.90482e-105	0.262825	1	1	1.78144e-102	4: Mature NK	ZNF121
2.48044e-103	0.450536	1	0.999	6.39953e-101	4: Mature NK	BACH1
8.46001e-102	0.49349	1	1	2.18268e-99	4: Mature NK	USF1
2.01688e-100	0.347152	0.998	0.997	5.20356e-98	4: Mature NK	HSF2
5.1968e-95	-0.534548	1	1	1.34077e-92	4: Mature NK	RELB
2.95386e-89	-0.795084	1	1	7.62095e-87	4: Mature NK	CEBPD
4.4178e-88	0.270368	1	1	1.13979e-85	4: Mature NK	FOXP1
4.86772e-87	0.284545	1	1	1.25587e-84	4: Mature NK	BATF
1.77397e-82	-0.302835	1	1	4.57684e-80	4: Mature NK	BACH2
1.17133e-77	0.26119	1	0.999	3.02203e-75	4: Mature NK	FOXJ3
1.01795e-75	0.677048	0.959	0.923	2.6263e-73	4: Mature NK	RORA
1.55387e-70	1.07764	0.983	0.954	4.00899e-68	4: Mature NK	KLF7
2.19586e-69	-0.296018	1	1	5.66531e-67	4: Mature NK	ZEB1
2.80794e-67	0.398768	1	0.999	7.24449e-65	4: Mature NK	ARNTL
1.76639e-49	-0.912806	0.985	0.968	4.55729e-47	4: Mature NK	ELK3
8.57512e-46	-0.469602	1	1	2.21238e-43	4: Mature NK	ELF1
5.11794e-37	2.53656	0.758	0.678	1.32043e-34	4: Mature NK	ZNF266
1.42449e-34	-0.45665	1	1	3.67518e-32	4: Mature NK	IRF4
1.58981e-30	0.270662	1	1	4.10171e-28	4: Mature NK	IRF5
1.07228e-28	-0.580849	0.371	0.48	2.76648e-26	4: Mature NK	NR1H4
4.80386e-28	-0.743553	1	1	1.2394e-25	4: Mature NK	HOXA10
4.46045e-27	-0.716078	0.883	0.943	1.1508e-24	4: Mature NK	EMX2
7.07499e-25	-0.649694	0.912	0.957	1.82535e-22	4: Mature NK	HNF4A
1.11063e-22	2.68433	1	0.999	2.86544e-20	4: Mature NK	NFIC
2.21049e-22	-0.750496	1	1	5.70306e-20	4: Mature NK	ETS2
1.54798e-20	-0.615271	0.913	0.946	3.99379e-18	4: Mature NK	CEBPA
1.8023e-12	-0.501282	0.455	0.523	4.64993e-10	4: Mature NK	HNF1A
1.58303e-05	-0.704082	0.557	0.602	0.00408422	4: Mature NK	TCF4
2.89549e-05	-0.815982	0.112	0.085	0.00747035	4: Mature NK	ZNF197
0	2.12126	1	0.999	0	5: Decidual-like NK	ETS2
0	1.13379	1	1	0	5: Decidual-like NK	MAFF
0	1.11544	1	1	0	5: Decidual-like NK	HOXA9
0	1.02938	1	1	0	5: Decidual-like NK	JUNB
0	1.01135	0.999	0.997	0	5: Decidual-like NK	ZNF415
0	0.975945	1	1	0	5: Decidual-like NK	RXRA
0	0.964225	1	1	0	5: Decidual-like NK	RUNX2
0	0.944929	1	1	0	5: Decidual-like NK	EGR1
0	0.794645	1	1	0	5: Decidual-like NK	FOS
0	0.757547	1	1	0	5: Decidual-like NK	IRF4
0	0.75279	1	1	0	5: Decidual-like NK	EGR3
0	0.728455	1	1	0	5: Decidual-like NK	MYC
0	0.726787	1	1	0	5: Decidual-like NK	EOMES
0	0.608179	1	1	0	5: Decidual-like NK	TCF7
0	0.58926	1	1	0	5: Decidual-like NK	FOSB
0	0.583725	1	1	0	5: Decidual-like NK	TGIF1
0	0.560934	1	1	0	5: Decidual-like NK	ELF1
0	0.438362	1	0.999	0	5: Decidual-like NK	HIST2H2BE
0	0.425028	1	1	0	5: Decidual-like NK	ZEB1
0	0.399015	1	1	0	5: Decidual-like NK	LEF1
0	0.372677	1	1	0	5: Decidual-like NK	AHR
0	0.352051	1	1	0	5: Decidual-like NK	ATF4
0	0.289635	1	1	0	5: Decidual-like NK	NFKB1
0	0.250822	1	1	0	5: Decidual-like NK	KDM5B
0	-0.264349	1	1	0	5: Decidual-like NK	IKZF1
0	-0.27277	1	1	0	5: Decidual-like NK	RELA
0	-0.285043	1	1	0	5: Decidual-like NK	RARG
0	-0.286273	1	1	0	5: Decidual-like NK	IRF7
0	-0.29649	1	1	0	5: Decidual-like NK	IRF9
0	-0.299395	1	1	0	5: Decidual-like NK	PRDM1
0	-0.343694	1	1	0	5: Decidual-like NK	IRF1
0	-0.377285	1	1	0	5: Decidual-like NK	ELF4
0	-0.43348	0.999	0.999	0	5: Decidual-like NK	STAT6
0	-0.440866	1	1	0	5: Decidual-like NK	SREBF2
0	-0.518287	1	1	0	5: Decidual-like NK	KLF13
0	-0.618516	0.998	0.999	0	5: Decidual-like NK	ZNF641
0	-0.728625	1	1	0	5: Decidual-like NK	KLF12
0	-0.843015	1	1	0	5: Decidual-like NK	YBX1
0	-0.953947	1	1	0	5: Decidual-like NK	BATF
0	-1.00608	0.999	1	0	5: Decidual-like NK	POU2F2
0	-1.27369	1	1	0	5: Decidual-like NK	TBX21
0	-1.35765	1	1	0	5: Decidual-like NK	KLF3
0	-1.50319	1	1	0	5: Decidual-like NK	XBP1
0	-1.51086	0.999	1	0	5: Decidual-like NK	TFEB
0	-1.65582	1	1	0	5: Decidual-like NK	KLF2
0	-1.71146	1	1	0	5: Decidual-like NK	CEBPB
0	-2.13394	1	1	0	5: Decidual-like NK	MEF2C
0	-2.36126	1	1	0	5: Decidual-like NK	ZNF786
0	-2.89737	0.887	0.97	0	5: Decidual-like NK	KLF7
0	-3.03608	0.987	0.999	0	5: Decidual-like NK	NFATC2
2.13736e-287	0.298387	1	1	5.51439e-285	5: Decidual-like NK	JUND
2.03346e-277	-0.491092	0.999	1	5.24633e-275	5: Decidual-like NK	MAF
2.69619e-271	-0.775738	0.446	0.638	6.95617e-269	5: Decidual-like NK	GATA6
2.0479e-259	1.11157	1	1	5.28359e-257	5: Decidual-like NK	E2F3
9.57051e-254	-7.86043	0.926	0.947	2.46919e-251	5: Decidual-like NK	CEBPA
1.02033e-252	-0.433033	1	1	2.63246e-250	5: Decidual-like NK	ESRRA
2.96599e-252	0.256161	1	1	7.65226e-250	5: Decidual-like NK	EGR2
1.8483e-238	0.294307	1	1	4.76862e-236	5: Decidual-like NK	JUN
6.59329e-218	-0.417635	1	1	1.70107e-215	5: Decidual-like NK	USF1
2.88765e-217	-0.365989	0.862	0.937	7.45014e-215	5: Decidual-like NK	RORA
4.95175e-215	0.300013	1	1	1.27755e-212	5: Decidual-like NK	ATF3
1.76488e-212	-1.05489	0.765	0.936	4.55338e-210	5: Decidual-like NK	ISL2
2.09492e-209	-0.38738	1	1	5.4049e-207	5: Decidual-like NK	MYBL1
4.08558e-144	-0.255876	1	1	1.05408e-141	5: Decidual-like NK	CUX1
4.33656e-143	-0.340619	1	1	1.11883e-140	5: Decidual-like NK	NFYB
3.29884e-133	0.421045	1	1	8.51101e-131	5: Decidual-like NK	FOSL1
8.99563e-122	-0.755909	1	1	2.32087e-119	5: Decidual-like NK	CEBPD
1.59568e-121	-0.683088	0.445	0.283	4.11686e-119	5: Decidual-like NK	FOXD1
1.70761e-115	-0.849882	0.551	0.627	4.40564e-113	5: Decidual-like NK	RARB
5.09666e-114	-0.294941	0.664	0.587	1.31494e-111	5: Decidual-like NK	TCF4
2.63733e-108	0.293645	1	1	6.80431e-106	5: Decidual-like NK	DBP
2.14465e-80	-3.54676	1	0.998	5.53318e-78	5: Decidual-like NK	FOXO4
1.67988e-61	-0.867875	0.37	0.469	4.33409e-59	5: Decidual-like NK	HSF4
1.68008e-57	-0.31986	0.548	0.416	4.33461e-55	5: Decidual-like NK	IRX3
4.13799e-49	-0.525073	1	0.999	1.0676e-46	5: Decidual-like NK	NFIC
2.19101e-44	-0.276078	0.855	0.858	5.6528e-42	5: Decidual-like NK	GATA2
2.45936e-31	-2.46544	0.955	0.971	6.34516e-29	5: Decidual-like NK	ELK3
1.23856e-27	-0.625839	0.549	0.458	3.19549e-25	5: Decidual-like NK	NR1H4
4.03828e-25	-0.609375	0.582	0.506	1.04188e-22	5: Decidual-like NK	HNF1A
8.21687e-23	-0.777028	0.931	0.941	2.11995e-20	5: Decidual-like NK	EMX2
0	5.92667	0.999	0.967	0	6: CD56 bright NK	ELK3
0	3.49384	1	1	0	6: CD56 bright NK	HOXA10
0	2.89273	1	1	0	6: CD56 bright NK	TCF7
0	2.05321	1	1	0	6: CD56 bright NK	RUNX2
0	1.92891	1	1	0	6: CD56 bright NK	BACH2
0	1.15004	1	1	0	6: CD56 bright NK	ETV6
0	0.844517	1	1	0	6: CD56 bright NK	MYC
0	0.81985	1	1	0	6: CD56 bright NK	ZEB1
0	0.788023	1	0.997	0	6: CD56 bright NK	HOXA7
0	0.777252	1	1	0	6: CD56 bright NK	LEF1
0	0.325493	1	1	0	6: CD56 bright NK	AHR
0	-1.42441	1	1	0	6: CD56 bright NK	CEBPB
9.27235e-258	-1.03357	1	1	2.39227e-255	6: CD56 bright NK	KLF2
1.16644e-236	1.23235	1	1	3.0094e-234	6: CD56 bright NK	RARA
4.89849e-227	-0.735019	1	1	1.26381e-224	6: CD56 bright NK	KLF3
2.12262e-214	0.468471	1	1	5.47635e-212	6: CD56 bright NK	HOXA9
1.281e-203	-1.5977	1	1	3.30498e-201	6: CD56 bright NK	MEF2C
1.5293e-194	1.33475	1	1	3.94559e-192	6: CD56 bright NK	E2F3
3.27892e-190	-0.451383	1	1	8.45961e-188	6: CD56 bright NK	IRF8
8.09145e-186	0.303975	1	1	2.08759e-183	6: CD56 bright NK	NFKB1
2.60165e-181	-0.255224	0.858	0.586	6.71225e-179	6: CD56 bright NK	TCF4
1.41101e-180	-0.722097	1	1	3.6404e-178	6: CD56 bright NK	TBX21
2.98983e-170	-1.65883	1	1	7.71375e-168	6: CD56 bright NK	ZNF786
1.97667e-149	-0.864043	1	1	5.09982e-147	6: CD56 bright NK	XBP1
4.92747e-147	-0.525679	1	1	1.27129e-144	6: CD56 bright NK	BATF
5.17144e-121	-0.256337	1	1	1.33423e-118	6: CD56 bright NK	SREBF2
5.07529e-120	1.03987	0.516	0.301	1.30942e-117	6: CD56 bright NK	SOX9
1.26805e-118	-0.480431	1	1	3.27158e-116	6: CD56 bright NK	ESRRA
9.29978e-114	0.673738	0.996	0.982	2.39934e-111	6: CD56 bright NK	RFX2
1.3237e-97	0.308464	1	1	3.41513e-95	6: CD56 bright NK	BCL3
2.24684e-94	-0.499187	1	1	5.79685e-92	6: CD56 bright NK	YBX1
9.59516e-90	-0.285433	1	1	2.47555e-87	6: CD56 bright NK	RARG
4.37756e-83	-0.329932	1	1	1.12941e-80	6: CD56 bright NK	PBX3
1.07127e-82	-0.909929	1	1	2.76387e-80	6: CD56 bright NK	TFEB
5.46576e-82	-1.56649	0.995	0.997	1.41017e-79	6: CD56 bright NK	NFATC2
6.43644e-74	-0.313858	1	1	1.6606e-71	6: CD56 bright NK	KLF12
3.83674e-59	-0.463036	1	1	9.89879e-57	6: CD56 bright NK	MAF
9.82565e-55	-0.755198	1	1	2.53502e-52	6: CD56 bright NK	EGR2
3.23201e-51	-0.334354	0.999	0.999	8.33859e-49	6: CD56 bright NK	ZNF641
1.61757e-40	-4.38368	0.941	0.944	4.17332e-38	6: CD56 bright NK	CEBPA
8.84856e-34	-0.716741	0.911	0.941	2.28293e-31	6: CD56 bright NK	EMX2
4.75505e-29	-0.608874	0.439	0.302	1.2268e-26	6: CD56 bright NK	FOXD1
3.82594e-28	-1.37474	1	0.999	9.87093e-26	6: CD56 bright NK	NFIC
7.34507e-26	-0.699607	0.999	1	1.89503e-23	6: CD56 bright NK	DBP
6.53855e-25	-0.292749	1	1	1.68695e-22	6: CD56 bright NK	MYBL1
2.39805e-19	-0.281282	1	1	6.18696e-17	6: CD56 bright NK	POU2F2
4.08229e-18	0.349664	1	1	1.05323e-15	6: CD56 bright NK	RELB
2.82473e-13	-0.456203	1	1	7.28779e-11	6: CD56 bright NK	DDIT3
9.65704e-11	0.369266	1	1	2.49152e-08	6: CD56 bright NK	MAFF
5.6731e-09	-0.985317	0.97	0.956	1.46366e-06	6: CD56 bright NK	KLF7
5.99804e-09	-0.420934	0.598	0.608	1.54749e-06	6: CD56 bright NK	GATA6
2.3227e-08	0.489701	1	1	5.99257e-06	6: CD56 bright NK	JUNB
8.57971e-08	-0.8012	0.123	0.085	2.21357e-05	6: CD56 bright NK	ZNF197
4.74647e-07	0.963288	1	1	0.000122459	6: CD56 bright NK	EGR1
4.42624e-06	0.362659	1	1	0.00114197	6: CD56 bright NK	FOS
5.61554e-06	-0.375184	0.62	0.615	0.00144881	6: CD56 bright NK	RARB
0.000163498	-0.456003	1	1	0.0421826	6: CD56 bright NK	CEBPD
0	4.03009	1	0.937	0	7: Ferroptosis NK	EMX2
0	3.81236	1	0.953	0	7: Ferroptosis NK	HNF4A
0	3.78954	0.978	0.501	0	7: Ferroptosis NK	HNF1A
0	3.66896	0.992	0.453	0	7: Ferroptosis NK	NR1H4
0	1.99415	0.655	0.181	0	7: Ferroptosis NK	ESRRG
0	1.86439	0.984	0.688	0	7: Ferroptosis NK	NR1I3
0	1.74855	1	0.954	0	7: Ferroptosis NK	EMX1
0	1.65697	0.879	0.166	0	7: Ferroptosis NK	NR2F1
0	1.4353	0.931	0.42	0	7: Ferroptosis NK	TFCP2L1
0	1.2322	0.994	0.926	0	7: Ferroptosis NK	NR2F2
0	0.896889	0.813	0.317	0	7: Ferroptosis NK	KLF15
0	0.573038	0.933	0.282	0	7: Ferroptosis NK	DMRTA1
0	0.356544	0.827	0.346	0	7: Ferroptosis NK	HNF1B
0	-0.397424	1	1	0	7: Ferroptosis NK	FLI1
2.06778e-305	-0.320327	1	1	5.33486e-303	7: Ferroptosis NK	IKZF1
1.04918e-301	-0.279579	1	1	2.70689e-299	7: Ferroptosis NK	RELA
1.57177e-289	-0.266125	1	1	4.05516e-287	7: Ferroptosis NK	ETS1
1.8678e-286	-0.321601	1	1	4.81893e-284	7: Ferroptosis NK	RAD21
7.68919e-273	2.24371	1	1	1.98381e-270	7: Ferroptosis NK	CEBPD
2.04304e-271	-0.373001	1	1	5.27105e-269	7: Ferroptosis NK	IRF1
2.30333e-256	0.795825	0.911	0.614	5.94258e-254	7: Ferroptosis NK	PBX1
1.22177e-245	-0.286234	1	1	3.15216e-243	7: Ferroptosis NK	BHLHE40
2.17776e-222	-0.302827	1	1	5.61861e-220	7: Ferroptosis NK	ELF4
1.67404e-210	-0.328648	1	1	4.31902e-208	7: Ferroptosis NK	PRDM1
4.8339e-209	-0.307399	1	1	1.24715e-206	7: Ferroptosis NK	STAT1
1.39818e-194	-0.421377	0.993	1	3.60729e-192	7: Ferroptosis NK	STAT6
1.76734e-170	-0.834298	1	1	4.55974e-168	7: Ferroptosis NK	TBX21
5.43768e-166	-0.257762	1	1	1.40292e-163	7: Ferroptosis NK	SP2
3.14904e-161	-0.277854	1	1	8.12453e-159	7: Ferroptosis NK	ZNF853
6.22264e-158	-1.44154	1	1	1.60544e-155	7: Ferroptosis NK	ZNF786
1.58958e-156	-0.351024	1	1	4.10113e-154	7: Ferroptosis NK	FOSL2
1.05603e-149	-0.496699	1	1	2.72457e-147	7: Ferroptosis NK	KLF12
9.34889e-148	-0.503611	1	1	2.41201e-145	7: Ferroptosis NK	GABPB1
3.87688e-143	-0.562925	1	1	1.00024e-140	7: Ferroptosis NK	MYBL1
2.84524e-137	-0.387751	0.995	1	7.34073e-135	7: Ferroptosis NK	TBP
1.78317e-125	-0.329117	0.973	0.998	4.60057e-123	7: Ferroptosis NK	HSF2
5.62713e-122	-0.290814	1	1	1.4518e-119	7: Ferroptosis NK	SREBF2
2.78229e-117	-0.293974	1	1	7.17831e-115	7: Ferroptosis NK	ZFP64
7.05662e-116	-0.521007	1	1	1.82061e-113	7: Ferroptosis NK	EOMES
7.2274e-112	-0.310539	1	1	1.86467e-109	7: Ferroptosis NK	FOXP1
2.9831e-107	-0.270888	1	1	7.69641e-105	7: Ferroptosis NK	SRF
7.31336e-104	-0.604193	1	1	1.88685e-101	7: Ferroptosis NK	KLF3
1.8982e-103	-1.24954	0.804	0.975	4.89736e-101	7: Ferroptosis NK	ELK3
5.24056e-99	-0.610938	1	1	1.35206e-96	7: Ferroptosis NK	RUNX2
9.95812e-98	-0.72777	0.998	1	2.56919e-95	7: Ferroptosis NK	POU2F2
9.6375e-96	-0.394999	0.978	0.998	2.48648e-93	7: Ferroptosis NK	POLR3A
5.0269e-94	-0.259189	0.989	0.999	1.29694e-91	7: Ferroptosis NK	ZFX
2.79762e-93	-0.307468	1	1	7.21787e-91	7: Ferroptosis NK	RXRA
1.01583e-89	-0.365318	0.999	1	2.62085e-87	7: Ferroptosis NK	CUX1
7.42495e-84	-0.443571	1	1	1.91564e-81	7: Ferroptosis NK	USF1
9.11967e-84	-0.276726	1	1	2.35288e-81	7: Ferroptosis NK	BACH2
6.32549e-83	-0.353825	1	1	1.63198e-80	7: Ferroptosis NK	KLF13
2.40485e-82	-0.504448	0.992	0.999	6.20451e-80	7: Ferroptosis NK	ZNF641
2.70449e-81	-0.553918	1	1	6.97759e-79	7: Ferroptosis NK	IRF4
5.23452e-78	-2.0426	0.996	0.997	1.35051e-75	7: Ferroptosis NK	NFATC2
8.25225e-77	-0.427448	1	1	2.12908e-74	7: Ferroptosis NK	RARG
2.55097e-76	-0.885527	1	1	6.58149e-74	7: Ferroptosis NK	TCF7
1.22393e-74	-0.361524	1	1	3.15773e-72	7: Ferroptosis NK	REL
3.98823e-68	0.38386	1	1	1.02896e-65	7: Ferroptosis NK	KLF2
[truncated: 167 more rows]

## Sheet: Tumour
p_val	avg_log2FC	pct.1	pct.2	p_val_adj	cluster	regulon
[truncated: 588 more rows]

[truncated: 1 more sheets: Tumour vs PT PRAP1+]
