# Supplementary material for: A network medicine framework for multi-modal data integration in therapeutic target discovery
Source: Commun Chem. 2026 May 6;9:244. doi: 10.1038/s42004-026-02049-9 (PMC13358115; doi:10.1038/s42004-026-02049-9)
Supplement: Supplementary file 5 — Supplementary Data 4 [file 42004_2026_2049_MOESM5_ESM.xlsx]

## Sheet: ccRCC feature blocks
Parameter type	Parameter_names	Total
Gene genetic dependency scores	ACH_000159, ACH_000246, ACH_000250, ACH_000262, ACH_000272, ACH_000313, ACH_000411, ACH_000433, ACH_000459, ACH_000600, ACH_000649, ACH_000684, ACH_000709, ACH_000907, ACH_001687, ACH_002189	16
Average genetic dependency of neighbouring nodes	ACH_000159_neigh, ACH_000246_neigh, ACH_000250_neigh, ACH_000262_neigh, ACH_000272_neigh, ACH_000313_neigh, ACH_000411_neigh, ACH_000433_neigh, ACH_000459_neigh, ACH_000600_neigh, ACH_000649_neigh, ACH_000684_neigh, ACH_000709_neigh, ACH_000907_neigh, ACH_001687_neigh, ACH_002189_neigh	16
Centralities	Betweenness_Centrality, Degree_Centrality, Eigenvector_Centrality, PageRank_Centrality	4
Proportion of neighbouring nodes belonging to gene sets	B_cells_markers_neigh, CAGs_neigh, CD4_markers_neigh, CD8_markers_neigh, cDC1_markers_neigh, cDC2_markers_neigh, Clark_CNV_GAIN_neigh, Clark_CNV_LOSS_neigh, Clark_Phospho_DOWN_neigh, Clark_Phospho_UP_neigh, Clark_Prot_DOWN_neigh, Clark_Prot_UP_neigh, Clark_RNA_DOWN_neigh, Clark_RNA_UP_neigh, Common_essentials_neigh, DTGs_neigh, Endo_markers_neigh, Epi_markers_neigh, Fibro_markers_neigh, FPGs_neig…	35
Average shortest path distance to gene sets	Mean_B_cells_markers, Mean_CAGs, Mean_CD4_markers, Mean_CD8_markers, Mean_cDC1_markers, Mean_cDC2_markers, Mean_Clark_CNV_GAIN, Mean_Clark_CNV_LOSS, Mean_Clark_Phospho_DOWN, Mean_Clark_Phospho_UP, Mean_Clark_Prot_DOWN, Mean_Clark_Prot_UP, Mean_Clark_RNA_DOWN, Mean_Clark_RNA_UP, Mean_Common_essentials, Mean_DTGs, Mean_Endo_markers, Mean_Epi_markers, Mean_Fibro_markers, Mean_FPGs, Mean_Macro_marker…	35
Minimum shortest path distance to gene sets	Min_B_cells_markers, Min_CAGs, Min_CD4_markers, Min_CD8_markers, Min_cDC1_markers, Min_cDC2_markers, Min_Clark_CNV_GAIN, Min_Clark_CNV_LOSS, Min_Clark_Phospho_DOWN, Min_Clark_Phospho_UP, Min_Clark_Prot_DOWN, Min_Clark_Prot_UP, Min_Clark_RNA_DOWN, Min_Clark_RNA_UP, Min_Common_essentials, Min_Endo_markers, Min_Epi_markers, Min_Fibro_markers, Min_FPGs, Min_Macro_markers, Min_Mast_markers, Min_Mono_m…	33

## Sheet: ccRCC embedding
protID	ACH_000159	ACH_000246	ACH_000250	ACH_000262	ACH_000272	ACH_000313	ACH_000411	ACH_000433	ACH_000459	ACH_000600	ACH_000649	ACH_000684	ACH_000709	ACH_000907	ACH_001687	ACH_002189	ACH_000159_neigh	ACH_000246_neigh	ACH_000250_neigh	ACH_000262_neigh	ACH_000272_neigh	ACH_000313_neigh	ACH_000411_neigh	ACH_000433_neigh	ACH_000459_neigh	ACH_000600_neigh	ACH_000649_neigh	ACH_000684_neigh	ACH_000709_neigh	ACH_000907_neigh	ACH_001687_neigh	ACH_002189_neigh	Degree_Centrality	Betweenness_Centrality	Eigenvector_Centrality	PageRank_Centrality	CAGs_neigh	DTGs_neigh	FPGs_neigh	UPGs_neigh	RCC_TFs_UP_neigh	RCC_TFs_DOWN_neigh	Clark_RNA_UP_neigh	Clark_RNA_DOWN_neigh	Clark_Prot_UP_neigh	Clark_Prot_DOWN_neigh	Clark_Phospho_UP_neigh	Clark_Phospho_DOWN_neigh	Clark_CNV_GAIN_neigh
ENSP00000000233	0.014338	0.01454	0.012414	0.00889322	0.0108997	0.0194401	0.0126317	0.0806832	0.0144679	0.00716209	0.0108334	0.0281212	0.0106607	0.0297928	0.0313752	0.0161497	0.171082	0.215106	0.197154	0.189971	0.185885	0.215511	0.196795	0.184588	0.155852	0.170477	0.205071	0.166553	0.178327	0.168349	0.167894	0.211558	0.00699409	0.000125901	0.0025079	7.42444e-05	0.0148148	0.00740741	0.148148	0.103704	0	0	0.0444444	0.0592593	0.0296296	0.0518519	0.0592593	0.0740741	0.0148148
ENSP00000000412	0.0229383	0.00216854	0.0117335	0.0154516	0.00701959	0.097726	0.0097026	0.0167142	0.0184866	0.0133078	0.0074216	0.0142559	0.019731	0.00737608	0.0244625	0.0717014	0.134784	0.15038	0.170224	0.176201	0.175756	0.177303	0.163193	0.116987	0.11487	0.138439	0.181393	0.135799	0.141866	0.136071	0.149511	0.173547	0.0070459	9.78771e-05	0.00264644	7.27835e-05	0.0147059	0	0.0955882	0.117647	0	0	0.0588235	0.0441176	0.0147059	0.0441176	0.0294118	0.0588235	0.00735294
ENSP00000001008	0.0661591	0.0169083	0.0256195	0.0704417	0.0149075	0.0340684	0.0357545	0.0133994	0.0161625	0.0121575	0.0185239	0.0151103	0.0459252	0.0222229	0.019659	0.0621328	0.233053	0.255674	0.275618	0.256321	0.251233	0.252424	0.264634	0.235042	0.180657	0.229439	0.258836	0.207163	0.213516	0.199228	0.259583	0.248095	0.00948088	0.000180232	0.00764322	8.84595e-05	0.0218579	0.0601093	0.147541	0.114754	0.00546448	0	0.0273224	0.0491803	0.0273224	0.0382514	0.0491803	0.0382514	0.0382514
ENSP00000001146	0.0195981	0.00599669	0.0210795	0.0101452	0.0113472	0.0780154	0.00489773	0.0728821	0.0691257	0.0178405	0.00329843	0.0161842	0.033829	0.0142411	0.00745303	0.0180455	0.0523608	0.047647	0.0497962	0.0709404	0.0571875	0.0708054	0.0500635	0.0452824	0.0325576	0.059307	0.053806	0.0409822	0.0479809	0.0396986	0.0458582	0.0842904	0.00461092	5.20283e-05	0.000936263	5.32138e-05	0.0224719	0.0337079	0.0898876	0.0337079	0	0	0.011236	0.224719	0	0.11236	0	0.011236	0.011236
ENSP00000002125	0.0742605	0.307553	0.0955552	0.0395616	0.0787462	0.0388258	0.0901867	0.057175	0.0289672	0.0412797	0.0570141	0.0171075	0.169583	0.0520542	0.0417617	0.0227262	0.21508	0.470105	0.165638	0.224671	0.18429	0.117651	0.148655	0.193716	0.0867064	0.143801	0.158032	0.11205	0.10928	0.0953573	0.178308	0.192414	0.0045073	3.82578e-05	0.0013658	4.7344e-05	0	0	0.241379	0.0229885	0	0	0	0.0114943	0	0.482759	0.0229885	0.0344828	0.0114943
ENSP00000002165	0.0246858	0.0257437	0.0610249	0.0125717	0.0272397	0.0179808	0.02568	0.0474898	0.0198657	0.0198456	0.0135798	0.0445495	0.0180254	0.0141252	0.0451667	0.0916778	0.0779056	0.0836888	0.103499	0.111516	0.0875418	0.0658082	0.07945	0.0815068	0.0529269	0.0594645	0.099055	0.0818855	0.0803434	0.0687405	0.0694017	0.101307	0.00316029	9.88856e-05	0.000388882	4.81735e-05	0.0327869	0.0163934	0.131148	0.0491803	0	0	0.0163934	0.114754	0	0.114754	0	0.0163934	0
ENSP00000002596	0.0127572	0.0091081	0.0170722	0.00545169	0.0129469	0.0194205	0.0117592	0.0112375	0.0285449	0.0189364	0.0265114	0.0491334	0.0157515	0.0412748	0.0109353	0.0252123	0.0868403	0.0844404	0.0993823	0.0912238	0.0810034	0.111413	0.0754874	0.0889132	0.0655337	0.0976612	0.0854761	0.0980156	0.0778423	0.125267	0.126526	0.126509	0.00341933	5.34942e-05	0.000497173	4.77834e-05	0	0.030303	0.030303	0.0606061	0	0	0.030303	0.121212	0	0.030303	0	0.0454545	0.030303
ENSP00000002829	0.0326451	0.173577	0.103982	0.635231	0.0426659	0.028103	0.122855	0.144232	0.165735	0.143259	0.155475	0.017884	0.212182	0.211427	0.0100007	0.267026	0.0591504	0.0535479	0.0596092	0.0665163	0.0597521	0.0634589	0.0486626	0.0598194	0.0531636	0.067536	0.0552353	0.0647394	0.0486969	0.0553864	0.0409917	0.0945802	0.00435188	3.36785e-05	0.0026996	4.66218e-05	0.0595238	0.130952	0.0357143	0.107143	0	0	0.107143	0.130952	0.0357143	0.047619	0.0833333	0.0119048	0.0357143
ENSP00000003084	0.00708682	0.00576074	0.00673821	0.0134439	0.0119441	0.0169779	0.00804402	0.0157615	0.0137559	0.00854404	0.00933052	0.00113399	0.00743274	0.0140629	0.0032477	0.00769219	0.200378	0.200842	0.209212	0.210529	0.201112	0.210868	0.199854	0.192683	0.171523	0.180533	0.20548	0.184905	0.180597	0.186889	0.193323	0.212602	0.024557	0.00180777	0.0160502	0.000229745	0.021097	0.0295359	0.107595	0.107595	0	0	0.0464135	0.107595	0.0232068	0.0590717	0.0527426	0.0590717	0.0316456
ENSP00000003100	0.0151323	0.017481	0.0071946	0.00779287	0.0193487	0.678679	0.0303287	0.0403548	0.0225212	0.00844981	0.00309451	0.0175252	0.00772768	0.0128908	0.0121532	0.0204746	0.143011	0.174199	0.225152	0.204372	0.198156	0.253514	0.186353	0.182137	0.0990675	0.136759	0.202735	0.160789	0.151365	0.111615	0.186377	0.178972	0.00554347	7.58432e-05	0.00160343	6.1312e-05	0.00934579	0.0280374	0.11215	0.0747664	0	0	0.00934579	0.102804	0.0280374	0.0560748	0.0373832	0.0186916	0.0186916
ENSP00000003302	0.000729981	0	0.00528874	2.37303e-05	0.00637885	0.0163012	0.00019014	0.00216127	0.0157281	0.00198975	0.000810841	0.000337816	0.00422019	0.0122966	0.00110728	0.0128409	0.215381	0.234225	0.22102	0.244969	0.223348	0.225843	0.240511	0.216559	0.176528	0.203577	0.232754	0.208569	0.190374	0.19726	0.235421	0.25167	0.00746037	0.000191228	0.00524061	7.89562e-05	0.0277778	0	0.0972222	0.0486111	0.0138889	0	0.0208333	0.0486111	0	0.0138889	0.0347222	0.0277778	0.0138889
ENSP00000004531	0.00708157	0.00270684	0.00478052	0.00970922	0.0192587	0.0162127	0.00793482	0.0173143	0.0159725	0.0102389	0.00541005	0.014492	0.0139218	0.0121666	0.00756397	0.0287139	0.114927	0.10242	0.135293	0.116025	0.152916	0.0944078	0.126838	0.094646	0.064907	0.0777648	0.130557	0.111131	0.0932888	0.0630165	0.111269	0.0998225	0.00284945	5.60828e-05	0.00072957	3.8676e-05	0.0181818	0.0181818	0.109091	0.127273	0	0	0.109091	0.163636	0.0727273	0.181818	0.0363636	0.0727273	0.0363636
ENSP00000005178	0.013878	0.0120403	0.0162871	0.0641229	0.0520849	0.0316184	0.00683602	0.0180522	0.031497	0.0115789	0.0167057	0.0122635	0.0248639	0.0530376	0.0259437	0.0342554	0.113772	0.117734	0.145692	0.146878	0.128613	0.123943	0.10803	0.110952	0.0826261	0.100322	0.139215	0.0962404	0.101299	0.0810225	0.126935	0.138381	0.00616516	5.5363e-05	0.00426817	5.99205e-05	0.0504202	0.0168067	0.285714	0.0588235	0.00840336	0	0.0672269	0.0756303	0.0840336	0.168067	0.092437	0.109244	0.00840336
ENSP00000005226	0.0334609	0.0168891	0.0186388	0.00616105	0.0114884	0.0313767	0.0112744	0.0298984	0.0235457	0.0377602	0.0074207	0.0367487	0.0100523	0.017271	0.0226198	0.0238589	0.0696077	0.0628336	0.0797345	0.0718203	0.0727282	0.0863736	0.0598886	0.0719361	0.0648661	0.060874	0.08305	0.0690824	0.0632899	0.0619203	0.0762591	0.110297	0.00652782	0.000210738	0.00136232	7.99381e-05	0.031746	0.00793651	0.111111	0.0555556	0	0	0.0793651	0.166667	0.00793651	0.0634921	0.0396825	0.047619	0.015873
ENSP00000005257	0.0361022	0.12119	0.0576815	0.148579	0.270024	0.0513249	0.076921	0.0397105	0.217395	0.0656354	0.117828	0.0512016	0.0479884	0.0331776	0.024201	0.0391878	0.148834	0.19676	0.192956	0.186372	0.180034	0.199807	0.19318	0.161357	0.131831	0.154638	0.171064	0.152082	0.175492	0.147934	0.153906	0.227179	0.00813387	0.000168382	0.00676988	8.0213e-05	0.0254777	0.089172	0.089172	0.121019	0.00636943	0	0.0318471	0.0318471	0.0382166	0.0318471	0.0764331	0.0382166	0.0191083
ENSP00000005260	0.0145092	0.00595325	0.0228229	0.00918662	0.0392193	0.0261685	0.0392108	0.0018648	0.0126758	0.00881784	0.00267826	0.0199601	0.0453519	0.0145077	0.0219724	0.0791172	0.135385	0.164334	0.124432	0.183925	0.155593	0.150428	0.156655	0.139098	0.108628	0.117273	0.11419	0.106001	0.109024	0.101818	0.12929	0.164843	0.00176148	1.45918e-05	0.00121441	2.50775e-05	0	0.117647	0.117647	0.117647	0	0	0	0.117647	0.0588235	0.0294118	0.0588235	0.0294118	0.0294118
ENSP00000005284	0.0207138	0.00756257	0.00894013	0.0803324	0.019953	0.0463415	0.0113067	0.0074559	0.141443	0.013615	0.0156752	0.0160981	0.030599	0.0164457	0.00292649	0.0729952	0.0945123	0.106958	0.105395	0.109269	0.082797	0.088074	0.0877533	0.0978133	0.0722161	0.0850763	0.0907952	0.0843845	0.0784506	0.073538	0.0916271	0.129953	0.00989535	0.000198879	0.00273266	0.000103581	0.0104712	0.0052356	0.052356	0.0157068	0	0	0.0314136	0.157068	0	0.026178	0.0052356	0.0366492	0.052356
ENSP00000005286	0.0542373	0.0101837	0.0282945	0.154484	0.0213831	0.0398365	0.00497467	0.176888	0.125945	0.0129755	0.0322157	0.0646334	0.0183148	0.0153052	0.0418371	0.138149	0.141503	0.155961	0.146453	0.164849	0.164049	0.14974	0.147514	0.171428	0.108617	0.138108	0.140559	0.130752	0.157957	0.126788	0.122758	0.154146	0.00176148	2.6871e-05	0.000408668	2.91843e-05	0	0	0.0882353	0.0588235	0	0	0.0588235	0.0882353	0	0.0588235	0.0588235	0.0882353	0
ENSP00000005340	0.0568011	0.0414366	0.0542977	0.0485072	0.0361185	0.0375146	0.0236077	0.0463895	0.0281412	0.0359723	0.036506	0.00796218	0.0347768	0.08901	0.021571	0.0939628	0.127891	0.141439	0.139917	0.14188	0.126526	0.131343	0.124465	0.128787	0.0939755	0.110416	0.141561	0.119472	0.121447	0.113066	0.130932	0.149872	0.0150762	0.000429561	0.0103049	0.000142091	0.0274914	0.0274914	0.0859107	0.0824742	0.00687285	0	0.0274914	0.0824742	0.0206186	0.00687285	0.0687285	0.024055	0.0378007
ENSP00000005386	0.811954	0.946289	0.759233	0.737197	0.255048	0.700865	0.693474	0.720522	0.727466	0.520267	0.568513	0.263224	0.465949	0.72749	0.917289	0.943378	0.50731	0.56579	0.56112	0.540797	0.510565	0.522065	0.549935	0.52022	0.40414	0.483006	0.55182	0.489021	0.472683	0.475795	0.556742	0.545805	0.00533623	0.000117413	0.00425216	5.66133e-05	0	0.00970874	0.0679612	0.0970874	0	0	0.00970874	0.0291262	0	0	0	0.00970874	0.038835
ENSP00000005587	0.0136116	0.0138199	0.0283278	0.00353514	0.0145632	0.0497984	0.028043	0.00668265	0.024086	0.015749	0.0114642	0.00446854	0.0149565	0.0192369	0.00653811	0.247303	0.1044	0.109242	0.0866552	0.0863077	0.114502	0.150767	0.091376	0.0919347	0.0792914	0.0920697	0.0908745	0.104506	0.100197	0.102674	0.110446	0.12189	0.00248679	3.06073e-05	0.00117532	3.22213e-05	0	0	0.0625	0.1875	0	0	0.166667	0.0416667	0.145833	0.0416667	0.166667	0	0.0416667
ENSP00000005995	0.0728229	0.0671056	0.0622973	0.111518	0.0839545	0.0727355	0.0628926	0.0258355	0.0378183	0.0420423	0.0321995	0.0506392	0.015696	0.0178821	0.0481099	0.0251342	0.0980592	0.105776	0.0905417	0.122579	0.115304	0.095835	0.088121	0.0858184	0.0755812	0.0780977	0.0911985	0.0797176	0.078644	0.10332	0.0801463	0.101766	0.000984354	1.23783e-05	0.000232407	2.0494e-05	0	0	0.263158	0.0526316	0	0	0.0526316	0.263158	0	0.105263	0	0.157895	0.0526316
ENSP00000006015	0.227773	0.15152	0.110955	0.300072	0.165846	0.0436914	0.190735	0.0497093	0.0101601	0.0762133	0.164767	0.0185765	0.281947	0.0142801	0.0725453	0.146792	0.104028	0.127673	0.0953458	0.0816191	0.0899155	0.111401	0.104205	0.100016	0.0667824	0.0883084	0.0922368	0.0789447	0.0942941	0.106556	0.0928568	0.137337	0.00259041	2.41528e-05	0.0015373	3.23557e-05	0	0.08	0.04	0.18	0.02	0	0.04	0.08	0.02	0.06	0.02	0.02	0
ENSP00000006053	0.0220207	0.0116024	0.0179688	0.00485277	0.0159035	0.0440795	0.00855138	0.011719	0.0290394	0.0276477	0.014291	0.015039	0.0296634	0.030925	0.00567145	0.0383673	0.0552621	0.0523339	0.0494095	0.0613368	0.0525173	0.0608095	0.0453212	0.0590894	0.0503197	0.054319	0.0550789	0.0508942	0.0528198	0.0500769	0.053259	0.0919161	0.0082893	7.60552e-05	0.00993781	7.09604e-05	0.025	0.075	0.00625	0.125	0.0125	0	0.24375	0.0375	0.0875	0.00625	0.05	0.0125	0.05625
ENSP00000006275	0.17294	0.201405	0.147513	0.0468214	0.270665	0.0572373	0.115059	0.0560232	0.0320917	0.0538799	0.134436	0.0193066	0.0527676	0.190282	0.0824123	0.114565	0.248847	0.310625	0.290427	0.234325	0.281431	0.299018	0.265025	0.221825	0.23168	0.27445	0.320796	0.215915	0.239176	0.262647	0.253499	0.285722	0.00507719	6.05746e-05	0.000978459	5.7904e-05	0.0102041	0	0.132653	0.0510204	0	0	0.0102041	0	0	0.0204082	0.0102041	0	0.0306122
ENSP00000006526	0.06676	0.174986	0.0357899	0.272883	0.0298115	0.0142902	0.0349824	0.17487	0.0219892	0.0140024	0.152267	0.0344732	0.00627242	0.037619	0.0185128	0.0640111	0.199319	0.21	0.242735	0.239007	0.195051	0.20948	0.250649	0.231049	0.109171	0.186297	0.232861	0.203053	0.180816	0.188897	0.242256	0.246279	0.00108797	1.21959e-05	0.000127429	2.24249e-05	0	0	0	0.047619	0	0	0	0	0	0.047619	0	0	0.0952381
ENSP00000006658	0.103972	0.013533	0.037618	0.0408209	0.075986	0.0829245	0.0130901	0.00128761	0.0202735	0.0108743	0.0110349	0.0237512	0.025947	0.0147682	0.0437885	0.0540489	0.176	0.199991	0.162607	0.177839	0.18107	0.165104	0.164073	0.179041	0.138195	0.15105	0.159274	0.154719	0.170022	0.143073	0.191371	0.169046	0.00212413	5.6851e-05	0.000324067	3.59842e-05	0	0	0.121951	0.0731707	0	0	0	0.0243902	0.0243902	0.097561	0.0487805	0	0.0243902
ENSP00000006724	0.0179425	0.0148675	0.0189372	0.0096893	0.0132551	0.0308796	0.0370356	0.00744764	0.0559551	0.0246659	0.00771094	0.0519941	0.0137501	0.0161408	0.0114871	0.115315	0.103037	0.0919193	0.0996348	0.103335	0.154463	0.0900536	0.144386	0.129303	0.0619333	0.0807882	0.167819	0.171681	0.135163	0.105417	0.0770701	0.134561	0.000466273	3.99327e-06	8.48201e-05	1.38012e-05	0	0	0	0	0	0	0	0	0	0.111111	0	0	0
ENSP00000006777	0.0213816	0.00524185	0.00765329	0.0212933	0.0145486	0.0209319	0.00260899	0.0414237	0.0206827	0.0225111	0.0710022	0.00840572	0.00282332	0.0446157	0.0031973	0.0148124	0.123316	0.115604	0.161549	0.163706	0.114594	0.117317	0.0984115	0.121914	0.0927338	0.0967638	0.143995	0.101963	0.0900437	0.084373	0.1073	0.156986	0.00207232	2.27759e-05	0.00035756	3.05483e-05	0.025	0	0.05	0.1	0	0	0	0	0	0	0.025	0	0
ENSP00000007390	0.0980508	0.120328	0.057903	0.019837	0.262316	0.102267	0.126329	0.163563	0.0233009	0.15389	0.0866227	0.0137462	0.00360257	0.0185444	0.143725	0.0575469	0.363262	0.368646	0.360682	0.377	0.34629	0.310375	0.383911	0.369439	0.18922	0.312148	0.36953	0.328618	0.316079	0.337634	0.343255	0.363826	0.00227956	1.96403e-05	0.0014943	2.81351e-05	0	0	0.0454545	0.136364	0	0	0.0227273	0.0227273	0	0.0454545	0.0227273	0.0227273	0.0227273
ENSP00000007414	0.0819156	0.147413	0.0785389	0.0684312	0.0504752	0.0551324	0.0755151	0.208976	0.0309195	0.127133	0.0725404	0.0979836	0.0834795	0.0209542	0.178273	0.0871539	0.109769	0.152065	0.13962	0.112218	0.135768	0.145831	0.091379	0.0993639	0.0923608	0.10798	0.13218	0.102487	0.105763	0.110226	0.125075	0.108826	0.00108797	2.08256e-05	0.000182859	2.16488e-05	0	0	0.142857	0.0952381	0	0	0.047619	0.0952381	0	0.0952381	0.047619	0.0952381	0
ENSP00000007699	0.0504661	0.0276213	0.021744	0.108566	0.0164708	0.0425662	0.0218795	0.00727993	0.031596	0.0429036	0.0355312	0.0517081	0.00701104	0.0332134	0.0547928	0.0428364	0.182075	0.193925	0.191443	0.178736	0.174436	0.177636	0.189742	0.200648	0.139505	0.165645	0.179321	0.163697	0.165327	0.150877	0.193658	0.231069	0.00471454	0.000128993	0.00223371	5.57855e-05	0.021978	0.010989	0.010989	0.0879121	0.010989	0.010989	0.032967	0.0769231	0	0	0.010989	0.010989	0.021978
ENSP00000007722	0.036374	0.0348378	0.0148111	0.0226049	0.0320901	0.0314981	0.0428954	0.012274	0.0141052	0.0142694	0.0519154	0.0271442	0.0279556	0.0159841	0.0846852	0.0471718	0.108764	0.134016	0.121741	0.11842	0.119713	0.125549	0.106032	0.113699	0.0945187	0.11212	0.120055	0.104075	0.112892	0.112411	0.0919793	0.1624	0.00948088	0.000132278	0.00628269	8.93061e-05	0.0218579	0.0546448	0.0765027	0.147541	0	0	0.103825	0.103825	0.10929	0.0765027	0.0546448	0.0710383	0.0163934
ENSP00000007735	0.395156	0.449486	0.519597	0.626666	0.280628	0.357536	0.58138	0.129883	0.121607	0.180586	0.797813	0.344338	0.53498	0.279819	0.801742	0.426748	0.0693605	0.0771833	0.0737449	0.0658876	0.0820269	0.0808476	0.0656129	0.0417923	0.0622855	0.0725332	0.0595534	0.0607139	0.0756567	0.0480851	0.0432976	0.0762948	0.00269402	8.07684e-05	0.000175802	4.30428e-05	0	0	0	0.0384615	0	0	0	0	0	0	0.0192308	0	0
ENSP00000008391	0.16178	0.113417	0.133936	0.0721196	0.171941	0.0683538	0.0707969	0.124874	0.0491443	0.125524	0.168952	0.0488446	0.0334816	0.142335	0.0701351	0.126953	0.144107	0.147008	0.170009	0.190233	0.130221	0.196098	0.167018	0.132716	0.0923318	0.117084	0.192971	0.111644	0.129425	0.123868	0.158115	0.202131	0.00217594	7.41192e-05	0.000918075	3.36333e-05	0	0	0.047619	0	0	0	0	0.119048	0	0.0238095	0.0238095	0.047619	0
ENSP00000008527	0.0256455	0.00611273	0.0251106	0.00447743	0.0172107	0.0371654	0.027861	0.0131994	0.00894452	0.0204339	0.0492213	0.0137785	0.00153885	0.0156875	0.00576954	0.0170123	0.179155	0.186616	0.194084	0.189571	0.169787	0.177397	0.180328	0.173937	0.121411	0.165062	0.179253	0.157053	0.162971	0.146208	0.170493	0.212497	0.00632059	0.000159856	0.00533226	6.7014e-05	0.0163934	0.0245902	0.057377	0.0655738	0.0245902	0	0.0327869	0.0655738	0	0.0327869	0.0409836	0.0491803	0.0245902
ENSP00000008938	0.0328902	0.0706239	0.0778165	0.0656103	0.0576871	0.114097	0.0392703	0.035424	0.03125	0.0133833	0.0190399	0.0119673	0.131233	0.0300639	0.0428172	0.139008	0.044969	0.0544846	0.0363086	0.0810469	0.0394054	0.0577484	0.0332614	0.0438239	0.0518074	0.0398182	0.0538142	0.0509233	0.0545857	0.0446949	0.0659091	0.0859232	0.00196871	1.58954e-05	0.00138917	2.62035e-05	0.0263158	0.0263158	0	0.0526316	0	0	0.0263158	0.0789474	0	0	0.0263158	0	0.0263158
ENSP00000009041	0.0137971	0.00782319	0.0029717	0.00187604	0.015267	0.0121364	0.00746959	0.0173711	0.0259945	0.00725622	0.0116636	0.00924423	0.010213	0.0283618	0.0227535	0.0662961	0.132063	0.148431	0.123891	0.113995	0.146859	0.175156	0.120603	0.108806	0.101451	0.111647	0.133746	0.115282	0.125493	0.128552	0.107934	0.175263	0.00259041	4.48739e-05	0.000575512	3.74152e-05	0	0	0.1	0.04	0	0	0.02	0.08	0	0.04	0	0.06	0
ENSP00000009105	0.0104508	0.0139463	0.00635512	0.00300884	0.00987735	0.0165924	0.00237787	0.00563636	0.0272318	0.0144618	0.00427253	0.0149473	0.0241584	0.00921924	0.022743	0.0118464	0.0565388	0.0669325	0.070992	0.0865807	0.0724968	0.078039	0.066597	0.085354	0.0541576	0.0521446	0.0724819	0.0738814	0.0665219	0.0495878	0.0758665	0.081225	0.00378199	7.12316e-05	0.00114891	4.75105e-05	0	0	0.0410959	0.0684932	0.0136986	0	0.0273973	0.164384	0	0.0136986	0.0136986	0.0684932	0.0136986
ENSP00000009530	0.0141697	0.00989792	0.0174568	0.00567363	0.0159812	0.0565106	0.0147084	0.0156262	0.026388	0.0486913	0.0166742	0.0870623	0.0183907	0.175346	0.0264267	0.00693099	0.0731801	0.0807806	0.0859652	0.084294	0.0792957	0.0810328	0.0733043	0.0741409	0.0663054	0.0655395	0.0871363	0.0776008	0.0784279	0.0675682	0.0711311	0.10889	0.011346	0.000285656	0.00907543	0.000104163	0.0228311	0.105023	0.0410959	0.114155	0	0	0.269406	0.0410959	0.159817	0.0319635	0.0639269	0.0273973	0.0456621
ENSP00000010299	0.0506304	0.0257793	0.0250781	0.06956	0.0451652	0.0418542	0.0316174	0.0570279	0.0258378	0.0225326	0.0649845	0.0353107	0.0330653	0.0318407	0.0357369	0.106582	0.0320227	0.0127139	0.0241875	0.065397	0.0221885	0.0316566	0.0111042	0.0212559	0.0294237	0.0293924	0.0169325	0.0549508	0.0122846	0.0134215	0.0296779	0.0322103	0.000207232	2.71159e-07	1.52251e-05	1.03471e-05	0	0	0	0	0	0	0	0	0	0	0	0	0.25
ENSP00000011292	0.0216947	0.0281317	0.077289	0.0207094	0.0959258	0.0269962	0.0189321	0.016696	0.0343195	0.03301	0.0263987	0.0260663	0.0251854	0.0133344	0.0115257	0.0475131	0.100959	0.0988714	0.123508	0.122246	0.109905	0.116865	0.0932115	0.0947219	0.065025	0.0856887	0.107655	0.0899657	0.102136	0.0664313	0.103751	0.112842	0.00347114	5.38442e-05	0.000771564	4.78876e-05	0.0149254	0	0.0149254	0.0298507	0	0	0.0447761	0.0746269	0.0447761	0.104478	0.0298507	0	0.0149254
ENSP00000011473	0.0217864	0.0380531	0.0147319	0.02572	0.04475	0.0289316	0.0185538	0.00717641	0.0234406	0.0192378	0.0140803	0.0134566	0.0127347	0.0184589	0.00631947	0.069367	0.140112	0.174837	0.182598	0.202235	0.185434	0.16087	0.202209	0.124572	0.10272	0.13105	0.163105	0.139966	0.137139	0.156715	0.138078	0.175543	0.00124339	1.15167e-05	0.0002756	2.16844e-05	0	0.0833333	0	0.0416667	0	0	0	0.0416667	0	0.0416667	0	0.0833333	0.0416667
ENSP00000011619	0.0736322	0.112596	0.0240543	0.0594596	0.0565994	0.0614417	0.0625928	0.0209959	0.0461196	0.0238586	0.0384506	0.0335263	0.0146158	0.0532161	0.0883772	0.222303	0.187009	0.23217	0.217712	0.220272	0.20169	0.207076	0.193733	0.206298	0.166424	0.206421	0.203482	0.167549	0.170808	0.183145	0.192071	0.248298	0.00538804	0.00011251	0.00403885	5.75281e-05	0.0576923	0.0769231	0.0865385	0.105769	0	0	0.0480769	0.0769231	0.0288462	0.0288462	0.0480769	0.0192308	0.0192308
ENSP00000011653	0.0425398	0.00887832	0.0172226	0.0103426	0.0147736	0.04757	0.00773094	0.0154625	0.0229772	0.0699631	0.028666	0.0109486	0.012683	0.0120021	0.0112035	0.0105241	0.084794	0.0910626	0.0933663	0.0941269	0.0910997	0.0941706	0.0816297	0.0829472	0.0754322	0.0805224	0.0934593	0.0816909	0.0857685	0.0710219	0.0825072	0.11927	0.0507719	0.00311202	0.0419834	0.000419655	0.0326531	0.0806122	0.0428571	0.102041	0.00816327	0.00102041	0.214286	0.0428571	0.0867347	0.0173469	0.0530612	0.0132653	0.0295918
ENSP00000011898	0.0217531	0.0456512	0.032401	0.00704192	0.0350569	0.0714707	0.0135651	0.0299235	0.0313234	0.0122153	0.0586579	0.032598	0.029306	0.107387	0.0210278	0.0256529	0.113332	0.130501	0.139717	0.131759	0.130025	0.157485	0.109989	0.143216	0.10091	0.106013	0.140806	0.0941618	0.113117	0.123839	0.125485	0.158784	0.00274583	4.30584e-05	0.00105529	3.74148e-05	0	0	0.0754717	0.0566038	0	0	0.0188679	0.0754717	0	0	0.0566038	0.0188679	0
ENSP00000012049	0.0306382	0.131109	0.0266461	0.20324	0.0676541	0.0483401	0.0820767	0.0277924	0.02372	0.0253407	0.0783242	0.0179969	0.0319481	0.0151997	0.033259	0.081916	0.0780629	0.0884608	0.093674	0.10373	0.0832142	0.0980405	0.0618659	0.0876791	0.05809	0.0755014	0.0983752	0.0852951	0.0830305	0.0793625	0.0978233	0.10624	0.00305668	2.97379e-05	0.000580517	3.94855e-05	0.0169492	0	0.152542	0.0508475	0	0	0	0.118644	0	0.0847458	0.0169492	0.0169492	0
ENSP00000012443	0.150965	0.00461911	0.12371	0.139196	0.0344883	0.0524106	0.0072045	0.0869373	0.0201301	0.0162788	0.0851472	0.0248108	0.0139597	0.0198148	0.00109358	0.0668541	0.261004	0.320296	0.316897	0.301837	0.278304	0.297637	0.322066	0.276254	0.212918	0.260236	0.303025	0.269189	0.241066	0.271975	0.320712	0.31486	0.00756398	5.94943e-05	0.00826572	6.62139e-05	0.0136986	0.0753425	0.0890411	0.0684932	0	0	0.0342466	0.0205479	0	0.0136986	0.0547945	0.00684932	0.0205479
ENSP00000013070	0.0228259	0.027193	0.00987891	0.0186675	0.0169455	0.01701	0.0348238	0.00782583	0.00871032	0.0283392	0.00739482	0.0486446	0.0142302	0.029963	0.0203788	0.0793309	0.299981	0.333783	0.310217	0.32354	0.29116	0.339229	0.374894	0.272797	0.217901	0.297805	0.349235	0.259747	0.263294	0.27745	0.337526	0.339135	0.00170967	2.34545e-05	0.00102589	2.66066e-05	0.030303	0	0	0.151515	0	0	0.030303	0	0.030303	0	0.030303	0	0
ENSP00000013222	0.0430047	0.00905648	0.0420489	0.0217791	0.0227798	0.019397	0.0435664	0.00778611	0.0439826	0.0278205	0.0128386	0.0126265	0.0447911	0.0350115	0.113947	0.0133975	0.109826	0.0960768	0.107911	0.0908123	0.104305	0.107504	0.108007	0.0947674	0.0937632	0.101398	0.116218	0.0777251	0.0875551	0.125342	0.10053	0.147427	0.00124339	1.56068e-05	0.000326038	2.41586e-05	0	0.0416667	0.0416667	0.125	0.0416667	0	0.125	0.166667	0.0416667	0.125	0	0.125	0.0416667
ENSP00000013807	0.155994	0.344797	0.0821334	0.0646093	0.0464275	0.10384	0.117331	0.120383	0.0242303	0.0970298	0.421079	0.131739	0.183856	0.0323027	0.306318	0.254425	0.34107	0.412514	0.353659	0.356737	0.347158	0.350247	0.39854	0.330074	0.232397	0.315215	0.366993	0.350461	0.31832	0.307639	0.368365	0.369353	0.0145581	0.000186871	0.0145862	0.000114283	0.0355872	0.0711744	0.0676157	0.117438	0.00355872	0	0.0462633	0.0213523	0.0142349	0.00711744	0.0391459	0.0106762	0.0106762
ENSP00000014914	0.0131797	0.0290353	0.0172387	0.0747386	0.0250133	0.0219973	0.0189231	0.0460794	0.0177439	0.014589	0.00991542	0.00411354	0.0723664	0.0132576	0.0108574	0.0197965	0.220916	0.224651	0.25192	0.243362	0.23745	0.208998	0.244517	0.21523	0.132808	0.210948	0.226525	0.182659	0.189012	0.167414	0.22428	0.206021	0.00176148	3.57271e-05	0.000759262	2.82768e-05	0.0294118	0.0294118	0.0882353	0.0882353	0	0	0.117647	0.0882353	0.0588235	0	0.0882353	0.0294118	0.0882353
ENSP00000014930	0.0112687	0.00351116	0.0114617	0.0117598	0.0147755	0.022246	0.00547799	0.00861355	0.0211256	0.0189383	0.00408629	0.00427391	0.0507283	0.0235648	0.0364742	0.01524	0.101844	0.0832885	0.0872847	0.109378	0.0855901	0.133324	0.0868484	0.119615	0.0793358	0.0761082	0.101472	0.10841	0.0624582	0.0822959	0.0914564	0.124264	0.00124339	8.18387e-06	0.000319625	2.06662e-05	0.0416667	0	0.166667	0.125	0	0	0.0833333	0	0.0416667	0.0416667	0	0.0416667	0
ENSP00000016171	0.0124416	0.376442	0.0223689	0.0611981	0.0912307	0.0165426	0.0607456	0.292002	0.0238171	0.0167713	0.141242	0.0136532	0.00116062	0.0115088	0.046175	0.0186491	0.248106	0.41435	0.227692	0.258049	0.247899	0.182653	0.219712	0.227544	0.119775	0.187831	0.222018	0.194969	0.194752	0.153462	0.226168	0.222994	0.00948088	0.000150093	0.00311422	9.05785e-05	0.00546448	0	0.20765	0.0273224	0	0	0.0218579	0.010929	0.010929	0.360656	0.010929	0.0437158	0.0218579
ENSP00000016913	0.0114502	0.00720333	0.0211124	0.0182657	0.031378	0.0348382	0.0227927	0.0258669	0.0273794	0.0148613	0.024196	0.0231643	0.0181051	0.0143665	0.000775428	0.0193509	0.0639483	0.0469548	0.0749455	0.0725426	0.0692945	0.060579	0.0429059	0.0390365	0.0491416	0.0871069	0.0699294	0.0803752	0.0395805	0.0822623	0.0654198	0.0828594	0.00113978	1.49463e-05	5.82058e-05	2.48069e-05	0	0	0.0909091	0.0454545	0	0	0.0909091	0.181818	0	0.181818	0.0454545	0.0454545	0
ENSP00000017003	0.258015	0.551223	0.498537	0.225739	0.240459	0.688798	0.407857	0.708198	0.0761257	0.0352336	0.220494	0.588828	0.159907	0.210343	0.91937	0.704343	0.106303	0.108513	0.12944	0.103029	0.122795	0.136846	0.121233	0.0997064	0.0933791	0.133019	0.106483	0.111921	0.0976112	0.139717	0.147587	0.165479	0.00430007	7.94703e-05	0.000974728	5.49556e-05	0	0	0.0481928	0.0843373	0	0	0.0481928	0.0963855	0.0361446	0.0361446	0.0120482	0.0361446	0.0481928
ENSP00000019103	0.0749461	0.00587245	0.0176057	0.0358192	0.0310444	0.0211685	0.0180946	0.00337973	0.0280347	0.0321188	0.013458	0.0550534	0.0110779	0.0168096	0.00671663	0.0177243	0.0494267	0.0524459	0.0606678	0.0472417	0.0502812	0.0644781	0.043012	0.0555177	0.0436166	0.0494863	0.0472621	0.0555836	0.0771048	0.0411611	0.0375609	0.0768812	0.00238317	1.75768e-05	0.000978145	3.14885e-05	0	0	0.0217391	0.0652174	0	0	0.0217391	0.108696	0	0.0217391	0.0217391	0.0217391	0
ENSP00000019317	0.070692	0.108816	0.193709	0.0597413	0.177303	0.0755834	0.366136	0.043652	0.112131	0.221727	0.211699	0.190304	0.0689645	0.176879	0.0418327	0.393476	0.142433	0.187703	0.166143	0.190858	0.167363	0.146343	0.183838	0.153689	0.117897	0.115308	0.16867	0.143146	0.151471	0.125751	0.162133	0.191285	0.00393742	3.62473e-05	0.00282475	4.33955e-05	0	0.0526316	0.0789474	0.157895	0	0	0.0263158	0.0131579	0.0131579	0.0131579	0.0526316	0.0394737	0.0263158
ENSP00000020673	0.0163303	0.0292849	0.0176068	0.0136772	0.0378492	0.0411145	0.0139208	0.045379	0.0324382	0.0593487	0.0133419	0.0327654	0.0471988	0.044264	0.0148881	0.0180405	0.138541	0.168718	0.158451	0.216755	0.1968	0.180162	0.173088	0.136219	0.0912381	0.136378	0.176161	0.139668	0.149616	0.0920347	0.149075	0.194493	0.00264221	2.68892e-05	0.00112283	3.36904e-05	0	0	0.0588235	0.176471	0	0	0.0980392	0.0588235	0.0196078	0.0392157	0.0196078	0.0196078	0.0392157
ENSP00000020926	0.0107025	0.00371073	0.00342659	0.00731035	0.014211	0.0189884	0.00657937	0.0526415	0.00491897	0.0119685	0.0100696	0.0351037	0.00216769	0.0773323	0.00814528	0.0253724	0.0706465	0.0855771	0.0807104	0.0913645	0.08177	0.081087	0.0789445	0.0650093	0.0862615	0.0783452	0.0741461	0.0702927	0.0801673	0.0619616	0.068299	0.112441	0.00398922	4.44845e-05	0.001038	4.72098e-05	0	0.012987	0.0909091	0.0649351	0	0	0.0649351	0.155844	0.038961	0.0519481	0.025974	0.025974	0.012987
ENSP00000023064	0.0327885	0.033345	0.029202	0.069503	0.0472361	0.0249092	0.0241273	0.0309736	0.0365233	0.0318364	0.00939497	0.0388506	0.0758346	0.0213889	0.0105718	0.143124	0.0888812	0.0589326	0.104846	0.091012	0.1191	0.0789721	0.0858169	0.0670942	0.0834271	0.0624225	0.110251	0.0772297	0.0730549	0.0711555	0.0666468	0.0975166	0.00357476	5.43964e-05	0.000600926	4.74528e-05	0	0	0.188406	0.0724638	0	0	0.0434783	0.333333	0.0144928	0.318841	0.0289855	0.26087	0.0289855
ENSP00000023939	1	0.999562	0.999999	0.984899	1	0.999983	0.986287	0.966347	0.878355	0.99637	0.996131	0.971505	0.999025	0.991317	0.997773	1	0.298463	0.364773	0.334631	0.337974	0.316585	0.30576	0.34086	0.283132	0.261744	0.290057	0.316431	0.274771	0.293952	0.298848	0.305037	0.326211	0.00202052	3.39091e-05	0.000736896	2.97785e-05	0	0.025641	0.025641	0.0769231	0	0	0.025641	0	0	0.025641	0.025641	0.025641	0.025641
ENSP00000025008	0.192117	0.0618604	0.329012	0.552154	0.122246	0.083435	0.191901	0.0234484	0.576103	0.0237813	0.124166	0.0381338	0.0766064	0.0230094	0.099122	0.0626606	0.166195	0.150126	0.177699	0.166281	0.185248	0.193058	0.178707	0.145678	0.109109	0.140009	0.206425	0.128116	0.139356	0.1625	0.146703	0.223668	0.00797845	0.000108993	0.00464261	7.82442e-05	0.038961	0.025974	0.142857	0.0714286	0	0	0.0194805	0	0	0	0.0519481	0.00649351	0.012987
ENSP00000025301	0.0980851	0.0492945	0.0144837	0.00873582	0.0364057	0.0474881	0.024469	0.0467219	0.0253923	0.0145162	0.0107665	0.0109229	0.091498	0.0222984	0.0185497	0.0256404	0.0569199	0.0663091	0.0598348	0.0556796	0.0497747	0.07462	0.0402819	0.0567665	0.0452268	0.0381091	0.0600284	0.0428345	0.038458	0.0376481	0.0492432	0.10099	0.00331572	9.48404e-05	0.00107981	4.53184e-05	0.015625	0.015625	0.109375	0.03125	0.015625	0	0.046875	0.078125	0.03125	0.03125	0.0625	0.125	0.03125
ENSP00000026218	0.0183696	0.0290448	0.182846	0.0458668	0.32035	0.0191236	0.0377201	0.0118322	0.0212248	0.0305438	0.0278139	0.0138059	0.108126	0.0167777	0.0253006	0.036557	0.121008	0.16925	0.140267	0.123887	0.226941	0.131953	0.150795	0.17918	0.0631691	0.109191	0.198331	0.171208	0.116492	0.0872103	0.142936	0.185289	0.00290125	6.7182e-05	0.000235933	4.45167e-05	0	0	0.0357143	0.0714286	0	0	0	0.0535714	0	0.0178571	0.0357143	0	0
ENSP00000027335	0.0464068	0.0256296	0.0272426	0.0585032	0.0289605	0.10099	0.015739	0.0238445	0.0848865	0.0374395	0.00787148	0.0222622	0.0269161	0.0155141	0.0191344	0.0717121	0.11378	0.131757	0.121937	0.135216	0.128447	0.139144	0.122125	0.115128	0.0859851	0.111623	0.12763	0.120064	0.116162	0.100554	0.0980475	0.171316	0.0135737	0.000334393	0.013089	0.000127054	0.0343511	0.0687023	0.103053	0.122137	0.0152672	0	0.0687023	0.141221	0.0763359	0.0534351	0.0954198	0.0916031	0.0114504
ENSP00000029410	0.0807764	0.0357639	0.111205	0.0330594	0.0578077	0.0454199	0.097278	0.0911267	0.0202763	0.0359263	0.074195	0.0339039	0.028119	0.107815	0.0469969	0.111369	0.109948	0.124217	0.141964	0.12399	0.138164	0.145947	0.133164	0.116352	0.0849599	0.132651	0.123507	0.126417	0.120905	0.143806	0.165196	0.173114	0.00559528	0.000133816	0.000738409	7.08483e-05	0	0.00925926	0.0648148	0.138889	0	0	0.0277778	0.0462963	0.0462963	0.0185185	0.00925926	0.00925926	0.037037
ENSP00000033079	0.0233035	0.0142397	0.011152	0.0167922	0.00983593	0.0207265	0.00981376	0.0251006	0.0197294	0.0108779	0.0235634	0.0165521	0.0144851	0.0200074	0.00729006	0.116748	0.148829	0.151438	0.137232	0.137374	0.146242	0.140688	0.137365	0.160422	0.137733	0.113007	0.149439	0.0960378	0.124914	0.123951	0.141847	0.154621	0.00181328	3.59866e-05	0.000363862	3.11696e-05	0	0	0.0285714	0.0857143	0	0	0	0.0857143	0	0	0.0285714	0	0.457143
ENSP00000035307	0.0206621	0.00886371	0.045924	0.0684008	0.0531205	0.0278884	0.0144204	0.0456762	0.00703376	0.0217312	0.172433	0.0740348	0.0344578	0.0227878	0.0127951	0.0749928	0.0651236	0.0755028	0.0834476	0.0772056	0.0598072	0.101559	0.0692832	0.0796923	0.0489605	0.102176	0.0658573	0.0800366	0.0774361	0.113058	0.117305	0.132792	0.00279764	3.8046e-05	0.000238016	4.18815e-05	0	0	0	0.12963	0	0	0.148148	0.111111	0.037037	0	0.0185185	0.037037	0.037037
ENSP00000035383	0.0385889	0.0674781	0.0905469	0.070958	0.124926	0.0475942	0.0585622	0.0204121	0.0453115	0.0103658	0.0230674	0.0104876	0.0585607	0.0349639	0.0760608	0.0230781	0.0845592	0.126292	0.103344	0.103636	0.0982824	0.108794	0.109476	0.100589	0.0660366	0.0561366	0.0960672	0.0922425	0.0864192	0.0652964	0.0732525	0.112352	0.00476635	0.00010016	0.00244744	5.39496e-05	0.0108696	0.0108696	0.0869565	0.0326087	0	0	0	0.152174	0.0326087	0.0217391	0.0326087	0.0978261	0.0217391
ENSP00000037243	0.0195247	0.0156535	0.0156513	0.00743994	0.0712878	0.0287311	0.025023	0.0107136	0.0189921	0.0115114	0.01105	0.00704453	0.0183778	0.013718	0.00414589	0.0275795	0.201379	0.209441	0.238432	0.208166	0.223886	0.235399	0.215642	0.187521	0.154012	0.190342	0.234243	0.167371	0.174212	0.183326	0.201929	0.235442	0.0118122	0.000305424	0.00779199	0.000113088	0.0438596	0.0219298	0.157895	0.0877193	0.00438596	0	0.0350877	0.0350877	0.0131579	0.00877193	0.0394737	0.0131579	0.0438596
ENSP00000037502	0.0236004	0.0250395	0.0229377	0.0465086	0.0231799	0.0387383	0.0266298	0.0415011	0.0348736	0.0171496	0.0339728	0.0269919	0.0436367	0.0277094	0.0313123	0.039981	0.111151	0.114805	0.131708	0.132396	0.127315	0.13784	0.0974303	0.107987	0.0923646	0.123291	0.122073	0.106796	0.11885	0.107198	0.116759	0.135438	0.0045073	9.00714e-05	0.00219925	5.19613e-05	0.0229885	0.045977	0.0344828	0.149425	0	0	0.0689655	0.091954	0.0344828	0.0574713	0.103448	0	0.0229885
ENSP00000037869	0.741614	0.541498	0.928137	0.455872	0.234832	0.441975	0.784935	0.57393	0.708053	0.240214	0.899729	0.659096	0.450954	0.0981967	0.612622	0.526921	0.288534	0.370036	0.298522	0.31186	0.273264	0.24027	0.294064	0.242803	0.193625	0.25251	0.337439	0.234721	0.250101	0.240338	0.316478	0.280508	0.00269402	5.79919e-05	0.00138647	3.46987e-05	0	0	0.0961538	0.0769231	0	0	0.0192308	0.0192308	0	0.0576923	0	0	0.0384615
ENSP00000039007	0.00888573	0.00614411	0.0091328	0.01087	0.00935066	0.0187344	0.00596105	0.0248685	0.0366037	0.0137974	0.00550876	0.0146417	0.0071907	0.0155805	0.00338447	0.0261483	0.199975	0.194509	0.20748	0.202997	0.20462	0.182329	0.199657	0.205607	0.121474	0.157389	0.200914	0.188831	0.163671	0.155642	0.198836	0.206622	0.00559528	6.44243e-05	0.00219971	5.72091e-05	0.037037	0.00925926	0.12963	0.0648148	0	0	0.00925926	0.157407	0.00925926	0.157407	0.0462963	0.157407	0.0185185
ENSP00000039989	0.0117562	0.0033148	0.0182107	0.00800715	0.0518749	0.0254481	0.00665195	0.00940726	0.0188845	0.0198595	0.0319279	0.0235186	0.0254894	0.0183495	0.0381854	0.0246229	0.213166	0.201554	0.22927	0.166827	0.175424	0.243787	0.175048	0.202952	0.114703	0.136033	0.213183	0.137348	0.205063	0.209815	0.205035	0.255148	0.00103616	1.10467e-05	0.000177573	2.06216e-05	0	0	0.2	0.05	0	0	0	0.05	0	0.05	0	0.05	0
ENSP00000040584	0.0785655	0.198719	0.0711569	0.151579	0.129562	0.053024	0.0829582	0.0218311	0.0445794	0.0693406	0.0182976	0.044611	0.0710289	0.0129742	0.10274	0.171266	0.123708	0.120418	0.0964528	0.124517	0.108938	0.120167	0.115068	0.113018	0.0634417	0.0775904	0.133932	0.0920902	0.0932901	0.065438	0.109408	0.174609	0.00274583	3.96784e-05	0.00101993	3.74467e-05	0.0188679	0	0.0754717	0.0566038	0	0	0.0566038	0.0377358	0	0.0188679	0	0.0377358	0.0188679
ENSP00000040663	0.0532271	0.018343	0.0324263	0.0138122	0.0149719	0.0966575	0.0165689	0.0135436	0.0216772	0.0225087	0.142471	0.0112831	0.0204278	0.019745	0.00541771	0.0935596	0.291759	0.313793	0.34128	0.291437	0.265041	0.265106	0.314702	0.257756	0.237956	0.266234	0.331604	0.268726	0.213945	0.231849	0.300828	0.318651	0.00217594	3.13124e-05	0.00105878	3.04513e-05	0.0238095	0	0.047619	0.0714286	0	0	0.0238095	0.119048	0.0238095	0.047619	0	0.0714286	0
ENSP00000040738	0.184674	0.319453	0.108888	0.120682	0.085151	0.0337373	0.13627	0.124015	0.0361909	0.0468699	0.06805	0.169407	0.0499479	0.0727315	0.171273	0.0207813	0.33055	0.353961	0.333646	0.346994	0.318942	0.359872	0.361051	0.328399	0.257966	0.260786	0.348875	0.290832	0.292585	0.289957	0.362298	0.377406	0.00341933	5.05762e-05	0.00209405	3.97393e-05	0	0	0.0606061	0.0909091	0	0	0.136364	0.030303	0	0	0.0454545	0.0151515	0.030303
ENSP00000040877	0.0316874	0.0264897	0.0185593	0.105272	0.0369572	0.0206618	0.0234755	0.233678	0.0192226	0.012507	0.111688	0.0160565	0.00657819	0.0484915	0.335383	0.0854828	0.258815	0.290812	0.292584	0.286101	0.264282	0.271901	0.268238	0.281045	0.208445	0.256568	0.295885	0.244414	0.259817	0.219718	0.31383	0.299784	0.00378199	0.000172644	0.00254863	4.7242e-05	0.0136986	0	0.0684932	0.109589	0	0	0.0136986	0	0.0136986	0	0.0273973	0.0273973	0.0136986
ENSP00000043402	0.0379157	0.0239478	0.0594062	0.0318953	0.0559552	0.0566014	0.0427247	0.0184776	0.123762	0.0566322	0.0299336	0.0109332	0.00264732	0.0801294	0.0291309	0.157084	0.0924347	0.0781227	0.0964243	0.0867581	0.0872098	0.0865292	0.069554	0.0959556	0.0691329	0.0839398	0.0966677	0.0807677	0.0841786	0.0894651	0.0763991	0.154392	0.00440369	6.47847e-05	0.00227923	4.90513e-05	0.0117647	0.0235294	0.0352941	0.0705882	0	0	0.0823529	0.0823529	0.0117647	0.0588235	0.0235294	0.0588235	0.0117647
ENSP00000044462	1	0.999459	1	0.982353	1	1	0.999594	0.976392	1	1	0.9825	0.999545	1	0.999995	0.998791	1	0.570904	0.615354	0.596561	0.59057	0.576633	0.572492	0.594719	0.571218	0.514621	0.554051	0.599994	0.543888	0.551791	0.54434	0.595981	0.594704	0.017822	0.000292317	0.023564	0.00013701	0.0232558	0.0261628	0.0552326	0.142442	0	0	0.0232558	0.00872093	0.0145349	0.0261628	0.0203488	0.0174419	0.0377907
ENSP00000046087	0.0152088	0.00477157	0.0064088	0.00362617	0.0261273	0.0181135	0.00306328	0.00578305	0.0285284	0.0132938	0.00127798	0.00903409	0.00256326	0.00583708	0.00784049	0.036395	0.0902322	0.0948068	0.112099	0.112288	0.0925373	0.103201	0.0933684	0.0948862	0.0787057	0.101891	0.0878963	0.0838537	0.0801909	0.0694756	0.0876905	0.137097	0.00341933	0.000114253	0.000586521	5.23148e-05	0.0151515	0.0151515	0.0606061	0.030303	0	0	0.0909091	0.0909091	0	0	0.0454545	0.0151515	0
ENSP00000046794	0.0238514	0.0113158	0.0234042	0.0190481	0.0312488	0.0346903	0.0166399	0.0143931	0.0466347	0.0326765	0.0195501	0.0108729	0.0150272	0.0219877	0.0189903	0.00845134	0.0831533	0.101384	0.0841973	0.0911753	0.0879961	0.088644	0.0785211	0.0908624	0.0786083	0.0832651	0.0782482	0.083179	0.0828002	0.071464	0.0769899	0.12863	0.0169412	0.000466743	0.0104865	0.000156239	0.0152905	0.0550459	0.0183486	0.122324	0	0	0.366972	0.00611621	0.186544	0.0152905	0.131498	0.00611621	0.0214067
ENSP00000052754	0.00729267	0.00368342	0.00712294	0.0484461	0.0161837	0.0251861	0.0149904	0.0156143	0.0085892	0.0130715	0.0138479	0.00947865	0.047505	0.0112767	0.00898337	0.0360006	0.0661467	0.0651152	0.0681105	0.0815786	0.0697714	0.0800054	0.0587727	0.0677907	0.0466307	0.0657099	0.0710626	0.0628634	0.0593158	0.0610346	0.0621804	0.0998792	0.0124858	0.00038165	0.00867166	0.00012414	0.033195	0.0829876	0.0414938	0.149378	0	0	0.0995851	0.103734	0.0746888	0.0290456	0.0456432	0.0414938	0.0248963
ENSP00000053243	0.0343914	0.035856	0.0286969	0.0476961	0.0383976	0.0275449	0.0211334	0.0109639	0.0811178	0.0221028	0.0628512	0.0176548	0.0586997	0.0343633	0.0041402	0.127914	0.0719803	0.0737994	0.0835106	0.0609453	0.0631898	0.090037	0.0657955	0.07202	0.0523161	0.0744424	0.0813381	0.0716363	0.0750807	0.0564957	0.0786973	0.0960134	0.00274583	1.18763e-05	0.00187217	3.13988e-05	0	0.0754717	0.0377358	0.169811	0	0	0.245283	0.0377358	0.0377358	0	0.0188679	0	0.0377358
ENSP00000053468	0.216587	0.766182	0.557839	0.360266	0.496356	0.200452	0.462526	0.689447	0.0541326	0.312675	0.841633	0.383278	0.16612	0.520767	0.660244	0.762072	0.526818	0.670677	0.526252	0.564835	0.508271	0.488204	0.52168	0.525505	0.426105	0.508706	0.596284	0.479077	0.46665	0.459184	0.618342	0.564414	0.0177184	0.000210085	0.0266476	0.000126925	0.0146199	0.00292398	0.0935673	0.128655	0	0	0	0.0116959	0.00584795	0.0701754	0.0233918	0.0292398	0.0204678
ENSP00000053867	0.115982	0.0653546	0.202329	0.0330851	0.0680584	0.0682641	0.112127	0.264316	0.0625948	0.288349	0.0993763	0.0886361	0.0301891	0.159558	0.338262	0.304052	0.141504	0.167914	0.162899	0.184559	0.156	0.16284	0.150874	0.146815	0.111611	0.141751	0.170612	0.144269	0.142416	0.136325	0.161513	0.173386	0.00761579	0.000359748	0.00641784	7.65278e-05	0.0272109	0.0612245	0.108844	0.129252	0	0	0.0340136	0.0748299	0.047619	0.047619	0.047619	0.047619	0.0272109
ENSP00000054650	0.0940368	0.0578764	0.0829085	0.0877585	0.0433458	0.134292	0.0433807	0.168899	0.0236328	0.0139581	0.16002	0.096613	0.0567142	0.0645545	0.140446	0.0889439	0.240691	0.282301	0.292249	0.2382	0.260865	0.238907	0.236877	0.242204	0.206311	0.219131	0.288537	0.199887	0.215494	0.224249	0.251985	0.29544	0.00176148	2.81924e-05	0.000574322	2.95377e-05	0	0.0294118	0.0588235	0.117647	0	0	0	0.0588235	0	0	0	0.0294118	0
ENSP00000054666	0.0159483	0.00636617	0.0206695	0.0139902	0.0212275	0.0396291	0.00305177	0.00743839	0.0196099	0.00754084	0.0370535	0.013139	0.0203002	0.0270057	0.0127261	0.0547791	0.145811	0.203401	0.215473	0.195913	0.209244	0.221701	0.208057	0.148763	0.138841	0.181846	0.209752	0.153913	0.17606	0.177213	0.177426	0.232501	0.00927365	0.000152289	0.00247298	9.3959e-05	0.00558659	0	0.0446927	0.0726257	0	0	0.0167598	0.0502793	0.0223464	0.0111732	0.0391061	0.0335196	0.0167598
ENSP00000054668	0.00815193	0.0214143	0.0546615	0.00850281	0.0150728	0.0672465	0.0240123	0.0142715	0.0350556	0.0386265	0.0146509	0.0126214	0.0421406	0.0361961	0.00462908	0.0161366	0.0604288	0.0437928	0.070494	0.054181	0.0505873	0.0623196	0.0553401	0.0501445	0.0501548	0.0502406	0.0623892	0.0578164	0.0600984	0.0408468	0.0695539	0.0905646	0.00300487	4.39152e-05	0.00075301	4.01736e-05	0	0	0	0.0862069	0	0	0.0517241	0.103448	0.0172414	0	0.0172414	0.0172414	0.0172414
ENSP00000054950	0.176369	0.0467617	0.0483093	0.206493	0.0516582	0.191456	0.144031	0.0698275	0.343984	0.087033	0.22023	0.00553951	0.297489	0.0320355	0.137918	0.148797	0.163296	0.200132	0.222334	0.205558	0.188044	0.189873	0.17228	0.168222	0.0786364	0.139156	0.234173	0.17299	0.131851	0.144156	0.20792	0.207196	0.00284945	4.68547e-05	0.00142137	3.63931e-05	0	0.0181818	0.0363636	0.0727273	0	0	0.0181818	0.0727273	0.0363636	0.0181818	0.0545455	0.0181818	0.0181818
ENSP00000055077	0.999836	0.996417	0.982339	0.980711	0.998937	0.999307	0.996073	0.980773	0.799602	0.991576	0.992886	0.99876	0.984811	0.997375	0.999995	0.935784	0.44696	0.513132	0.463704	0.464535	0.450106	0.447301	0.499179	0.434895	0.336518	0.427555	0.486962	0.432181	0.423637	0.408464	0.485316	0.479313	0.015128	0.000229375	0.0141771	0.000118417	0.00684932	0.0342466	0.0513699	0.106164	0	0	0.0547945	0.010274	0.0342466	0.00342466	0.0479452	0.0136986	0.0136986
ENSP00000055335	0.0177108	0.00825626	0.00570995	0.0159837	0.0362981	0.0213716	0.00562441	0.016617	0.0390105	0.0112507	0.0157494	0.0262331	0.0151469	0.0181163	0.030143	0.020719	0.204664	0.255066	0.247947	0.235206	0.176628	0.211645	0.210844	0.212182	0.150705	0.189969	0.23455	0.181637	0.184454	0.200551	0.226618	0.241876	0.00409284	4.79773e-05	0.00184791	4.49642e-05	0	0	0.0632911	0.0886076	0	0	0.0379747	0.0506329	0.0379747	0.0253165	0.0506329	0.0632911	0.0253165
ENSP00000055682	0.0463258	0.0136613	0.09938	0.0173726	0.0424091	0.0326577	0.0476888	0.0126346	0.0491431	0.0482971	0.0484293	0.0427906	0.0190773	0.0260964	0.00910662	0.27813	0.0703539	0.0769537	0.075241	0.082057	0.0668717	0.0783712	0.065801	0.0688647	0.056136	0.0653564	0.07012	0.0751022	0.0816713	0.069568	0.0703584	0.103394	0.00248679	6.15103e-05	0.000488719	3.92191e-05	0	0	0.0416667	0.0416667	0	0	0	0.0416667	0	0.0416667	0.0208333	0.0208333	0
ENSP00000056217	0.352733	0.505587	0.627671	0.284375	0.671381	0.178107	0.743319	0.0247326	0.480182	0.61162	0.520603	0.146043	0.418452	0.0903808	0.851795	0.597929	0.131207	0.128442	0.142155	0.148632	0.141934	0.143643	0.136362	0.157667	0.131445	0.139393	0.134853	0.150037	0.152436	0.149325	0.135179	0.189565	0.00269402	0.000144049	0.000826404	4.44615e-05	0.0192308	0	0.115385	0.0576923	0	0	0.0192308	0.0576923	0	0.0192308	0.0384615	0.0961538	0
ENSP00000056233	0.338218	0.713417	0.539589	0.283806	0.39575	0.267839	0.430161	0.685337	0.176493	0.505141	0.64613	0.587392	0.758187	0.500035	0.60108	0.611896	0.142635	0.15458	0.16048	0.159789	0.145391	0.149896	0.134872	0.118165	0.087663	0.100141	0.160225	0.105182	0.1042	0.107611	0.132493	0.186644	0.00227956	2.72719e-05	0.0010166	3.07454e-05	0.0227273	0	0.0454545	0.0454545	0.0227273	0	0.0227273	0.0227273	0.0454545	0.0454545	0	0.0227273	0.0227273
ENSP00000061240	0.00709782	0.00482053	0.00826886	0.0020608	0.014934	0.0182115	0.00661379	0.101017	0.0196521	0.0104298	0.00509416	0.00698765	0.026147	0.0129729	0.00157704	0.0198684	0.0520284	0.0573974	0.0491658	0.0661262	0.0553093	0.053097	0.0357679	0.0755494	0.048577	0.0469498	0.0480836	0.0368958	0.0469137	0.0498385	0.054185	0.0939893	0.00341933	2.95567e-05	0.000992417	4.04873e-05	0.0151515	0	0.030303	0.136364	0	0	0.136364	0.121212	0.136364	0.0606061	0	0.0454545	0.0151515
ENSP00000062104	0.0216156	0.0354392	0.0250956	0.00675791	0.0208078	0.0245797	0.0126448	0.0676428	0.0325768	0.0313392	0.0421268	0.0346442	0.0201997	0.0824047	0.04382	0.0373527	0.0657016	0.0820213	0.0879624	0.112628	0.0716937	0.0929015	0.0868195	0.0996775	0.0688487	0.0919818	0.0763309	0.0587664	0.0779597	0.0741434	0.113898	0.107476	0.00222775	2.3792e-05	0.000778122	3.14096e-05	0	0.0232558	0.0930233	0.0232558	0.0232558	0	0.0465116	0.162791	0	0.0232558	0.0232558	0.0697674	0
ENSP00000064571	0.232754	0.312027	0.148141	0.0923267	0.137241	0.294225	0.0522936	0.0416563	0.0591501	0.0770255	0.0478215	0.037804	0.0230757	0.0663256	0.1117	0.499348	0.0588672	0.0592903	0.0575235	0.0725339	0.0550347	0.0600676	0.0495474	0.0566325	0.0547174	0.0575852	0.0514387	0.0533819	0.0509198	0.0465118	0.0420753	0.0863906	0.00497358	0.000168357	0.000791203	6.47843e-05	0.0104167	0.0104167	0	0.0416667	0	0	0.0520833	0.21875	0.0104167	0.0416667	0	0.0520833	0.03125
ENSP00000064724	0.0430959	0.0239858	0.0278719	0.235725	0.0450168	0.0375865	0.0335064	0.0184141	0.0302783	0.0703594	0.0388233	0.0199692	0.0551559	0.0276889	0.0083831	0.0324224	0.0777587	0.086153	0.0891997	0.113747	0.0808018	0.107494	0.0952211	0.0827084	0.055603	0.0549861	0.0940624	0.0719616	0.0657681	0.0644399	0.0677701	0.0944818	0.00409284	7.23782e-05	0.00107949	5.16365e-05	0	0.0253165	0.151899	0	0	0	0.0126582	0.202532	0	0.101266	0.0253165	0.151899	0
ENSP00000064778	0.260175	0.326134	0.395313	0.372207	0.234118	0.366751	0.322382	0.417213	0.152139	0.129785	0.368262	0.30345	0.184433	0.282787	0.222698	0.279198	0.190274	0.166875	0.215576	0.187488	0.213529	0.198815	0.201597	0.209122	0.133059	0.159306	0.191525	0.19487	0.18047	0.171102	0.207536	0.168609	0.00196871	0.000117879	0.000957812	3.26609e-05	0	0.0526316	0.0789474	0.105263	0	0	0	0.105263	0.0263158	0.0263158	0.0263158	0.0526316	0
ENSP00000064780	0.0634969	0.0204906	0.105321	0.0612335	0.0796118	0.0257844	0.0292409	0.112609	0.021337	0.0189896	0.02422	0.0448466	0.0121311	0.0210654	0.131482	0.0503176	0.0825775	0.0903437	0.101917	0.111296	0.0713455	0.064907	0.0885826	0.108473	0.0425658	0.064082	0.111855	0.0502284	0.0892191	0.0515271	0.101889	0.0958944	0.00145063	1.37181e-05	0.000344074	2.36461e-05	0	0.0357143	0.0357143	0.107143	0	0	0.0357143	0.0714286	0.0357143	0.0714286	0.0357143	0.0357143	0.0357143
ENSP00000070846	0.0276055	0.033047	0.0773399	0.110287	0.0464348	0.0789944	0.0657443	0.00331991	0.082233	0.0601361	0.0555426	0.258164	0.0254858	0.0258857	0.0156408	0.0674449	0.0970428	0.0945441	0.101414	0.101518	0.108089	0.116073	0.0959283	0.0884015	0.0697672	0.082936	0.106326	0.0821876	0.0996381	0.0889591	0.0859887	0.134584	0.00590612	0.000138663	0.0025034	6.52333e-05	0.0175439	0.0263158	0.0701754	0.0263158	0	0	0.0175439	0.114035	0.00877193	0.0526316	0.0526316	0.105263	0.00877193
ENSP00000072644	0.0109891	0.0188682	0.0292217	0.0242386	0.0361913	0.023534	0.0199996	0.0224225	0.0232429	0.0414902	0.00903887	0.0148971	0.021541	0.0178855	0.0232677	0.0433917	0.174173	0.183366	0.182109	0.207308	0.169166	0.192514	0.197556	0.186488	0.151791	0.18421	0.218041	0.171259	0.164663	0.138447	0.171944	0.236499	0.00243498	3.38829e-05	0.00197293	3.1691e-05	0.0638298	0.0425532	0.0638298	0.0425532	0.0212766	0	0.0425532	0.0425532	0	0	0.0425532	0.0212766	0.0425532
ENSP00000072869	0.057199	0.0563065	0.197232	0.0244811	0.0658523	0.0592176	0.0398644	0.0647812	0.0424232	0.0520678	0.0831224	0.0142104	0.0797951	0.0699117	0.127224	0.151228	0.0851008	0.193371	0.0747106	0.115372	0.0853562	0.0574244	0.0507541	0.0901835	0.0477038	0.0421508	0.089634	0.0626193	0.0549059	0.0623466	0.0686762	0.0830513	0.00196871	2.28569e-05	0.000236084	2.96808e-05	0	0	0.210526	0.0263158	0	0	0.0263158	0	0	0.210526	0	0	0.0263158
ENSP00000074304	0.050873	0.0435686	0.0272033	0.208018	0.0374951	0.0202698	0.0271215	0.0201923	0.0289302	0.020206	0.164552	0.343407	0.149961	0.0199416	0.00326925	0.24856	0.0924683	0.0837393	0.110168	0.105253	0.107966	0.125135	0.0948051	0.0954169	0.0556676	0.0955072	0.111369	0.0907035	0.0948852	0.0901835	0.0919845	0.155438	0.00310849	2.20735e-05	0.00123589	3.80084e-05	0.0333333	0.0166667	0.116667	0.0666667	0	0	0.0333333	0.0666667	0.0166667	0.0333333	0.05	0.0333333	0
ENSP00000075120	0.00925773	0.121172	0.0226609	0.0112217	0.0194587	0.0155705	0.0439244	0.0413077	0.0140566	0.0461817	0.0118225	0.000917203	1.90888e-05	0.0155274	0.00204968	0.169454	0.171238	0.159172	0.226852	0.216552	0.179788	0.155065	0.180519	0.140378	0.111223	0.143167	0.235111	0.146922	0.11429	0.116981	0.186359	0.19104	0.00481815	6.89531e-05	0.0043378	5.19469e-05	0.0537634	0.0860215	0.0967742	0.16129	0.0107527	0	0.129032	0.0645161	0.129032	0.129032	0.11828	0.0860215	0.0107527
ENSP00000075503	0.00715565	0.00441775	0.0122428	0.0127799	0.00805143	0.0124179	0.00470458	0.00345477	0.0202794	0.0116587	0.00213419	0.00566498	0.00347254	0.0077093	0.0135998	0.0306068	0.126828	0.130393	0.160559	0.17315	0.178704	0.191312	0.190713	0.124762	0.102962	0.164465	0.158332	0.151418	0.185761	0.156571	0.181029	0.207157	0.00150243	1.36644e-05	0.000648138	2.33888e-05	0	0.0344828	0.206897	0.103448	0	0	0.0689655	0.103448	0.0344828	0.0344828	0.0344828	0.137931	0
ENSP00000078429	0.0637163	0.0819764	0.0323163	0.12366	0.0491415	0.0824897	0.131107	0.0556619	0.0866574	0.0737193	0.122862	0.012606	0.0269085	0.0508086	0.16121	0.138505	0.070228	0.0861504	0.0792461	0.0954162	0.0809666	0.0867172	0.0749455	0.0811106	0.0636766	0.0654361	0.0798596	0.0812	0.0774053	0.0731581	0.0716915	0.114654	0.0149725	0.000325614	0.0105948	0.000143016	0.0380623	0.131488	0.0519031	0.0934256	0	0	0.100346	0.0934256	0.0103806	0.0449827	0.0519031	0.0380623	0.0242215
ENSP00000078445	0.0223909	0.024819	0.0352358	0.0183699	0.0347488	0.0299843	0.0118768	0.0371128	0.0234926	0.0155935	0.00548618	0.0349366	0.0309569	0.0111672	0.0393805	0.0311842	0.10269	0.119123	0.13744	0.143684	0.122214	0.128155	0.117434	0.113318	0.0703675	0.0841567	0.129003	0.102777	0.108016	0.0921511	0.107792	0.145635	0.00549166	6.26484e-05	0.00389993	5.58501e-05	0.00943396	0.0566038	0.0566038	0.0471698	0.0188679	0	0.00943396	0.0849057	0	0.0471698	0.0188679	0.0660377	0.0188679
ENSP00000080059	0.0516304	0.0162183	0.0460783	0.0162359	0.0603494	0.0433675	0.0260736	0.0114488	0.00914151	0.0144415	0.0171163	0.00445324	0.0172791	0.0188282	0.0121674	0.0564111	0.207756	0.228668	0.223827	0.218339	0.203141	0.201773	0.214412	0.20351	0.129792	0.163366	0.218366	0.196455	0.197499	0.179566	0.236443	0.263381	0.0109833	0.000100427	0.0138014	8.80449e-05	0.0188679	0.0613208	0.0377358	0.0896226	0.0235849	0	0.0518868	0.0330189	0.0283019	0.00943396	0.0518868	0.0141509	0.0188679
ENSP00000081029	0.159004	0.693981	0.256414	0.16932	0.08177	0.0997025	0.085855	0.172651	0.0256988	0.244607	0.481868	0.158656	0.0817994	0.0461672	0.894882	0.228472	0.358501	0.656741	0.343407	0.438054	0.319382	0.280601	0.330556	0.383384	0.236957	0.324496	0.50237	0.298756	0.26096	0.273921	0.557675	0.444072	0.0076676	1.15905e-05	0.00983267	5.84813e-05	0.0135135	0	0.108108	0.114865	0	0	0	0	0	0.148649	0	0.0135135	0.0202703
ENSP00000083182	0.0340652	0.0152234	0.0299604	0.0215975	0.0449801	0.0311604	0.0490282	0.0570008	0.0192164	0.0140372	0.121713	0.140965	0.0167355	0.0300623	0.028243	0.0238922	0.218663	0.265724	0.258767	0.226839	0.251877	0.239386	0.242695	0.192069	0.156596	0.184456	0.243377	0.19297	0.183401	0.181405	0.23546	0.243035	0.00404103	0.000109119	0.00155262	4.91801e-05	0	0.0128205	0.0897436	0.0769231	0	0	0.0128205	0.025641	0	0.0384615	0.025641	0.025641	0.0128205
ENSP00000084798	0.107409	0.0739249	0.0751416	0.152421	0.0908941	0.037789	0.0241422	0.0500154	0.10104	0.031156	0.0340021	0.0479099	0.0448495	0.0252096	0.108979	0.0858489	0.0465358	0.0665316	0.10541	0.0738847	0.0486718	0.0475516	0.0253847	0.0629343	0.046182	0.0578714	0.0320868	0.0322487	0.073202	0.0609582	0.0503912	0.094792	0.000414465	3.20923e-06	2.58544e-05	1.39959e-05	0	0	0	0	0	0	0	0	0	0	0	0.125	0
ENSP00000085068	0.0641344	0.0228743	0.075531	0.181842	0.0342479	0.0238725	0.0306276	0.0137376	0.0170214	0.0313895	0.0550997	0.0384374	0.0172924	0.012032	0.0350766	0.05167	0.125022	0.14395	0.13131	0.127607	0.114656	0.127221	0.118361	0.138209	0.0805926	0.10095	0.135136	0.10831	0.0844297	0.106535	0.126786	0.163436	0.00274583	5.8527e-05	0.000904786	3.7167e-05	0	0.0188679	0.169811	0.0943396	0	0	0.0377358	0.0754717	0	0.207547	0.0188679	0.0566038	0
ENSP00000085219	0.0185223	0.00992775	0.0174463	0.0219726	0.0343542	0.042574	0.0124013	0.0112908	0.0482033	0.0242809	0.0106734	0.0107206	0.0135011	0.017519	0.0214428	0.106703	0.071638	0.0755782	0.0734646	0.082159	0.0739263	0.0650219	0.0645154	0.0651358	0.0659211	0.0564037	0.0652115	0.0668436	0.0677172	0.050622	0.0593586	0.0899622	0.00818568	0.000158071	0.00725955	7.63871e-05	0.0253165	0.0949367	0.0632911	0.0759494	0	0	0.246835	0.0443038	0.101266	0.0379747	0.0759494	0.0253165	0.0189873
ENSP00000086933	0.0601581	0.0846974	0.0782145	0.00202725	0.0779378	0.0493868	0.0852531	0.0341969	0.161035	0.0647239	0.141514	0.0683764	0.0128281	0.103294	0.0137721	0.142948	0.22826	0.28145	0.302142	0.239678	0.289335	0.279192	0.277951	0.266259	0.225874	0.251209	0.261375	0.251472	0.239075	0.269929	0.218277	0.394675	0.00124339	9.19543e-06	0.000387275	2.03112e-05	0	0	0	0.208333	0	0	0.125	0.0416667	0	0.0416667	0	0	0
ENSP00000155840	0.0254135	0.0270506	0.052074	0.0131086	0.0261135	0.0247981	0.0215087	0.0619871	0.028058	0.0127301	0.171916	0.0221017	0.0589997	0.0369909	0.0662708	0.0827572	0.208859	0.20385	0.202257	0.209197	0.201739	0.208234	0.194686	0.201647	0.186641	0.203779	0.201516	0.197823	0.2022	0.201478	0.200466	0.230959	0.0139882	0.000538626	0.00987777	0.000133942	0.00740741	0	0.0592593	0.103704	0.0037037	0	0.0407407	0.151852	0.00740741	0.0481481	0.0407407	0.0333333	0.00740741
ENSP00000155858	0.0216691	0.0681741	0.0290909	0.035341	0.0267785	0.0354784	0.0641105	0.22742	0.0452892	0.0342998	0.0303566	0.125431	0.0194015	0.197496	0.0759633	0.037105	0.0558189	0.0416621	0.0437601	0.0495881	0.0440237	0.0514176	0.0340323	0.049633	0.0571834	0.0429735	0.0505603	0.0486734	0.0447658	0.0385236	0.027518	0.0654351	0.00398922	8.96128e-05	0.000630873	5.54243e-05	0	0	0.0519481	0.0519481	0	0	0.0779221	0.155844	0.025974	0.0779221	0.038961	0.025974	0.0519481
ENSP00000155926	0.020108	0.012246	0.0194068	0.0320316	0.0168169	0.0269762	0.0172371	0.0205236	0.017688	0.0130243	0.0056611	0.011812	0.0219398	0.0279816	0.0245326	0.0305759	0.174418	0.16496	0.117147	0.135904	0.119101	0.127343	0.10237	0.122625	0.0714261	0.115804	0.150045	0.120663	0.181037	0.139182	0.116805	0.218787	0.00222775	3.52802e-05	0.00085441	3.1537e-05	0	0.0232558	0.0930233	0.0697674	0	0	0.0232558	0.0465116	0	0.0232558	0.0232558	0.0232558	0.0697674
ENSP00000156084	0.308787	0.0505963	0.230823	0.0051574	0.00888046	0.126681	0.0388731	0.0887466	0.476445	0.0177013	0.0506596	0.170732	0.11926	0.173928	0.321009	0.90024	0.186031	0.194581	0.193542	0.204154	0.182819	0.20587	0.199352	0.200055	0.154867	0.188812	0.205008	0.194304	0.166502	0.173105	0.208578	0.231362	0.00538804	0.000114264	0.00333016	6.1255e-05	0.0192308	0	0.0576923	0.125	0	0	0.00961538	0.0384615	0	0.0288462	0.0288462	0.00961538	0
ENSP00000156109	0.88297	0.961911	0.962203	0.973064	0.865967	0.939215	0.966984	0.928796	0.999685	0.964046	0.925837	0.89136	0.377478	0.981919	0.764867	0.956318	0.563479	0.633748	0.604994	0.599465	0.576524	0.556201	0.575169	0.569994	0.509773	0.533328	0.606354	0.506305	0.555643	0.551602	0.588257	0.573616	0.00284945	7.89815e-05	0.00176601	3.58344e-05	0.0181818	0	0.0727273	0.0363636	0	0	0.0181818	0.0363636	0	0.0363636	0	0.0545455	0.0363636
ENSP00000156471	0.999359	0.999259	0.991088	0.985003	0.993678	0.999812	0.989288	0.989663	1	0.951115	0.984395	0.993967	0.999883	0.999813	0.976925	1	0.662132	0.710344	0.703012	0.663459	0.642298	0.676572	0.67442	0.636493	0.589081	0.621141	0.685621	0.610315	0.635632	0.638471	0.679323	0.672941	0.00942907	0.00011615	0.00832812	8.01933e-05	0.00549451	0	0.0934066	0.137363	0	0	0	0.0164835	0	0.00549451	0.00549451	0.00549451	0.0164835
ENSP00000156626	0.0541198	0.119721	0.0262453	0.0390794	0.0315496	0.0817008	0.0640793	0.0574976	0.0546864	0.021286	0.0290262	0.0192592	0.0467155	0.0883678	0.00557579	0.0995823	0.0560309	0.0488777	0.0601764	0.0511045	0.0452086	0.0544195	0.0542238	0.0662157	0.0399953	0.0477928	0.0500137	0.0433591	0.0557802	0.0341798	0.0547945	0.0847738	0.00279764	3.7543e-05	0.000395076	4.25012e-05	0	0	0.037037	0.0925926	0	0	0.037037	0.148148	0	0.037037	0.037037	0.0555556	0.0185185
ENSP00000157600	0.0113855	0.00620861	0.00443098	0.00364536	0.00921547	0.0161245	0.00503506	0.00125336	0.013723	0.00836483	0.00384392	0.0067912	0.00427045	0.00976669	0.00396502	0.0132418	0.158038	0.159935	0.153209	0.174274	0.152405	0.136551	0.132724	0.187514	0.143379	0.148474	0.150744	0.142438	0.126843	0.121509	0.136234	0.163558	0.00217594	3.46334e-05	0.000565299	3.17516e-05	0	0	0.142857	0.047619	0	0	0.047619	0	0	0.047619	0.047619	0.047619	0
ENSP00000157812	1	0.999986	0.999994	0.980364	1	1	0.999469	0.982625	0.996996	0.991793	0.997853	0.974078	1	0.999993	0.993293	1	0.545788	0.572845	0.567222	0.560969	0.553688	0.555574	0.556186	0.533965	0.467164	0.526369	0.574745	0.517544	0.522936	0.521873	0.557464	0.55035	0.0173039	0.000267399	0.024658	0.000133855	0.011976	0.0269461	0.0658683	0.152695	0	0	0.0269461	0.0149701	0.0209581	0.0149701	0.0239521	0.0269461	0.0209581
ENSP00000158166	0.0178977	0.00522607	0.00772571	0.0138141	0.0225327	0.0155953	0.0071953	0.00745858	0.0233029	0.0149539	0.0107424	0.00366633	0.0222231	0.0758654	0.00699494	0.0106811	0.0665406	0.0902732	0.0796688	0.0789904	0.0638743	0.116931	0.088108	0.0827096	0.0320919	0.0474933	0.0975663	0.0571096	0.060787	0.0599375	0.0573205	0.11103	0.00207232	9.60806e-06	0.000986631	2.64741e-05	0	0.025	0.125	0.075	0	0	0.025	0.025	0	0	0.05	0.05	0.025
ENSP00000158762	0.0184773	0.00916736	0.00989529	0.0138813	0.00764537	0.0334407	0.0202891	0.0168861	0.0374143	0.0141184	0.0165132	0.017385	0.00903999	0.0136401	0.0598858	0.0303649	0.107142	0.145927	0.114808	0.159473	0.120866	0.128473	0.121094	0.124253	0.0803234	0.0919712	0.119399	0.120643	0.105733	0.0847669	0.108314	0.148331	0.00326391	7.21675e-05	0.00122321	4.34849e-05	0	0.015873	0.0793651	0.0952381	0	0	0.047619	0.047619	0.015873	0.047619	0.047619	0.031746	0
ENSP00000158771	0.567391	0.0334878	0.33627	0.855689	0.0782891	0.341762	0.0567228	0.233211	0.0439884	0.0993304	0.962774	0.334734	0.335266	0.0982702	0.141728	0.231785	0.195646	0.216729	0.248045	0.23324	0.230449	0.224397	0.190387	0.184683	0.1324	0.172365	0.225617	0.174325	0.171516	0.18045	0.197135	0.218471	0.00652782	8.01841e-05	0.00316714	6.91633e-05	0.0238095	0.00793651	0.047619	0.103175	0	0	0	0.015873	0.00793651	0.00793651	0.031746	0.0396825	0.031746
ENSP00000159060	0.0101649	0.00808727	0.00752712	0.0111253	0.0135506	0.0185269	0.00827646	0.0151053	0.0263677	0.00565597	0.0317595	0.0129982	0.00456777	0.0228734	0.00211251	0.0175639	0.0934335	0.0902749	0.0911955	0.0846793	0.089204	0.0949524	0.0847777	0.112053	0.089917	0.0922599	0.092346	0.0766998	0.0946521	0.0828993	0.070163	0.142676	0.00248679	2.06714e-05	0.00126399	3.23445e-05	0	0.0208333	0.104167	0.104167	0	0	0.125	0.229167	0.104167	0.0416667	0.0625	0.0625	0.0208333
ENSP00000159087	0.123079	0.0380817	0.189109	0.0321105	0.0476252	0.103208	0.0465005	0.0096177	0.0353303	0.0316301	0.0552369	0.0154352	0.114439	0.0675874	0.0572916	0.0326574	0.186784	0.140528	0.153232	0.194428	0.187995	0.166724	0.16562	0.162386	0.115239	0.140108	0.162291	0.129406	0.13956	0.124159	0.154726	0.184717	0.00119159	1.26717e-05	0.000243267	2.12139e-05	0	0	0.217391	0.0434783	0	0	0	0.0869565	0	0.0434783	0	0.0434783	0
ENSP00000159111	0.0410042	0.0323976	0.0825813	0.0927254	0.057439	0.098505	0.0135898	0.0225223	0.0257145	0.0388353	0.0514777	0.106711	0.0312403	0.0565867	0.0593078	0.0837505	0.297255	0.327552	0.328799	0.324699	0.278523	0.312728	0.334632	0.28419	0.208713	0.254046	0.317352	0.296875	0.278872	0.264429	0.330844	0.357941	0.00683867	4.61427e-05	0.00913536	5.81899e-05	0.0530303	0.0227273	0.0681818	0.0454545	0.00757576	0	0.0454545	0.030303	0.00757576	0	0.0606061	0	0.0227273
ENSP00000160262	0.0480537	0.0129755	0.0347837	0.0125842	0.0504554	0.0351395	0.0241588	0.0651085	0.0378489	0.015875	0.0121458	0.0482564	0.0141103	0.014684	0.00172584	0.019079	0.0575952	0.048967	0.0484732	0.0581263	0.0490326	0.0521727	0.0406026	0.0547179	0.0396297	0.0420517	0.0451599	0.0546239	0.0515808	0.0397054	0.0558171	0.0838882	0.00352295	5.09167e-06	0.00381575	3.50144e-05	0.0147059	0.0441176	0.0147059	0.117647	0	0	0.308824	0.0441176	0.147059	0	0.117647	0.0147059	0.0294118
ENSP00000160373	0.0126969	0.0114482	0.0119071	0.0772819	0.0093626	0.0194527	0.0130441	0.00757579	0.0173054	0.0173924	0.0107639	0.0728193	0.032311	0.0186795	0.0240897	0.0159205	0.244488	0.270949	0.27131	0.266077	0.231082	0.256951	0.258334	0.254718	0.196736	0.23066	0.259599	0.223157	0.235604	0.245956	0.265938	0.281545	0.00476635	0.000111993	0.00230991	5.4911e-05	0.0217391	0.0108696	0.0869565	0.0869565	0	0	0.0108696	0.076087	0.0217391	0.0326087	0.0326087	0.0652174	0.0108696
ENSP00000160382	0.0355163	0.00801854	0.0188164	0.00408363	0.0140138	0.0276985	0.00552555	0.0134402	0.0221223	0.0302088	0.0377267	0.017506	0.0171792	0.0609703	0.0334294	0.0153306	0.216873	0.211798	0.222417	0.227118	0.193631	0.220782	0.226353	0.192251	0.149538	0.180879	0.230082	0.184594	0.192557	0.191452	0.230546	0.262622	0.0116568	0.000323675	0.00709882	0.000109054	0.0222222	0.0222222	0.0444444	0.0355556	0.00444444	0	0.0355556	0.0844444	0.00888889	0.00888889	0.0222222	0.0355556	0.04
ENSP00000160827	0.100945	0.141333	0.681959	0.382159	0.271854	0.22233	0.101655	0.162921	0.168473	0.032306	0.130833	0.100184	0.176254	0.110837	0.201924	0.404701	0.422028	0.446918	0.455437	0.431715	0.412502	0.423952	0.423534	0.41006	0.329987	0.397459	0.433862	0.398067	0.378944	0.394823	0.435614	0.443694	0.0114496	0.000296552	0.00658782	0.000105784	0.00452489	0.0180995	0.0271493	0.162896	0	0	0.262443	0.040724	0.0361991	0.0135747	0.0769231	0.0180995	0.0361991
ENSP00000161006	0.00946526	0.0196928	0.00511003	0.00829287	0.0219249	0.0176629	0.0066557	0.248768	0.0257953	0.100322	0.0438806	0.0120709	0.0118035	0.0352044	0.028429	0.00630175	0.0737181	0.0713548	0.076107	0.0957193	0.0748938	0.0807076	0.0760106	0.116579	0.0626119	0.0905681	0.0813848	0.0708217	0.0669957	0.0700243	0.0685756	0.0988189	0.00150243	2.21092e-05	0.000195016	2.68242e-05	0	0	0.0344828	0.137931	0	0	0.0344828	0.103448	0	0	0	0	0.0344828
ENSP00000161559	0.0102643	0.0108828	0.00897632	0.00866632	0.0088841	0.0243014	0.00559737	0.012381	0.0165252	0.0299469	0.00966579	0.0127886	0.0170155	0.0150625	0.00929471	0.035751	0.126312	0.147766	0.129651	0.113974	0.147119	0.134083	0.129299	0.116139	0.0899598	0.12327	0.140626	0.112537	0.134136	0.0972996	0.0941819	0.180334	0.00305668	3.94635e-05	0.00285362	3.54388e-05	0.0169492	0.101695	0.0338983	0.169492	0	0	0.20339	0	0.186441	0.0169492	0.135593	0.0338983	0.0169492
ENSP00000161863	0.0328578	0.0466698	0.0341765	0.123742	0.0218218	0.0456736	0.0117068	0.0263132	0.0336198	0.0309327	0.0164415	0.00570116	0.00974685	0.00726511	0.0273632	0.261819	0.581005	0.603376	0.621817	0.559728	0.577898	0.573343	0.602523	0.56065	0.469867	0.53188	0.589127	0.52863	0.526093	0.545253	0.596434	0.597786	0.0134183	0.000198405	0.0129115	0.000108749	0.003861	0	0.0579151	0.123552	0	0	0.003861	0.00772201	0.003861	0	0.015444	0.011583	0.027027
ENSP00000162044	0.0646676	0.0417059	0.157651	0.0210577	0.0442817	0.0655713	0.0492554	0.0795947	0.0470359	0.258516	0.0609601	0.119533	0.0455955	0.200664	0.210493	0.153498	0.200966	0.175246	0.221886	0.198327	0.185196	0.197019	0.161487	0.21906	0.122277	0.136791	0.221204	0.197633	0.154008	0.155228	0.206847	0.221152	0.00139882	2.7725e-05	0.000505792	2.52442e-05	0	0	0.0740741	0.185185	0	0	0	0	0	0.037037	0	0	0
ENSP00000162391	0.0122528	0.0115825	0.0445851	0.0311023	0.0306314	0.0194994	0.0336627	0.105439	0.024325	0.0272198	0.00794601	0.0487852	0.0623614	0.0243742	0.0184676	0.0142071	0.0566196	0.0886583	0.0515695	0.0382128	0.0607039	0.03977	0.048879	0.0815783	0.037701	0.0504011	0.0654201	0.076113	0.0576113	0.0410218	0.0678657	0.0687948	0.000984354	5.2537e-06	0.000248144	1.81139e-05	0	0	0.0526316	0.0526316	0	0	0.0526316	0	0	0.0526316	0	0.0526316	0
ENSP00000162749	0.00622982	0.00204455	0.00471888	0.000431754	0.00690786	0.0179846	0.0047085	0.0193861	0.0219933	0.0104374	0.0078044	0.00398805	0.00197635	0.015703	0.00686147	0.00810422	0.0980144	0.112699	0.12598	0.112602	0.112753	0.10588	0.104492	0.106542	0.0862921	0.0953043	0.12572	0.107927	0.09947	0.0840877	0.109894	0.136606	0.0174075	0.000248524	0.0206815	0.000142773	0.0505952	0.107143	0.0267857	0.151786	0.014881	0	0.151786	0.0178571	0.0625	0.00892857	0.0595238	0.0119048	0.0327381
ENSP00000163416	0.0209543	0.0994511	0.0854495	0.136473	0.0707403	0.187782	0.0786946	0.0582144	0.0293011	0.0974859	0.184214	0.00809141	0.0469707	0.0305262	0.00870723	0.0996329	0.241449	0.326171	0.311656	0.292865	0.338915	0.319504	0.329009	0.25065	0.20097	0.242393	0.343009	0.271507	0.254038	0.257974	0.272116	0.298599	0.00549166	7.93236e-05	0.00103366	6.15967e-05	0	0.00943396	0.122642	0.103774	0	0	0	0.0188679	0.00943396	0.00943396	0.0566038	0.0471698	0
ENSP00000164024	0.0730006	0.0294482	0.0881774	0.0164611	0.0316987	0.216457	0.0425789	0.45326	0.0164191	0.0518973	0.0961951	0.0162052	0.0144984	0.304954	0.286722	0.0840007	0.080055	0.0664171	0.0713861	0.0704173	0.0605818	0.0508157	0.0623538	0.0690544	0.0346233	0.0691478	0.0819674	0.0749376	0.0517391	0.0564038	0.0618642	0.106739	0.00316029	2.86197e-05	0.00126596	3.79792e-05	0	0.0327869	0.0327869	0.0819672	0	0	0.0163934	0.131148	0	0.0327869	0.0327869	0.0491803	0
ENSP00000164133	0.0552494	0.0450262	0.129306	0.39256	0.0505684	0.0510579	0.194269	0.05724	0.0342094	0.140743	0.10934	0.0190175	0.0559396	0.0269063	0.0174162	0.145691	0.180299	0.208909	0.210533	0.203356	0.164781	0.197914	0.181449	0.181041	0.131908	0.162922	0.201014	0.16924	0.171602	0.162065	0.191109	0.221495	0.00885919	0.000135228	0.00724266	8.3821e-05	0	0.0643275	0.0935673	0.0701754	0	0	0.0409357	0.0584795	0.0175439	0.0116959	0.0409357	0.0175439	0.0409357
ENSP00000164139	0.0325311	0.0191526	0.130912	0.141622	0.103633	0.0252406	0.0954462	0.518068	0.0541987	0.171942	0.28358	0.52632	0.112922	0.0869207	0.0828081	0.118769	0.152072	0.165912	0.187437	0.179716	0.158083	0.152753	0.160265	0.152081	0.103846	0.12191	0.197696	0.158546	0.116575	0.104727	0.15717	0.181054	0.00746037	0.000165155	0.00303598	7.46697e-05	0.0416667	0.0138889	0.0833333	0.0833333	0	0	0.0625	0.145833	0.104167	0.152778	0.125	0.118056	0.0138889
ENSP00000164227	0.0202599	0.00243558	0.00636881	0.0150724	0.0178572	0.0224455	0.00148653	0.0063394	0.0106573	0.0384841	0.0142911	0.012036	0.0330106	0.0134354	0.00255344	0.00921491	0.154746	0.164948	0.214444	0.187149	0.14107	0.154664	0.142364	0.159262	0.117775	0.142642	0.219433	0.162493	0.170849	0.128156	0.180498	0.238856	0.00248679	1.51247e-05	0.00329222	2.81813e-05	0.0208333	0.166667	0.0833333	0.229167	0.0416667	0	0.0416667	0	0.0416667	0.0208333	0.0416667	0.0208333	0.0208333
ENSP00000164305	0.0478269	0.037283	0.0589941	0.0104721	0.0889537	0.0288862	0.240944	0.349726	0.018575	0.0590062	0.080547	0.0948649	0.0115408	0.041951	0.0227548	0.0837487	0.177455	0.26559	0.209978	0.214318	0.335989	0.259445	0.240544	0.234389	0.112662	0.194161	0.270195	0.227618	0.204376	0.169573	0.198051	0.214038	0.0032121	0.000138856	0.000308796	5.28266e-05	0	0	0.0806452	0.112903	0	0	0.016129	0	0	0	0	0	0
ENSP00000164640	0.323692	0.156114	0.348683	0.30631	0.376403	0.168282	0.0717685	0.176416	0.431563	0.113943	0.258971	0.0529417	0.10101	0.0435868	0.0850779	0.648555	0.126812	0.148891	0.114942	0.120254	0.125908	0.113512	0.134251	0.132152	0.0751624	0.103023	0.138078	0.123672	0.101088	0.110185	0.104252	0.144694	0.00150243	1.67931e-05	0.000213641	2.78342e-05	0	0	0.103448	0.0344828	0	0	0.0344828	0.137931	0.0344828	0	0.0344828	0.0344828	0
ENSP00000165524	0.024586	0.011439	0.0241051	0.0202963	0.0170927	0.0237822	0.00837014	0.0166751	0.025627	0.00847834	0.0202448	0.0159383	0.0546716	0.0352629	0.0205814	0.0133765	0.0952126	0.0816621	0.0952145	0.0839541	0.091133	0.0877311	0.0752056	0.102693	0.0854118	0.0852927	0.0841071	0.0888355	0.0763454	0.0775584	0.0965001	0.119559	0.00279764	3.22782e-05	0.00104059	3.7232e-05	0.0185185	0	0.037037	0.0185185	0.0185185	0	0.0555556	0.111111	0.0185185	0.0555556	0.0185185	0.0925926	0.037037
ENSP00000166139	0.0172006	0.0127314	0.00563343	0.0925434	0.0233581	0.0390533	0.0154809	0.00344898	0.00529911	0.00731502	0.0131119	0.0030544	0.0363355	0.0236806	0.142172	0.0253423	0.0918901	0.105817	0.0912619	0.0983173	0.086121	0.0778418	0.0699562	0.0722306	0.0749268	0.0799574	0.111782	0.0707749	0.0729359	0.0771731	0.0885073	0.120269	0.00181328	1.36012e-05	0.000840281	2.64418e-05	0	0.0285714	0.0285714	0.142857	0	0	0.0857143	0.114286	0.0285714	0	0	0	0
ENSP00000166244	0.0117439	0.0244964	0.0196371	0.00115035	0.0414451	0.0140688	0.0037548	0.00521118	0.029415	0.00795808	0.0270718	0.0226862	0.0474796	0.0258445	0.0575703	0.0293276	0.0631137	0.0722343	0.0566874	0.0740026	0.0905681	0.0672553	0.0734715	0.0723445	0.0540371	0.0682651	0.0638275	0.0652994	0.0576435	0.0591303	0.067761	0.0909522	0.00243498	9.46317e-06	0.0010766	2.99446e-05	0.0212766	0.106383	0.0425532	0.0638298	0	0	0.0638298	0.0425532	0	0.0212766	0.0851064	0.0425532	0
ENSP00000166345	0.116935	0.246636	0.818132	0.604439	0.278578	0.0875724	0.73978	0.0755011	0.112145	0.0920163	0.0966278	0.0227027	0.0880645	0.0893975	0.169284	0.309281	0.456116	0.495898	0.475583	0.450064	0.454107	0.458104	0.471054	0.436937	0.327852	0.412842	0.47795	0.412436	0.411443	0.411786	0.470404	0.468562	0.014299	0.000310935	0.0112252	0.000117711	0.0108696	0.0217391	0.0326087	0.163043	0	0	0.253623	0.0289855	0.0362319	0.0144928	0.0615942	0.00724638	0.0217391
ENSP00000167106	0.0255064	0.018876	0.0229415	0.0370243	0.0152648	0.0321028	0.0166792	0.00396382	0.00891492	0.00823443	0.0124472	0.0152329	0.00957088	0.0492404	0.00531542	0.0278211	0.141561	0.135673	0.183457	0.183513	0.137586	0.155167	0.17925	0.156803	0.109358	0.120568	0.190727	0.144236	0.132202	0.121185	0.145803	0.19151	0.00155424	7.07684e-06	0.000835585	2.27534e-05	0.0333333	0.166667	0.0333333	0.2	0	0	0.0666667	0.1	0.1	0	0	0.0333333	0
ENSP00000167586	0.0921955	0.0132815	0.056286	0.267906	0.0581983	0.0562361	0.0660119	0.0176131	0.0461676	0.0372397	0.0330617	0.0165118	0.0245318	0.0390319	0.0251925	0.0370645	0.09671	0.095025	0.0973785	0.108504	0.0935916	0.102396	0.0998931	0.0881618	0.0650523	0.0866341	0.105136	0.0833838	0.0939119	0.0746782	0.0766172	0.121847	0.00756398	0.000338049	0.00780487	8.26856e-05	0.0342466	0.0479452	0.0753425	0.0958904	0.0136986	0	0.0547945	0.116438	0.0479452	0.0136986	0.0616438	0.0547945	0
ENSP00000167588	0.0336436	0.0299316	0.0112602	0.0337758	0.0293435	0.0402684	0.0113802	0.0106275	0.035749	0.0844987	0.0128876	0.00281413	0.00905789	0.010795	0.00509169	0.011762	0.0739126	0.0764854	0.0863237	0.0868436	0.0823429	0.0787581	0.0752277	0.0727034	0.0602382	0.0648506	0.0742524	0.0729721	0.0765696	0.0541564	0.0703638	0.0963744	0.00497358	0.00027003	0.00353878	6.30563e-05	0.03125	0.0625	0.09375	0.0625	0	0	0.0520833	0.197917	0.0520833	0.104167	0.0833333	0.0520833	0.0104167
ENSP00000168148	0.0095679	0.0116781	0.0124371	0.0158416	0.0102556	0.0160454	0.00496418	0.0134557	0.0203968	0.035309	0.00796485	0.00731751	0.010507	0.0142624	0.00521639	0.0169223	0.0468368	0.0480924	0.0589047	0.0563843	0.0600302	0.0549365	0.0527587	0.0462132	0.045927	0.051645	0.052061	0.0508509	0.0403625	0.0549223	0.0437855	0.0894602	0.00409284	4.5625e-05	0.000896304	4.85658e-05	0	0.0379747	0.0632911	0.139241	0	0	0.0379747	0.253165	0	0.151899	0.0126582	0.0632911	0.0126582
ENSP00000168216	0.0112703	0.936308	0.0705778	0.073888	0.0143607	0.0198253	0.0425218	0.0591997	0.0234808	0.016332	0.647918	0.0508685	0.037364	0.0170004	0.932547	0.265937	0.272572	0.331434	0.286979	0.296169	0.284741	0.266606	0.28879	0.264074	0.194229	0.251617	0.284541	0.235251	0.241882	0.234853	0.297786	0.301638	0.00730494	0.000173966	0.0036257	7.21651e-05	0.0212766	0.0212766	0.248227	0.113475	0	0	0.0283688	0.035461	0.0141844	0.198582	0.035461	0.070922	0
ENSP00000168712	0.0894411	0.0285769	0.034231	0.0661027	0.0205643	0.0233046	0.0590041	0.126174	0.0224327	0.0835551	0.0360275	0.0288346	0.020736	0.314199	0.0341771	0.0274224	0.107407	0.112593	0.120972	0.120027	0.119402	0.119756	0.107997	0.109353	0.0845462	0.113403	0.114048	0.101702	0.105032	0.112633	0.11066	0.155997	0.0111387	0.000113225	0.0131288	9.69952e-05	0.0418605	0.148837	0.0697674	0.0930233	0.0139535	0	0.0697674	0.134884	0.0325581	0.00930233	0.0604651	0.027907	0.0418605
ENSP00000169298	0.00770027	0.00653642	0.0111556	0.00224457	0.025657	0.0204992	0.0137808	0.0749077	0.0240129	0.0369713	0.0405881	0.0380313	0.0246168	0.0163856	0.00276641	0.00798349	0.0554555	0.0654661	0.0656051	0.087951	0.0621087	0.0621932	0.0611464	0.0710938	0.0381627	0.0606039	0.0688514	0.0574395	0.0548664	0.0529982	0.0486708	0.0925227	0.00543985	0.00013726	0.000759356	7.21805e-05	0.00952381	0.00952381	0.0571429	0.0857143	0	0	0.0761905	0.142857	0.0285714	0.0666667	0	0.047619	0.0190476
ENSP00000169551	0.00993064	0.0581137	0.0107396	0.00460526	0.0189456	0.0225695	0.0124732	0.00200273	0.00356539	0.00852492	0.00510996	0.00390707	0.0083548	0.0195319	0.00469354	0.0180267	0.379784	0.479392	0.395076	0.428287	0.387713	0.326038	0.389159	0.368567	0.196143	0.31535	0.417792	0.334279	0.328983	0.308525	0.390063	0.332672	0.0045073	3.93965e-05	0.00148627	4.69767e-05	0.0229885	0.0114943	0.149425	0.0229885	0	0	0	0.0114943	0	0.114943	0.0114943	0.0574713	0.045977
ENSP00000170150	0.0255865	0.0100195	0.0249143	0.00959658	0.0348841	0.0199754	0.00996155	0.00752782	0.112806	0.0471428	0.0159617	0.0962759	0.0253435	0.0148326	0.0268519	0.0519227	0.0445928	0.0431176	0.0375962	0.0657577	0.0515578	0.0448131	0.0352037	0.0529585	0.0524204	0.0564802	0.0407661	0.0553147	0.0429374	0.0412838	0.0318784	0.0788555	0.00181328	3.7832e-05	0.000524357	3.00392e-05	0	0	0.0571429	0.171429	0	0	0	0.142857	0.0285714	0	0.0285714	0.0285714	0
ENSP00000170168	0.0285634	0.0616382	0.0916191	0.0501691	0.0615818	0.0705105	0.0873244	0.106327	0.030499	0.0137548	0.015775	0.0110083	0.024279	0.013623	0.0708257	0.0720622	0.339321	0.40244	0.393706	0.341854	0.384358	0.378829	0.392282	0.35383	0.213759	0.337524	0.3874	0.320293	0.345473	0.314383	0.381486	0.359643	0.00269402	6.8207e-05	0.00196219	3.435e-05	0	0	0.0384615	0.134615	0	0	0.0384615	0	0.0384615	0	0.0384615	0	0
ENSP00000170447	0.0428661	0.172021	0.102804	0.00973677	0.0291811	0.0390419	0.03468	0.00844513	0.0221143	0.00909365	0.0463985	0.0309872	0.0363999	0.0675154	0.0545245	0.0401715	0.135887	0.136253	0.139282	0.144945	0.139026	0.131018	0.158833	0.206666	0.0991704	0.108333	0.132863	0.129825	0.127553	0.127021	0.132914	0.184324	0.00176148	1.54715e-05	0.00109498	2.44429e-05	0	0	0.0294118	0.117647	0	0	0	0	0.0294118	0.0588235	0	0.0294118	0.0294118
ENSP00000170564	0.180541	0.536181	0.667997	0.0638761	0.537072	0.737101	0.233807	0.313566	0.0874739	0.0650037	0.819276	0.394401	0.45206	0.32588	0.455703	0.0393579	0.477263	0.48485	0.486663	0.480917	0.454177	0.461583	0.476117	0.460944	0.424731	0.416203	0.487177	0.432598	0.448854	0.455002	0.4674	0.491829	0.00430007	0.000133135	0.00160005	5.29371e-05	0	0	0.060241	0.0963855	0	0	0.0120482	0.0722892	0	0.0120482	0.0240964	0.0120482	0.0120482
ENSP00000171111	0.0174189	1.52239e-05	0.696684	0.00662322	0.0512112	0.0177009	0.299979	0.00181053	0.0169237	0	0.00345873	0	0.00250387	0.00128163	0.0313109	0.00671315	0.19232	0.221696	0.210617	0.203512	0.194057	0.215507	0.209191	0.18539	0.134096	0.172756	0.216186	0.183981	0.176666	0.166575	0.198094	0.232825	0.0156979	0.000576085	0.0166051	0.000141445	0.0594059	0.0693069	0.108911	0.0924092	0.0165017	0	0.049505	0.039604	0.0528053	0.0231023	0.0462046	0.0330033	0.0264026
ENSP00000171757	0.0387934	0.0160442	0.0269034	0.0198784	0.0224872	0.0344372	0.0175005	0.0328394	0.0400373	0.0192564	0.0309876	0.027863	0.0381494	0.0501806	0.0231766	0.144102	0.0391881	0.0349791	0.0568099	0.0300929	0.0401195	0.0441893	0.0340098	0.062799	0.0505189	0.0373013	0.0320695	0.0396114	0.0450168	0.0406776	0.0355794	0.0544257	0.00207232	9.55589e-06	0.000643369	2.78567e-05	0	0.05	0.025	0	0	0	0.375	0.025	0.1	0	0.1	0	0.025
ENSP00000171887	0.0156428	0.00681762	0.00714407	0.0188229	0.0253088	0.0187224	0.00683819	0.00379857	0.0258969	0.0180174	0.106628	0.0294059	0.014919	0.0211498	0.0095009	0.00857203	0.174974	0.239858	0.206862	0.197042	0.204495	0.232977	0.210603	0.18102	0.15902	0.204849	0.194849	0.17523	0.189846	0.178447	0.158129	0.2467	0.00663144	0.000117865	0.0094506	6.30905e-05	0.0703125	0.179688	0.109375	0.101562	0.015625	0	0.0546875	0.0390625	0.0546875	0.0234375	0.109375	0.0703125	0.0078125
ENSP00000172229	0.298191	0.155481	0.169012	0.0587811	0.176006	0.199887	0.1123	0.147569	0.0661263	0.0797473	0.107312	0.167305	0.121506	0.159482	0.0367709	0.30138	0.104272	0.117669	0.11213	0.127708	0.11494	0.105767	0.105846	0.11725	0.0841985	0.105488	0.114589	0.0942626	0.104676	0.0930506	0.103503	0.143937	0.0139364	0.000241938	0.0150411	0.000120518	0.0334572	0.0966543	0.0855019	0.104089	0.00743494	0	0.0557621	0.0929368	0.0408922	0.0446097	0.0520446	0.0557621	0.0185874
ENSP00000173229	0.206093	0.025436	0.0908494	0.180168	0.0334894	0.0672411	0.0225913	0.0196339	0.0412353	0.0452419	0.11252	0.0286589	0.0320846	0.0265132	0.0849153	0.218249	0.0723739	0.0862501	0.06621	0.0692718	0.0751703	0.0858749	0.0581593	0.0748437	0.0702809	0.069024	0.0671218	0.0617497	0.072063	0.0691558	0.0586242	0.116164	0.00854834	0.000141407	0.00453857	8.75932e-05	0.0363636	0.0363636	0.0545455	0.0969697	0	0	0.0848485	0.10303	0.0363636	0.0181818	0.0606061	0.0424242	0.030303
ENSP00000173527	0.00807813	0.0051778	0.00565569	0.103162	0.00857184	0.0297596	0.02113	0.035537	0.00593345	0.0232053	0.00504057	0.0469582	0.000124567	0.0130226	0.00138218	0.0550146	0.20818	0.206474	0.209407	0.211904	0.206405	0.199757	0.18964	0.200713	0.149256	0.173165	0.208454	0.17601	0.193657	0.166076	0.186298	0.213792	0.00373018	6.95331e-05	0.00117536	4.45748e-05	0	0	0.138889	0.0694444	0	0	0.0416667	0.0416667	0.0138889	0.180556	0.0138889	0.0555556	0.0416667
ENSP00000173898	0.0325978	0.00758762	0.00574748	0.0120329	0.00869837	0.0298981	0.00707858	0.0117274	0.0261057	0.0135376	0.0128515	0.00495107	0.0152922	0.0118072	0.00518647	0.0160055	0.431765	0.431952	0.424609	0.420195	0.434995	0.43023	0.4444	0.432065	0.369829	0.36718	0.398993	0.367463	0.425384	0.386125	0.41654	0.425732	0.000362657	1.13229e-06	0.000475312	1.08133e-05	0	0.142857	0	0.142857	0	0	0.142857	0.285714	0	0.142857	0.285714	0.142857	0
ENSP00000174618	0.00755974	0.0955534	0.147133	0.00809223	0.077673	0.0939394	0.0285468	0.0643097	0.0215566	0.0176609	0.159382	0.0149496	0.0829275	0.13903	0.011392	0.0532143	0.213588	0.192701	0.199599	0.192038	0.195504	0.196842	0.187402	0.206036	0.124327	0.172987	0.184708	0.178023	0.166928	0.16963	0.219064	0.212478	0.00248679	2.86993e-05	0.00145944	3.21119e-05	0	0.0208333	0.0208333	0.166667	0.0208333	0	0.0416667	0.145833	0	0.0208333	0	0.0833333	0.0208333
ENSP00000175091	0.0091821	0.00577468	0.0135073	0.0415778	0.00896484	0.0140895	0.0159783	0.00760411	0.00879453	0.00942529	0.0119533	0.00394173	0.0366566	0.0219044	0.000322792	0.0167954	0.196413	0.271393	0.229427	0.235143	0.281286	0.28309	0.274105	0.168056	0.142433	0.200657	0.240917	0.207003	0.24029	0.234713	0.233514	0.228059	0.00212413	2.00135e-05	0.000762055	2.89852e-05	0	0	0.097561	0.170732	0	0	0.0243902	0.0243902	0	0	0	0	0.0243902
ENSP00000175238	0.0290184	0.00621711	0.0273978	0.0469486	0.0300416	0.0217374	0.0108284	0.0191546	0.0743983	0.0156271	0.0048341	0.0176842	0.00698201	0.0252775	0.0178761	0.0813643	0.131979	0.157951	0.135179	0.163727	0.141318	0.148804	0.117165	0.145778	0.118704	0.131048	0.151339	0.130046	0.140635	0.153305	0.144734	0.16029	0.00119159	2.56944e-05	0.000251449	2.43425e-05	0	0	0.0434783	0.130435	0	0	0	0.0434783	0	0.0434783	0	0.0434783	0.0434783
ENSP00000175506	0.369827	0.235951	0.0570844	0.473839	0.205434	0.475241	0.237549	0.0346575	0.500665	0.0473353	0.0293276	0.00979309	0.855117	0.280134	0.129059	0.434825	0.280506	0.280757	0.309604	0.294593	0.31623	0.264626	0.296562	0.264274	0.225421	0.239565	0.310837	0.264339	0.266299	0.234252	0.286508	0.275788	0.00844472	0.000172253	0.00422946	8.33146e-05	0	0.0245399	0.104294	0.141104	0.0184049	0	0.0245399	0.0981595	0.0306748	0.104294	0.0429448	0.0920245	0.00613497
ENSP00000175756	0.237182	0.0115398	0.0183298	0.0232058	0.0495989	0.0171008	0.00815432	0.00508168	0.026933	0.0140244	0.00717174	0.0119075	0.00928701	0.0256947	0.00953743	0.017801	0.152338	0.198261	0.182678	0.175332	0.190445	0.183213	0.176558	0.189402	0.119275	0.188515	0.165388	0.145147	0.148963	0.150205	0.149476	0.191038	0.00202052	1.20597e-05	0.00144341	2.68568e-05	0.025641	0.0769231	0.0512821	0.102564	0	0	0.0769231	0.102564	0.0769231	0.025641	0.102564	0.0769231	0
ENSP00000176183	0.0277143	0.0334449	0.0990054	0.0145667	0.0342807	0.0191532	0.0296864	0.0146434	0.0202576	0.0254596	0.00837472	0.028231	0.0257388	0.0132382	0.0332142	0.0438653	0.0898677	0.0825388	0.0926366	0.0780665	0.0746269	0.0893618	0.0694171	0.0724423	0.0660114	0.0693404	0.0842671	0.0692189	0.0787153	0.0738867	0.0817602	0.1143	0.00580251	0.000128296	0.00203626	6.7029e-05	0	0	0.0535714	0.0625	0	0	0.0267857	0.133929	0	0.0267857	0.00892857	0.0267857	0.0357143
ENSP00000176195	0.0231773	0.0696521	0.120317	0.0344399	0.0306329	0.0451162	0.0459309	0.13181	0.0152564	0.0435657	0.015613	0.0369356	0.264398	0.0121059	0.0536691	0.0483579	0.0552812	0.0556376	0.0644258	0.0615734	0.0535966	0.0674695	0.0497123	0.0607063	0.0525093	0.0575267	0.0614501	0.0630902	0.0619003	0.0487747	0.0460498	0.0848854	0.00580251	5.83032e-05	0.00211517	6.58014e-05	0.00892857	0.00892857	0.0446429	0.0625	0	0	0.0357143	0.160714	0	0.0625	0.00892857	0.0357143	0
ENSP00000176763	0.0247772	0.0337417	0.0725916	0.0390048	0.0183572	0.0276436	0.0386037	0.00358488	0.0269698	0.0386301	0.0147039	0.0150749	0.0275243	0.055786	0.0555516	0.0137964	0.229862	0.22846	0.249124	0.220138	0.231202	0.227407	0.228206	0.216242	0.187082	0.211593	0.237318	0.195885	0.225662	0.207671	0.236532	0.205821	0.00134701	6.28253e-06	0.000499555	2.02277e-05	0.0384615	0	0.115385	0.0769231	0	0	0.0384615	0	0	0.0769231	0.0384615	0.0384615	0
ENSP00000177694	0.03013	0.0434757	0.0743584	0.00485726	0.0315312	0.131863	0.0386979	0.0277119	0.0686296	0.243531	0.0375207	0.040984	0.0249045	0.0230224	0.0338912	0.135187	0.0738203	0.0702355	0.0776696	0.0727609	0.0730344	0.0841381	0.0624533	0.0651647	0.0637686	0.0722951	0.0738404	0.0627274	0.0716703	0.064595	0.0614783	0.110864	0.0148171	0.000114734	0.015378	0.000118131	0.0244755	0.108392	0.0244755	0.108392	0.0174825	0	0.325175	0.020979	0.0804196	0	0.0384615	0	0.041958
ENSP00000177742	0.0930429	0.439345	0.176987	0.806854	0.318978	0.0543719	0.106594	0.128142	0.075063	0.244103	0.775625	0.0135726	0.00351098	0.0763892	0.741633	0.69127	0.258692	0.585551	0.245954	0.33699	0.210057	0.182336	0.219979	0.274504	0.150366	0.234456	0.423397	0.188415	0.159578	0.169773	0.478894	0.339326	0.0083411	4.82825e-05	0.00717117	6.76788e-05	0	0	0.180124	0.0745342	0	0	0	0	0	0.167702	0.00621118	0.0186335	0.00621118
ENSP00000178638	0.102825	0.0622456	0.024757	0.0240164	0.0191097	0.044997	0.0280606	0.0277923	0.0156314	0.0463382	0.0454677	0.0172881	0.0279449	0.075829	0.0762886	0.0462824	0.165085	0.167859	0.142172	0.13692	0.163281	0.160407	0.131806	0.155464	0.13501	0.125156	0.155534	0.122327	0.116418	0.139538	0.1562	0.193154	0.00248679	5.76314e-05	0.00106829	3.42963e-05	0.0833333	0.0625	0.125	0.125	0	0	0.125	0.1875	0.0833333	0.145833	0.145833	0.0208333	0.0208333
ENSP00000178640	0.0232036	0.0124323	0.0195978	0.0321382	0.0291937	0.049439	0.0122432	0.0717227	0.0193208	0.017797	0.032233	0.0171585	0.0124759	0.0145063	0.0119684	0.0750504	0.115579	0.133321	0.157748	0.139249	0.135674	0.137687	0.130199	0.119302	0.0784687	0.102339	0.136305	0.10871	0.118044	0.0846252	0.115247	0.156106	0.00590612	0.000185861	0.00427553	6.46827e-05	0	0.0789474	0.0701754	0.0701754	0.0350877	0	0.00877193	0.0789474	0	0.0263158	0.0263158	0.0175439	0.0175439
ENSP00000179259	0.0101451	0.00525154	0.0113836	0.0336644	0.0148574	0.021082	0.00250798	0.00448721	0.0215739	0.0101094	0.00551704	0.00502222	0.0092444	0.0139855	0.00495403	0.0636694	0.159048	0.19423	0.228331	0.221357	0.160857	0.179667	0.194817	0.143534	0.0858167	0.120253	0.22599	0.154514	0.121364	0.1021	0.210871	0.1771	0.00507719	7.18982e-05	0.00369184	5.23571e-05	0.0714286	0.0510204	0.0816327	0.163265	0.0102041	0	0.112245	0.0714286	0.142857	0.0816327	0.132653	0.132653	0.0510204
ENSP00000180166	0.0490233	0.0205428	0.00612622	0.0125501	0.0200821	0.0160576	0.00939292	0.0186326	0.0169352	0.00914726	0.00600288	0.0093509	0.090211	0.0124433	0.00207935	0.018201	0.114447	0.12444	0.135847	0.140203	0.129835	0.146484	0.117357	0.120051	0.0827911	0.125193	0.12592	0.10651	0.116371	0.116381	0.12078	0.166578	0.00673505	5.09614e-05	0.00827851	6.1566e-05	0.0769231	0.223077	0.123077	0.0769231	0	0	0.0461538	0.115385	0.0538462	0.0153846	0.0923077	0.0384615	0.0461538
ENSP00000180173	0.010966	0.0150017	0.0381388	0.0334563	0.0378086	0.0244968	0.00802229	0.00865913	0.0192911	0.0112228	0.0386712	0.0159895	0.0318432	0.030043	0.0328192	0.117704	0.115695	0.129478	0.154786	0.112876	0.151189	0.149673	0.109043	0.137269	0.0704731	0.116413	0.147935	0.1223	0.120638	0.111937	0.146302	0.166122	0.00424826	8.95387e-05	0.00114738	5.2382e-05	0.0121951	0	0.146341	0.0365854	0	0	0	0.109756	0	0.0609756	0.0365854	0.0365854	0
ENSP00000181383	0.0158102	0.0154105	0.0057451	0.0284792	0.0158371	0.0385689	0.0143809	0.0408508	0.0270216	0.00854711	0.00712838	0.0230401	0.00666031	0.0212748	0.0047157	0.105401	0.0607388	0.062306	0.071246	0.0742542	0.0622248	0.0612386	0.0532041	0.0572677	0.0552249	0.0521309	0.0691175	0.0656755	0.0557225	0.0570131	0.0620013	0.08569	0.00761579	0.0001272	0.00245072	8.06698e-05	0	0.00680272	0.0544218	0.129252	0	0	0.047619	0.22449	0.0204082	0.0748299	0.0204082	0.0544218	0.00680272
ENSP00000181796	0.0186087	0.0200652	0.00675677	0.00192909	0.0118671	0.0251498	0.00952179	0.00921999	0.0263629	0.0103763	0.0061512	0.00931609	0.0132693	0.012007	0.0103728	0.0164578	0.194241	0.254315	0.215499	0.22372	0.216176	0.219812	0.245778	0.203487	0.153306	0.2067	0.204702	0.177706	0.184113	0.195766	0.220621	0.253067	0.0025386	2.26738e-05	0.00150353	3.04228e-05	0.0204082	0	0.0408163	0.0408163	0	0	0	0.0612245	0	0.0612245	0	0.0204082	0.0204082
ENSP00000181839	0.0122718	0.0228055	0.0720247	0.082243	0.151253	0.00488763	0.159773	0.00134489	0.0198681	0.00491535	0.00354	0.0905948	0.0573549	0.0554367	0.0351686	0.00693001	0.408508	0.439725	0.41568	0.42223	0.389956	0.40352	0.432249	0.402946	0.301963	0.360031	0.422466	0.393129	0.393644	0.353053	0.408085	0.424038	0.0064242	9.88314e-05	0.00479179	6.22807e-05	0.016129	0.0241935	0.0483871	0.0564516	0	0	0.0241935	0.0403226	0.016129	0.00806452	0.00806452	0.0241935	0.0322581
ENSP00000182290	0.0347568	0.0520883	0.0317119	0.0331231	0.041152	0.0571008	0.0303164	0.00643938	0.0528276	0.0335182	0.014819	0.0190595	0.166045	0.0279392	0.00886042	0.0488983	0.0563131	0.0481561	0.0526045	0.0507542	0.0539162	0.0493381	0.0404288	0.0794862	0.0411742	0.0457226	0.0658378	0.0625128	0.0638532	0.0522189	0.0608777	0.0792185	0.00279764	7.02842e-05	0.00101778	4.11517e-05	0	0.0185185	0.037037	0.0185185	0	0	0.166667	0.0555556	0.0925926	0.0185185	0.037037	0.0185185	0.0185185
ENSP00000182527	0.0162785	0.0290549	0.0147949	0.0255703	0.0309211	0.127435	0.0230402	0.00550559	0.0199121	0.0111875	0.00770845	0.0119936	0.0273625	0.00869906	0.00597938	0.0483679	0.203524	0.212324	0.240351	0.268046	0.29745	0.252544	0.235547	0.229383	0.183168	0.211338	0.258119	0.211508	0.251097	0.235384	0.234086	0.223082	0.00238317	3.76672e-05	0.000662609	3.36788e-05	0.0217391	0.0217391	0	0.0434783	0	0	0.0434783	0.0434783	0	0.0217391	0	0.0434783	0
ENSP00000183605	0.0255427	0.0286556	0.0587964	0.0916545	0.0388566	0.0290403	0.0290212	0.0979078	0.0514506	0.0383508	0.024651	0.0243193	0.0195628	0.227946	0.00544663	0.0429619	0.0527044	0.0681152	0.0537337	0.0798478	0.0684063	0.088114	0.0672535	0.075663	0.0473233	0.0433027	0.0641848	0.0599301	0.0677262	0.0746772	0.0843746	0.107612	0.00202052	1.91127e-05	0.000578662	2.93223e-05	0.025641	0	0.128205	0	0	0	0	0.205128	0	0.0769231	0	0.128205	0.025641
ENSP00000184183	0.0335109	0.135495	0.0761382	0.627672	0.10868	0.0248836	0.0986251	0.0101565	0.0361143	0.328474	0.0380456	0.00626454	0.0560363	0.0223185	0.0767593	0.111945	0.0682766	0.0854472	0.0746635	0.0637244	0.076968	0.0807134	0.0852344	0.114288	0.0741318	0.0789188	0.0778195	0.0885084	0.0649115	0.0723729	0.0704789	0.132113	0.00300487	0.000228452	0.000440517	5.63517e-05	0.0172414	0	0.103448	0	0	0	0.0172414	0.0689655	0	0.0517241	0	0.0344828	0
ENSP00000184266	0.348526	0.811553	0.367733	0.0853411	0.308326	0.0794813	0.0521468	0.412386	0.037988	0.0932916	0.181306	0.198199	0.0537849	0.146172	0.0707869	0.132518	0.257384	0.496731	0.206107	0.266225	0.245182	0.153365	0.207607	0.203044	0.133642	0.204137	0.209637	0.153696	0.142474	0.117696	0.197579	0.204522	0.00673505	3.54134e-05	0.00256343	6.07339e-05	0	0.0153846	0.238462	0.0153846	0	0	0.0153846	0	0.0153846	0.538462	0.0230769	0.0538462	0.0153846
ENSP00000184956	0.219392	0.473258	0.644172	0.106402	0.255256	0.232479	0.234968	0.115075	0.0516324	0.0652722	0.713207	0.0195486	0.319197	0.0472039	0.240285	0.756711	0.462211	0.481948	0.48295	0.44201	0.436647	0.453936	0.475951	0.45043	0.420422	0.42052	0.470835	0.397871	0.412045	0.426564	0.454864	0.477805	0.00466273	9.42258e-05	0.00293745	5.04381e-05	0.0222222	0.0555556	0.122222	0.0666667	0	0	0.0333333	0.0222222	0.0111111	0.0111111	0.0111111	0.0333333	0.0333333
ENSP00000185150	0.0666848	0.0304082	0.00653192	0.0138027	0.0129623	0.0265833	0.0840457	0.0483928	0.0152631	0.0150515	0.0794972	0.110356	0.187393	0.0183281	0.0553699	0.0239309	0.167048	0.191898	0.195903	0.207219	0.193147	0.190815	0.164143	0.160208	0.104276	0.151695	0.198504	0.146386	0.143574	0.14212	0.155631	0.181541	0.00823749	0.00028026	0.00361902	9.09837e-05	0.0251572	0	0.0251572	0.125786	0	0	0.0125786	0.0314465	0.0188679	0.0251572	0.0251572	0.0251572	0.0377358
ENSP00000185206	0.0115509	0.00773002	0.0118801	0.0146571	0.0104311	0.0266497	0.00408452	0.0075577	0.0233767	0.00914663	0.00805423	0.0258258	0.0270564	0.0830762	0.0432519	0.00867455	0.0767593	0.0695154	0.0778755	0.0945873	0.0762049	0.0723213	0.077497	0.0740581	0.0552509	0.0655173	0.0696214	0.0635081	0.0546578	0.0538701	0.0747235	0.0955151	0.00455911	7.8536e-05	0.0010813	5.57378e-05	0.0113636	0.0113636	0.102273	0.0795455	0	0	0.0681818	0.181818	0	0.0795455	0.0227273	0.102273	0.0795455
ENSP00000186436	0.0183391	0.100646	0.0321324	0.464002	0.02281	0.0480042	0.00588246	0.0250411	0.024805	0.0589711	0.188357	0.0295899	0.0392702	0.0315975	0.0048371	0.0277841	0.156725	0.138665	0.155042	0.150917	0.193158	0.140973	0.157312	0.171261	0.112195	0.129722	0.171071	0.147454	0.139924	0.129796	0.160776	0.186182	0.00113978	1.31505e-05	0.000185821	2.20395e-05	0	0	0.0909091	0.0454545	0	0	0.0454545	0	0	0	0.0454545	0	0
ENSP00000187762	0.0370281	0.0657522	0.0427796	0.070014	0.0191357	0.0601521	0.0234723	0.181246	0.0271141	0.0275797	0.0173041	0.0206333	0.0212427	0.0798338	0.124442	0.115153	0.0666296	0.065486	0.071127	0.0653116	0.0674891	0.0653072	0.0689672	0.0625615	0.0448335	0.0587514	0.0689649	0.0752016	0.0610586	0.0484606	0.0713623	0.0769149	0.00310849	9.06889e-05	0.000395838	4.59455e-05	0.0166667	0	0.0166667	0.0666667	0	0	0	0.05	0	0.05	0.0333333	0.05	0.0166667
ENSP00000188312	0.538697	0.876106	0.971543	0.716377	0.0658622	0.969988	0.904341	0.198975	0.407945	0.451446	0.873131	0.768284	0.829388	0.705223	0.965235	0.955856	0.425722	0.436275	0.435908	0.446764	0.376657	0.404882	0.453611	0.407069	0.31863	0.367118	0.401328	0.385387	0.402881	0.370934	0.44365	0.48311	0.005129	7.21793e-05	0.00446287	4.87449e-05	0.010101	0	0.0707071	0.0707071	0.010101	0	0.0505051	0.030303	0.020202	0.040404	0.010101	0.010101	0.020202
ENSP00000188790	0.043074	0.0318615	0.0183373	0.00746305	0.0259935	0.0777837	0.0197569	0.0551679	0.0432955	0.0137302	0.0147861	0.00803302	0.0102707	0.0262707	0.00739452	0.0773863	0.0377482	0.0504771	0.049349	0.0863371	0.0516564	0.0578033	0.0415529	0.0503067	0.0364955	0.031771	0.057859	0.0498256	0.0391308	0.0344116	0.0396992	0.0661365	0.00279764	1.06397e-05	0.00175861	3.24278e-05	0	0.037037	0.111111	0.203704	0	0	0.0740741	0.148148	0.166667	0.0740741	0.0185185	0.037037	0.0185185
ENSP00000190165	0.00669129	0.00292645	0.0109215	0.00104053	0.00920338	0.0178167	0.00538244	0.002042	0.0100137	0.0121351	0.00236277	0.00453886	0.0263129	0.00646665	0.00606365	0.00710821	0.12981	0.112573	0.139503	0.151273	0.111051	0.0986211	0.11853	0.126794	0.0748318	0.0960716	0.104307	0.123726	0.0937149	0.11533	0.147527	0.144663	0.00155424	1.35907e-05	0.000427993	2.47268e-05	0	0	0.0333333	0.0666667	0	0	0.0666667	0.0666667	0.0666667	0.0333333	0.0333333	0.0666667	0
ENSP00000192314	0.0331153	0.0275732	0.0544114	0.0451943	0.022787	0.0774715	0.0171962	0.0178991	0.0271066	0.0217811	0.0450463	0.0172243	0.0591003	0.0267172	0.0423647	0.0632541	0.125122	0.111124	0.142557	0.120193	0.107631	0.0979621	0.120142	0.0672785	0.100462	0.110199	0.120942	0.163114	0.12953	0.0950904	0.0905562	0.0843618	0.000725313	4.03975e-06	6.02572e-05	1.77723e-05	0	0	0.142857	0	0	0	0	0.214286	0	0.0714286	0	0	0
ENSP00000192788	0.0844994	0.15403	0.0418654	0.240772	0.164884	0.268625	0.0341158	0.0922798	0.033546	0.0945856	0.0281956	0.014062	0.172744	0.058554	0.0759463	0.0582152	0.162743	0.146436	0.149809	0.154357	0.153847	0.16359	0.139539	0.173244	0.124003	0.131176	0.14104	0.140743	0.127341	0.132691	0.15786	0.148079	0.00233136	3.14565e-05	0.000421177	3.37771e-05	0	0	0.0888889	0.0888889	0	0	0.0222222	0.0888889	0	0.0444444	0	0.0888889	0.0222222
ENSP00000193322	0.0228026	0.0285505	0.0147782	0.00493462	0.0128919	0.0157831	0.00675782	0.00287896	0.0184234	0.0130257	0.00370302	0.0081582	0.00291846	0.00803733	0.0119764	0.0102088	0.123438	0.158067	0.144495	0.15182	0.158283	0.151605	0.140112	0.151689	0.0888543	0.12838	0.155039	0.118318	0.132139	0.146544	0.141988	0.142861	0.00259041	4.62785e-05	0.00056772	3.62985e-05	0	0.02	0.1	0.06	0	0	0.04	0.12	0	0.08	0.02	0.08	0
ENSP00000193391	0.0367615	0.00926431	0.0188668	0.0179097	0.0331203	0.0228203	0.0181491	0.0155908	0.0259418	0.0155703	0.0102401	0.0260478	0.0112339	0.0266299	0.0214751	0.0611104	0.123448	0.12324	0.133887	0.127066	0.130887	0.123798	0.116263	0.125576	0.130258	0.129102	0.12707	0.119242	0.123749	0.107471	0.127482	0.157544	0.00435188	7.68388e-05	0.000640456	5.42167e-05	0.0119048	0.0119048	0.0714286	0.0238095	0	0	0.0357143	0.0952381	0	0.0357143	0.0238095	0	0.0238095
ENSP00000194130	0.0132704	0.00456266	0.00434101	0.0294101	0.00710338	0.0235155	0.00492349	0.00120103	0.0258521	0.008397	0.00378566	0.0016079	0.0365714	0.0150529	0.00139047	0.026833	0.0981819	0.0725161	0.110739	0.0729463	0.106222	0.0747488	0.0739576	0.0946327	0.0754093	0.0673081	0.0949164	0.0764437	0.0721522	0.0627795	0.0791428	0.101351	0.00274583	6.35244e-05	0.000278262	4.26059e-05	0.0188679	0	0.150943	0.0943396	0	0	0.0377358	0.358491	0	0.339623	0.0566038	0.245283	0.0754717
ENSP00000194152	0.0415794	0.00648261	0.032808	0.0305538	0.0970889	0.0607981	0.0472465	0.0332697	0.132038	0.0150702	0.025599	0.0114284	0.0383332	0.0284144	0.00963076	0.0802921	0.0444386	0.0386668	0.0447856	0.033234	0.0507388	0.0542932	0.0417526	0.0492674	0.108704	0.062082	0.0533415	0.0555137	0.0309589	0.0708063	0.0328583	0.101348	0.000310849	1.34318e-06	8.89591e-06	1.31188e-05	0	0	0	0.166667	0	0	0	0	0	0	0	0	0
ENSP00000194155	0.0817885	0.0555766	0.0859674	0.0662352	0.13292	0.150235	0.18919	0.0597981	0.0700663	0.128526	0.115767	0.0340475	0.0249239	0.0925137	0.0861165	0.41097	0.0903865	0.02089	0.0990089	0.172471	0.122799	0.0733096	0.0717998	0.195502	0.0640957	0.0620817	0.0474609	0.0504432	0.0586753	0.0226697	0.042091	0.0795789	5.18081e-05	0	1.5818e-06	9.16732e-06	0	0	0	0	0	0	0	0	0	0	0	0	0
ENSP00000194214	0.0158929	0.00587655	0.00341001	0.0172298	0.00429957	0.0172538	0.00797151	0.00276744	0.0148529	0.0225801	0.01213	0.00197326	0.000331258	0.0139505	0.00411902	0.0105777	0.22762	0.22482	0.241741	0.244067	0.21484	0.225883	0.224708	0.225839	0.204992	0.212006	0.231253	0.209401	0.201791	0.196646	0.238499	0.250262	0.00455911	4.72732e-05	0.00131819	5.18181e-05	0.0113636	0	0.0568182	0.102273	0	0	0.0227273	0.0340909	0	0.0113636	0.0340909	0.0113636	0.0340909
ENSP00000194530	0.0781471	0.17986	0.141014	0.129232	0.164564	0.244638	0.264659	0.106756	0.0384405	0.26072	0.0897062	0.024205	0.0336572	0.0539706	0.20794	0.266043	0.180279	0.222931	0.193895	0.206803	0.191018	0.225768	0.202923	0.165428	0.124515	0.156662	0.199205	0.177685	0.163256	0.1485	0.205308	0.243617	0.00316029	4.77231e-05	0.00148003	3.88607e-05	0.0163934	0.0327869	0.131148	0.0491803	0	0	0	0	0.0163934	0	0.0491803	0	0
ENSP00000196061	0.00800585	0.0254064	0.0463459	0.0162897	0.0143369	0.0345934	0.00566039	0.0174074	0.0176918	0.0110268	0.0232918	0.00647305	0.00461199	0.00930022	0.00564029	0.0146135	0.0816151	0.0862094	0.0925539	0.102337	0.0817307	0.0856074	0.0800371	0.0997173	0.054677	0.0725464	0.0947388	0.0866616	0.0896115	0.0797351	0.0900484	0.111356	0.00714952	0.000117427	0.00244536	7.389e-05	0.0144928	0	0.0362319	0.137681	0	0	0.0942029	0.0797101	0.123188	0.0217391	0.0217391	0.00724638	0.0434783
ENSP00000196371	0.00854141	0.00235132	0.00367825	0.0145344	0.00910836	0.0153458	0.00969979	0.0194813	0.0147801	0.00789509	0.0125689	0.0114393	0.00904974	0.0360023	0.005706	0.0282264	0.151317	0.21003	0.168316	0.158885	0.163236	0.147071	0.147403	0.151987	0.116327	0.128654	0.166701	0.135557	0.114208	0.104715	0.14269	0.16771	0.00538804	6.88031e-05	0.00154065	5.81706e-05	0.00961538	0.00961538	0.326923	0.0769231	0	0	0	0.0961538	0	0.355769	0.00961538	0.134615	0.0288462
ENSP00000196489	0.0158635	0.00464374	0.0211508	0.0051801	0.0431257	0.0430333	0.0244592	0.0324401	0.0284847	0.0110613	0.0349954	0.0509692	0.0264267	0.0237708	0.0173955	0.0531855	0.0946251	0.130923	0.139509	0.122229	0.131118	0.138017	0.0869044	0.15243	0.0446758	0.102491	0.139436	0.10943	0.123741	0.0946507	0.0877139	0.16283	0.000569889	4.58816e-06	5.37883e-05	1.6238e-05	0	0	0	0	0	0	0	0	0	0.0909091	0	0	0
ENSP00000197268	0.0120679	0.0405277	0.140705	0.0867767	0.021487	0.0438734	0.026572	0.0299225	0.0328017	0.04463	0.0170606	0.0911453	0.0437164	0.021232	0.232034	0.0329439	0.133376	0.190136	0.176628	0.171402	0.125866	0.142393	0.150445	0.170988	0.128309	0.137601	0.199487	0.179265	0.114191	0.115811	0.181838	0.192885	0.00139882	2.16031e-05	0.000137722	2.9171e-05	0	0	0.185185	0.111111	0	0	0.037037	0.111111	0	0	0.037037	0.0740741	0
ENSP00000198536	0.158528	0.146192	0.179827	0.227629	0.0469206	0.0330412	0.060299	0.314002	0.025754	0.0598707	0.176599	0.297873	0.20452	0.0449131	0.125218	0.0549291	0.0805341	0.0686556	0.0653164	0.0660183	0.054226	0.0646699	0.0623585	0.074814	0.0456452	0.058528	0.054245	0.0532901	0.0564386	0.0599811	0.0511728	0.0814051	0.0025386	5.70543e-05	0.000578819	3.80394e-05	0	0.0204082	0	0.0612245	0	0	0.265306	0.0816327	0.142857	0	0.0204082	0	0.0612245
ENSP00000198767	1	1	1	1	1	1	1	1	1	1	1	1	1	1	1	1	0.593915	0.621654	0.602745	0.582941	0.587616	0.570809	0.599014	0.568357	0.451833	0.576036	0.619537	0.535667	0.546222	0.526269	0.607141	0.586351	0.00580251	4.88623e-05	0.00666369	5.05407e-05	0.0178571	0.0446429	0.0803571	0.125	0	0	0.00892857	0.00892857	0	0.0267857	0.0178571	0	0.0178571
ENSP00000198801	0.0698163	0.0225792	0.0454619	0.00442091	0.0540506	0.034278	0.0297746	0.00529553	0.0432772	0.029323	0.00706567	0.0315839	0.0136614	0.0312758	0.0035189	0.0437106	0.0482393	0.0420605	0.0583403	0.0800954	0.0675007	0.0648674	0.0359351	0.0593929	0.0391915	0.0415179	0.065344	0.0439128	0.0656324	0.0450213	0.059578	0.0665096	0.00388561	4.84595e-05	0.000596315	4.80313e-05	0	0	0.0533333	0.0533333	0	0	0.0133333	0.186667	0	0.0666667	0.0266667	0.0666667	0.0533333
ENSP00000199280	0.0488561	0.00361166	0.0862965	0.0535636	0.051154	0.0679003	0.0610242	0.078054	0.136811	0.0890346	0.0342526	0.372897	0.0253581	0.0456801	0.0450462	0.28818	0.0921063	0.0978449	0.104704	0.112219	0.104984	0.118634	0.0758466	0.0860185	0.0861703	0.0945275	0.106086	0.0722581	0.0849617	0.096405	0.103415	0.131875	0.0064242	0.000197067	0.00364059	7.1442e-05	0.016129	0	0.16129	0.0725806	0	0	0.0241935	0.346774	0.0241935	0.169355	0.0483871	0.0967742	0.0483871
ENSP00000199320	0.990829	0.953124	0.96543	0.908684	0.977729	0.942791	0.936787	0.988125	0.649422	0.915695	0.976721	0.860926	0.959158	0.885974	0.969066	0.93057	0.668124	0.719294	0.698243	0.667484	0.670117	0.638989	0.691609	0.645139	0.489695	0.642415	0.707711	0.618121	0.601145	0.608672	0.714994	0.675256	0.0158015	0.000160321	0.0243955	0.000113673	0.00327869	0	0.0557377	0.157377	0	0	0.00327869	0.00327869	0.0131148	0.00983607	0.0262295	0.00327869	0.0196721
ENSP00000199389	0.00836982	0.0110627	0.01542	0.00723252	0.0107267	0.0197947	0.0119488	0.0434234	0.0178667	0.013958	0.00912746	0.00874911	0.0119365	0.0205763	0.0025067	0.0342052	0.432839	0.480928	0.478571	0.464811	0.456234	0.437653	0.440852	0.427562	0.390461	0.425385	0.483029	0.402353	0.431768	0.433443	0.472769	0.477166	0.00518081	9.40999e-05	0.00532571	5.25134e-05	0.03	0.06	0.15	0.12	0.04	0	0.01	0.01	0	0.03	0.02	0.01	0.06
ENSP00000199447	0.0200432	0.0714594	0.0496579	0.0909568	0.0764592	0.0222424	0.0953515	0.0328281	0.0279083	0.020312	0.016907	0.119815	0.132315	0.0267184	0.0153593	0.0558932	0.147522	0.164999	0.181493	0.171229	0.169894	0.158176	0.159823	0.144133	0.116831	0.135478	0.164602	0.146161	0.136163	0.136253	0.156776	0.167672	0.0102062	0.00044497	0.00466513	0.000106785	0.0203046	0.0203046	0.111675	0.0812183	0	0	0.071066	0.0406091	0.0406091	0.0761421	0.0406091	0.0609137	0.0101523
ENSP00000199448	0.0106987	0.00537931	0.0083597	0.00359183	0.0102398	0.0150551	0.00402827	0.0104474	0.0137527	0.0111522	0.0235087	0.0030134	0.0210654	0.0117774	0.00217905	0.0419824	0.110644	0.152125	0.129791	0.119326	0.124071	0.114363	0.123097	0.145814	0.0995342	0.0988619	0.149478	0.115821	0.118667	0.118342	0.122926	0.143386	0.00181328	2.2004e-05	0.000400556	2.85224e-05	0.0285714	0	0.0857143	0.0285714	0	0	0.0571429	0.142857	0	0.114286	0.0285714	0.0571429	0.0571429
ENSP00000199706	0.233734	0.601802	0.175216	0.0514322	0.130882	0.0931758	0.240545	0.207239	0.0269611	0.105147	0.346192	0.0424657	0.138561	0.0663992	0.862406	0.259969	0.2603	0.620705	0.247944	0.375735	0.203387	0.172575	0.23437	0.302347	0.122672	0.229956	0.453376	0.182587	0.143007	0.16042	0.513406	0.345462	0.00600974	2.92013e-05	0.00528454	5.03102e-05	0	0	0.146552	0.103448	0	0	0	0.00862069	0	0.163793	0	0	0.0258621
ENSP00000199708	0.0108784	0.0216407	0.0276689	0.0106249	0.0195371	0.0226405	0.0291357	0.0133611	0.0225612	0.0330067	0.0160659	0.0321347	0.0261425	0.0186013	0.004384	0.0097288	0.0802434	0.0402559	0.063254	0.039929	0.0415386	0.0561718	0.0537025	0.0602808	0.0541313	0.05083	0.0553549	0.035184	0.0453209	0.0333828	0.0696154	0.0588048	0.0012952	2.91018e-06	0.000342754	2.07465e-05	0	0	0.04	0.04	0	0	0	0.08	0.36	0.04	0.2	0	0
ENSP00000199764	0.2305	0.148878	0.127207	0.456246	0.499105	0.146467	0.258968	0.0592875	0.622376	0.0740571	0.272163	0.256306	0.282614	0.377232	0.396404	0.835265	0.0425002	0.0439424	0.0764961	0.0709478	0.0391703	0.0555481	0.0487338	0.0584917	0.0325674	0.0489997	0.0570054	0.0730399	0.0474989	0.0556735	0.0451604	0.0916874	0.00150243	5.82945e-06	0.000832008	2.23716e-05	0.0344828	0	0.103448	0.0344828	0	0	0.172414	0.241379	0.0344828	0.172414	0.0689655	0.137931	0
ENSP00000199814	1	0.945553	1	0.979371	1	1	0.983014	0.96454	0.999983	1	0.999891	0.978865	0.999967	1	0.965276	0.982203	0.568118	0.600654	0.608042	0.552613	0.539473	0.572234	0.582373	0.550967	0.514498	0.527425	0.593138	0.51442	0.534287	0.561949	0.583846	0.584495	0.00937727	0.00015436	0.00577904	8.60748e-05	0.0110497	0	0.0773481	0.138122	0	0	0.0220994	0.0220994	0.00552486	0.0165746	0.0110497	0.0165746	0.038674
ENSP00000199936	0.0158272	0.00405666	0.00608416	0.00293389	0.0075509	0.0194965	0.00303916	0.00532535	0.0160726	0.00975882	0.00552639	0.00175336	0.00684841	0.000990813	0.00341564	0.00963104	0.0669649	0.073008	0.0762919	0.0619677	0.0693277	0.0853106	0.0660855	0.0644198	0.0534985	0.0709234	0.0819052	0.0751241	0.0551965	0.0555908	0.0819709	0.100701	0.00393742	4.25896e-05	0.000943581	4.6776e-05	0	0.0526316	0.0921053	0.0921053	0	0	0.0131579	0.131579	0.0263158	0.105263	0.0131579	0.0526316	0
ENSP00000200135	0.220476	0.205259	0.00196624	0.318017	0.279271	0.274869	0.284305	0.0166071	0.0214479	0.249456	0.42095	0.0471509	0.0970019	0.024325	0.19236	0.0825673	0.491827	0.554011	0.557641	0.49405	0.52709	0.544619	0.530758	0.44456	0.417097	0.496098	0.545594	0.437312	0.464947	0.441443	0.520264	0.504365	0.00709771	0.000160671	0.00322125	7.0581e-05	0	0.0145985	0.0510949	0.124088	0	0	0.124088	0.0145985	0.0145985	0	0.0437956	0.00729927	0.0364964
ENSP00000200181	0.115355	0.0557166	0.22726	0.0146242	0.130428	0.0764481	0.0266404	0.0228758	0.0687589	0.0280632	0.259837	0.0962334	0.0656263	0.0310563	0.0801358	0.0740664	0.132796	0.14478	0.130578	0.133097	0.140626	0.145372	0.122401	0.142062	0.108248	0.127316	0.13136	0.12049	0.128441	0.122704	0.103496	0.180094	0.00999896	0.000125616	0.00843626	9.28544e-05	0.0259067	0.0569948	0.0725389	0.145078	0	0	0.103627	0.108808	0.0932642	0.0621762	0.0725389	0.0621762	0.00518135
ENSP00000200453	0.0750024	0.130037	0.117006	0.0102344	0.0427971	0.0171882	0.0239775	0.136538	0.0220753	0.0175345	0.0107825	0.192415	0.00248165	0.0197146	0.0380554	0.103152	0.190443	0.197193	0.222995	0.231377	0.18364	0.217191	0.207003	0.172156	0.148272	0.183607	0.214122	0.175508	0.187538	0.183829	0.199001	0.226471	0.00875557	0.00014214	0.00691781	8.21209e-05	0.0295858	0.0236686	0.0828402	0.0710059	0.035503	0	0.0236686	0.0414201	0.0118343	0.0177515	0.0177515	0.0236686	0.0295858
ENSP00000200457	0.183497	0.226744	0.490275	0.00831307	0.12898	0.0880199	0.225882	0.101534	0.0247093	0.0791247	0.178949	0.146048	0.237827	0.0758682	0.0306598	0.336175	0.228372	0.295471	0.265252	0.257179	0.268122	0.270339	0.262841	0.231942	0.160321	0.242976	0.270808	0.231538	0.228128	0.220128	0.234906	0.280836	0.00595793	0.000165855	0.00393138	6.29911e-05	0.0173913	0.0521739	0.0608696	0.121739	0.026087	0	0.0347826	0.0521739	0.0173913	0.0173913	0.0521739	0.0695652	0.0608696
ENSP00000200557	0.220449	0.345149	0.429589	0.488184	0.421549	0.566	0.167991	0.162036	0.189957	0.335188	0.0516529	0.472869	0.317955	0.565454	0.847279	0.268581	0.163769	0.15844	0.176412	0.171286	0.142583	0.161325	0.15459	0.132473	0.148749	0.161739	0.151512	0.146665	0.138412	0.156863	0.158607	0.177594	0.00202052	2.29891e-05	0.000384215	3.00081e-05	0	0	0.0512821	0.102564	0	0	0.128205	0.0769231	0	0	0	0	0.025641
ENSP00000200652	0.0929022	0.0349593	0.0291972	0.0206655	0.0515355	0.0232051	0.00789424	0.0888408	0.0275359	0.0379335	0.0396606	0.0627575	0.0613413	0.0292875	0.0151393	0.0711086	0.0543572	0.062336	0.0422153	0.0643796	0.0614503	0.0549767	0.0360819	0.0654467	0.0352406	0.0443921	0.0496338	0.0478035	0.0472549	0.0403404	0.0545175	0.0745144	0.00378199	8.78103e-05	0.000624855	5.19197e-05	0	0.0136986	0.150685	0.0547945	0	0	0.0958904	0.178082	0.0410959	0.150685	0.0410959	0.0958904	0.0136986
ENSP00000200676	0.0269776	0.0157446	0.0142197	0.0194833	0.0300716	0.0652006	0.0245552	0.190355	0.0593864	0.0267282	0.0104017	0.0263636	0.0141148	0.0395126	0.0474083	0.0884099	0.0911884	0.0967868	0.105814	0.117514	0.100823	0.098366	0.089577	0.104947	0.0749178	0.0791679	0.0917939	0.0815483	0.0796766	0.056134	0.0815861	0.115038	0.00554347	4.3181e-05	0.0024046	5.89735e-05	0.0280374	0.0280374	0.0560748	0.121495	0	0	0.0654206	0.149533	0.0747664	0.0747664	0.0280374	0.0747664	0.00934579
ENSP00000200691	0.0315891	0.0660282	0.0158859	0.0350608	0.0550186	0.0254148	0.0195852	0.0373135	0.0232962	0.0502467	0.0372257	0.0184716	0.0181705	0.0595339	0.00551556	0.0169556	0.0590371	0.0683199	0.06918	0.0667535	0.0561622	0.0529104	0.0623854	0.0568057	0.0464241	0.0666393	0.0552818	0.0528683	0.0457764	0.0481436	0.0515121	0.095964	0.00461092	4.79914e-05	0.00111118	5.34574e-05	0	0	0	0.0337079	0	0	0.0898876	0.191011	0.0224719	0.0561798	0	0.0224719	0.0561798
ENSP00000201031	0.152918	0.0892052	0.0246322	0.210053	0.0527825	0.0488844	0.0744099	0.169368	0.100142	0.0652687	0.110584	0.170171	0.00926823	0.0428618	0.0554642	0.0472652	0.123101	0.135334	0.147075	0.126153	0.112444	0.147459	0.13388	0.125205	0.0790813	0.095465	0.116521	0.0857225	0.11147	0.0993981	0.105363	0.158066	0.00398922	3.76469e-05	0.00389601	4.29e-05	0.025974	0.0519481	0.0649351	0.0909091	0.025974	0	0.0649351	0.142857	0.025974	0.025974	0.038961	0.0649351	0
ENSP00000201586	0.178205	0.148457	0.0945913	0.245983	0.073178	0.0729986	0.168526	0.0725015	0.090189	0.19042	0.0959225	0.0994459	0.0488097	0.039129	0.0612654	0.115234	0.0688519	0.0629892	0.0729461	0.0988253	0.0751655	0.0766694	0.0570354	0.0614512	0.0514034	0.0489529	0.0677955	0.0593504	0.0541019	0.0370754	0.0530685	0.0900482	0.00336753	4.89875e-05	0.000641156	4.3957e-05	0.0153846	0	0.0461538	0.0615385	0	0	0.0769231	0.169231	0.0461538	0.0153846	0.0307692	0.0307692	0.0153846
ENSP00000201647	0.26141	0.0304248	0.0310076	0.255713	0.0179479	0.0514847	0.0885681	0.0210564	0.0260661	0.054108	0.0759894	0.0216405	0.0897288	0.0950565	0.0105615	0.134649	0.063154	0.035533	0.0684468	0.0576805	0.0493274	0.0521916	0.0359579	0.120068	0.0274788	0.0374259	0.0489848	0.0422478	0.0334197	0.0388679	0.026995	0.0974566	0.000932546	3.12078e-05	0.000187757	2.10877e-05	0	0	0	0.166667	0	0	0.0555556	0.0555556	0	0	0	0.0555556	0.0555556
ENSP00000201979	0.06747	0.323829	0.114374	0.918905	0.16142	0.185036	0.0880239	0.0822447	0.478744	0.197103	0.0692012	0.0686095	0.355015	0.240785	0.0269524	0.0335689	0.144582	0.163398	0.148997	0.165913	0.1608	0.155004	0.150733	0.143181	0.120569	0.142592	0.149779	0.128435	0.135923	0.124943	0.139576	0.188618	0.00963631	0.000167516	0.0131484	8.6143e-05	0.0860215	0.188172	0.0967742	0.0967742	0.016129	0	0.0860215	0.0483871	0.0698925	0.0107527	0.129032	0.0483871	0.016129
ENSP00000202017	1	0.991512	1	0.967486	0.999635	1	0.972033	0.995936	0.722825	0.912606	0.996618	0.918611	0.956445	1	0.986929	1	0.390587	0.418917	0.472348	0.441412	0.351453	0.419442	0.435908	0.400704	0.310174	0.367623	0.449533	0.345369	0.32455	0.344657	0.450079	0.437768	0.00259041	2.51004e-05	0.00195789	3.18889e-05	0.02	0.04	0.08	0.06	0	0	0	0.04	0	0.02	0.02	0.04	0.04
ENSP00000202556	0.00986105	0.00935943	0.00458269	0.00214875	0.0059801	0.0332612	0.0145315	0.029538	0.0131708	0.0174284	0.0246674	0.0313014	0.0102816	0.0255203	0.00449091	0.00968088	0.21476	0.275425	0.223283	0.196087	0.178639	0.253439	0.234868	0.168346	0.118318	0.144446	0.224014	0.150937	0.183556	0.180123	0.20763	0.239328	0.00207232	2.20245e-05	0.00113625	2.89085e-05	0.025	0	0.125	0.025	0.025	0	0.05	0.05	0	0.05	0.025	0.05	0
ENSP00000202625	0.0101171	0.0190046	0.0347616	0.0897768	0.0083823	0.0351659	0.0168912	0.0355631	0.0344445	0.00666561	0.0369714	0.0407395	0.0454041	0.0274437	0.006302	0.0416019	0.116542	0.128618	0.12306	0.114387	0.118312	0.115998	0.096693	0.106904	0.0932637	0.10569	0.122673	0.103466	0.117379	0.105625	0.133365	0.152622	0.00186509	1.56601e-05	0.000550893	2.67801e-05	0	0	0.0833333	0.0833333	0	0	0	0.111111	0	0.0277778	0	0.0833333	0.0277778
ENSP00000202677	0.0433287	0.0166496	0.0378066	0.0232297	0.0176395	0.0393796	0.0146918	0.0258274	0.0182067	0.0122678	0.0295448	0.0250519	0.0121206	0.013435	0.00762788	0.0684885	0.0721934	0.0629157	0.0769731	0.0721776	0.0821	0.0711663	0.0617492	0.0936715	0.0766639	0.0700796	0.0786129	0.0672065	0.068252	0.0701236	0.071161	0.0844046	0.00165786	2.5744e-05	0.00020009	2.94517e-05	0	0.03125	0.09375	0.03125	0	0	0	0.15625	0	0.03125	0.09375	0.03125	0
ENSP00000202816	0.538027	0.584329	0.839367	0.369123	0.383917	0.476534	0.992574	0.973405	0.638074	0.701056	0.724791	0.645926	0.593435	0.225165	0.977859	0.862631	0.60417	0.647507	0.624292	0.592124	0.598822	0.582372	0.62054	0.577612	0.411662	0.570008	0.622382	0.542594	0.537901	0.555988	0.620634	0.605953	0.0135737	0.000262412	0.016287	0.000105649	0.00763359	0	0.0419847	0.152672	0	0	0	0.00763359	0.0152672	0	0.0343511	0.00763359	0.0152672
ENSP00000202967	0.185615	0.0370763	0.228186	0.0958274	0.269503	0.0762138	0.0933071	0.227825	0.020354	0.0568562	0.12945	0.0511499	0.0290879	0.0501029	0.0570047	0.0700433	0.177	0.216653	0.194568	0.190148	0.184658	0.181263	0.186602	0.179683	0.113452	0.1563	0.193803	0.158939	0.164851	0.154197	0.192915	0.220122	0.0089628	7.63323e-05	0.0116972	7.60981e-05	0.0635838	0.109827	0.16185	0.0982659	0.00578035	0	0.0404624	0.0346821	0.0289017	0.0982659	0.0635838	0.0809249	0.017341
ENSP00000203001	0.0328229	0.428784	0.562854	0.110979	0.170731	0.678756	0.423315	0.125879	0.0175511	0.0508387	0.282518	0.115244	0.0530318	0.0367694	0.368886	0.061413	0.571732	0.612913	0.6063	0.570093	0.579475	0.552646	0.59545	0.54969	0.406605	0.555186	0.614051	0.52775	0.525287	0.522778	0.608101	0.587338	0.0141436	0.000198069	0.016595	0.000109708	0.003663	0	0.0586081	0.139194	0	0	0.00732601	0.010989	0.021978	0.00732601	0.029304	0.014652	0.014652
ENSP00000203407	0.242938	0.736365	0.233455	0.58922	0.15378	0.0517017	0.0586285	0.172547	0.0282521	0.344509	0.0934451	0.071994	0.018919	0.0161881	0.0213866	0.0573583	0.256123	0.411573	0.259434	0.294535	0.270496	0.186107	0.263091	0.236704	0.14187	0.213691	0.253779	0.200358	0.178681	0.158981	0.239881	0.232581	0.013781	0.000189205	0.0058098	0.000120371	0.0263158	0.0037594	0.229323	0.0338346	0	0	0.0338346	0.0112782	0.0300752	0.364662	0.0300752	0.0827068	0.0263158
ENSP00000203556	0.0155049	0.0238515	0.00665171	0.00650404	0.0102414	0.0190828	0.00611975	0.0384929	0.0234842	0.00906731	0.00181562	0.0102101	0.0127227	0.00967645	0.0221479	0.0158089	0.125429	0.141747	0.146044	0.131851	0.137293	0.128621	0.126829	0.225775	0.132533	0.134813	0.117701	0.12039	0.126072	0.136004	0.105499	0.174824	0.00170967	2.49124e-05	0.000588838	2.71148e-05	0	0	0.030303	0.121212	0	0	0.0909091	0	0.0606061	0	0.0606061	0.030303	0
ENSP00000203629	0.0168876	0.0214986	0.0356287	0.0139135	0.0160082	0.0230079	0.00942735	0.0512077	0.0211217	0.0310762	0.0305483	0.0388451	0.0649242	0.0105828	0.00589475	0.0178523	0.0533428	0.0451785	0.0547564	0.0443149	0.0553848	0.062833	0.0349062	0.0539818	0.0476834	0.0509191	0.0520169	0.039007	0.0393102	0.0403585	0.031889	0.0838265	0.00771941	2.01507e-05	0.00733934	6.614e-05	0.0268456	0.107383	0.0134228	0.100671	0.00671141	0	0.369128	0.0201342	0.147651	0.00671141	0.0402685	0.00671141	0.0402685
ENSP00000203630	0.00795155	0.0125126	0.0162094	0.00545683	0.0135311	0.0186683	0.0127998	0.0242399	0.023193	0.025727	0.0103294	0.0217385	0.0105392	0.0095969	0.0254123	0.014401	0.290514	0.323291	0.312945	0.331855	0.309932	0.292187	0.315349	0.261906	0.211012	0.288301	0.301451	0.277441	0.27824	0.245836	0.305159	0.307369	0.00222775	3.07085e-05	0.00081893	3.13373e-05	0	0	0.116279	0.0232558	0	0	0.0465116	0.0232558	0.0232558	0.0465116	0.0232558	0	0.0232558
ENSP00000203664	0.0066276	0.0249377	0.0220551	0.00701157	0.0225399	0.0184568	0.0400348	0.0419284	0.0229428	0.017909	0.0206588	0.0271587	0.00414741	0.0153529	0.0171199	0.0111666	0.195774	0.220955	0.208329	0.222838	0.207355	0.207706	0.230198	0.202484	0.181024	0.18583	0.213148	0.201285	0.167844	0.188484	0.213786	0.25937	0.00455911	3.64351e-05	0.00338594	4.82213e-05	0.0113636	0.0113636	0.0795455	0.0340909	0	0	0.0227273	0.0454545	0.0113636	0.0340909	0.0340909	0.0113636	0
ENSP00000204517	0.125297	0.412444	0.356778	0.459536	0.114202	0.0718843	0.517589	0.0829787	0.14825	0.264881	0.164283	0.355404	0.594071	0.149542	0.51166	0.0917092	0.146283	0.148442	0.134981	0.176338	0.136368	0.140543	0.14017	0.161596	0.0816714	0.116452	0.182301	0.118104	0.153516	0.126758	0.171075	0.180665	0.0025386	3.63137e-05	0.00165561	3.35831e-05	0.0408163	0.0204082	0.102041	0.102041	0.0408163	0.0204082	0.0408163	0.0204082	0.0408163	0	0.0204082	0.0204082	0.0204082
ENSP00000204549	0.893324	0.946126	0.956421	0.9486	0.895509	0.966119	0.864768	0.604584	0.497427	0.741941	0.863644	0.466647	0.93639	0.503733	0.960912	0.950191	0.664095	0.682474	0.687812	0.666864	0.67023	0.669917	0.676465	0.67466	0.635183	0.664362	0.689578	0.660887	0.660764	0.64933	0.68115	0.658579	0.00336753	3.38157e-05	0.00305318	3.58693e-05	0	0	0.0923077	0.153846	0	0	0	0	0	0	0	0.0153846	0
ENSP00000204566	0.151843	0.00858867	0.0479908	0.262972	0.060823	0.103703	0.0367718	0.0548006	0.0264848	0.0169853	0.631483	0.372962	0.0546329	0.0331877	0.029994	0.1269	0.144965	0.163261	0.153113	0.151179	0.168135	0.15146	0.152915	0.168631	0.119057	0.129864	0.166194	0.147763	0.123217	0.137027	0.147281	0.184138	0.0038338	4.18937e-05	0.0011467	4.43248e-05	0	0	0.0810811	0.0945946	0	0	0.0810811	0.0810811	0.0135135	0.0405405	0.0540541	0.0135135	0.0405405
ENSP00000204604	0.0522815	0.0180156	0.0475876	0.0110546	0.0242761	0.0198879	0.0181379	0.00949558	0.0411407	0.0376211	0.0273889	0.0205112	0.00657422	0.0854988	0.0080366	0.014509	0.0600284	0.0646963	0.0751456	0.0716783	0.0643685	0.0669957	0.0570813	0.0677839	0.0608465	0.0558154	0.0703141	0.0591583	0.0708759	0.0666381	0.0719975	0.099017	0.00865195	0.0001375	0.00408702	8.88606e-05	0.00598802	0.011976	0.0239521	0.0658683	0.00598802	0	0.0299401	0.143713	0.0239521	0.0239521	0.011976	0.011976	0.0419162
ENSP00000204615	0.0155559	0.00658656	0.0306363	0.0185481	0.0207993	0.0616546	0.0380371	0.00951333	0.0777985	0.0291398	0.0156573	0.0186979	0.363889	0.0263802	0.0587812	0.0184708	0.0796774	0.0797442	0.0850521	0.0997748	0.0846525	0.0774961	0.0841788	0.0865092	0.079373	0.0710268	0.0830737	0.0745436	0.0849659	0.0663448	0.0760879	0.115841	0.00756398	3.46119e-05	0.00862088	6.35409e-05	0.0479452	0.164384	0.0342466	0.130137	0.00684932	0	0.164384	0.0684932	0.0616438	0.00684932	0.0547945	0.0205479	0.0547945
ENSP00000204679	0.0446207	0.0121825	0.0592698	0.0108691	0.0593121	0.0159265	0.0375611	0.00206553	0.0223861	0.0674218	0.0341931	0.0128068	0.00587754	0.0164804	0.0102862	0.020063	0.15206	0.184883	0.167276	0.188962	0.16359	0.162125	0.169097	0.177406	0.110296	0.133843	0.197942	0.155918	0.152153	0.146773	0.172047	0.182061	0.00279764	5.31223e-05	0.000569316	3.90003e-05	0.0185185	0	0.148148	0.0925926	0	0	0	0.0555556	0.0185185	0.0925926	0.037037	0	0.0185185
ENSP00000204726	0.0142331	0.0378363	0.0759831	0.0568021	0.032427	0.0213386	0.196267	0.0752482	0.017732	0.0112788	0.0768382	0.0235701	0.00176394	0.0487454	0.219832	0.0222174	0.173934	0.231371	0.227137	0.201997	0.242623	0.237478	0.24062	0.183227	0.156816	0.18871	0.232022	0.167194	0.187788	0.183007	0.189802	0.19948	0.00430007	8.45821e-05	0.000873514	5.31576e-05	0.0120482	0	0.0843373	0.0722892	0	0	0	0.0240964	0.0120482	0.0240964	0.0361446	0.0361446	0.0120482
ENSP00000204961	0.0224597	0.00979111	0.0138179	0.0109382	0.0137974	0.0205376	0.0203948	0.0399495	0.0176756	0.0121398	0.0398256	0.0356417	0.0103718	0.0263018	0.0113342	0.0249947	0.099533	0.127838	0.128204	0.122311	0.128614	0.120453	0.119298	0.111653	0.0881424	0.0909762	0.116193	0.102134	0.112796	0.0968923	0.107602	0.144464	0.00709771	7.38461e-05	0.00606403	6.81576e-05	0.0291971	0.0875912	0.0583942	0.116788	0.0145985	0	0.0510949	0.0437956	0.0291971	0.0145985	0.0583942	0.0437956	0.0145985
ENSP00000205061	0.0344713	0.0772568	0.0318235	0.0389504	0.108368	0.0246549	0.0382793	0.22579	0.023137	0.027137	0.0562454	0.084782	0.0512047	0.0439807	0.0223437	0.141574	0.195155	0.217031	0.188912	0.214966	0.221219	0.160368	0.188218	0.20684	0.138668	0.185559	0.224271	0.193083	0.178377	0.171242	0.168572	0.257071	0.00145063	8.64892e-06	0.00102377	2.11891e-05	0	0	0.107143	0.107143	0	0	0.142857	0	0.0714286	0	0.0357143	0	0
ENSP00000205143	0.0192131	0.0201642	0.0359747	0.130978	0.0271971	0.0262586	0.021163	0.144651	0.022675	0.0458946	0.0166292	0.0352866	0.0275816	0.032579	0.148524	0.0337081	0.115219	0.114378	0.122547	0.156359	0.125014	0.125351	0.124543	0.15687	0.0894982	0.130546	0.116775	0.113614	0.109038	0.100482	0.113161	0.134989	0.00274583	2.26455e-05	0.00195907	3.3552e-05	0	0.0754717	0.0377358	0.0754717	0.0377358	0	0.113208	0.0566038	0.0188679	0	0.0188679	0	0.0377358
ENSP00000205194	0.0164473	0.0151327	0.0111773	0.00462957	0.00798626	0.016896	0.00477675	0.0622272	0.0223521	0.0524214	0.00838516	0.00888465	0.0128717	0.0173345	0.0229591	0.0321095	0.134522	0.148663	0.141275	0.14197	0.177074	0.144422	0.146285	0.10637	0.0733202	0.135033	0.146245	0.0931635	0.117055	0.101701	0.134078	0.103577	0.000984354	9.7982e-06	0.000157049	2.05153e-05	0	0	0.0526316	0.0526316	0	0	0	0.210526	0	0.0526316	0	0.0526316	0
ENSP00000205214	0.0790827	0.0173342	0.0305001	0.0360256	0.195617	0.0421897	0.0294772	0.0388654	0.0287079	0.0554274	0.0418037	0.0764149	0.0401708	0.0257224	0.0506058	0.056285	0.167232	0.175764	0.19462	0.208348	0.209872	0.177824	0.189691	0.152214	0.111244	0.147827	0.200356	0.143193	0.169923	0.131798	0.199699	0.174918	0.00606155	0.000276353	0.001602	7.47602e-05	0	0.017094	0.102564	0.0854701	0	0	0	0.119658	0	0.136752	0	0.0512821	0.00854701
ENSP00000205402	0.0622367	0.518621	0.308823	0.0475604	0.0267174	0.0299197	0.0496267	0.169356	0.0235711	0.0154712	0.0185973	0.12848	0.145419	0.0195469	0.1078	0.0228927	0.239904	0.318781	0.280683	0.267742	0.253374	0.201784	0.247077	0.204325	0.143851	0.193082	0.253767	0.204586	0.180333	0.159832	0.24143	0.223129	0.0121231	0.000203726	0.00630932	0.000108904	0.0299145	0.017094	0.277778	0.0555556	0	0	0.034188	0.0811966	0.034188	0.354701	0.0555556	0.145299	0.0128205
ENSP00000205557	0.0421284	0.0421284	0.0421284	0.0421284	0.0421284	0.0421284	0.020773	0.0421284	0.0421284	0.0421284	0.0421284	0.0421284	0.0421284	0.0421284	0.0421284	0.0634837	0.0895032	0.0912593	0.106862	0.117761	0.079445	0.101965	0.0722955	0.102707	0.0713504	0.0600496	0.112823	0.0779218	0.0649988	0.0807148	0.107957	0.158262	0.00202052	2.96478e-05	0.000544877	3.06129e-05	0.025641	0	0.0769231	0.0512821	0	0	0	0.179487	0.025641	0.025641	0.025641	0.0512821	0
ENSP00000205636	0.0124735	0.0173298	0.0281934	0.0712157	0.0467964	0.0227944	0.0126019	0.0271141	0.0125392	0.0169531	0.0162636	0.00112828	0.00367299	0.0221021	0.015829	0.00802029	0.087708	0.124625	0.0886879	0.0626475	0.0919808	0.0858229	0.0531793	0.0796892	0.0611219	0.0926129	0.102413	0.100181	0.068228	0.0612875	0.104853	0.0711361	0.00124339	2.18602e-05	0.000287604	2.53125e-05	0	0.0416667	0.166667	0	0	0	0	0	0	0	0.0416667	0	0
ENSP00000205890	0.147276	0.0704967	0.116121	0.114432	0.0311352	0.0377042	0.0694756	0.0349199	0.0658654	0.121231	0.140818	0.0562343	0.116618	0.0585199	0.0414497	0.1905	0.0635432	0.0628449	0.0693418	0.0783859	0.0566746	0.0593745	0.0468942	0.0817525	0.048785	0.0439609	0.0734052	0.0592053	0.0522928	0.043484	0.051932	0.0850152	0.00466273	8.412e-05	0.00105257	5.9056e-05	0	0	0.0222222	0.0222222	0	0	0.0444444	0.155556	0.0222222	0.0333333	0.0666667	0.0222222	0.0222222
ENSP00000205948	0.0469048	0.0108865	0.0801362	0.0900348	0.018891	0.0653189	0.0176741	0.00899843	0.024854	0.0169028	0.0535366	0.0357023	0.0366135	0.0263886	0.0942752	0.115381	0.0741207	0.0730273	0.075772	0.0835598	0.0757405	0.0723058	0.0685643	0.0729555	0.0579352	0.0602441	0.0653276	0.073418	0.0651592	0.0643025	0.0697868	0.0897363	0.00813387	0.000130025	0.00325467	8.23963e-05	0	0.0254777	0.0382166	0.159236	0	0	0.0764331	0.191083	0.0318471	0.0636943	0.0191083	0.0509554	0.0127389
ENSP00000206020	0.0370569	0.0658209	0.0919865	0.062486	0.051243	0.130225	0.035195	0.0168399	0.024853	0.0537411	0.0336689	0.0131234	0.0117855	0.0176774	0.0107878	0.0611397	0.0431754	0.0630579	0.0605321	0.0798041	0.0888223	0.0489144	0.0853561	0.042571	0.0305509	0.0478478	0.0448482	0.0461671	0.0522049	0.0268979	0.104195	0.0663107	0.00113978	1.94593e-05	0.000241552	2.38849e-05	0	0.0454545	0.0909091	0.0454545	0	0	0	0.0454545	0	0.0454545	0	0	0.0909091
ENSP00000206423	0.0514475	0.00618811	0.051929	0.0925275	0.0400131	0.0251015	0.0249781	0.0114086	0.0281374	0.0208407	0.00968803	0.0325659	0.0176621	0.00988586	0.0107664	0.161899	0.0460715	0.0365892	0.0401661	0.0471415	0.0419786	0.0500745	0.0321261	0.0423004	0.0455371	0.0340857	0.0400242	0.0341113	0.0346751	0.0406039	0.0271244	0.0712068	0.00181328	2.08141e-05	0.000572398	2.82495e-05	0	0	0.0285714	0.142857	0	0	0.0571429	0.0571429	0.142857	0	0.0285714	0	0
ENSP00000206474	0.975419	0.957017	0.985635	0.983565	0.870298	1	0.960598	0.849544	0.977846	0.984359	0.909643	0.874361	0.997644	0.841629	0.972765	0.803432	0.400187	0.434161	0.436386	0.444622	0.407883	0.427236	0.418202	0.390449	0.342655	0.357895	0.431016	0.369438	0.392266	0.375489	0.459358	0.398397	0.00165786	2.32424e-05	0.000368382	2.82888e-05	0	0.03125	0.03125	0.21875	0	0	0.03125	0	0.03125	0	0.09375	0	0
ENSP00000206513	0.0837754	0.212393	0.209627	0.139475	0.177038	0.116942	0.0936391	0.173163	0.0935212	0.10991	0.249786	0.0755359	0.0534269	0.221931	0.03942	0.187195	0.0672666	0.0779284	0.0973592	0.110747	0.0913218	0.0980843	0.0830129	0.081249	0.0765896	0.0797348	0.0883396	0.0754927	0.0875805	0.0475583	0.0986435	0.134723	0.0032121	2.60919e-05	0.00249278	3.53604e-05	0.0322581	0.0806452	0.0322581	0.129032	0.0806452	0	0.225806	0.0483871	0.0483871	0	0.0322581	0	0
ENSP00000206542	0.998173	0.959805	0.989364	0.489608	0.987005	0.975415	0.999553	0.999964	0.917206	0.825556	0.999651	0.99471	0.99325	0.948503	0.964559	0.959909	0.384896	0.451044	0.402608	0.387187	0.382911	0.394361	0.386373	0.36086	0.292374	0.384884	0.434142	0.327052	0.355984	0.343733	0.417892	0.420821	0.00652782	0.000162661	0.00567075	6.45372e-05	0.031746	0.00793651	0.134921	0.126984	0	0	0.0238095	0.0714286	0.0634921	0.0634921	0.0555556	0.031746	0.031746
ENSP00000206595	0.0119957	0.0269055	0.0154456	0.0450127	0.0498895	0.0572366	0.0207957	0.0157528	0.031888	0.0210425	0.00728841	0.0051956	0.0332132	0.0150295	0.0487898	0.239058	0.342994	0.347445	0.374422	0.353339	0.339589	0.371519	0.324233	0.340364	0.256848	0.312985	0.35771	0.28817	0.316929	0.311873	0.338116	0.357776	0.00290125	4.67778e-05	0.00167077	3.56998e-05	0	0.0178571	0.0714286	0.142857	0.0178571	0	0.25	0.0178571	0	0	0.0535714	0.0357143	0
ENSP00000206765	0.191741	0.163366	0.152663	0.0442634	0.0763558	0.0980895	0.0424877	0.0116408	0.0783699	0.28033	0.137502	0.0125373	0.289871	0.0446594	0.157112	0.198179	0.165922	0.16799	0.167794	0.167368	0.164218	0.164497	0.132875	0.149929	0.149362	0.163174	0.152692	0.140201	0.171416	0.149962	0.131435	0.175955	0.00559528	0.000229568	0.000712245	7.9696e-05	0.00925926	0	0.0833333	0.0185185	0	0	0.0555556	0.0555556	0.0185185	0.0185185	0.0185185	0.0277778	0.0277778
ENSP00000207157	0.0878476	0.020636	0.0477428	0.0360929	0.0459205	0.058439	0.0267462	0.0308965	0.0388473	0.0160724	0.0963754	0.0212106	0.00843689	0.0158032	0.00985771	0.0860191	0.11939	0.103759	0.104572	0.132309	0.0955134	0.109574	0.102852	0.0935459	0.061619	0.0945791	0.0991431	0.0909231	0.0875093	0.079426	0.104215	0.148686	0.00336753	5.91165e-05	0.000952979	4.32642e-05	0.0153846	0	0.0923077	0.0461538	0	0	0.0615385	0.138462	0	0.0153846	0.0153846	0.0769231	0.0307692
ENSP00000207457	0.0842418	0.11861	0.0382021	0.120387	0.186005	0.0836482	0.238491	0.160928	0.260361	0.445222	0.114088	0.0412479	0.348077	0.330221	0.0402696	0.452631	0.144527	0.131947	0.139935	0.0993686	0.127329	0.11126	0.120694	0.100752	0.129764	0.115613	0.120421	0.0987715	0.108862	0.0871187	0.114714	0.15788	0.00331572	6.97021e-05	0.00040722	4.77799e-05	0	0	0.046875	0.0625	0	0	0.0625	0.09375	0	0.03125	0.015625	0.015625	0.03125
ENSP00000207549	0.20103	0.0889213	0.0779507	0.15151	0.0375037	0.109716	0.0188593	0.024671	0.115267	0.124428	0.0728831	0.0327958	0.115022	0.0218445	0.233345	0.0845363	0.0523652	0.0885596	0.0890755	0.0641432	0.0673487	0.0588919	0.0578133	0.057019	0.0553246	0.0629635	0.0646029	0.0336836	0.0739601	0.0482082	0.0524603	0.0864177	0.00336753	3.66085e-05	0.00108179	4.09672e-05	0	0.0307692	0.0923077	0.107692	0	0	0.138462	0.0769231	0.0461538	0.0153846	0.0769231	0.0153846	0.0153846
ENSP00000207870	0.0448474	0.00622866	0.025476	0.00575994	0.0261215	0.0331556	0.00897434	0.0651843	0.0209248	0.00905337	0.0152454	0.0250866	0.0103699	0.0239314	0.0106366	0.0102978	0.113918	0.127309	0.170603	0.173835	0.126088	0.128722	0.152235	0.098181	0.0501928	0.0539208	0.17365	0.10166	0.0847086	0.0498292	0.157876	0.129311	0.00414465	6.85754e-05	0.00100479	4.98126e-05	0.0125	0	0.125	0.0625	0	0	0.025	0.1	0.0375	0.1625	0.0125	0.175	0.0375
ENSP00000209540	0.038289	0.0425647	0.0280658	0.0421367	0.0415684	0.0731315	0.0557596	0.0114562	0.0744215	0.0946162	0.026858	0.0522413	0.0132552	0.0871672	0.138286	0.0546545	0.0936063	0.0743035	0.0503775	0.0856601	0.0669791	0.0873696	0.0468192	0.0446215	0.0722975	0.0404847	0.0572805	0.0622128	0.0994574	0.0494647	0.0579789	0.0903054	0.000725313	6.65959e-06	0.000434126	1.69502e-05	0	0	0.0714286	0.142857	0	0	0	0	0	0.0714286	0	0	0
ENSP00000209668	0.0379195	0.0375315	0.0119868	0.00662879	0.0742042	0.0306208	0.035279	0.0223549	0.0199288	0.0267433	0.0123399	0.0298576	0.0112667	0.0190712	0.0110923	0.0496526	0.0779342	0.0833485	0.0886591	0.0750282	0.0937697	0.0799135	0.0962572	0.0700929	0.0497634	0.0669152	0.100815	0.0819287	0.0600879	0.0529023	0.0808046	0.113178	0.00626878	7.23118e-05	0.001664	6.70845e-05	0.0413223	0	0.0578512	0.0826446	0	0	0.0247934	0.181818	0.0247934	0.157025	0.0330579	0.115702	0.00826446
ENSP00000209718	0.11004	0.0621128	0.0446309	0.0761906	0.056459	0.0479041	0.0788737	0.0244096	0.0660584	0.105358	0.0214176	0.0348563	0.00922788	0.0195566	0.00459433	0.0483942	0.0504348	0.0524703	0.0638428	0.062762	0.0541929	0.062956	0.0568936	0.0548922	0.0522495	0.0546234	0.0650406	0.0667942	0.0516731	0.0363583	0.0636586	0.0886402	0.00207232	8.31161e-05	0.000289754	3.54285e-05	0.025	0	0.025	0.05	0.025	0	0.025	0.1	0	0.025	0.025	0.025	0.025
ENSP00000209728	0.999879	0.998083	0.992405	0.982354	0.997272	1	0.993349	0.97511	0.999638	0.995897	0.965454	0.989954	0.999104	0.999267	0.964822	1	0.482664	0.517316	0.502995	0.480024	0.468991	0.474789	0.508689	0.461815	0.371175	0.447776	0.497658	0.442867	0.436377	0.452549	0.49706	0.503208	0.0249715	0.000468612	0.0249834	0.000189788	0.00829876	0.0497925	0.0228216	0.151452	0.00207469	0	0.182573	0.0186722	0.033195	0.00207469	0.0518672	0.00622407	0.0228216
ENSP00000209873	0.155916	0.0998334	0.0965555	0.260768	0.0418954	0.122454	0.101618	0.207327	0.0211993	0.0331533	0.0739917	0.0680237	0.0141544	0.118964	0.105697	0.16248	0.571581	0.591997	0.565426	0.597227	0.560251	0.577542	0.582281	0.552858	0.49724	0.530912	0.544777	0.505069	0.525466	0.54766	0.542584	0.586854	0.00678686	5.75072e-05	0.00579021	5.97866e-05	0.0229008	0.0229008	0.0687023	0.167939	0	0	0.0305344	0.00763359	0.0229008	0.0152672	0.0534351	0.00763359	0.0305344
ENSP00000209875	0.0371946	0.0902036	0.0613051	0.0389109	0.0390987	0.0363628	0.0436444	0.0343854	0.0196276	0.0333604	0.0906643	0.0361244	0.0158155	0.034901	0.0277828	0.0515073	0.28379	0.304661	0.287364	0.277253	0.252067	0.268743	0.296976	0.269554	0.191877	0.235578	0.276275	0.250238	0.25523	0.244764	0.291376	0.326407	0.0121231	0.000280775	0.0126551	0.00010405	0.025641	0.0470085	0.0512821	0.0897436	0.0042735	0	0.0598291	0	0.017094	0	0.0470085	0.0128205	0.00854701
ENSP00000209884	0.0471212	0.164724	0.119189	0.192037	0.0988211	0.307007	0.453844	0.0303916	0.0406979	0.130286	0.0990279	0.165406	0.182036	0.0402848	0.048747	0.227788	0.198854	0.189049	0.211479	0.185135	0.184547	0.207282	0.189742	0.185478	0.113013	0.166305	0.220783	0.145346	0.15497	0.162631	0.217499	0.221796	0.00419646	3.98148e-05	0.00159894	4.89063e-05	0.0493827	0.0123457	0.0987654	0.0987654	0	0	0	0.0246914	0	0.0123457	0.0864198	0.0123457	0.0123457
ENSP00000209929	0.0166197	0.00941612	0.00942195	0.0064602	0.0149891	0.0219325	0.0130629	0.0207032	0.02689	0.013297	0.00721453	0.0188983	0.0170032	0.012614	0.0114739	0.0160214	0.0404428	0.0451971	0.0484052	0.0498311	0.07934	0.0522194	0.054019	0.0640485	0.04294	0.0446862	0.0363169	0.0585704	0.034136	0.0432247	0.0460189	0.0869217	0.00108797	5.84329e-06	0.000120539	2.12791e-05	0.047619	0	0.0952381	0	0	0	0	0.238095	0	0.142857	0	0	0
ENSP00000210060	0.0250178	0.666813	0.864857	0.549784	0.798056	0.268045	0.61966	0.11727	0.0110898	0.158139	0.903662	0.359095	0.782061	0.0267232	0.966211	0.518506	0.445204	0.446756	0.49211	0.405759	0.446777	0.456777	0.440661	0.371423	0.312107	0.405652	0.482466	0.399027	0.411569	0.370695	0.456122	0.425585	0.00264221	1.6312e-05	0.00271272	2.88612e-05	0.0196078	0.0392157	0.0392157	0.156863	0	0	0	0.0196078	0.0392157	0	0.0392157	0.0392157	0.0196078
ENSP00000210187	0.018502	0.0834889	0.156722	0.0171299	0.0319109	0.034056	0.0901526	0.207073	0.0129182	0.0412939	0.0701123	0.0643488	0.0153834	0.0268079	0.198797	0.0486925	0.281199	0.270082	0.29063	0.26239	0.27718	0.306946	0.255973	0.268693	0.191611	0.268796	0.304824	0.226154	0.253623	0.282156	0.310653	0.332319	0.000984354	3.11939e-06	0.000269906	1.73424e-05	0	0	0	0.0526316	0	0	0.0526316	0	0	0	0	0	0.0526316
ENSP00000210313	0.0235631	0.00588292	0.00841754	0.0298981	0.0327331	0.0336765	0.00696796	0.0784902	0.0202512	0.0180961	0.0372651	0.0102732	0.0319372	0.0422141	0.029195	0.0534089	0.428046	0.472096	0.436967	0.437263	0.42791	0.425365	0.450702	0.43356	0.372034	0.406039	0.440517	0.408108	0.431292	0.410953	0.436261	0.43791	0.00673505	5.34186e-05	0.00837706	5.88895e-05	0.0230769	0.0538462	0.0769231	0.130769	0.00769231	0	0.0615385	0.0307692	0.0307692	0.0307692	0.0153846	0.00769231	0
ENSP00000210444	0.0499642	0.0196409	0.0237343	0.0750982	0.0632268	0.0165813	0.0412488	0.0274792	0.00451851	0.00731045	0.0292034	0.0538146	0.0119688	0.0251788	0.00811739	0.0354423	0.183447	0.228399	0.215549	0.173761	0.190685	0.169743	0.21219	0.141078	0.0803966	0.145205	0.158677	0.136961	0.127921	0.095607	0.149598	0.145739	0.00430007	9.82569e-05	0.00116575	5.39886e-05	0.0361446	0.0240964	0.192771	0.108434	0	0	0.0240964	0.060241	0.0120482	0.192771	0.0361446	0.108434	0.0120482
ENSP00000210633	0.02351	0.0323727	0.0250985	0.0148759	0.0143038	0.0376062	0.0239195	0.0593264	0.0384813	0.0283004	0.0538223	0.0347876	0.0261894	0.107623	0.0158548	0.0376374	0.0496069	0.0344263	0.0482287	0.0505318	0.046719	0.0539519	0.0309339	0.0449097	0.0432339	0.0539272	0.0398424	0.0477478	0.0333215	0.0432854	0.0364672	0.0767949	0.00373018	2.91237e-05	0.00198771	4.23678e-05	0.0694444	0.166667	0.0416667	0.125	0	0	0.0833333	0.125	0.0416667	0.0416667	0.0416667	0	0.0277778
ENSP00000211076	0.0143525	0.0125725	0.00619215	0.0576229	0.0108885	0.0183252	0.0072958	0.00903488	0.0175178	0.00702806	0.016747	4.05143e-05	0.0135639	0.0151969	0.0155238	0.0364304	0.069908	0.0453417	0.0546178	0.06154	0.0620677	0.0452646	0.0551531	0.0300651	0.0476746	0.0456061	0.113741	0.0600188	0.0474916	0.0298957	0.0768732	0.131817	0.000259041	2.33221e-09	1.61464e-05	1.17029e-05	0	0	0	0	0	0	0	0	0	0	0	0	0
ENSP00000211122	0.0291007	0.0365893	0.0338361	0.017358	0.0319052	0.0359777	0.0671696	0.0507485	0.0514048	0.173688	0.0346139	0.0639835	0.110574	0.0951861	0.046106	0.0375766	0.0724899	0.0711617	0.0633478	0.0749897	0.0738729	0.0725975	0.0574439	0.0779047	0.0609257	0.0680374	0.0733061	0.0694041	0.0629716	0.0500953	0.0568057	0.117072	0.00373018	5.93182e-06	0.000980704	4.21343e-05	0.0416667	0	0.111111	0.0972222	0	0	0.0277778	0.222222	0.0138889	0.111111	0	0.0694444	0.0138889
ENSP00000211287	0.151409	0.0385193	0.0340878	0.016415	0.148207	0.0274262	0.0140086	0.182373	0.0248274	0.0570876	0.00402465	0.0159599	0.0203686	0.0140012	0.212266	0.108941	0.097197	0.108274	0.128512	0.106228	0.11449	0.130248	0.0935732	0.107084	0.07922	0.0848427	0.122259	0.0827119	0.111672	0.0784429	0.102082	0.148865	0.00854834	5.55851e-05	0.00850886	7.80457e-05	0.0424242	0.109091	0.0424242	0.133333	0.0363636	0	0.0666667	0.0242424	0.0424242	0.0121212	0.0484848	0.0363636	0.030303
ENSP00000211314	0.0303045	0.0049302	0.0137857	0.00254532	0.0232216	0.0185232	0.0029399	0.0149633	0.0182493	0.0164812	0.0113245	0.0147071	0.0106009	0.0100693	0.00517245	0.0119318	0.168138	0.15944	0.198087	0.159374	0.162117	0.187307	0.161931	0.165378	0.144579	0.144267	0.166398	0.135555	0.159702	0.145127	0.155669	0.155988	0.00233136	0.000103077	0.000905445	3.84375e-05	0	0.0222222	0.133333	0.0666667	0	0	0.0666667	0.0666667	0	0.0888889	0.0666667	0.0444444	0
ENSP00000211413	0.0150581	0.0182317	0.0240186	0.0082795	0.0193965	0.0329576	0.00744444	0.0292871	0.029329	0.0200668	0.092038	0.0112774	0.044545	0.0722978	0.0242098	0.041331	0.112383	0.0959562	0.129932	0.106726	0.104306	0.0796868	0.0858885	0.102771	0.0765282	0.111026	0.113611	0.0904201	0.0942074	0.0948194	0.0958792	0.114721	0.00196871	5.78878e-05	0.000249087	3.54453e-05	0	0	0.0263158	0.0526316	0	0	0.0526316	0.0263158	0	0.0263158	0	0.0263158	0.0263158
ENSP00000211936	0.00753456	0.00564668	0.00514829	0.0167454	0.00787841	0.0169853	0.0039504	0.0174215	0.0203039	0.00767693	0.00771756	0.0149427	0.0102367	0.0123906	0.00174552	0.0186243	0.222722	0.204845	0.195166	0.21865	0.190627	0.244819	0.219134	0.225587	0.165577	0.187175	0.219115	0.186995	0.173635	0.206056	0.21876	0.233265	0.00108797	1.14693e-05	0.000332418	2.09507e-05	0	0	0.0952381	0.142857	0	0	0	0.047619	0	0	0.0952381	0	0
ENSP00000211998	0.471014	0.835916	0.528253	0.516869	0.58549	0.728089	0.551254	0.743473	0.545713	0.695938	0.781321	0.696384	0.843165	0.980984	0.442919	0.844005	0.131344	0.14217	0.142357	0.148605	0.141059	0.150901	0.128609	0.136045	0.0994699	0.122876	0.142839	0.128867	0.123715	0.125598	0.116517	0.17451	0.0210859	0.000640563	0.0155329	0.000190194	0.029484	0.046683	0.0982801	0.12285	0.002457	0	0.044226	0.0638821	0.041769	0.027027	0.0737101	0.0859951	0.014742
ENSP00000212015	0.0141666	0.0434791	0.0268343	0.0967698	0.0274126	0.180331	0.0094787	0.0294592	0.0219428	0.0254438	0.0311458	0.0125469	0.0109246	0.00888387	0.0327353	0.0136333	0.205375	0.235163	0.22436	0.22723	0.208046	0.20897	0.222027	0.205048	0.14649	0.180091	0.223806	0.183591	0.190072	0.182499	0.221246	0.25078	0.0351777	0.0014076	0.03956	0.000277756	0.0441826	0.0795287	0.095729	0.104566	0.0147275	0.00147275	0.0603829	0.0441826	0.0471281	0.0412371	0.0574374	0.0412371	0.017673
ENSP00000212355	0.0580117	0.073159	0.0231708	0.0359184	0.0751996	0.0491805	0.0954112	0.0142271	0.104719	0.0142525	0.0126679	0.024688	0.0653489	0.0150798	0.0312216	0.170363	0.0754232	0.0795965	0.0893477	0.101362	0.0750921	0.106333	0.0613355	0.0640469	0.0648223	0.0775937	0.0811432	0.0672708	0.0797086	0.0747927	0.0869583	0.107174	0.00414465	4.04977e-05	0.00271326	4.46339e-05	0.0125	0.0625	0.075	0.1125	0	0	0.05	0.05	0.025	0	0.05	0.025	0.0375
ENSP00000214869	0.033181	0.0514837	0.0326445	0.00762259	0.0301251	0.0597545	0.0563074	0.079884	0.0256622	0.0123583	0.0383799	0.0149393	0.0407638	0.0368853	0.129025	0.0109502	0.161465	0.164965	0.192512	0.134683	0.159753	0.226694	0.14433	0.146197	0.142285	0.139447	0.212494	0.174405	0.118457	0.126299	0.155524	0.115258	0.00134701	5.58168e-06	0.000244569	2.10864e-05	0	0	0.192308	0.153846	0	0	0	0.0769231	0	0.0769231	0	0.0384615	0.0384615
ENSP00000215057	0.251156	0.0457791	0.160083	0.0341883	0.115075	0.0277933	0.18044	0.0942367	0.0535569	0.0852663	0.119593	0.0528056	0.0107653	0.0533812	0.260898	0.207094	0.0968695	0.128086	0.111746	0.11651	0.102487	0.126875	0.0965587	0.0869181	0.0751201	0.0991248	0.113031	0.094247	0.126615	0.0990317	0.0850935	0.150507	0.00217594	2.95691e-05	0.00123566	3.04562e-05	0.047619	0.0238095	0.0238095	0.0952381	0.0238095	0	0.119048	0.119048	0.0238095	0.0238095	0.047619	0	0.0238095
ENSP00000215061	0.0168249	0.00731059	0.0209404	0.0335593	0.021142	0.0167752	0.00437958	0.0402128	0.0217016	0.00943589	0.0262069	0.00700276	0.0188636	0.0392723	0.00492993	0.0391794	0.045484	0.0444885	0.0367166	0.0588398	0.0299009	0.0332017	0.0252882	0.0580901	0.0306964	0.0207444	0.044035	0.028659	0.0344594	0.027218	0.0291989	0.0692349	0.000932546	8.4833e-06	6.87381e-05	1.96741e-05	0	0	0.0555556	0.0555556	0	0	0	0	0	0.0555556	0.0555556	0.0555556	0
ENSP00000215071	0.877153	0.895177	0.861203	0.832152	0.923164	0.940916	0.848262	0.666285	0.943266	0.843582	0.863112	0.316987	0.820519	0.977547	0.751244	0.952385	0.501485	0.527713	0.513037	0.513233	0.512438	0.503331	0.526403	0.50037	0.437433	0.480098	0.516073	0.479563	0.480296	0.48514	0.511539	0.513651	0.0121749	0.000190255	0.0138266	0.000101301	0.0212766	0.0382979	0.0468085	0.123404	0	0	0.0297872	0.00851064	0.0255319	0.0212766	0.0170213	0.0212766	0.0212766
ENSP00000215095	0.0229884	0.00952389	0.0368617	0.236827	0.0326625	0.0207778	0.0233275	0.0655482	0.0344234	0.020269	0.0162329	0.0781217	0.0152989	0.011557	0.10145	0.089934	0.108681	0.140016	0.128214	0.123915	0.133764	0.141143	0.125313	0.100923	0.0998823	0.125108	0.12151	0.101995	0.125282	0.117003	0.112918	0.152528	0.00937727	0.000169751	0.00196102	9.75433e-05	0.0110497	0.0165746	0.0828729	0.0718232	0	0	0.0552486	0.132597	0.0220994	0.0607735	0.0607735	0.0552486	0.0441989
ENSP00000215368	0.0597975	0.0375314	0.0862876	0.0374603	0.0236185	0.0414911	0.0301183	0.0385104	0.0280439	0.0630383	0.105981	0.025794	0.0318087	0.183861	0.0647666	0.271879	0.0499141	0.0515437	0.0684604	0.0612256	0.08138	0.0726157	0.0663971	0.0845259	0.0460998	0.0677736	0.069775	0.0606649	0.0512211	0.0678407	0.0672879	0.0963495	0.00331572	2.76883e-05	0.00247679	3.71108e-05	0.09375	0.296875	0.0625	0.078125	0	0	0.015625	0.140625	0.046875	0	0.109375	0.046875	0.078125
ENSP00000215375	0.373371	0.949154	0.968032	0.817756	0.581776	0.165241	0.960646	0.277103	0.0318148	0.721506	0.875676	0.623072	0.194431	0.614869	0.641895	0.233475	0.322279	0.476629	0.320591	0.353073	0.337465	0.260915	0.322689	0.287959	0.213624	0.28187	0.339164	0.26642	0.255	0.227985	0.3328	0.296439	0.015128	0.000232602	0.00945404	0.000125864	0.0239726	0.00684932	0.219178	0.0547945	0	0	0.0171233	0.0205479	0.0136986	0.349315	0.010274	0.0753425	0.0205479
ENSP00000215530	0.0151038	0.0172826	0.0139303	0.00948132	0.0283544	0.0181359	0.0137339	0.0024715	0.00555849	0.010262	0.0151479	0.0158747	0.00553442	0.0141742	0.029966	0.0112797	0.116444	0.123332	0.138858	0.13421	0.136947	0.144252	0.118257	0.125232	0.0887426	0.128215	0.123813	0.110998	0.121965	0.12766	0.129685	0.171308	0.0063724	3.54412e-05	0.00947377	5.71247e-05	0.0731707	0.235772	0.0894309	0.0813008	0	0	0.0487805	0.146341	0.0406504	0	0.0650407	0.0325203	0.0406504
ENSP00000215531	0.0197714	0.00943636	0.0311977	0.0293972	0.00950038	0.031808	0.00611148	0.00975865	0.0178406	0.0306442	0.0248336	0.0093758	0.0331665	0.0202678	0.00669613	0.0279308	0.0288529	0.0440573	0.0349572	0.0332233	0.0330559	0.0487492	0.0247794	0.0296872	0.0354403	0.029015	0.0207787	0.040252	0.0444149	0.0365728	0.0233363	0.0562934	0.00082893	4.15919e-06	6.3505e-05	1.88743e-05	0	0	0	0.25	0	0	0.0625	0.125	0.0625	0.0625	0.0625	0	0
ENSP00000215565	0.579036	0.945868	0.111039	0.117686	0.376862	0.237388	0.102257	0.0482588	0.101931	0.409689	0.0965319	0.132352	0.0890627	0.137609	0.384549	0.176625	0.258512	0.446568	0.251647	0.291802	0.258499	0.179325	0.253275	0.246154	0.136691	0.21037	0.272429	0.199037	0.174747	0.158283	0.258782	0.247057	0.0130038	0.000298246	0.005165	0.000116596	0.00398406	0.00796813	0.211155	0.0398406	0	0	0.0159363	0.00398406	0.00398406	0.346614	0.0239044	0.0517928	0.0119522
ENSP00000215567	0.175977	0.0548782	0.0236461	0.295964	0.220901	0.27665	0.0863757	0.0634062	0.261841	0.0764042	0.366966	0.258138	0.0653735	0.134399	0.231945	0.297103	0.210539	0.205596	0.235095	0.227165	0.216713	0.221818	0.195399	0.196899	0.149198	0.18464	0.229338	0.19895	0.19164	0.16733	0.208855	0.192066	0.00481815	0.000142176	0.00137508	5.86512e-05	0	0.0107527	0.16129	0.0645161	0	0	0.0537634	0.0430108	0.0215054	0.0967742	0.0537634	0.0860215	0.0215054
ENSP00000215570	0.629688	0.48961	0.95985	0.953702	0.898527	0.61131	0.93037	0.763058	0.0600284	0.832643	0.975227	0.964294	0.935289	0.801229	0.96512	0.409706	0.458017	0.565316	0.472592	0.501111	0.460263	0.421533	0.460592	0.464228	0.325925	0.418352	0.509885	0.416687	0.411969	0.398636	0.489066	0.4652	0.00880738	0.000151482	0.00684127	7.91578e-05	0.0176471	0.0117647	0.105882	0.0941176	0	0	0.00588235	0.0117647	0.0117647	0.147059	0.0235294	0.0529412	0.0411765
ENSP00000215574	0.00845491	0.00393236	0.00672633	0.0375582	0.0115324	0.0379548	0.00232783	0.0152955	0.00548408	0.0136629	0.00712231	0.0160911	0.00338109	0.013278	0.00487523	0.0204997	0.378737	0.395673	0.38278	0.381163	0.381452	0.38831	0.379538	0.347973	0.312167	0.340614	0.402012	0.332366	0.322987	0.327789	0.385133	0.392633	0.0125376	0.000189889	0.0119319	0.000106869	0.0165289	0.0165289	0.107438	0.107438	0	0	0.0247934	0.00826446	0.0330579	0.0123967	0.0413223	0.00826446	0.0454545
ENSP00000215582	0.0133045	0.0239682	0.0143806	0.00500229	0.00716496	0.0252364	0.0276948	0.0151636	0.0178174	0.0107176	0.0203259	0.0327226	0.0076898	0.0278219	0.0338078	0.0162623	0.21477	0.272875	0.266618	0.195562	0.220393	0.19508	0.211173	0.208446	0.132679	0.167864	0.235329	0.193772	0.192886	0.211209	0.227941	0.245305	0.00108797	9.4381e-06	0.0002882	1.95917e-05	0	0	0.0952381	0.0952381	0	0	0.047619	0	0.047619	0.047619	0.047619	0.047619	0
ENSP00000215631	0.0361377	0.0976239	0.11905	0.105305	0.090992	0.0316049	0.0115626	0.0447286	0.0180348	0.0326583	0.102314	0.044501	0.0105262	0.0170435	0.0223023	0.0119809	0.161818	0.195917	0.200463	0.209211	0.180922	0.202906	0.173059	0.168479	0.144701	0.160893	0.195663	0.174749	0.170915	0.154738	0.198808	0.229653	0.00476635	8.3295e-05	0.00451495	4.86647e-05	0.0652174	0.0326087	0.0543478	0.173913	0.076087	0	0.0434783	0.0108696	0.0326087	0	0.0217391	0	0.0326087
ENSP00000215637	0.0561268	0.0965454	0.00676444	0.285967	0.0463346	0.0252627	0.102989	0.107754	0.0201115	0.0523005	0.0589134	0.0224438	0.0444445	0.0163633	0.0234521	0.0284343	0.0590419	0.0579717	0.064134	0.071713	0.0613139	0.0562052	0.0549924	0.078764	0.0625517	0.059004	0.0572596	0.0627674	0.0603095	0.0572416	0.0527746	0.0784819	0.00326391	6.03491e-06	0.00332971	3.27877e-05	0	0.015873	0.047619	0.111111	0	0	0.253968	0.047619	0.126984	0	0.0952381	0.031746	0
ENSP00000215659	0.014758	0.0474574	0.0163761	0.00404592	0.0183742	0.0200741	0.0179486	0.00220996	0.0208208	0.025926	0.00782825	0.0170047	0.00481304	0.00603068	0.0140495	0.03868	0.114235	0.117994	0.130685	0.11981	0.129029	0.137224	0.106766	0.115857	0.0815315	0.0933667	0.133055	0.100964	0.121235	0.092527	0.110216	0.162356	0.0108279	0.000165606	0.0101471	9.98341e-05	0.0382775	0.100478	0.0430622	0.124402	0.0287081	0	0.0669856	0.0334928	0.0478469	0.00956938	0.0478469	0.0334928	0.0191388
ENSP00000215727	0.059294	0.111787	0.0640451	0.0827605	0.167821	0.11428	0.0362548	0.0116276	0.0643495	0.0317621	0.0522016	0.0554681	0.0193674	0.0434661	0.0179863	0.227549	0.0526761	0.0551222	0.0559002	0.0493266	0.0642697	0.0588718	0.0615799	0.0632147	0.0505649	0.0419366	0.0600951	0.0543073	0.0403375	0.0637445	0.0414275	0.101245	0.00481815	4.90411e-05	0.0014037	5.44021e-05	0	0.0322581	0.0322581	0.182796	0	0	0.0322581	0.225806	0.0107527	0.0322581	0.0215054	0.0430108	0.0215054
ENSP00000215730	0.0552573	0.44834	0.253347	0.591175	0.513442	0.371222	0.609576	0.274834	0.542733	0.154234	0.147993	0.355549	0.507217	0.258124	0.0738327	0.553899	0.165019	0.207314	0.216947	0.189793	0.218711	0.22896	0.220927	0.162189	0.138395	0.184698	0.216189	0.148992	0.183394	0.195131	0.168866	0.239218	0.0110351	0.000214765	0.00299167	0.000109826	0	0.00469484	0.084507	0.0798122	0.00469484	0	0.0234742	0.0469484	0	0	0.0610329	0.0140845	0.0140845
ENSP00000215739	0.0118571	0.027237	0.00914053	0.00279158	0.118012	0.0153397	0.0294798	0.0977173	0.0496745	0.0132244	0.065314	0.014692	0.0190981	0.0282012	0.0142567	0.0837635	0.206813	0.209806	0.240378	0.201318	0.183411	0.221127	0.221458	0.208564	0.14925	0.182348	0.237402	0.20251	0.160587	0.206938	0.214893	0.268483	0.00409284	7.15517e-05	0.00198568	4.81036e-05	0.0253165	0.0506329	0.0886076	0.0886076	0	0	0	0.0379747	0	0.0126582	0	0	0.0126582
ENSP00000215742	0.0369709	0.0491851	0.0515928	0.140413	0.128901	0.21784	0.723698	0.122595	0.0295931	0.0338494	0.840917	0.0644963	0.0325513	0.0313506	0.0188152	0.143549	0.313973	0.354633	0.350053	0.312187	0.302228	0.302924	0.323573	0.317465	0.233308	0.255511	0.338764	0.317052	0.271209	0.303706	0.308341	0.347514	0.00217594	4.91209e-05	0.000997323	3.34445e-05	0	0.047619	0.0952381	0.0952381	0	0	0.0238095	0.0714286	0	0.0238095	0.0238095	0	0.0238095
ENSP00000215743	0.0129618	0.0132046	0.0168077	0.012766	0.0108815	0.0203876	0.00815826	0.0542729	0.0341284	0.0109043	0.0191374	0.0823783	0.00703162	0.0427751	0.00243241	0.0142631	0.0899286	0.10351	0.113484	0.120518	0.110132	0.109178	0.099032	0.102916	0.0869548	0.0938803	0.116684	0.0844551	0.100049	0.088235	0.0953253	0.136562	0.00414465	2.13036e-05	0.00639808	4.03872e-05	0.0625	0.15	0.075	0.1875	0.0125	0	0.125	0.0875	0.1	0.025	0.05	0	0
ENSP00000215754	0.0180495	0.0842135	0.045153	0.0414128	0.0650624	0.0354202	0.0164051	0.082197	0.0211023	0.0105374	0.0230285	0.0763899	0.00805598	0.0338353	0.057364	0.0380543	0.278303	0.305114	0.313712	0.298587	0.289207	0.284967	0.299538	0.2734	0.233592	0.275425	0.299276	0.265309	0.25733	0.247258	0.290903	0.291597	0.00616516	5.56881e-05	0.00997057	5.37704e-05	0.109244	0.092437	0.0504202	0.151261	0	0	0.151261	0.0252101	0.092437	0.0420168	0.0840336	0.0252101	0.0504202
ENSP00000215781	0.0605033	0.0848868	0.0200505	0.00953158	0.0560096	0.0478849	0.0182289	0.0255649	0.0432478	0.057608	0.113466	0.186992	0.00988108	0.0220588	0.00549947	0.0132367	0.0670881	0.0616111	0.0713534	0.0702181	0.0761154	0.0738284	0.05951	0.0714457	0.0564751	0.0636654	0.0706651	0.056278	0.0645442	0.0552468	0.0591168	0.109478	0.00751217	4.68384e-05	0.00829646	6.44276e-05	0.0482759	0.186207	0.0137931	0.103448	0.00689655	0	0.193103	0.0896552	0.0482759	0.0137931	0.0275862	0.0137931	0.0344828
ENSP00000215793	1	0.987433	1	0.999564	1	1	0.985248	0.999988	1	0.998911	0.999618	0.97696	1	1	0.998229	1	0.61042	0.637778	0.651844	0.605059	0.588212	0.620404	0.61568	0.588153	0.534609	0.558797	0.631344	0.558766	0.575346	0.59584	0.624565	0.615243	0.0145063	0.000159115	0.0116982	0.00011713	0.00714286	0.00714286	0.0392857	0.139286	0	0	0.0142857	0.0178571	0.00714286	0.00714286	0.0357143	0.0142857	0.0357143
ENSP00000215794	0.297785	0.23475	0.31468	0.451213	0.229319	0.395066	0.321615	0.262559	0.212457	0.439044	0.243832	0.604356	0.674616	0.225543	0.100819	0.737969	0.117468	0.11891	0.118327	0.114955	0.119524	0.123678	0.105784	0.11465	0.104983	0.109144	0.122876	0.104983	0.113258	0.101505	0.110179	0.140993	0.00668325	6.62546e-05	0.00385842	6.47238e-05	0	0.0310078	0.0310078	0.178295	0.0155039	0	0.0930233	0.00775194	0.108527	0.00775194	0.0465116	0	0.0232558
ENSP00000215812	0.0257737	0.0219197	0.0337156	0.121659	0.0249356	0.0515753	0.0261225	0.128761	0.0318573	0.0230419	0.0410102	0.0290624	0.112542	0.0187526	0.00345918	0.0841348	0.16791	0.160217	0.169563	0.12957	0.169934	0.18259	0.15169	0.170068	0.158159	0.155621	0.161102	0.170928	0.13536	0.175568	0.153618	0.177824	0.00113978	1.47674e-05	9.74674e-05	2.27907e-05	0	0	0.181818	0.0454545	0	0	0	0.136364	0	0.0454545	0	0	0.136364
ENSP00000215829	1	1	1	1	1	1	1	1	1	1	1	1	1	1	1	1	0.660519	0.700834	0.693841	0.666293	0.648999	0.663878	0.677049	0.641419	0.566526	0.617033	0.675392	0.610863	0.628825	0.638053	0.675451	0.66101	0.0248161	0.000442183	0.0225284	0.000192656	0.00626305	0.0125261	0.0417537	0.146138	0	0	0.00835073	0.00626305	0.00626305	0.00626305	0.0229645	0.0125261	0.0334029
ENSP00000215832	0.039958	0.0457781	0.129284	0.304543	0.0289291	0.0520113	0.0225004	0.0221302	0.0262216	0.0234267	0.0818694	0.0353679	0.00782986	0.115778	0.0455472	0.116135	0.137195	0.158004	0.153083	0.157613	0.149021	0.157124	0.141911	0.141169	0.109003	0.12872	0.1507	0.127362	0.136609	0.124464	0.135507	0.17165	0.0355922	0.00148284	0.0335026	0.000300388	0.0465793	0.0902475	0.0756914	0.10917	0.0101892	0	0.0567686	0.0436681	0.0320233	0.0262009	0.0524017	0.0436681	0.0276565
ENSP00000215838	0.0669811	0.0634641	0.0424059	0.0672234	0.131303	0.101582	0.0466767	0.127203	0.0212847	0.0339428	0.0240834	0.274724	0.0192147	0.0589519	0.233648	0.13857	0.12664	0.0769775	0.117069	0.10176	0.120747	0.101105	0.111507	0.084637	0.0551971	0.0707084	0.113028	0.088415	0.0702368	0.0856992	0.0959507	0.119123	0.00378199	9.68393e-05	0.000916323	4.93951e-05	0	0.0273973	0.178082	0.0273973	0	0	0	0.191781	0	0.164384	0.0136986	0.0547945	0
ENSP00000215855	0.0080703	0.0356105	0.013385	0.00580652	0.0333274	0.019371	0.0229754	0.0436785	0.0327175	0.0137227	0.0298418	0.166818	0.382543	0.252564	0.0860645	0.0226741	0.130434	0.12503	0.119963	0.14066	0.117993	0.125017	0.111438	0.123947	0.0980772	0.117239	0.147155	0.119895	0.124916	0.115561	0.105788	0.161344	0.00155424	5.85534e-06	0.000252707	2.57782e-05	0.0333333	0.0666667	0.0333333	0.0666667	0	0	0.0666667	0.1	0	0.0666667	0.1	0.0333333	0
ENSP00000215862	0.0127194	0.0832341	0.0372972	0.211638	0.079279	0.0740587	0.0500013	0.0963814	0.0272229	0.0529731	0.0453179	0.0843398	0.0313394	0.020012	0.28492	0.287391	0.34594	0.352561	0.3649	0.342397	0.357316	0.335531	0.363953	0.331791	0.296634	0.300426	0.38448	0.302742	0.303517	0.328949	0.386363	0.385027	0.00170967	1.62233e-05	0.00125684	2.41835e-05	0	0.030303	0.121212	0.151515	0	0	0.030303	0	0	0	0.0606061	0.030303	0
ENSP00000215882	0.156105	0.132141	0.0538505	0.384224	0.0582181	0.0478279	0.140683	0.0355177	0.0314748	0.0255429	0.115188	0.0521237	0.0216045	0.0484271	0.0929625	0.184842	0.159327	0.195132	0.198307	0.203193	0.199228	0.173609	0.18062	0.166058	0.118147	0.148263	0.218422	0.170458	0.162958	0.144191	0.179853	0.209619	0.005129	0.000122679	0.00171159	5.90018e-05	0.030303	0	0.212121	0.0808081	0	0	0.010101	0.0909091	0.030303	0.212121	0.0505051	0.0909091	0.0505051
ENSP00000215885	0.0252078	0.120437	0.0416597	0.0690586	0.0278167	0.032296	0.0451329	0.0179542	0.0340854	0.0572291	0.0120163	0.132067	0.0813604	0.0191541	0.00771416	0.0232387	0.0834488	0.071817	0.0826458	0.120739	0.0853962	0.0926195	0.0817678	0.0861759	0.0689987	0.0807811	0.0924529	0.0740481	0.0768901	0.0718228	0.0798475	0.104249	0.00424826	3.56996e-05	0.00105245	5.07941e-05	0.0365854	0.0365854	0.097561	0.0609756	0	0	0.109756	0.109756	0.0609756	0.109756	0.0121951	0.0243902	0
ENSP00000215886	0.0256915	0.0116307	0.0178709	0.0138043	0.0138467	0.0217951	0.0157464	0.00281549	0.0256963	0.0173671	0.0120897	0.00779705	0.0105877	0.00500743	0.0907806	0.0240062	0.185909	0.122469	0.166785	0.134179	0.188428	0.16149	0.188413	0.135784	0.117926	0.13006	0.132515	0.136977	0.172989	0.121131	0.128843	0.18518	0.000569889	3.81978e-06	0.000217209	1.52024e-05	0	0	0.0909091	0.0909091	0	0	0.0909091	0.0909091	0.0909091	0.0909091	0	0.0909091	0
ENSP00000215904	0.0658025	0.0321726	0.0906092	0.0366099	0.0293722	0.0523812	0.0234933	0.0138435	0.0233918	0.0165891	0.0156506	0.0116824	0.0966906	0.00572529	0.0160613	0.0813215	0.123458	0.140099	0.169354	0.158464	0.114516	0.126729	0.138131	0.152352	0.0592969	0.0939011	0.158675	0.0816234	0.095701	0.0857597	0.144647	0.152621	0.00222775	2.88468e-05	0.00096124	2.97869e-05	0	0.0232558	0.0465116	0.0465116	0	0	0	0.0930233	0	0.0697674	0	0.0697674	0
ENSP00000215906	0.0725539	0.0239812	0.0317083	0.112356	0.0434197	0.116673	0.0429757	0.0250145	0.119265	0.0234747	0.038388	0.0162393	0.0199603	0.0234273	0.0197659	0.0713326	0.0373651	0.0778868	0.062515	0.065366	0.0434638	0.0448772	0.0548382	0.0391673	0.0306948	0.0437606	0.0435255	0.0802512	0.0496197	0.0234499	0.0637472	0.100731	0.000725313	6.25456e-06	3.96063e-05	1.77575e-05	0	0	0.0714286	0	0	0	0	0.0714286	0	0	0	0	0
ENSP00000215909	0.0274328	0.0106677	0.00880014	0.00475274	0.0113697	0.0219126	0.00301764	0.0130333	0.029491	0.010291	0.0065928	0.00835505	0.0155666	0.0189662	0.00673139	0.00859444	0.143874	0.128493	0.169276	0.147776	0.152709	0.137899	0.146182	0.150843	0.119091	0.126963	0.134953	0.142743	0.149731	0.12835	0.133211	0.174302	0.00341933	7.29725e-05	0.00239466	4.12829e-05	0	0.0151515	0.030303	0.166667	0	0	0.166667	0.030303	0.166667	0.030303	0.106061	0.030303	0.0151515
ENSP00000215912	0.0348462	0.0174331	0.0317781	0.0399911	0.0199595	0.0272952	0.0100731	0.00429572	0.0150309	0.0127171	0.0261243	0.0278813	0.0232759	0.0372627	0.0448843	0.0257313	0.0966584	0.0707503	0.0434796	0.0652089	0.0467665	0.0739701	0.0370883	0.118136	0.0288584	0.0484676	0.0501969	0.0416043	0.053493	0.0395168	0.0359222	0.0981942	0.00124339	1.3022e-05	0.000217384	2.37706e-05	0.0416667	0	0.0833333	0.166667	0	0	0.0833333	0	0.0833333	0.0833333	0.0833333	0	0
ENSP00000215917	0.0378139	0.325988	0.222617	0.133501	0.0254703	0.0281452	0.0142811	0.00589012	0.0999346	0.0494368	0.0244322	0.151683	0.1448	0.0137021	0.168456	0.180127	0.115342	0.14376	0.105496	0.149073	0.114266	0.108448	0.138059	0.113196	0.0346296	0.0851823	0.145292	0.0786966	0.100114	0.0934159	0.180934	0.109421	0.0012952	1.6393e-05	0.00022823	2.44007e-05	0	0	0.12	0.08	0	0	0	0.04	0.04	0	0	0.04	0
ENSP00000215939	0.0117697	0.0112292	0.0121557	0.00205876	0.0302849	0.0594064	0.00615206	0.0105928	0.0212643	0.0159045	0.0229545	0.024458	0.0167122	0.0108682	0.0129124	0.0367838	0.104636	0.100976	0.124723	0.109637	0.0859977	0.0845175	0.0800954	0.114234	0.0633235	0.07389	0.116398	0.0837044	0.0712552	0.0894163	0.0904332	0.122951	0.00212413	1.31778e-05	0.00042985	3.12309e-05	0.0243902	0.0243902	0.0731707	0.0731707	0	0	0.0243902	0.097561	0.0243902	0.0487805	0.0487805	0.0243902	0
ENSP00000215941	0.116628	0.117472	0.180711	0.0244183	0.0306366	0.0596088	0.0252699	0.255785	0.0284741	0.0838592	0.287794	0.197213	0.0875697	0.0947781	0.0228795	0.184278	0.0724907	0.125966	0.0673029	0.105959	0.0664268	0.0681729	0.0688774	0.0826319	0.0560776	0.0678024	0.0748855	0.071751	0.0677822	0.0626109	0.11465	0.0965995	0.00170967	1.83418e-05	0.000572156	2.6088e-05	0	0.0606061	0.121212	0.030303	0	0	0.0606061	0.0606061	0.030303	0.030303	0.0606061	0.0606061	0
ENSP00000215957	0.0666992	0.131565	0.176708	0.0892929	0.252921	0.10181	0.0807147	0.121314	0.0327772	0.12533	0.0555891	0.133484	0.101323	0.0270098	0.0334287	0.138	0.0839605	0.107612	0.12747	0.141642	0.126549	0.149928	0.116999	0.104453	0.063566	0.0877166	0.135481	0.0856452	0.111204	0.0963285	0.111363	0.148974	0.00430007	4.15613e-05	0.000925198	5.10977e-05	0.0120482	0	0.060241	0.0963855	0	0	0.0361446	0.060241	0	0.0361446	0.0843373	0.0722892	0.060241
ENSP00000215980	0.981443	0.946367	0.959705	0.889013	0.879781	0.968923	0.724874	0.928952	0.502242	0.889875	0.95373	0.741116	0.938162	0.784726	0.916044	0.0139743	0.549205	0.599352	0.579305	0.552602	0.536373	0.552026	0.581782	0.529868	0.419974	0.503286	0.57284	0.540139	0.502283	0.513639	0.571948	0.555269	0.00813387	0.000131262	0.00843464	6.74788e-05	0.00636943	0.0254777	0	0.159236	0	0	0.394904	0.00636943	0.0509554	0	0.0764331	0.00636943	0.0382166
ENSP00000216024	0.032525	0.0264866	0.0151211	0.0458794	0.0188922	0.0201357	0.0313364	0.00542123	0.0237196	0.00709202	0.0102549	0.0100081	0.00927927	0.00888197	0.00232785	0.0195157	0.279781	0.33555	0.283211	0.301104	0.306944	0.29803	0.34014	0.273484	0.204591	0.234465	0.298635	0.291203	0.264561	0.264184	0.315554	0.311584	0.0057507	5.34586e-05	0.00498478	5.44462e-05	0.00900901	0.018018	0.018018	0.045045	0	0	0.108108	0.045045	0.00900901	0	0.018018	0	0.00900901
ENSP00000216027	0.62874	0.94428	0.883989	0.544299	0.74646	0.392723	0.33779	0.326455	0.223329	0.350827	0.882063	0.553924	0.442981	0.563213	0.779319	0.174518	0.347007	0.431521	0.357894	0.384682	0.350477	0.326341	0.351828	0.330584	0.216733	0.305694	0.366053	0.310907	0.316592	0.28458	0.37489	0.323628	0.00761579	0.000135547	0.00367091	7.55678e-05	0.0136054	0.0136054	0.217687	0.047619	0	0	0	0.0204082	0	0.115646	0.0340136	0.0544218	0.0272109
ENSP00000216034	0.880227	0.956372	0.979968	0.982112	0.966783	0.952786	0.9804	0.973208	0.58	0.915313	0.945901	0.978604	0.966053	0.990387	0.962721	0.84677	0.341419	0.466281	0.3634	0.393586	0.355296	0.290962	0.378162	0.33883	0.190242	0.299723	0.379955	0.297157	0.265639	0.258471	0.352473	0.318285	0.00911823	9.93403e-05	0.0052954	8.24477e-05	0.0113636	0.0113636	0.210227	0.0284091	0	0	0.00568182	0.0113636	0.00568182	0.198864	0.0113636	0.0965909	0.0340909
ENSP00000216036	0.0283069	0.0275006	0.0306377	0.010091	0.0522985	0.0672565	0.0384544	0.0790637	0.0311747	0.0898069	0.0446713	0.0384001	0.0280185	0.110097	0.0253634	0.113682	0.162929	0.179239	0.171159	0.164356	0.154907	0.159319	0.155839	0.166966	0.130829	0.136129	0.18496	0.125062	0.114449	0.12755	0.163671	0.224455	0.00269402	0.000107687	0.000577528	4.06626e-05	0	0	0.0384615	0.0576923	0	0	0.0384615	0.0769231	0	0	0	0.0384615	0.0192308
ENSP00000216037	0.0451915	0.0171101	0.0202646	0.061837	0.0196488	0.0247355	0.0142895	0.0270146	0.0203141	0.0144928	0.0117378	0.0120211	0.0360166	0.0105626	0.00811499	0.0198095	0.377976	0.388184	0.40158	0.402469	0.399553	0.396887	0.389452	0.371637	0.333677	0.370129	0.39634	0.362725	0.373128	0.365676	0.378223	0.3992	0.0167858	0.000497668	0.0230027	0.000139516	0.0308642	0.0308642	0.058642	0.17284	0.0185185	0	0.0308642	0.0216049	0.0185185	0.00308642	0.0308642	0.0185185	0.0216049
ENSP00000216038	0.340391	0.939714	0.982866	0.0991893	0.72272	0.534655	0.624722	0.758776	0.0268594	0.300566	0.953908	0.659639	0.544594	0.287957	0.909805	0.307508	0.486036	0.581162	0.513374	0.500661	0.497201	0.492233	0.517814	0.493838	0.379557	0.437953	0.529431	0.454516	0.477528	0.468984	0.530417	0.543166	0.00502539	5.52126e-05	0.00545038	4.78647e-05	0.0103093	0.0103093	0.0412371	0.0927835	0	0	0	0	0	0.0103093	0.0412371	0.0206186	0.0309278
ENSP00000216039	0.118678	0.0931268	0.0324698	0.101042	0.0728293	0.0288993	0.057552	0.0940716	0.0208719	0.031476	0.0921299	0.072662	0.0162564	0.083981	0.0232663	0.127355	0.247974	0.282013	0.246865	0.275066	0.247956	0.252835	0.277081	0.23814	0.22	0.244076	0.258358	0.245475	0.227385	0.237309	0.259222	0.292751	0.00404103	9.53949e-05	0.00230254	4.69743e-05	0	0	0.0769231	0.0512821	0	0	0.0128205	0.0384615	0.0128205	0.025641	0.0128205	0.0128205	0
ENSP00000216044	0.0187849	0.0309572	0.0784562	0.0562304	0.0477606	0.108216	0.0316677	0.014535	0.0310719	0.0244615	0.0233872	0.035285	0.00681746	0.0345931	0.0270898	0.0643253	0.277474	0.33112	0.323442	0.327104	0.324903	0.31839	0.319129	0.300855	0.198988	0.278987	0.345629	0.28273	0.281619	0.269236	0.361055	0.326049	0.00393742	6.96091e-05	0.00188971	4.48332e-05	0.0131579	0.0131579	0.144737	0.131579	0	0	0.0526316	0.0657895	0.0263158	0.0526316	0.0789474	0.0263158	0
ENSP00000216068	0.0457743	0.111149	0.115109	0.114091	0.105507	0.0678826	0.119353	0.0136751	0.0513628	0.139319	0.0396438	0.0248879	0.0192691	0.0224782	0.0795181	0.1794	0.264487	0.282951	0.303001	0.295536	0.289462	0.271199	0.281959	0.252251	0.203298	0.234526	0.277733	0.250672	0.238635	0.23829	0.298009	0.288744	0.00367838	4.9636e-05	0.000951513	4.61593e-05	0	0.0140845	0.15493	0.0422535	0.0140845	0	0.028169	0.056338	0	0.0140845	0	0.028169	0.0140845
ENSP00000216071	0.0138707	0.0227631	0.0198337	0.0437654	0.0282974	0.0339646	0.0139053	0.0181707	0.0238974	0.0118176	0.0147955	0.0224244	0.0122532	0.0222474	0.00628321	0.00537454	0.0120661	0.0362246	0.0259619	0.020152	0.0234225	0.0502349	0.0221906	0.138277	0.0175675	0.0124881	0.0137059	0.0346332	0.0152596	0.0227921	0.0178732	0.0463016	5.18081e-05	0	0.000124297	8.12555e-06	0	1	0	0	0	0	0	0	0	0	0	0	0
ENSP00000216075	0.0602712	0.0491949	0.0618427	0.0247867	0.0160445	0.0245466	0.00749132	0.00723844	0.0199651	0.018093	0.00483864	0.0234898	0.021871	0.012733	0.017762	0.0124956	0.112628	0.13006	0.129549	0.115974	0.130028	0.139767	0.126156	0.115843	0.0857033	0.110414	0.152963	0.121484	0.115337	0.0823923	0.140784	0.171228	0.00326391	4.75519e-05	0.000521312	4.19427e-05	0	0	0.0952381	0.0952381	0	0	0	0.15873	0	0.126984	0.031746	0.047619	0.015873
ENSP00000216085	0.0627298	0.121772	0.0619278	0.029601	0.050255	0.0689817	0.0823277	0.0829845	0.027805	0.0604338	0.0663651	0.0434107	0.132648	0.0815014	0.0173829	0.166316	0.149383	0.147336	0.16181	0.191913	0.154925	0.126862	0.136883	0.150504	0.138533	0.142175	0.163832	0.158904	0.132796	0.133649	0.153485	0.188196	0.0012952	2.52588e-05	0.000210496	2.54331e-05	0	0	0.04	0.16	0	0	0.04	0.12	0	0.04	0.04	0	0.04
ENSP00000216099	0.0144673	0.0237625	0.0223616	0.255172	0.0431439	0.0277725	0.0111334	0.085829	0.0255779	0.0584594	0.0215565	0.0451463	0.0328853	0.0249482	0.0127781	0.0324249	0.282722	0.540677	0.249664	0.302807	0.290691	0.175789	0.254176	0.237463	0.12889	0.231959	0.222206	0.178475	0.160008	0.122831	0.207453	0.227826	0.00409284	9.87158e-06	0.00182193	3.85334e-05	0.0126582	0	0.227848	0.0506329	0	0	0.0126582	0.0126582	0.0253165	0.582278	0.0126582	0.0506329	0.0253165
ENSP00000216101	0.0262725	0.0352479	0.0447247	0.19195	0.0539081	0.0981424	0.0584921	0.0883867	0.38713	0.0490261	0.0805922	0.083639	0.0812683	0.0799174	0.186122	0.122595	0.195159	0.216509	0.213546	0.265661	0.209406	0.26007	0.209149	0.232921	0.227498	0.191556	0.181228	0.255549	0.211697	0.221805	0.214048	0.252165	0.000932546	1.67016e-05	0.000395938	1.96945e-05	0.0555556	0	0.111111	0.0555556	0	0	0	0.111111	0.0555556	0.0555556	0.0555556	0.0555556	0
ENSP00000216106	0.012541	0.0068856	0.0126528	0.0544031	0.0102068	0.071369	0.0153181	0.0237623	0.0202122	0.00744631	0.0248849	0.0157766	0.0323689	0.0214212	0.0106492	0.0214919	0.25756	0.253867	0.275761	0.295367	0.268459	0.308239	0.269029	0.260125	0.177082	0.245749	0.327381	0.274206	0.254929	0.252746	0.317166	0.298223	0.00264221	2.72931e-05	0.00101824	3.27228e-05	0	0	0.0784314	0.117647	0	0	0.0392157	0.0392157	0.0196078	0	0.0196078	0	0.0196078
ENSP00000216115	0.0109139	0.00277871	0.00630383	0.0183187	0.00615875	0.0176025	0.00886232	0.00554005	0.0151238	0.00884215	0.00287834	0.00686464	0.0291019	0.00929719	0.00296658	0.00648224	0.237116	0.288366	0.291616	0.25172	0.263319	0.234716	0.242847	0.255881	0.191689	0.239303	0.275463	0.231995	0.213362	0.242741	0.253191	0.261385	0.00248679	1.50141e-05	0.00198573	2.951e-05	0.0416667	0.0208333	0.0833333	0.145833	0	0	0.0833333	0.0416667	0	0.0625	0	0.0625	0.0416667
ENSP00000216117	0.0222051	0.0143655	0.00590691	0.0394784	0.030202	0.0331476	0.0131287	0.00741782	0.0207786	0.0199191	0.0137005	0.00956841	0.0455536	0.00823887	0.00245101	0.0410254	0.134496	0.156637	0.156634	0.147424	0.13853	0.144714	0.140044	0.124758	0.0980265	0.119809	0.158832	0.124399	0.135431	0.117246	0.143976	0.161167	0.0163714	0.000348469	0.018736	0.00013881	0.0632911	0.0664557	0.0727848	0.123418	0.0253165	0	0.113924	0.0537975	0.0759494	0.0474684	0.0443038	0.0506329	0.0316456
ENSP00000216121	0.0142902	0.0208549	0.0470648	0.0104216	0.0294015	0.0195343	0.032602	0.0150328	0.0212282	0.0202831	0.0246754	0.0231333	0.0197856	0.0285854	0.00288463	0.0303957	0.191146	0.236422	0.190664	0.231895	0.211058	0.22794	0.210489	0.197016	0.113534	0.154699	0.184556	0.16688	0.18842	0.151671	0.182581	0.251322	0.00202052	3.11699e-05	0.000686903	2.90101e-05	0.025641	0	0.128205	0	0	0	0	0.0512821	0	0.025641	0.0512821	0.102564	0.0512821
ENSP00000216122	0.999998	1	0.997737	0.985411	0.995746	0.999967	0.990548	0.968116	0.759014	0.997653	0.998646	0.984969	0.973468	0.998363	0.999723	0.999956	0.46897	0.502342	0.482404	0.463693	0.446757	0.46742	0.477198	0.437981	0.328483	0.425863	0.484489	0.420709	0.414507	0.420666	0.478909	0.480761	0.0209823	0.00045997	0.0188738	0.000162548	0.00987654	0.037037	0.0567901	0.17284	0.00246914	0	0.160494	0.00987654	0.0345679	0.00493827	0.0691358	0.00493827	0.017284
ENSP00000216124	0.0151319	0.0389813	0.0988783	0.27243	0.0832501	0.0190316	0.11057	0.00211622	0.0204827	0.0272106	0.0658722	0.0539739	0.0515685	0.0211482	0.00825092	0.0991899	0.0717487	0.0770999	0.106758	0.087432	0.0757909	0.0647557	0.0791255	0.0807432	0.0436162	0.0581193	0.0874257	0.0739665	0.0660294	0.0577419	0.0673997	0.122807	0.00378199	9.23989e-05	0.000570567	5.20968e-05	0.0273973	0.0136986	0.0547945	0.0547945	0	0	0.0273973	0.136986	0.0136986	0.0684932	0.0410959	0.0273973	0.0136986
ENSP00000216127	0.0575187	0.0609536	0.0341596	0.0940745	0.0289515	0.037393	0.0495689	0.0981828	0.123035	0.0171442	0.103909	0.0757572	0.0226501	0.0398537	0.0174315	0.180697	0.133403	0.149417	0.126646	0.158427	0.124864	0.1355	0.126546	0.13966	0.0914546	0.118343	0.137343	0.117592	0.122535	0.111799	0.124234	0.145716	0.00357476	8.7575e-05	0.00175476	4.35023e-05	0.0289855	0.0724638	0.130435	0.0289855	0	0	0.0434783	0.101449	0.0289855	0.057971	0.0434783	0.0289855	0.0144928
ENSP00000216129	0.0388513	0.0583694	0.0689616	0.0212605	0.0322891	0.108492	0.0135188	0.0521963	0.0264639	0.0276314	0.0155764	0.0215425	0.0129065	0.0183529	0.00960073	0.0455622	0.130197	0.146962	0.141461	0.162671	0.147432	0.143943	0.154181	0.132541	0.106561	0.118756	0.160043	0.118509	0.120089	0.125577	0.140516	0.158645	0.00357476	0.00012999	0.00105501	5.08663e-05	0	0	0.057971	0.115942	0	0	0.0144928	0.0289855	0.0144928	0.0434783	0.0144928	0	0.0434783
ENSP00000216133	0.0352001	0.116682	0.061489	0.0532777	0.028145	0.049549	0.026246	0.00275443	0.0282686	0.217833	0.0171671	0.0231016	0.062734	0.0537302	0.00348646	0.0713708	0.253549	0.290015	0.300797	0.272353	0.235573	0.246636	0.272342	0.253756	0.201219	0.232282	0.262563	0.250801	0.226649	0.239707	0.261455	0.335067	0.00626878	3.01e-05	0.00504779	5.53874e-05	0.0330579	0.0165289	0.0413223	0.123967	0.0165289	0	0.115702	0.00826446	0.0330579	0	0.0330579	0	0.0165289
ENSP00000216139	0.14878	0.112974	0.274493	0.222716	0.127307	0.14556	0.242424	0.0129368	0.0293533	0.238864	0.105336	0.105569	0.0988625	0.107962	0.150751	0.292578	0.0609541	0.0662132	0.0558069	0.0684252	0.0614088	0.0675152	0.0576372	0.0518672	0.0581862	0.0571318	0.0593575	0.0378338	0.0565387	0.0428803	0.0665319	0.0944831	0.00347114	8.45046e-05	0.000734082	5.05444e-05	0	0.0149254	0.0149254	0	0	0	0.0149254	0.134328	0	0.0149254	0.0149254	0	0.0149254
ENSP00000216144	0.00919931	0.00922996	0.0168587	0.00388765	0.019124	0.0413451	0.0373104	0.0296111	0.0284509	0.035747	0.0718779	0.450018	0.0137777	0.023783	0.182774	0.19074	0.0879465	0.0782913	0.095269	0.0829434	0.114077	0.118121	0.072908	0.074509	0.0645263	0.0702861	0.0929177	0.087274	0.094675	0.0621246	0.0726977	0.0780315	0.00150243	1.70073e-05	0.000331126	2.40772e-05	0.0344828	0	0.0689655	0.0689655	0	0	0.0689655	0.172414	0	0.103448	0	0.103448	0
ENSP00000216160	0.0143434	0.00251277	0.0161897	0.00566117	0.093193	0.0222622	0.00889442	0.00571039	0.0367025	0.0143013	0.0158651	0.0063283	0.0361596	0.0132474	0.0118832	0.0140416	0.113382	0.132121	0.132013	0.144386	0.129667	0.13473	0.1188	0.117861	0.110243	0.112807	0.14437	0.113828	0.114617	0.101415	0.128304	0.16514	0.0083411	9.45195e-05	0.00842529	7.62493e-05	0.0496894	0.10559	0.0931677	0.0931677	0.00621118	0	0.0434783	0.0310559	0.0310559	0.0124224	0.068323	0.0124224	0.0124224
ENSP00000216177	0.00957875	0.0306881	0.0150502	0.00750238	0.020271	0.0358393	0.0254417	0.0157111	0.0226816	0.0104814	0.00682787	0.0526741	0.0175213	0.0226803	0.000637711	0.0295326	0.0942323	0.108872	0.113579	0.0638884	0.117078	0.112676	0.0917983	0.0784356	0.0397563	0.0495487	0.093183	0.0899032	0.053323	0.0628578	0.0728899	0.0970627	0.000932546	2.69152e-06	0.000116524	1.75264e-05	0	0	0.111111	0	0	0	0.111111	0.166667	0	0.222222	0	0.0555556	0
ENSP00000216180	0.0552689	0.0115906	0.0119994	0.00364684	0.0161711	0.0222758	0.0183786	0.0145883	0.0197456	0.0425812	0.0129543	0.00323547	0.0330814	0.0526025	0.00933299	0.0257601	0.0540713	0.0596091	0.0821226	0.101895	0.0839449	0.0991	0.0597928	0.0724376	0.0392418	0.0452743	0.0785386	0.0534654	0.0778219	0.0440525	0.0709152	0.0696102	0.00554347	0.000106107	0.00150819	6.46328e-05	0.00934579	0	0.0654206	0.0373832	0	0	0.0280374	0.130841	0.0280374	0.046729	0.046729	0.046729	0.00934579
ENSP00000216181	0.597912	0.493258	0.859893	0.984321	0.969244	0.94467	0.0975174	0.838421	0.916445	0.447968	0.58117	0.699307	0.620202	0.501879	0.966086	0.880289	0.170558	0.195904	0.193451	0.181488	0.192925	0.189495	0.179875	0.176971	0.116063	0.157262	0.187501	0.154134	0.162521	0.161395	0.17635	0.215154	0.0142472	0.000384888	0.00954569	0.000131737	0.0181818	0.04	0.0836364	0.127273	0	0	0.0872727	0.08	0.0436364	0.0363636	0.0690909	0.0690909	0.0218182
ENSP00000216185	0.0717528	0.107215	0.0375235	0.0993797	0.0613713	0.0325596	0.0695138	0.0293998	0.0458133	0.040576	0.0702879	0.0786479	0.0117513	0.00990159	0.0525252	0.0730962	0.190605	0.270957	0.205827	0.212324	0.18901	0.164428	0.179306	0.176117	0.11908	0.176093	0.19538	0.160018	0.145008	0.157271	0.19797	0.204385	0.00585432	0.000110546	0.00334509	6.02482e-05	0.0265487	0.00884956	0.168142	0.0707965	0	0	0.0176991	0.0707965	0.0176991	0.20354	0.0176991	0.115044	0.0353982
ENSP00000216190	1	1	0.996287	0.981629	0.996055	0.986568	0.996354	0.999625	0.943643	0.987116	0.988628	0.982834	0.939093	1	0.810712	0.95054	0.741932	0.758425	0.755847	0.72676	0.739553	0.732645	0.747119	0.719293	0.638893	0.710395	0.748056	0.705803	0.70245	0.709037	0.737181	0.737149	0.012693	8.42214e-05	0.0226284	9.16942e-05	0.00816327	0.00816327	0.0653061	0.2	0	0	0.00408163	0	0.0122449	0.00816327	0.0489796	0.0204082	0.0326531
ENSP00000216200	0.0150588	0.00809732	0.00603648	0.00345909	0.0100656	0.0223318	0.0572403	0.0130173	0.020049	0.0110033	0.0180403	0.0264457	0.0278405	0.0292845	0.00589146	0.037408	0.0611563	0.0562193	0.0595685	0.0681923	0.0591832	0.0617337	0.0499496	0.0603761	0.0554318	0.0562174	0.0515045	0.0527235	0.0497475	0.0486213	0.0509332	0.0871533	0.0149207	0.000311949	0.00711076	0.000140172	0.0138889	0.0208333	0.0555556	0.0520833	0.00347222	0	0.0625	0.138889	0.0208333	0.03125	0.0208333	0.0590278	0.0347222
ENSP00000216211	0.0101349	0.0133067	0.0138629	0.0472224	0.00989771	0.0172247	0.0210675	0.00791586	0.0317856	0.0160725	0.0220468	0.00659263	0.0193134	0.0339122	0.00689978	0.0312089	0.05979	0.080734	0.052652	0.0511129	0.0605995	0.0537446	0.0433994	0.0395958	0.0465729	0.0559484	0.0421055	0.0581728	0.0535906	0.0293693	0.0359493	0.0672377	0.00165786	2.24344e-05	0.000658991	2.72971e-05	0.03125	0	0.125	0.09375	0	0	0.0625	0.125	0.03125	0.03125	0.03125	0.03125	0.03125
ENSP00000216214	0.0125802	0.0712143	0.0443201	0.099226	0.00884322	0.0248026	0.0135493	0.0171593	0.0245422	0.0270049	0.00879272	0.0311651	0.000472215	0.0138233	0.00136707	0.0404528	0.0877001	0.09296	0.120405	0.097078	0.11033	0.143038	0.0790709	0.103955	0.0556006	0.0825225	0.109311	0.0952868	0.0893654	0.0852531	0.107034	0.16314	0.00139882	2.96776e-05	0.000154669	3.06325e-05	0	0	0	0.148148	0	0	0	0	0	0	0	0	0.037037
ENSP00000216218	0.0796147	0.0796147	0.0796147	0.0796147	0.0796147	0.0796147	0.102297	0.0796147	0.0796147	0.0796147	0.0796147	0.0796147	0.0796147	0.0796147	0.0796147	0.0569324	0.22867	0.228451	0.26395	0.277988	0.258249	0.272807	0.262385	0.228557	0.194939	0.210748	0.275853	0.211494	0.208358	0.213201	0.24836	0.237398	0.00466273	7.7138e-05	0.00400899	4.71952e-05	0.0333333	0.0444444	0.122222	0.0777778	0.0333333	0	0.0111111	0.0111111	0.0111111	0.0222222	0.0555556	0.0555556	0.0777778
ENSP00000216223	0.010357	0.0266343	0.0782539	0.0168799	0.0231555	0.0569617	0.0212989	0.0509626	0.0286409	0.0321583	0.0375315	0.0111652	0.00958305	0.0246413	0.00136811	0.0442947	0.0788883	0.0784759	0.0804373	0.0792184	0.0827467	0.0894644	0.0655723	0.0745705	0.0716182	0.0783808	0.0740935	0.0686225	0.0825912	0.0699112	0.0669482	0.115146	0.0162677	0.000184407	0.0140344	0.000132822	0.022293	0.101911	0.0350318	0.105096	0.00318471	0	0.27707	0.022293	0.0700637	0	0.0477707	0.00636943	0.0382166
ENSP00000216225	0.999999	0.968391	0.99838	0.992069	0.999997	0.99987	0.993551	0.999832	0.90995	0.990449	0.99335	0.96237	0.9928	0.998555	0.98732	0.958059	0.321264	0.337874	0.338109	0.326962	0.313845	0.332621	0.325408	0.303146	0.254626	0.301925	0.340654	0.287846	0.298041	0.289029	0.328444	0.344745	0.028339	0.00154291	0.0222842	0.000251152	0.0182815	0.0201097	0.0749543	0.0914077	0.00548446	0	0.0329068	0.0146252	0.0219378	0.0146252	0.0201097	0.0146252	0.0219378
ENSP00000216237	0.0678012	0.0992822	0.0183096	0.0340417	0.0351669	0.0422493	0.027093	0.115494	0.0229634	0.0251526	0.0324523	0.0274107	0.114468	0.0239799	0.0190193	0.15144	0.209891	0.219893	0.213398	0.210375	0.200616	0.181837	0.221953	0.2046	0.133504	0.178782	0.214195	0.195145	0.170968	0.176655	0.206599	0.251876	0.00471454	0.00011891	0.0034072	5.08253e-05	0	0.032967	0.0549451	0.131868	0	0	0.032967	0.021978	0.010989	0	0.032967	0	0.032967
ENSP00000216241	0.0107772	0.0035767	0.0327784	0.0268491	0.0134346	0.0216681	0.00666935	0.00617882	0.0192593	0.0185373	0.00677991	0.0163385	0.00723182	0.00779683	0.0843809	0.0393631	0.208382	0.175499	0.160369	0.181998	0.152503	0.16018	0.186699	0.134285	0.115196	0.123553	0.159775	0.194053	0.143873	0.113232	0.121658	0.186709	0.000621697	5.41057e-06	7.77292e-05	1.6031e-05	0	0	0	0.0833333	0	0	0.0833333	0.166667	0	0	0	0.0833333	0.0833333
ENSP00000216252	1	1	1	1	1	1	1	1	1	1	1	1	1	1	1	1	0.706889	0.762157	0.751697	0.708432	0.69337	0.723113	0.718423	0.685514	0.624776	0.664244	0.734393	0.648366	0.681582	0.701105	0.732535	0.709027	0.011346	8.31255e-05	0.00961437	9.11925e-05	0	0.00456621	0.0456621	0.16895	0	0	0	0.0182648	0	0.0136986	0.0182648	0.0228311	0.0456621
ENSP00000216254	0.316905	0.12935	0.528525	0.635738	0.972983	0.243927	0.930293	0.111322	0.0470301	0.326855	0.422112	0.667861	0.813195	0.144054	0.120478	0.0394618	0.2128	0.324562	0.232342	0.24709	0.212833	0.175127	0.214505	0.192656	0.121979	0.177321	0.246168	0.17133	0.162368	0.141065	0.242282	0.207319	0.0207232	0.000527439	0.0113041	0.000178866	0.025	0.01	0.2625	0.07	0	0	0.025	0.09	0.03	0.28	0.04	0.13	0.0125
ENSP00000216259	0.0250671	0.0246788	0.0243504	0.0165164	0.0220923	0.0195821	0.0298456	0.0331841	0.0280748	0.0208717	0.0607974	0.00107325	0.0288568	0.0190198	0.0790627	0.209392	0.200684	0.226423	0.308311	0.303281	0.277006	0.281596	0.264717	0.258989	0.115631	0.180077	0.322925	0.225455	0.206845	0.168698	0.277597	0.25568	0.00290125	2.70355e-05	0.000741157	3.64814e-05	0.0178571	0	0.0714286	0.107143	0	0	0.0357143	0.0535714	0.0357143	0.0178571	0.0178571	0.0357143	0.0178571
ENSP00000216264	0.0588723	0.0613484	0.0367066	0.0835012	0.0368951	0.0174112	0.0342819	0.0339157	0.0282532	0.0325086	0.0982757	0.0977531	0.0104681	0.0172659	0.0086402	0.0797508	0.109388	0.0998016	0.0994895	0.124326	0.113765	0.110587	0.0978114	0.125522	0.0640028	0.0624629	0.124276	0.117987	0.116799	0.107365	0.0939965	0.123956	0.00347114	3.50539e-05	0.000519725	4.62121e-05	0	0	0.119403	0.104478	0	0	0.0746269	0.0597015	0	0.0149254	0	0.0298507	0
ENSP00000216267	0.0874215	0.596942	0.180704	0.897093	0.0326621	0.111246	0.226844	0.0522305	0.0484216	0.132513	0.329615	0.0135428	0.136451	0.107466	0.0138094	0.14165	0.220513	0.243914	0.230138	0.223059	0.207813	0.242388	0.22799	0.229729	0.152568	0.176033	0.246645	0.1849	0.194286	0.193025	0.243843	0.293832	0.0064242	6.07639e-05	0.00601446	5.80611e-05	0.0483871	0.0403226	0.0483871	0.0645161	0	0	0.016129	0.00806452	0.00806452	0	0.016129	0.016129	0
ENSP00000216268	0.0298526	0.0905326	0.0746403	0.00770302	0.0608375	0.0533053	0.0679169	0.305721	0.0248914	0.0263186	0.068848	0.0229671	0.0221261	0.0310468	0.022618	0.0891065	0.175647	0.164857	0.176215	0.200756	0.14399	0.160636	0.210551	0.148361	0.171314	0.185714	0.195116	0.156757	0.138742	0.145618	0.155845	0.191685	0.00134701	2.72912e-05	0.000238171	2.71723e-05	0	0	0.115385	0.0384615	0	0	0.0384615	0.0769231	0	0.0384615	0	0.0384615	0
ENSP00000216271	0.0119725	0.0304012	0.0210411	0.00963479	0.0107681	0.0271598	0.0169461	0.0146498	0.0106391	0.0200596	0.0118161	0.0255862	0.0125588	0.0133443	0.0240057	0.012503	0.272266	0.304011	0.304157	0.274294	0.266038	0.280657	0.30409	0.274692	0.19004	0.232409	0.288095	0.250369	0.264716	0.238073	0.32348	0.340976	0.00777122	7.54167e-05	0.00907278	6.55439e-05	0.00666667	0.0666667	0.0333333	0.0533333	0.00666667	0	0.06	0.0266667	0.0133333	0.00666667	0.0333333	0.0133333	0.0266667
ENSP00000216274	0.23427	0.531765	0.596202	0.128291	0.311394	0.360742	0.0799687	0.0934457	0.363817	0.256724	0.510435	0.12212	0.0823584	0.146615	0.218238	0.539241	0.134546	0.165067	0.171367	0.154598	0.149977	0.163901	0.145625	0.140353	0.133963	0.139665	0.185082	0.14389	0.144388	0.124551	0.155068	0.15746	0.00606155	4.19061e-05	0.0073194	5.5048e-05	0.042735	0.0854701	0.102564	0.136752	0	0	0.162393	0.017094	0.0854701	0.034188	0.0598291	0.0512821	0.017094
ENSP00000216277	0.159546	0.237164	0.627699	0.0527163	0.128748	0.226872	0.0804657	0.0359596	0.030093	0.00689997	0.107923	0.162789	0.0869929	0.0218496	0.151207	0.0881356	0.462238	0.492333	0.518237	0.47879	0.4827	0.490523	0.486756	0.460005	0.396895	0.418094	0.488072	0.432376	0.443368	0.447822	0.493746	0.482879	0.0089628	0.000125492	0.0052621	8.13321e-05	0	0	0.0578035	0.16185	0	0	0	0.0115607	0	0.00578035	0.00578035	0.0289017	0.0231214
ENSP00000216286	0.0201428	0.00649056	0.020073	0.00285174	0.0157559	0.0184043	0.0121851	0.0397209	0.0180376	0.0280606	0.0169387	0.0568696	0.0086407	0.0130563	0.00460534	0.0303621	0.0432961	0.0393656	0.0554953	0.0570858	0.035185	0.0459966	0.0365106	0.0569579	0.0343781	0.042084	0.0432651	0.0433845	0.0379395	0.0390711	0.0426667	0.0706203	0.0038338	5.63083e-05	0.00128745	4.54654e-05	0.0135135	0.0135135	0.027027	0.148649	0	0	0.027027	0.108108	0.0810811	0.0810811	0.027027	0.0810811	0.0135135
ENSP00000216294	1	0.961145	0.998559	0.999989	0.991729	1	1	0.99993	0.971518	0.924087	0.999568	0.975782	0.999906	0.990891	0.998641	1	0.586655	0.606523	0.585028	0.588294	0.570597	0.586499	0.587868	0.565173	0.49273	0.537995	0.590415	0.514381	0.550325	0.559018	0.567599	0.61918	0.005129	0.000111581	0.00356859	5.27739e-05	0	0.010101	0.0606061	0.10101	0	0	0	0.030303	0.010101	0	0	0.010101	0.030303
ENSP00000216297	1	1	1	0.984112	1	1	1	0.999999	1	1	0.99981	0.999361	1	1	0.996873	1	0.426879	0.439112	0.442473	0.414512	0.404489	0.423831	0.447271	0.414077	0.332022	0.385315	0.437563	0.394271	0.399948	0.385324	0.439119	0.462633	0.0208787	0.000550428	0.0195066	0.000166455	0.0148883	0.0272953	0.0645161	0.0868486	0.00248139	0.00248139	0.0521092	0.0223325	0.0223325	0.00496278	0.0223325	0.0148883	0.0173697
ENSP00000216330	0.0108981	0.0139131	0.00515138	0.0736961	0.0120749	0.0550987	0.0112785	0.111363	0.0118511	0.00720146	0.023169	0.007183	0.0273306	0.0106267	0.00460193	0.0320772	0.400323	0.450968	0.456296	0.43333	0.426566	0.428119	0.4481	0.398723	0.332331	0.393227	0.442525	0.388576	0.366679	0.391269	0.443898	0.409555	0.00632059	0.00011816	0.00620618	6.13182e-05	0.0245902	0.057377	0.0655738	0.106557	0	0	0.0327869	0.0163934	0.00819672	0.057377	0.0327869	0.0163934	0.0163934
ENSP00000216336	0.0589391	0.0822263	0.0835375	0.033557	0.0656605	0.0724092	0.0263269	0.0164549	0.148185	0.0255954	0.0759311	0.0249932	0.0120803	0.0646541	0.0365935	0.0663154	0.056448	0.0682025	0.0554337	0.0761884	0.0635486	0.0599157	0.0558961	0.059282	0.0475356	0.0462975	0.0658213	0.0574964	0.0530964	0.0520154	0.0544035	0.0855677	0.00683867	0.000118608	0.00487744	7.16143e-05	0.0227273	0.0681818	0.0227273	0.0909091	0	0	0.143939	0.0984848	0.0833333	0.0454545	0.0681818	0.00757576	0.00757576
ENSP00000216338	0.157543	0.358038	0.0902371	0.0702708	0.3792	0.224702	0.196098	0.051992	0.402182	0.519903	0.0984221	0.26368	0.224834	0.461711	0.222542	0.0607242	0.0466516	0.0476631	0.0542955	0.040543	0.0522427	0.0567094	0.0321687	0.050341	0.0604667	0.0569308	0.0421343	0.0439067	0.0452884	0.0453166	0.0356959	0.0655889	0.00243498	1.0293e-05	0.00149287	2.96084e-05	0	0.0425532	0	0.106383	0	0	0.702128	0.0212766	0.148936	0.0212766	0.0425532	0	0
ENSP00000216341	0.0253185	0.0501547	0.0491538	0.0381332	0.0291345	0.0399774	0.0489675	0.0108177	0.154753	0.0941713	0.00283228	0.0103299	0.0731774	0.0561754	0.0367615	0.0338262	0.0791297	0.0815531	0.0832591	0.0789127	0.0880952	0.0892183	0.0710171	0.077268	0.0659592	0.0786379	0.0814978	0.0650689	0.0747195	0.0760625	0.0716532	0.117826	0.016734	0.00023893	0.016678	0.000135759	0.0278638	0.117647	0.0309598	0.120743	0.00928793	0	0.321981	0.0154799	0.114551	0.00619195	0.0464396	0.00619195	0.0402477
ENSP00000216366	0.0133591	0.0171127	0.0504752	0.0314919	0.102272	0.0428197	0.0215344	0.0349968	0.0630968	0.00860826	0.0235033	0.0237706	0.0202901	0.0288229	0.0175508	0.108224	0.118541	0.140627	0.117955	0.142233	0.135747	0.12496	0.116548	0.128785	0.0810828	0.088125	0.149692	0.113439	0.0939911	0.0967915	0.13164	0.157871	0.00471454	6.50755e-05	0.000931232	5.56637e-05	0.010989	0	0.10989	0.0879121	0	0	0.010989	0.0659341	0	0.032967	0.032967	0.032967	0.021978
ENSP00000216367	1	1	0.999558	0.992677	0.999999	0.999833	0.953033	0.998553	0.997789	0.999999	0.999786	0.999512	0.999547	1	0.999112	0.948469	0.497766	0.560953	0.519785	0.508177	0.499606	0.503605	0.543774	0.476737	0.366717	0.463179	0.53166	0.476412	0.447039	0.459833	0.531441	0.518596	0.0146617	0.000114667	0.0137279	0.000111423	0.00706714	0.0388693	0.0318021	0.151943	0	0	0.194346	0.00353357	0.0353357	0	0.0600707	0	0.0282686
ENSP00000216373	0.0557201	0.0140372	0.196552	0.0237733	0.0416064	0.0231215	0.034089	0.0254086	0.0196345	0.0189016	0.0305171	0.0295519	0.0251125	0.0263739	0.0445822	0.104805	0.123098	0.141778	0.146246	0.160217	0.15141	0.140382	0.125628	0.151817	0.109532	0.128222	0.13018	0.11409	0.138093	0.128774	0.138422	0.169819	0.00600974	5.76113e-05	0.00554214	5.86816e-05	0.0344828	0.215517	0.0689655	0.0862069	0	0	0.0603448	0.0689655	0.0172414	0.00862069	0.0689655	0.0431034	0.0431034
ENSP00000216392	0.0283201	0.0323227	0.0954707	0.00181224	0.00988487	0.0277707	0.0099285	0.0325877	0.0547715	0.0348215	0.0833997	0.073483	0.136838	0.0939194	0.174045	0.112548	0.145838	0.168467	0.18751	0.187092	0.160293	0.157797	0.163465	0.162109	0.10316	0.121072	0.196736	0.149422	0.112695	0.115593	0.157557	0.181639	0.00709771	9.91052e-05	0.00264107	7.19171e-05	0.0291971	0.0145985	0.167883	0.0656934	0	0	0.0656934	0.145985	0.109489	0.189781	0.131387	0.138686	0.0145985
ENSP00000216410	0.0572969	0.0493936	0.188693	0.0949552	0.192191	0.0788294	0.226863	0.0591613	0.0303021	0.0767656	0.325706	0.602435	0.036233	0.0191955	0.192872	0.023683	0.147718	0.187023	0.195011	0.160619	0.176184	0.173218	0.192361	0.120778	0.0821372	0.104678	0.20172	0.101516	0.115078	0.10748	0.19471	0.165418	0.00248679	4.64788e-05	0.000621158	3.46632e-05	0.0208333	0	0.0625	0.208333	0	0	0.0416667	0.0625	0.0416667	0.125	0.0416667	0.0833333	0.0625
ENSP00000216416	0.0193222	0.0203244	0.0394467	0.0527565	0.0171378	0.028228	0.0271794	0.00294893	0.0180256	0.0328566	0.0483214	0.00745699	0.010859	0.0653299	0.113531	0.107847	0.200943	0.247985	0.223119	0.212805	0.223674	0.232958	0.2088	0.191947	0.198184	0.232519	0.237792	0.176153	0.183648	0.205854	0.19577	0.223604	0.0063724	0.000133197	0.0014342	6.99337e-05	0.00813008	0	0.105691	0.0650407	0	0	0.0487805	0.0569106	0.0243902	0.0162602	0.0162602	0.0162602	0.0406504
ENSP00000216420	0.0353823	0.0287864	0.017668	0.020515	0.0170159	0.0363021	0.0232271	0.02505	0.0162735	0.0481056	0.0226753	0.0102948	0.0313489	0.0187958	0.023147	0.0675996	0.038253	0.0356314	0.0329884	0.0237201	0.0227419	0.03715	0.0269886	0.0351967	0.0247902	0.0273208	0.0348038	0.0236314	0.0406755	0.0347443	0.0400039	0.0574868	0.00119159	2.2466e-05	0.000400485	2.35927e-05	0.0869565	0	0.0434783	0.130435	0	0	0.0434783	0.0434783	0.0434783	0.0434783	0	0.0434783	0.0434783
ENSP00000216442	0.90742	0.931721	0.949741	0.922546	0.924313	0.999934	0.578323	0.486239	0.937199	0.9039	0.917284	0.770094	0.919444	0.572854	0.916357	0.257413	0.370548	0.40811	0.353087	0.370629	0.400166	0.328393	0.371644	0.340335	0.250614	0.326665	0.400535	0.321693	0.300507	0.307141	0.343336	0.340558	0.00792664	0.000174601	0.00326601	7.89108e-05	0.0196078	0.0130719	0.137255	0.0457516	0	0	0.00653595	0.0522876	0.0130719	0.130719	0.0196078	0.0457516	0.0130719
ENSP00000216446	0.0495923	0.0474492	0.0871595	0.0480084	0.054451	0.0599758	0.0471507	0.014396	0.141026	0.100685	0.116077	0.0213074	0.0195271	0.0392126	0.0795898	0.0648345	0.0918431	0.108173	0.0943862	0.130001	0.113039	0.0862974	0.0756562	0.120652	0.0608541	0.0893967	0.104939	0.087452	0.052917	0.107395	0.104886	0.157507	0.000880738	4.31514e-06	0.000113399	1.80022e-05	0	0	0.117647	0	0	0	0.0588235	0.235294	0	0.117647	0	0.117647	0
ENSP00000216452	0.139217	0.0974685	0.142341	0.107557	0.766161	0.0807663	0.531609	0.573681	0.0929474	0.211485	0.571027	0.918118	0.222726	0.307417	0.250994	0.420249	0.135356	0.167537	0.138522	0.163093	0.206142	0.128574	0.148946	0.159789	0.0701077	0.113528	0.183986	0.153511	0.118426	0.11407	0.137866	0.175311	0.00310849	6.53042e-05	0.000261181	4.69681e-05	0	0	0.05	0.116667	0	0	0.0166667	0.0333333	0.0166667	0.0333333	0.0166667	0.0333333	0
ENSP00000216455	1	1	1	1	1	1	1	1	1	1	1	1	1	1	1	1	0.576043	0.621568	0.606714	0.590868	0.574529	0.581697	0.595991	0.568268	0.491301	0.560738	0.607269	0.543947	0.545631	0.547929	0.598763	0.584023	0.0240908	0.000667295	0.0317794	0.00018446	0.0193548	0.0258065	0.0580645	0.154839	0.00215054	0	0.0193548	0.00860215	0.0215054	0.027957	0.0301075	0.0322581	0.0365591
ENSP00000216465	0.0179473	0.00546864	0.0254435	0.0011809	0.00929529	0.0323495	0.0161093	0.0315123	0.0251781	0.0147661	0.00851031	0.0144942	0.0108096	0.021273	0.00942962	0.033874	0.134671	0.139438	0.154069	0.15363	0.158639	0.134093	0.153475	0.128052	0.106021	0.134172	0.165739	0.141659	0.141287	0.131055	0.156353	0.172404	0.00440369	8.35595e-05	0.00173747	5.20774e-05	0.0235294	0.0117647	0.0823529	0.152941	0	0	0.0117647	0.0823529	0.0117647	0.0588235	0.0117647	0.105882	0.0352941
ENSP00000216468	0.0192054	0.00770363	0.0145993	0.00256483	0.015018	0.0223279	0.0252744	0.0405396	0.0177933	0.0214604	0.0380222	0.0324279	0.0113344	0.0317087	0.00339689	0.0279232	0.0955379	0.0911604	0.0956648	0.0805708	0.0656132	0.0699109	0.0847344	0.0921213	0.0609495	0.066166	0.133322	0.0744352	0.0808401	0.0529148	0.106176	0.0893257	0.00124339	1.63735e-05	0.000172067	2.59352e-05	0	0	0.0833333	0.0416667	0	0	0	0.0833333	0	0	0	0	0.0416667
ENSP00000216471	0.0287116	0.0149951	0.0152449	0.0109376	0.0165993	0.0183395	0.00970991	0.287307	0.0106179	0.0131779	0.0693507	0.111554	0.0097606	0.0128406	0.0208164	0.036206	0.134404	0.211804	0.219444	0.178978	0.0760408	0.0262775	0.212779	0.151487	0.037624	0.0554033	0.18083	0.143861	0.047822	0.056778	0.227055	0.0875839	0.000569889	2.92103e-06	7.9459e-05	1.59626e-05	0	0	0.0909091	0.0909091	0	0	0	0.0909091	0	0	0	0	0
ENSP00000216479	0.0422031	0.0347186	0.0426957	0.0488362	0.0262424	0.0380842	0.0559857	0.0231878	0.0260415	0.0109371	0.0325843	0.0140747	0.0312044	0.019803	0.0307186	0.0519401	0.270582	0.316199	0.308777	0.309922	0.293149	0.298057	0.302718	0.267245	0.210901	0.257932	0.304813	0.257044	0.248686	0.249726	0.302287	0.301078	0.00771941	0.000154336	0.00655649	7.42265e-05	0.0402685	0.0402685	0.134228	0.114094	0	0	0.0201342	0.0268456	0.00671141	0.033557	0.0469799	0.0536913	0.0201342
ENSP00000216484	0.104357	0.573288	0.303954	0.051093	0.842913	0.953959	0.42118	0.272322	0.101093	0.0589804	0.877817	0.434111	0.928735	0.869519	0.548723	0.197621	0.143215	0.138657	0.134781	0.17806	0.155997	0.151254	0.14062	0.144676	0.0914852	0.114358	0.161927	0.142573	0.137846	0.117158	0.128718	0.153997	0.00507719	0.000106378	0.000705867	6.44995e-05	0	0.0102041	0.122449	0.0816327	0	0	0.0408163	0.0612245	0.0204082	0.0408163	0.0102041	0.0408163	0.0204082
ENSP00000216487	0.0231955	0.0429045	0.0118681	0.0137802	0.0218085	0.0372819	0.0284829	0.00811972	0.0318306	0.0152238	0.0118128	0.0560099	0.015724	0.0153006	0.00144389	0.105156	0.0991722	0.106784	0.10199	0.109696	0.105413	0.0981206	0.088387	0.108798	0.0880845	0.0865893	0.113757	0.103602	0.0966993	0.0879472	0.112105	0.113484	0.00388561	7.73017e-05	0.00127526	4.70988e-05	0	0	0.0533333	0.04	0	0	0.133333	0.0533333	0.0533333	0	0.0933333	0.0266667	0.0133333
ENSP00000216489	0.0569277	0.105021	0.0469626	0.0214738	0.0484593	0.0900201	0.0749862	0.0578294	0.0378951	0.0436507	0.0221324	0.0224699	0.0675433	0.0329405	0.130185	0.0533447	0.201632	0.234744	0.242623	0.203667	0.217405	0.230799	0.193888	0.199227	0.138284	0.174837	0.253034	0.190921	0.1771	0.169503	0.255993	0.260686	0.00523262	6.04501e-05	0.00264386	5.27899e-05	0.029703	0	0.118812	0.118812	0	0	0.00990099	0	0	0	0.029703	0.00990099	0
ENSP00000216492	0.0219978	0.0345303	0.0279779	0.0109218	0.0138013	0.0377601	0.0158036	0.00726847	0.0270242	0.0368458	0.00968494	0.0379392	0.0235238	0.0516863	0.0253313	0.0317592	0.0659526	0.064303	0.0685502	0.0750028	0.0734837	0.0702112	0.0626192	0.0753405	0.0526724	0.0579583	0.0696185	0.0737651	0.0616777	0.0555663	0.0534602	0.0862461	0.00953269	0.000225365	0.0054328	9.70738e-05	0.0380435	0.0326087	0.0815217	0.0543478	0	0	0.0597826	0.233696	0.0326087	0.0978261	0.0434783	0.0706522	0.0108696
ENSP00000216500	0.0139687	0.00454402	0.0107846	0.022371	0.0160377	0.0198445	0.0168379	0.0591895	0.0133203	0.0198793	0.0891249	0.0254161	0.0141797	0.0422128	0.00475823	0.0943662	0.164599	0.201558	0.239729	0.235966	0.244443	0.197256	0.240115	0.174698	0.140492	0.144805	0.280055	0.193004	0.171018	0.158893	0.223869	0.18399	0.00155424	1.85509e-05	0.000352947	2.61368e-05	0	0	0.0333333	0.0333333	0	0	0.0333333	0.0333333	0	0.0333333	0	0.0333333	0
ENSP00000216513	0.0112732	0.0151834	0.0158821	0.02358	0.0148099	0.0307025	0.00791534	0.0553762	0.0148616	0.00924403	0.0113187	0.0199354	0.0182775	0.0239771	0.0128268	0.0288651	0.0840685	0.0694629	0.0761664	0.0826434	0.0622956	0.0846167	0.0779835	0.065806	0.0462971	0.068406	0.0645111	0.0579568	0.0721489	0.0389396	0.075224	0.091645	0.00227956	1.20009e-05	0.00106978	2.90239e-05	0.0454545	0	0.0681818	0.0454545	0	0	0.0454545	0.113636	0	0.0227273	0	0.0681818	0
ENSP00000216540	0.0195206	0.0297793	0.0119499	0.00812847	0.0121523	0.0310158	0.0337709	0.0196807	0.0260148	0.0215286	0.016763	0.0183797	0.0776014	0.0257473	0.023737	0.0262663	0.0871953	0.0815512	0.0750732	0.0843912	0.0826666	0.0785229	0.0652768	0.0970315	0.0590879	0.0772514	0.0663026	0.0702286	0.0624889	0.0609689	0.0827231	0.0864548	0.00492177	4.2506e-05	0.00169793	5.50079e-05	0.0210526	0.0315789	0.0421053	0.0421053	0	0.0105263	0.0421053	0.305263	0.0421053	0.136842	0.0315789	0.0736842	0.0421053
ENSP00000216554	0.995194	0.970502	0.991515	0.982381	0.979647	1	0.995811	0.998181	0.99961	0.938912	0.982253	0.964173	0.954961	0.999982	0.966288	0.999616	0.662292	0.680354	0.67983	0.658282	0.662638	0.64645	0.669744	0.640623	0.548555	0.640895	0.673737	0.626018	0.637315	0.628462	0.663814	0.662831	0.00854834	4.60777e-05	0.0140878	6.59723e-05	0.0121212	0.00606061	0.0484848	0.2	0	0	0.00606061	0	0.00606061	0.00606061	0.0181818	0.0121212	0.030303
ENSP00000216602	0.0113549	0.0105204	0.0151448	0.0361882	0.0416594	0.0147474	0.00394096	0.00654144	0.00885382	0.013692	0.0218763	0.0209245	0.0053453	0.0349369	0.00143916	0.0410867	0.225441	0.291696	0.28029	0.266411	0.232569	0.241742	0.257046	0.230689	0.154128	0.211991	0.263057	0.205348	0.241513	0.234315	0.24477	0.275711	0.00212413	0.000169359	0.000921677	3.69366e-05	0	0	0.097561	0.121951	0	0	0.0243902	0.0243902	0.0243902	0.0243902	0.0487805	0.0243902	0.0243902
ENSP00000216605	0.731031	0.0627983	0.371044	0.0874273	0.68276	0.109683	0.628679	0.0813314	0.0716094	0.121892	0.252102	0.020396	0.405263	0.0232133	0.0855048	0.0474912	0.257458	0.204534	0.272146	0.21384	0.298128	0.192096	0.264413	0.189022	0.137049	0.155867	0.276257	0.201693	0.16604	0.168002	0.214993	0.231619	0.00523262	4.79792e-05	0.00214425	5.57284e-05	0.00990099	0.039604	0.168317	0.108911	0	0	0.00990099	0.138614	0	0.207921	0.00990099	0.0990099	0.00990099
ENSP00000216629	0.0112772	0.00530738	0.00918135	0.0234601	0.00525452	0.0148505	0.0087533	0.000902332	0.0209843	0.0137465	0.00157491	0.00549171	0.00989669	0.00709528	0.00340211	0.026038	0.0657434	0.0669072	0.0556899	0.07303	0.0541096	0.0671967	0.0558828	0.0434587	0.04131	0.0423614	0.0555523	0.074253	0.0351127	0.0650775	0.0622425	0.0745224	0.00207232	1.68178e-05	0.000703413	3.05562e-05	0	0	0.125	0.1	0	0	0.075	0.125	0	0.025	0.025	0	0.025
ENSP00000216639	0.75274	0.900484	0.93748	0.197942	0.675108	0.931365	0.825797	0.455321	0.0311434	0.151461	0.811014	0.793631	0.242219	0.264121	0.715979	0.197116	0.53327	0.576847	0.554162	0.526115	0.534564	0.545463	0.548692	0.515461	0.396265	0.504096	0.567554	0.48329	0.518268	0.487556	0.542458	0.571153	0.00720133	0.000134684	0.00775916	6.49757e-05	0.0143885	0.028777	0.00719424	0.179856	0.00719424	0	0.107914	0.028777	0.028777	0.00719424	0.057554	0.0431655	0.0215827
ENSP00000216714	0.0786715	0.0270831	0.0233449	0.128494	0.0545065	0.0324358	0.0594408	0.0970202	0.0250543	0.0422259	0.100809	0.0205388	0.0373896	0.0392288	0.142004	0.178821	0.338769	0.402342	0.357058	0.367114	0.339903	0.358693	0.39881	0.339009	0.230012	0.314203	0.390409	0.340936	0.317685	0.314932	0.374936	0.369107	0.0131593	0.000200736	0.0152425	0.000105034	0.0314961	0.0787402	0.0629921	0.129921	0.011811	0	0.0393701	0.00787402	0.0393701	0.00787402	0.0629921	0.019685	0.015748
ENSP00000216727	1	0.988535	0.996824	0.979374	0.999407	1	0.999986	1	0.999984	0.996308	0.997091	0.99916	0.999715	0.999417	0.999992	1	0.516178	0.547522	0.55622	0.534376	0.509659	0.533515	0.543819	0.517266	0.440072	0.479634	0.5377	0.485753	0.485816	0.504072	0.541	0.528631	0.0133665	0.000195435	0.0127434	0.000108966	0	0.0116279	0.0542636	0.151163	0	0	0.00387597	0.0155039	0	0.00387597	0.0310078	0.0155039	0.0426357
ENSP00000216733	0.0630643	0.0421743	0.0511442	0.00869623	0.100014	0.0540239	0.023641	0.065379	0.0880229	0.0394254	0.0275039	0.0483161	0.0687028	0.0485407	0.00625492	0.0372159	0.116376	0.171948	0.16351	0.131048	0.180839	0.138207	0.188582	0.149423	0.131033	0.152273	0.126368	0.169404	0.123785	0.134073	0.1045	0.165879	0.0012952	5.23206e-06	0.000951077	1.96857e-05	0	0	0	0.28	0	0	0	0.04	0	0.04	0	0.04	0
ENSP00000216756	0.677084	0.871044	0.973568	0.983723	0.977284	0.958195	0.990474	0.704955	0.102868	0.867753	0.956154	0.406684	0.695864	0.250559	0.91825	0.530803	0.286368	0.332345	0.29971	0.280605	0.306563	0.231668	0.291271	0.253362	0.139881	0.244832	0.320645	0.226022	0.180866	0.196194	0.289748	0.30685	0.0019169	2.33415e-05	0.000771537	2.71203e-05	0	0	0.0810811	0.0540541	0	0	0.027027	0	0.027027	0.0810811	0.027027	0.027027	0
ENSP00000216780	0.170131	0.0929333	0.112465	0.0423045	0.0912225	0.0642036	0.0491253	0.0345	0.0857426	0.123845	0.111721	0.0919641	0.185133	0.0510741	0.0323695	0.171768	0.135834	0.155461	0.180101	0.194279	0.173571	0.140363	0.148851	0.117652	0.0952545	0.108839	0.172404	0.135353	0.116397	0.109081	0.151508	0.162215	0.00714952	4.51527e-05	0.00493693	6.66283e-05	0.0434783	0.0217391	0.195652	0.057971	0	0	0.0434783	0.152174	0.0869565	0.224638	0.0797101	0.15942	0.0144928
ENSP00000216797	0.0453319	0.0336949	0.0666494	0.0879354	0.044318	0.0219828	0.0803345	0.00392449	0.0292604	0.0554929	0.0130823	0.00888038	0.0150067	0.0208904	0.0913928	0.0815688	0.207937	0.223811	0.225112	0.230399	0.214292	0.221259	0.2115	0.205625	0.176164	0.194611	0.231849	0.19151	0.192514	0.184583	0.213265	0.244115	0.0271993	0.000814445	0.0333881	0.000216155	0.0438095	0.102857	0.0552381	0.131429	0.0190476	0.00190476	0.102857	0.0209524	0.0495238	0.0114286	0.047619	0.0228571	0.0361905
ENSP00000216802	0.0253468	0.0458947	0.0303305	0.070995	0.0548472	0.0523445	0.138739	0.0312734	0.0292292	0.0319968	0.0461093	0.0949582	0.0705473	0.0119565	0.00528834	0.207737	0.406088	0.437471	0.419042	0.408419	0.40846	0.405491	0.41808	0.414006	0.369744	0.386604	0.409024	0.373949	0.403072	0.391389	0.41053	0.407086	0.00652782	2.7008e-05	0.00788731	5.57082e-05	0.015873	0.0634921	0.0634921	0.134921	0.015873	0	0.0634921	0.00793651	0.0634921	0.00793651	0.015873	0.00793651	0.031746
ENSP00000216807	0.115905	0.0322245	0.02037	0.112384	0.0310048	0.0268876	0.0686833	0.0681267	0.0244806	0.0248112	0.0679459	0.0276095	0.0532472	0.0333123	0.310092	0.0966172	0.183034	0.197066	0.188535	0.203841	0.171692	0.173597	0.233531	0.196617	0.103266	0.146382	0.213715	0.160982	0.170282	0.151708	0.24709	0.226361	0.00341933	2.91973e-05	0.00312777	3.60984e-05	0.0151515	0.0454545	0.0151515	0.0606061	0	0	0.030303	0	0.0151515	0	0.0151515	0.0151515	0.0151515
ENSP00000216832	0.958991	0.952841	0.959815	0.85174	0.893025	0.982605	0.927657	0.811893	0.750937	0.866996	0.857945	0.716642	0.746571	0.999999	0.646563	0.938922	0.530604	0.557679	0.570098	0.514904	0.495132	0.54823	0.545376	0.511255	0.465975	0.457979	0.524067	0.457779	0.495813	0.500268	0.533546	0.559253	0.00647601	7.98827e-05	0.00421423	6.04914e-05	0	0	0.056	0.216	0	0	0	0.024	0	0.008	0.016	0.024	0.032
ENSP00000216862	0.0197499	0.0159307	0.0342346	0.141811	0.020322	0.0319739	0.0199555	0.0167518	0.0252512	0.0162151	0.0184493	0.00946324	0.00662117	0.010856	0.00789412	0.268186	0.0735972	0.0892693	0.101243	0.0990327	0.075146	0.0861943	0.0789595	0.0883699	0.0716656	0.0708168	0.0963224	0.0796476	0.0727836	0.060751	0.0870938	0.107055	0.00471454	9.10094e-05	0.00153338	5.55173e-05	0.032967	0.0549451	0.10989	0.0549451	0	0.010989	0.032967	0.263736	0.043956	0.164835	0.043956	0.0549451	0.010989
ENSP00000216911	0.952841	0.949312	0.728632	0.984126	0.946032	0.996767	0.975516	0.943484	0.975027	0.967356	0.951902	0.971842	0.8825	0.999541	0.609524	0.993166	0.396139	0.43155	0.423224	0.399771	0.380962	0.398758	0.418449	0.38022	0.301777	0.363314	0.410053	0.360146	0.348896	0.36395	0.40769	0.431166	0.0238835	0.000673921	0.0233444	0.000189202	0.021692	0.0585683	0.0303688	0.151844	0.00433839	0	0.195228	0.0151844	0.0347072	0.0021692	0.0694143	0.00650759	0.0281996
ENSP00000216923	0.0108208	0.00678888	0.0158623	0.00769663	0.00628456	0.0330966	0.00426552	0.0669717	0.0191787	0.0141419	0.0542369	0.0732413	0.0243136	0.0407721	0.0190407	0.00640952	0.0479656	0.0563641	0.0591936	0.0796881	0.0502655	0.0612948	0.0495939	0.0799961	0.0344955	0.0442738	0.0588429	0.0504768	0.0531313	0.0689178	0.059643	0.0699452	0.00196871	2.82444e-05	0.000564068	2.98483e-05	0	0.0263158	0.0526316	0.0526316	0	0	0.0526316	0.0526316	0.0263158	0.0526316	0.0263158	0	0.0263158
ENSP00000216951	0.0131851	0.00410225	0.00877367	0.0154716	0.00722084	0.0250916	0.00252193	0.00924814	0.0225044	0.00691638	0.0255161	0.00279973	0.012038	0.0224048	0.0143696	0.0459731	0.137127	0.13173	0.136922	0.136494	0.134271	0.114845	0.112979	0.122396	0.0897321	0.113913	0.140334	0.118033	0.12003	0.115544	0.117769	0.145022	0.00398922	2.08662e-05	0.00132419	4.38397e-05	0.025974	0.025974	0.155844	0.12987	0	0	0	0.116883	0.025974	0.194805	0.012987	0.103896	0.025974
ENSP00000216962	0.0134697	0.0451046	0.0135985	0.00812201	0.00970336	0.0147091	0.00868479	0.0374579	0.0281941	0.0599152	0.0253148	0.0242001	0.0281078	0.0242481	0.0131216	0.0340167	0.146447	0.150164	0.187894	0.166159	0.149552	0.135082	0.148393	0.153918	0.107446	0.12175	0.188343	0.147145	0.103709	0.11532	0.156691	0.173305	0.0063724	7.99113e-05	0.00249557	6.64318e-05	0.0325203	0.00813008	0.0731707	0.0894309	0	0	0.0731707	0.146341	0.121951	0.097561	0.146341	0.113821	0.0243902
ENSP00000216968	0.0175787	0.0435113	0.0597042	0.269764	0.0216012	0.0354252	0.0120274	0.0619271	0.0583274	0.0295348	0.0188207	0.00435846	0.00396426	0.00893465	0.0239252	0.0851875	0.10424	0.0952882	0.0945127	0.0944526	0.107251	0.0956319	0.0958877	0.0940269	0.0836627	0.0874358	0.0913874	0.105354	0.0922338	0.0883926	0.0916068	0.138282	0.00367838	2.88617e-05	0.00273133	4.00741e-05	0.028169	0.112676	0.084507	0.169014	0	0	0.0985915	0.0985915	0.126761	0.0140845	0.0422535	0	0
ENSP00000217026	0.313717	0.0909676	0.0487463	0.0961541	0.0403457	0.162563	0.0311952	0.227518	0.114866	0.0304533	0.0679711	0.0442284	0.0710817	0.0129217	0.0634379	0.264427	0.504307	0.5254	0.525302	0.485994	0.483699	0.491605	0.512078	0.484616	0.379595	0.452454	0.509114	0.438383	0.43387	0.458396	0.494235	0.498949	0.0124858	0.000133372	0.0131472	9.75952e-05	0.0165975	0.06639	0.0622407	0.178423	0.00829876	0	0.26971	0.0290456	0.0414938	0.00414938	0.0705394	0.0207469	0.0373444
ENSP00000217043	0.0197391	0.015451	0.0299249	0.0480072	0.0399393	0.0198577	0.0171905	0.0370859	0.0235017	0.0154558	0.00713077	0.0123325	0.0214279	0.0409156	0.00576277	0.0550287	0.117918	0.135856	0.10751	0.114931	0.121307	0.135029	0.0968498	0.124698	0.0937753	0.103012	0.124778	0.0941496	0.0958217	0.109562	0.0898998	0.132158	0.00181328	2.18464e-05	0.00021327	2.89983e-05	0.0285714	0	0.0857143	0.0857143	0	0	0	0.171429	0	0.0571429	0	0.0571429	0
ENSP00000217086	0.0399901	0.0936966	0.0251118	0.0283601	0.0778388	0.025595	0.0148388	0.00606813	0.0720968	0.0235397	0.0259987	0.0252129	0.0521605	0.0115857	0.0310251	0.09229	0.125756	0.124477	0.130775	0.148519	0.11432	0.117111	0.114893	0.123942	0.0884628	0.0987441	0.132582	0.112318	0.10505	0.106838	0.123894	0.167079	0.00937727	0.000138608	0.00768891	8.84547e-05	0.0331492	0.0662983	0.0552486	0.0939227	0.0331492	0	0.0497238	0.104972	0.00552486	0.0276243	0.0220994	0.0276243	0.0276243
ENSP00000217109	0.85841	0.938518	0.949248	0.971095	0.921021	0.943421	0.927133	0.635374	0.132633	0.528733	0.951746	0.950689	0.966549	0.229788	0.773674	0.456008	0.513453	0.528707	0.534718	0.494265	0.496715	0.511015	0.514556	0.483128	0.430895	0.459491	0.498596	0.46218	0.46749	0.484129	0.502874	0.515078	0.00632059	0.000151578	0.00420868	6.28805e-05	0.00819672	0.0163934	0.0409836	0.131148	0	0	0.0163934	0.0245902	0	0.00819672	0.0163934	0.0163934	0.0327869
ENSP00000217121	0.0631853	0.0209114	0.117534	0.021277	0.0311884	0.105064	0.0899419	0.0251014	0.0443388	0.0469646	0.041574	0.0460706	0.0638774	0.0138984	0.315691	0.029357	0.296206	0.310793	0.327216	0.295072	0.28346	0.27888	0.296123	0.271093	0.193828	0.268342	0.309146	0.251893	0.274724	0.239182	0.334408	0.329564	0.0025386	3.27908e-05	0.000934737	3.36931e-05	0	0	0.22449	0.0612245	0	0	0.0204082	0.0408163	0	0.0408163	0.0408163	0.0612245	0.0408163
ENSP00000217131	0.0229567	0.00940858	0.0267317	0.0330825	0.0134428	0.0298743	0.022936	0.0606318	0.0146925	0.009716	0.0423117	0.0327178	0.0120928	0.0238056	0.0130989	0.0433444	0.21227	0.247521	0.226722	0.226996	0.225776	0.238153	0.210655	0.188074	0.188022	0.219522	0.244987	0.196506	0.19932	0.207797	0.215961	0.220664	0.00751217	0.000258338	0.00252598	7.88371e-05	0.0275862	0.0344828	0.117241	0.0827586	0	0	0.062069	0.0206897	0.0206897	0.0551724	0.0344828	0.0275862	0.0344828
ENSP00000217133	0.038974	0.0268657	0.0437506	0.00658897	0.0339457	0.0537572	0.0245747	0.00886906	0.0192283	0.0218907	0.035273	0.048889	0.0415452	0.051668	0.312	0.00861593	0.389833	0.393015	0.420199	0.406409	0.38542	0.409417	0.404444	0.37612	0.322906	0.364685	0.416876	0.359511	0.37824	0.369021	0.38266	0.427151	0.00606155	0.000101888	0.00363551	6.25065e-05	0.00854701	0.034188	0.0512821	0.102564	0	0	0.0683761	0.0598291	0.00854701	0.034188	0.0940171	0.0683761	0.017094
ENSP00000217159	0.0378227	0.0167518	0.0467714	0.116977	0.0206575	0.0230871	0.0228548	0.104836	0.0199886	0.0174212	0.0282469	0.0795858	0.0434504	0.0180607	0.0920588	0.0676156	0.0652907	0.050161	0.0556865	0.0594816	0.065151	0.0497074	0.0463725	0.0869742	0.0476075	0.0493047	0.044024	0.0582189	0.0351252	0.0495668	0.0737932	0.0882275	0.00227956	1.83365e-05	0.000455154	3.29833e-05	0	0.0227273	0.0681818	0.0681818	0	0	0.0227273	0.318182	0.0227273	0.159091	0.0454545	0.113636	0.0454545
ENSP00000217169	0.012117	0.00364483	0.0147429	0.00384155	0.00654447	0.010373	0.00237319	0.00115723	0.0172051	0.00582497	0.0181922	0.02137	0.0121872	0.00491155	0.00585276	0.00501024	0.264655	0.289063	0.302374	0.305889	0.312166	0.2963	0.315302	0.269797	0.287433	0.269083	0.28565	0.311489	0.272928	0.274645	0.301831	0.32898	0.00269402	1.47657e-05	0.00302303	2.97418e-05	0.0769231	0.0576923	0.0576923	0.0961538	0	0	0.0576923	0.0384615	0.0192308	0.0192308	0.0384615	0.0192308	0.0192308
ENSP00000217173	0.160259	0.0495537	0.0855481	0.01768	0.0233621	0.0250952	0.0142124	0.0123656	0.0433757	0.0311841	0.0882069	0.0114215	0.0118912	0.0287262	0.0336243	0.0390956	0.15341	0.1694	0.150484	0.168167	0.175708	0.160695	0.150687	0.163062	0.120393	0.129954	0.166319	0.146197	0.123036	0.128163	0.156338	0.18885	0.00569889	0.000139128	0.00187592	6.59967e-05	0	0	0.0636364	0.0818182	0	0	0	0.109091	0	0.0454545	0.0272727	0.0363636	0.0545455
ENSP00000217182	0.061635	0.0214526	0.0305819	0.00941173	0.0172837	0.0474305	0.0239548	0.11589	0.0148824	0.0121731	0.0537597	0.0125908	0.177487	0.0332385	0.0256327	0.0218123	0.554337	0.584867	0.576639	0.577364	0.552557	0.553909	0.566477	0.554151	0.486338	0.546789	0.584512	0.536046	0.532196	0.51656	0.573195	0.581248	0.0125376	0.000273445	0.0212244	0.000100444	0.0289256	0.0123967	0.0454545	0.169421	0.00413223	0	0.0247934	0.0247934	0.0206612	0.0206612	0.0371901	0.0289256	0.0206612
ENSP00000217188	0.0270444	0.00316463	0.00835389	0.314211	0.00657666	0.0181922	0.00314993	0.00419036	0.0285281	0.0111646	0.012905	0.00459224	0.0129334	0.0519984	0.0492364	0.00717494	0.124182	0.185417	0.247926	0.149456	0.0978798	0.0987356	0.0896482	0.267235	0.04465	0.0491477	0.0849284	0.12743	0.0522035	0.246632	0.302386	0.123044	0.000207232	3.73256e-07	5.57788e-05	1.05226e-05	0	0	0.25	0.25	0	0	0.25	0.25	0	0	0.25	0	0
ENSP00000217195	0.0186341	0.0422649	0.109102	0.0432891	0.0264326	0.0378691	0.0304192	0.00845756	0.0940705	0.0289079	0.0337566	0.0237219	0.0350686	0.0427271	0.277319	0.0266032	0.222134	0.321214	0.355981	0.244084	0.184239	0.240314	0.278744	0.235568	0.167309	0.217963	0.290845	0.197866	0.253461	0.198822	0.32984	0.285138	0.000777122	2.6913e-06	0.000329059	1.5436e-05	0	0	0.133333	0.0666667	0	0	0	0	0	0	0	0	0
ENSP00000217233	0.0146153	0.00244707	0.0140157	0.00730979	0.0063092	0.0182202	0.00706998	0.0387456	0.0158477	0.0127143	0.0156402	0.0194171	0.0128805	0.0168145	0.0151911	0.00983104	0.170504	0.17393	0.176049	0.204485	0.19123	0.158	0.179887	0.171168	0.127822	0.131048	0.180657	0.154857	0.158739	0.119344	0.161533	0.200746	0.00440369	4.27018e-05	0.00390838	4.46206e-05	0.0352941	0.0705882	0.0588235	0.105882	0.0352941	0	0.0470588	0.0235294	0.0235294	0.0235294	0.0470588	0.0352941	0.0352941
ENSP00000217244	0.0319898	0.00160026	0.000493553	0.102337	0.0289271	0.0685826	0.176983	0.229564	0.06949	0.0139633	0.0402853	0.0576417	0.0197585	0.0822132	0.0791329	0.010405	0.397087	0.426112	0.417272	0.401636	0.380198	0.386906	0.408656	0.400067	0.296907	0.36555	0.403438	0.372805	0.358981	0.36586	0.409536	0.421817	0.0155424	0.000385926	0.0169779	0.00012776	0.0266667	0.0433333	0.0433333	0.156667	0.0166667	0	0.0266667	0.0233333	0.0266667	0.01	0.07	0.03	0.0266667
ENSP00000217246	0.0163778	0.00443886	0.00533422	0.00818128	0.0174735	0.0193835	0.00374252	0.0147163	0.0247783	0.0219578	0.00248129	0.0114007	0.00564082	0.00742084	0.0105957	0.0108249	0.0621769	0.0811272	0.0606081	0.057102	0.0518196	0.0778798	0.080075	0.0764133	0.0414052	0.060539	0.0644403	0.0669983	0.0710268	0.0715626	0.0550764	0.0774951	0.00279764	2.82527e-05	0.00123118	3.51473e-05	0.037037	0.0740741	0.12963	0.0555556	0	0	0.0185185	0.148148	0	0.0185185	0.037037	0.037037	0
ENSP00000217254	0.0382346	0.0485734	0.0401043	0.0132892	0.00934911	0.0178023	0.0163622	0.0275112	0.0240029	0.00952322	0.00288767	0.0774809	0.0541741	0.0430767	0.0498651	0.0121967	0.267777	0.217026	0.26866	0.237295	0.25182	0.206256	0.256128	0.235794	0.162424	0.213359	0.2152	0.232394	0.266559	0.223939	0.198064	0.251464	0.00139882	1.29962e-05	0.000340585	2.3217e-05	0	0.037037	0.111111	0.0740741	0	0	0.037037	0.037037	0	0.0740741	0.0740741	0.0740741	0
ENSP00000217260	0.0160411	0.0185071	0.0121043	0.0141196	0.0129709	0.016193	0.0247166	0.00904601	0.0223325	0.0131189	0.00520015	0.0192905	0.00722757	0.0112661	0.00799382	0.00875622	0.17938	0.183289	0.171217	0.185708	0.163855	0.194274	0.170646	0.164394	0.151492	0.18156	0.174964	0.153432	0.178199	0.149559	0.154081	0.180346	0.00119159	4.76311e-06	0.00149335	1.88379e-05	0	0	0.130435	0.0434783	0	0	0.0434783	0.173913	0	0.0434783	0.0869565	0.0434783	0
ENSP00000217270	0.0401726	0.0877854	0.0738233	0.0972173	0.0349242	0.0375783	0.0363359	0.0817149	0.0928366	0.0283064	0.0404724	0.0862414	0.0674259	0.0895971	0.0156544	0.110825	0.0884121	0.0784821	0.0832581	0.103112	0.077519	0.0790126	0.0802376	0.0833698	0.0575013	0.0770106	0.101518	0.0875705	0.0811721	0.0833145	0.133299	0.110463	0.00227956	1.45502e-05	0.000703222	3.01813e-05	0	0.0227273	0.0909091	0.0454545	0	0	0.0227273	0	0	0	0.0227273	0.0227273	0.0454545
ENSP00000217289	0.0398871	0.0169951	0.0246117	0.0335193	0.105557	0.0491403	0.0308629	0.020949	0.0366934	0.0141603	0.0110639	0.0139027	0.0256134	0.0293429	0.0643184	0.0697533	0.129844	0.161158	0.149335	0.124425	0.128134	0.150448	0.135283	0.134198	0.117889	0.146999	0.148627	0.115864	0.147534	0.124706	0.116411	0.179017	0.00388561	6.90257e-05	0.00183658	4.59624e-05	0	0	0.08	0.133333	0	0	0.0933333	0.04	0.0933333	0.0533333	0.0933333	0.12	0.0133333
ENSP00000217320	0.039577	0.0702732	0.03562	0.0219938	0.0288784	0.0244916	0.0305454	0.00930555	0.037869	0.0508082	0.0119669	0.0456356	0.0108722	0.0185721	0.0288102	0.0146388	0.0559627	0.0791826	0.0923797	0.121804	0.0919302	0.0849921	0.0710173	0.0343595	0.0383738	0.0735305	0.076398	0.0599196	0.0840892	0.0742187	0.060014	0.100402	0.000932546	5.21435e-06	9.14602e-05	2.33518e-05	0.0555556	0	0	0.111111	0	0	0.0555556	0.0555556	0	0	0	0	0.0555556
ENSP00000217372	0.01274	0.0216699	0.00355857	0.00744652	0.0157496	0.0285246	0.017602	0.0156493	0.0188261	0.0114541	0.0178476	0.0234196	0.00602166	0.012185	0.00320035	0.0259789	0.330707	0.405788	0.328756	0.323586	0.323565	0.300848	0.305503	0.29521	0.167705	0.257227	0.320748	0.244816	0.280835	0.240762	0.361468	0.332458	0.00419646	6.68206e-05	0.00204865	4.53185e-05	0	0	0.135802	0.0617284	0	0	0	0.0246914	0.0246914	0.0864198	0.037037	0.0123457	0
ENSP00000217381	0.281322	0.351067	0.222097	0.129577	0.249618	0.204686	0.119912	0.166259	0.0644882	0.180844	0.255262	0.0388089	0.380335	0.124258	0.0541309	0.373325	0.0873502	0.0920923	0.0909831	0.0865753	0.0862212	0.111466	0.0845505	0.0837508	0.0883599	0.0868377	0.0871999	0.0934825	0.0887613	0.087342	0.087853	0.127144	0.00518081	7.06137e-05	0.00153731	5.7177e-05	0.01	0.01	0.09	0.06	0	0	0.01	0.11	0	0.05	0.02	0.06	0.01
ENSP00000217386	0.0165208	0.0117965	0.0341141	0.0189292	0.0186918	0.0261824	0.00691815	0.0248765	0.0500776	0.0317907	0.0161311	0.00986841	0.0207796	0.0849994	0.0157563	0.0265323	0.0533267	0.0533884	0.0549426	0.0588538	0.0527289	0.0617657	0.0521984	0.0731803	0.0552308	0.0558821	0.0575249	0.0605542	0.044472	0.0554142	0.0537471	0.0892253	0.00917003	0.000148178	0.00410791	9.58203e-05	0.0282486	0.0451977	0.0282486	0.0847458	0.00564972	0	0.0677966	0.152542	0.0112994	0.0338983	0.0225989	0.039548	0.0169492
ENSP00000217402	0.941723	0.967334	0.9583	0.981368	0.983579	1	1	0.887609	0.977387	0.957013	0.958676	0.971488	0.992706	1	0.660863	1	0.271426	0.268904	0.282719	0.281741	0.283876	0.29459	0.273638	0.253284	0.224963	0.255691	0.2938	0.242195	0.244839	0.265662	0.272063	0.296158	0.010517	0.000330887	0.00522643	0.000106886	0.00985222	0.0246305	0.162562	0.0935961	0.00492611	0	0.0394089	0.0344828	0.0246305	0.0394089	0.0689655	0.0640394	0
ENSP00000217407	0.012023	0.00362141	0.0158	0.0179557	0.0229889	0.0149551	0.00745589	0.0316492	0.0217253	0.00942653	0.00522794	0.0297813	0.011135	0.0232942	0.00967699	0.0649067	0.0376771	0.0419344	0.0444321	0.0449236	0.0396538	0.0469116	0.0343043	0.0544992	0.0441933	0.0359164	0.0405698	0.028086	0.0345277	0.0357612	0.0346556	0.0650981	0.00284945	1.20807e-05	0.00330419	3.14638e-05	0.0545455	0.181818	0.0363636	0.2	0	0	0.181818	0.127273	0.0545455	0.0727273	0.0181818	0	0.0181818
ENSP00000217420	0.0227706	0.00649224	0.0215561	0.135177	0.0362877	0.039263	0.00885035	0.120171	0.0327827	0.0339904	0.0579203	0.0263018	0.0120234	0.096242	0.0672561	0.126401	0.0513413	0.0491326	0.0516967	0.0571475	0.0471177	0.0551611	0.0424655	0.0514395	0.05298	0.0531345	0.0467022	0.0461531	0.0424297	0.0400803	0.0448324	0.08357	0.0141954	0.000384444	0.003794	0.000146335	0.0182482	0.0109489	0.040146	0.0255474	0.00364964	0	0.0437956	0.189781	0.00364964	0.0291971	0.0145985	0.0474453	0.0583942
ENSP00000217423	0.0517994	0.119937	0.0751268	0.0294585	0.0454722	0.127619	0.0665209	0.0211138	0.0307199	0.103329	0.0951108	0.216222	0.0906794	0.207179	0.162971	0.0953567	0.0449203	0.0407247	0.0365084	0.0500264	0.041758	0.0494803	0.0314954	0.0468196	0.0474975	0.0419194	0.0373687	0.0481332	0.0526512	0.0369706	0.0429471	0.088065	0.0019169	1.48341e-05	0.000548151	3.08637e-05	0.0540541	0	0.135135	0	0	0	0.0540541	0.108108	0.0540541	0.0540541	0.027027	0	0
ENSP00000217426	0.688062	0.538297	0.930285	0.0784599	0.954811	0.999756	0.803937	0.494747	0.374803	0.302036	0.817462	0.852472	0.747384	0.574545	0.944106	0.373913	0.452046	0.443668	0.470316	0.44414	0.454313	0.424453	0.45943	0.409892	0.369298	0.40492	0.460642	0.414562	0.399548	0.392161	0.439661	0.433807	0.010258	0.000161299	0.0115692	8.88718e-05	0.0454545	0.0353535	0.10101	0.161616	0	0	0.040404	0.10101	0.0555556	0.126263	0.0505051	0.0858586	0.030303
ENSP00000217428	0.00600151	0.004714	0.00989345	0.0594245	0.0150294	0.016056	0.01533	0.00573386	0.0466213	0.0109543	0.00679953	0.00558553	0.0161645	0.00961152	0.00465491	0.0222199	0.0967715	0.104387	0.109312	0.128401	0.148907	0.0901884	0.0916011	0.120649	0.0849156	0.0928981	0.129082	0.0948779	0.0984289	0.0775266	0.132213	0.140038	0.00103616	2.75398e-05	0.000168151	2.85123e-05	0	0	0.05	0	0	0	0	0.15	0	0.05	0	0	0
ENSP00000217446	0.0712946	0.120172	0.164405	0.117037	0.532522	0.303971	0.258651	0.0743016	0.0486879	0.412532	0.207408	0.168513	0.0622412	0.31582	0.103883	0.31947	0.0945063	0.134747	0.102002	0.114164	0.204146	0.128523	0.114927	0.149189	0.0517994	0.109897	0.14287	0.110595	0.113061	0.0817102	0.0932846	0.147116	0.00202052	2.12797e-05	0.000273972	3.18707e-05	0	0	0.102564	0.128205	0	0	0	0.025641	0	0.0512821	0.0512821	0	0
ENSP00000217455	0.0166553	0.00277147	0.0269649	0.00850108	0.0347041	0.0173916	0.0137744	0.054479	0.027172	0.0204694	0.00563178	0.0147364	0.0370256	0.00767585	0.000614297	0.0444034	0.0975817	0.0580319	0.144806	0.0865396	0.0717179	0.0681801	0.0604723	0.0550922	0.0459136	0.0445571	0.0561806	0.0422653	0.0495844	0.0609654	0.0694022	0.0853511	0.00528443	7.2572e-05	0.000921915	6.07129e-05	0	0	0.294118	0.0686275	0	0	0	0.127451	0.00980392	0.27451	0.0196078	0.0882353	0.0196078
ENSP00000217456	0.0217941	0.00348487	0.0179078	0.02668	0.0313789	0.0161385	0.0362505	0.34361	0.0214404	0.0109998	0.0229936	0.0243806	0.00728475	0.0271962	0.241009	0.248704	0.158373	0.196057	0.178681	0.187497	0.165794	0.163317	0.171609	0.183811	0.124332	0.157898	0.190154	0.144087	0.163165	0.125408	0.195541	0.177218	0.00274583	8.81979e-05	0.00145498	3.78642e-05	0	0	0.0754717	0.0754717	0	0	0.0566038	0.0754717	0.0377358	0.0377358	0.0754717	0.0943396	0
ENSP00000217515	0.0494781	0.138352	0.0777865	0.0597361	0.0129036	0.0140023	0.0142006	0.192852	0.0153948	0.0502935	0.110836	0.204981	0.0296129	0.039679	0.497604	0.049892	0.389754	0.42469	0.408855	0.406196	0.400061	0.395089	0.417231	0.393939	0.338918	0.389493	0.418065	0.36231	0.374587	0.372867	0.411294	0.417023	0.00813387	0.000187188	0.00558684	7.79587e-05	0.00636943	0.0382166	0.0573248	0.127389	0	0	0.044586	0.0254777	0.044586	0.0636943	0.0318471	0.0509554	0.0191083
ENSP00000217652	0.108675	0.0193635	0.147308	0.275468	0.272748	0.0600505	0.265794	0.0924402	0.0230137	0.0654071	0.0698683	0.112788	0.170584	0.0198207	0.267385	0.0434779	0.141923	0.166886	0.162972	0.151316	0.136549	0.156902	0.136023	0.156449	0.104463	0.127171	0.144188	0.12867	0.135521	0.142634	0.133134	0.187484	0.00616516	3.99248e-05	0.00344234	6.07747e-05	0.0168067	0	0.0588235	0.12605	0	0	0.0420168	0.0756303	0.00840336	0.0252101	0.0420168	0.0672269	0
ENSP00000217740	0.0181541	0.0213642	0.0280872	0.0182309	0.0214562	0.0303873	0.0187632	0.0324522	0.0239784	0.0527176	0.00892481	0.00223684	0.0501863	0.00763524	0.0456154	0.0153369	0.169861	0.16219	0.174635	0.168932	0.172435	0.197427	0.145943	0.161846	0.14361	0.13434	0.168614	0.147206	0.131031	0.17254	0.166429	0.206587	0.00284945	1.56137e-05	0.00138203	3.40175e-05	0	0	0.127273	0.0909091	0	0	0	0.0181818	0.0363636	0.0181818	0.0181818	0.0181818	0.0909091
ENSP00000217901	0.127373	0.0684211	0.0534047	0.015261	0.0793561	0.0180726	0.0271861	0.0265568	0.0271553	0.0138046	0.0246061	0.0415469	0.0121661	0.0232196	0.15397	0.0494334	0.244805	0.349694	0.295554	0.292018	0.282624	0.21022	0.271291	0.203876	0.142876	0.206215	0.25548	0.208451	0.184473	0.173718	0.223812	0.213273	0.00761579	7.46962e-05	0.00316968	7.09915e-05	0.0340136	0.0204082	0.285714	0.0272109	0	0	0.0272109	0.0680272	0.0408163	0.346939	0.047619	0.156463	0.0136054
ENSP00000217909	0.013028	0.0245233	0.00343997	0.0115717	0.0110503	0.0159958	0.00558098	0.0118397	0.0183807	0.0083069	0.00154784	0.00130381	0.00689429	0.00526492	0.0011806	0.0217995	0.112729	0.112667	0.118942	0.118114	0.114461	0.111967	0.119192	0.105127	0.118374	0.115834	0.111231	0.0901071	0.121238	0.106689	0.0827592	0.0969404	0.00119159	1.61741e-05	0.000165537	2.31606e-05	0	0	0.0434783	0	0	0	0	0	0	0	0	0	0
ENSP00000217939	0.0161301	0.00478047	0.0422658	0.00428039	0.0132385	0.0316536	0.0308671	0.0164537	0.0272833	0.0134046	0.0176472	0.0284601	0.0255652	0.016865	0.00953872	0.0165812	0.0643272	0.0806297	0.0957757	0.0669555	0.0613764	0.0768629	0.0795824	0.103928	0.0663308	0.061118	0.0828129	0.0596783	0.0698791	0.0495851	0.0865658	0.0842963	0.00243498	3.99239e-05	0.000557943	3.51726e-05	0	0	0.106383	0.12766	0	0	0.0425532	0.12766	0.0851064	0	0.0212766	0.0212766	0
ENSP00000217958	0.13645	0.104933	0.0137463	0.00683225	0.0248463	0.038437	0.0158635	0.0344633	0.0229077	0.0428938	0.00883041	0.0620922	0.0100518	0.0882885	0.0253087	0.0873944	0.342141	0.38838	0.355358	0.353934	0.338778	0.346052	0.365238	0.347244	0.300889	0.323406	0.346255	0.310613	0.324931	0.323597	0.349967	0.368665	0.00787483	0.000102002	0.00904161	6.99611e-05	0.0394737	0.0657895	0.0526316	0.0855263	0	0	0.0592105	0.0131579	0.0394737	0.00657895	0.0328947	0.00657895	0.0131579
ENSP00000217961	0.0174279	0.00796229	0.0174709	0.00509148	0.00687666	0.0184244	0.039076	0.00571216	0.0193573	0.0107631	0.00972263	0.0286795	0.0194788	0.0450095	0.00470889	0.0187049	0.0686364	0.0749749	0.0671826	0.0792069	0.0688675	0.0752763	0.0660533	0.0678463	0.0570173	0.0623772	0.0665426	0.0624741	0.0705948	0.0588156	0.0582361	0.0783183	0.00461092	0.000133164	0.00113289	5.90673e-05	0.011236	0.0449438	0.0561798	0.011236	0	0	0.0449438	0.123596	0.0224719	0.0224719	0.011236	0.011236	0.011236
ENSP00000217964	0.0275349	0.0127957	0.00823939	0.0134306	0.0128763	0.0222031	0.020136	0.012991	0.0150425	0.0102886	0.00367256	0.00931577	0.00501227	0.0117482	0.0198882	0.0111053	0.220494	0.245494	0.251388	0.239328	0.224556	0.222883	0.245343	0.229841	0.166568	0.195808	0.227743	0.203245	0.208685	0.193411	0.242754	0.274133	0.0144027	0.000485118	0.0135704	0.000128058	0.0251799	0.0719424	0.0791367	0.111511	0.00719424	0	0.0683453	0.0503597	0.028777	0.0431655	0.0503597	0.0395683	0.0143885
ENSP00000217971	0.0202624	0.0472155	0.0210247	0.0180587	0.0722245	0.080575	0.0128218	0.0262586	0.0215937	0.0162397	0.0150377	0.0241094	0.010778	0.0923301	0.0171391	0.161516	0.138359	0.136179	0.164404	0.139361	0.1576	0.152179	0.171717	0.144432	0.0814404	0.122726	0.132591	0.137665	0.114507	0.110348	0.131387	0.156644	0.00373018	7.53588e-05	0.00188873	4.54393e-05	0.0277778	0.0833333	0.0833333	0.0416667	0	0	0.0416667	0.111111	0.0138889	0.0277778	0.0416667	0.0277778	0.0138889
ENSP00000217999	0.0384293	0.0295531	0.022136	0.00927811	0.0160504	0.0197376	0.0349967	0.00966476	0.0266658	0.0353505	0.0174557	0.0138292	0.0168024	0.0196803	0.0134225	0.058254	0.0345385	0.0444552	0.0471537	0.0558743	0.0342297	0.0559192	0.0461516	0.0417531	0.032601	0.0481542	0.0376957	0.0317734	0.0408463	0.0432559	0.039598	0.0819654	0.000777122	1.14062e-05	0.000182502	1.90344e-05	0.0666667	0	0.0666667	0.0666667	0	0	0	0.0666667	0	0	0	0	0
ENSP00000218004	0.0386296	0.011605	0.00740456	0.0439894	0.0108271	0.0396056	0.00804686	0.0243181	0.0288165	0.0214634	0.0111074	0.0387042	0.00223268	0.017616	0.0110298	0.0193632	0.2308	0.239705	0.214289	0.245911	0.241189	0.237452	0.222241	0.22537	0.200517	0.1995	0.210442	0.191811	0.226523	0.213882	0.199933	0.253077	0.00409284	0.000140613	0.00104788	5.58504e-05	0	0	0.0379747	0.0886076	0	0	0.0126582	0.0379747	0	0.0379747	0.0126582	0.0126582	0.0253165
ENSP00000218006	0.0374512	0.0143787	0.0123007	0.00791236	0.0193294	0.0203366	0.0133593	0.0975676	0.0144178	0.014675	0.0107145	0.0190001	0.0367257	0.0133598	0.0194683	0.0932219	0.0582586	0.0582689	0.0641109	0.0707531	0.0578391	0.0618902	0.058724	0.0734955	0.0513575	0.0577773	0.0583599	0.0572377	0.0505388	0.051053	0.0638654	0.0844445	0.00611336	0.000111645	0.00136551	6.81308e-05	0	0.0169492	0.059322	0.0847458	0	0	0.0423729	0.110169	0.0423729	0.0677966	0.0254237	0.0423729	0.00847458
ENSP00000218008	0.0680248	0.0253374	0.0240976	0.0432873	0.112801	0.0253213	0.043513	0.0320276	0.0433453	0.0548093	0.0617863	0.0931307	0.00533948	0.0308948	0.154771	0.0818081	0.116241	0.127338	0.120129	0.12572	0.112719	0.12571	0.111879	0.0972542	0.101231	0.11306	0.118826	0.094885	0.095134	0.0961836	0.103598	0.138103	0.00274583	7.15425e-05	0.0011555	3.86421e-05	0	0.0377358	0.169811	0.0943396	0	0	0.0377358	0.0943396	0.0188679	0.0943396	0.0754717	0.0188679	0.0188679
ENSP00000218068	0.0186017	0.00693343	0.00745801	0.00837003	0.0133401	0.0148583	0.0135882	0.0164072	0.0228039	0.0190583	0.00261232	0.023224	0.00956017	0.0168732	0.00646634	0.024654	0.167071	0.157996	0.196543	0.203675	0.174829	0.122736	0.198845	0.196856	0.116151	0.140377	0.111033	0.150149	0.174811	0.140288	0.177169	0.24988	0.00176148	2.65605e-05	0.000922394	2.7552e-05	0.0294118	0.0294118	0	0.0294118	0.0588235	0	0.0294118	0.0588235	0	0	0	0	0
ENSP00000218075	0.00897468	0.00835733	0.013254	0.00411447	0.0125362	0.0264578	0.0102531	0.00349651	0.0196888	0.0140182	0.00216836	0.0060147	0.010342	0.00810265	0.00588576	0.0193967	0.0472692	0.0443884	0.045316	0.0555893	0.0425652	0.048694	0.0401953	0.0506432	0.0315286	0.0464945	0.0384652	0.042479	0.0295815	0.0351592	0.0366666	0.0557355	0.00507719	7.79075e-05	0.000727108	6.09742e-05	0	0	0.0714286	0.0714286	0	0	0.0510204	0.193878	0.0204082	0.0510204	0.0306122	0.0816327	0.0612245
ENSP00000218089	0.0284258	0.00104508	0.0320174	0.00933335	0.0441699	0.443192	0.285541	0.226696	0.00945163	0.0132618	0.52697	0.00743365	0.193344	0.00457931	0.415552	0.17689	0.409203	0.450465	0.433442	0.43193	0.415439	0.421485	0.446976	0.411059	0.31833	0.385588	0.418253	0.397079	0.402549	0.388028	0.425483	0.442909	0.0117086	0.000179139	0.0124431	9.82031e-05	0.0442478	0.0619469	0.039823	0.119469	0.00442478	0	0.106195	0.0176991	0.0265487	0.00884956	0.039823	0.0132743	0.00884956
ENSP00000218099	0.0440127	0.0821154	0.0313294	0.0582783	0.0211549	0.0310139	0.0353585	0.0223147	0.0262304	0.0363269	0.0033067	0.00614893	0.0229361	0.0126345	0.00499869	0.02695	0.0674414	0.0569921	0.0666437	0.0646905	0.0652956	0.0515009	0.0557038	0.0594496	0.0502766	0.0425377	0.0539332	0.0561661	0.0425652	0.0550636	0.0577076	0.0907185	0.00621697	7.97878e-05	0.0021863	6.55692e-05	0.0166667	0.025	0.0666667	0.125	0	0	0.0333333	0.233333	0.0333333	0.0916667	0.0166667	0.0916667	0.00833333
ENSP00000218104	0.194394	0.177529	0.973763	0.0889022	0.034359	0.0414835	0.0445628	0.0436299	0.0391798	0.0407507	0.0675832	0.104773	0.00829634	0.0243049	0.0741841	0.486553	0.140416	0.0952832	0.221637	0.133093	0.122638	0.124401	0.108215	0.11949	0.0757258	0.0908464	0.104354	0.0950037	0.100676	0.0872641	0.0920221	0.138141	0.0044555	4.8526e-05	0.000939911	5.21476e-05	0	0	0.302326	0.0232558	0	0	0.0116279	0.104651	0.0116279	0.209302	0.0116279	0.0348837	0.0116279
ENSP00000218176	0.0548247	0.0863017	0.0319373	0.0155741	0.0117638	0.0425301	0.0488039	0.075189	0.0256221	0.0140092	0.0549463	0.0391118	0.0461385	0.0664971	0.0734823	0.0956662	0.373883	0.369308	0.362335	0.373658	0.364188	0.364479	0.358101	0.362655	0.352018	0.363277	0.371304	0.362746	0.359357	0.359902	0.359487	0.402829	0.00554347	2.70681e-05	0.00644527	5.20661e-05	0	0	0.00934579	0.140187	0	0	0	0.121495	0.0186916	0.00934579	0.0373832	0.00934579	0.00934579
ENSP00000218224	0.108761	0.290574	0.0532161	0.103906	0.0437652	0.0815586	0.282218	0.0399727	0.0320234	0.0477218	0.0283997	0.0501046	0.0152176	0.0808313	0.06386	0.337633	0.33462	0.359456	0.337316	0.338125	0.325408	0.312957	0.339314	0.328108	0.258064	0.294699	0.345828	0.308494	0.322047	0.303123	0.346804	0.332292	0.00414465	7.98264e-05	0.00210616	4.60314e-05	0	0.0125	0.075	0.1	0	0	0.0375	0	0	0.025	0.05	0.025	0.0125
ENSP00000218230	0.00659691	0.0168517	0.0193342	0.00474856	0.0179294	0.0279017	0.00897917	0.0173395	0.0291292	0.0292049	0.011238	0.0143275	0.0122696	0.0147808	0.0388306	0.0114324	0.0363889	0.0450456	0.0504021	0.0661139	0.0365395	0.0508419	0.0311202	0.0651145	0.0330868	0.0522765	0.0323055	0.0386989	0.0369453	0.0398022	0.0332642	0.0763404	0.00233136	1.89175e-05	0.000411415	3.40045e-05	0.0222222	0	0.0222222	0.0444444	0	0	0.111111	0.155556	0	0.0666667	0	0.0666667	0
ENSP00000218249	0.00732787	0.013829	0.0172801	0.00367684	0.0103465	0.0121503	0.00646377	0.0130555	0.00233984	0.0240554	0.00480782	0.0140491	0.00886254	0.0116933	0.000757584	0.00674456	0.189612	0.234961	0.244103	0.22411	0.232755	0.244006	0.244221	0.184981	0.159275	0.209662	0.23454	0.182834	0.226555	0.19533	0.19474	0.254699	0.0057507	0.000146951	0.00195704	6.42576e-05	0.036036	0.00900901	0.153153	0.0810811	0	0	0.018018	0.0630631	0.018018	0.045045	0.036036	0.0810811	0.00900901
ENSP00000218316	0.0108731	0.0115072	0.0273594	0.011656	0.0255077	0.0265005	0.0156186	0.0221337	0.0233856	0.0208385	0.0197713	0.0152559	0.0168189	0.0333496	0.00821173	0.0177716	0.0469616	0.0396764	0.0449166	0.0521505	0.036057	0.040564	0.0454994	0.0409678	0.042002	0.0442634	0.0293903	0.0393846	0.0427228	0.0449136	0.04209	0.0720629	0.00170967	4.14248e-05	0.000245519	2.92823e-05	0	0	0.0606061	0.030303	0	0	0.0606061	0.0606061	0	0.121212	0	0.0606061	0
ENSP00000218340	0.0119819	0.0118009	0.0182852	0.0630799	0.0278979	0.01743	0.0202707	0.0283998	0.0138925	0.010079	0.00527487	0.021682	0.0339702	0.0140607	0.0486813	0.0487612	0.144033	0.150134	0.156792	0.160591	0.15277	0.150603	0.158257	0.163499	0.0921012	0.130638	0.146155	0.115498	0.133376	0.126966	0.148072	0.163941	0.00238317	3.18453e-05	0.000380095	3.49117e-05	0	0	0.108696	0.108696	0	0	0.0217391	0.0434783	0	0	0.0217391	0	0.0217391
ENSP00000218348	0.0085744	0.00549858	0.0125125	0.00144911	0.0190752	0.0194689	0.00387504	0.00795337	0.0224341	0.0151321	0.0218854	0.0104733	0.0325674	0.0189707	0.0150375	0.0101153	0.265593	0.299359	0.276231	0.281028	0.275006	0.278195	0.285632	0.276891	0.224075	0.251344	0.278693	0.270801	0.233361	0.258582	0.281277	0.321052	0.0063724	8.64909e-05	0.00591433	6.20359e-05	0.0162602	0.0243902	0.0487805	0.0894309	0	0	0.0325203	0.0162602	0.00813008	0.0162602	0.00813008	0.00813008	0.00813008
ENSP00000218388	0.0163156	0.0182109	0.025766	0.0138087	0.0338629	0.0357242	0.00515567	0.00636714	0.0237786	0.0190882	0.0193966	0.0143816	0.0110937	0.0273124	0.0213388	0.0623604	0.071838	0.0743055	0.0732565	0.0882877	0.0787061	0.075976	0.0694743	0.0774649	0.0569279	0.0671473	0.0797874	0.0675011	0.0630684	0.0619132	0.055892	0.109372	0.0147653	0.000255232	0.0167504	0.000128064	0.0491228	0.105263	0.0385965	0.185965	0.0105263	0	0.154386	0.0596491	0.105263	0.0245614	0.045614	0.0175439	0.0315789
ENSP00000218436	0.0104899	0.00813227	0.0208704	0.00104088	0.0427517	0.0192216	0.0116351	0.175234	0.0402826	0.0278636	0.0172349	0.00766823	0.0219455	0.016508	0.00581762	0.0215717	0.099216	0.104872	0.102152	0.105012	0.109534	0.0986707	0.100374	0.123211	0.106349	0.0897154	0.100971	0.0895393	0.0830115	0.0867738	0.07678	0.137455	0.00202052	5.83831e-05	0.000396377	3.51253e-05	0	0	0.0512821	0	0	0	0.0512821	0.102564	0.025641	0.0769231	0.025641	0.102564	0
ENSP00000218516	0.0149047	0.0368894	0.0309689	0.0950166	0.0705759	0.0211508	0.0483246	0.0206702	0.0150868	0.0200827	0.0253546	0.07921	0.0502085	0.0147385	0.0566074	0.0579104	0.0885123	0.112807	0.113521	0.105691	0.110176	0.10439	0.104515	0.0947925	0.087213	0.0948791	0.10643	0.0937363	0.0948192	0.0711449	0.100667	0.119337	0.00430007	9.39854e-05	0.00125575	5.32966e-05	0.0240964	0.0120482	0.0963855	0.0481928	0	0	0.0481928	0.108434	0	0.13253	0.0240964	0.060241	0.0240964
ENSP00000218548	0.0140077	0.0452291	0.0343626	0.0495467	0.0869428	0.0663565	0.0494305	0.0034756	0.0554216	0.0266728	0.0269845	0.0223318	0.0699133	0.0106688	0.00607312	0.0686633	0.163843	0.169096	0.168152	0.178859	0.185147	0.175929	0.16183	0.146809	0.137422	0.163243	0.185565	0.156092	0.16327	0.143631	0.182757	0.156529	0.00808206	0.000196525	0.00423733	8.27155e-05	0.025641	0.0576923	0.128205	0.0897436	0	0	0.025641	0.160256	0.0320513	0.134615	0.0192308	0.0512821	0.0192308
ENSP00000218721	0.0203849	0.00790203	0.0184805	0.012019	0.0132312	0.0216163	0.00577654	0.00986166	0.0261546	0.0237929	0.0273195	0.0050878	0.00754814	0.0209891	0.00991527	0.0106928	0.107832	0.100734	0.104468	0.0961647	0.143889	0.114848	0.107666	0.0562159	0.0799071	0.096698	0.129247	0.0714777	0.0918833	0.0761653	0.0883549	0.140498	0.00139882	1.18803e-05	0.000225736	2.37992e-05	0.037037	0	0.148148	0	0	0	0.037037	0.0740741	0	0.037037	0	0	0
ENSP00000218867	0.0490688	0.0174519	0.0193391	0.0245887	0.0198105	0.104758	0.0250304	0.0121018	0.131323	0.0401113	0.002451	0.00674701	0.0363199	0.00446748	0.00977068	0.0620587	0.0996818	0.105574	0.110193	0.120747	0.0968093	0.102626	0.0894942	0.115131	0.0782242	0.093625	0.102235	0.09786	0.0934865	0.0889159	0.119018	0.118522	0.00357476	4.47495e-05	0.000674332	4.53498e-05	0	0	0.101449	0.057971	0	0	0.0144928	0.115942	0.0289855	0.0144928	0.0434783	0.0289855	0.057971
ENSP00000219022	0.0335077	0.0229959	0.0436666	0.00454333	0.0222509	0.0144748	0.0157963	0.0200676	0.0441592	0.0622003	0.0172731	0.179997	0.0053026	0.0457047	0.116421	0.0356245	0.0510954	0.0440762	0.0542593	0.0657407	0.0572952	0.0480516	0.0415985	0.0617441	0.0633743	0.0468348	0.0575085	0.0506691	0.0509242	0.0543996	0.0447097	0.0920451	0.00331572	7.90183e-05	0.00142443	4.26784e-05	0	0.015625	0.03125	0	0	0	0.09375	0.140625	0.015625	0.09375	0.046875	0.015625	0.015625
ENSP00000219066	0.146045	0.107343	0.071705	0.00374859	0.0469381	0.0549067	0.0279765	0.025275	0.0259876	0.0685196	0.00941692	0.00967479	0.00408482	0.0459154	0.0265745	0.048199	0.263764	0.326513	0.270496	0.280345	0.263974	0.27231	0.338412	0.260532	0.160297	0.226644	0.29425	0.264848	0.229025	0.226093	0.297327	0.284812	0.0064242	5.41422e-05	0.00522833	5.73478e-05	0.0645161	0.0403226	0.0564516	0.104839	0	0	0.0241935	0.016129	0	0.016129	0.0322581	0	0
ENSP00000219069	0.0493608	0.11343	0.0596911	0.109257	0.0226183	0.113631	0.0236848	0.00966761	0.0238695	0.0982115	0.0354535	0.0137291	0.00719534	0.0917114	0.0291893	0.109224	0.22332	0.298433	0.250769	0.282498	0.190166	0.168959	0.242017	0.239518	0.185557	0.180007	0.294291	0.279091	0.18542	0.173975	0.307578	0.247084	0.00124339	2.07976e-05	0.000531024	2.29838e-05	0	0	0.0833333	0.0416667	0	0	0.0416667	0	0	0.0833333	0	0	0
ENSP00000219070	0.0119643	0.00672808	0.0164999	0.00738159	0.0292042	0.0149219	0.00242826	0.00337551	0.0355558	0.00882234	0.0024116	0.00710352	0.0156225	0.0120358	0.000954077	0.0427055	0.082573	0.0891895	0.0866738	0.0976292	0.0895657	0.100767	0.0808279	0.0823753	0.069991	0.0792126	0.0910029	0.080602	0.0824422	0.0770498	0.0767237	0.12331	0.019428	0.000282042	0.0227676	0.000161397	0.0586667	0.112	0.0506667	0.197333	0.0106667	0	0.138667	0.0533333	0.104	0.008	0.0613333	0.0293333	0.032
ENSP00000219097	1	1	0.999956	0.999908	0.997709	1	1	1	0.973525	0.975402	0.999792	1	0.999764	1	0.999975	1	0.603782	0.642986	0.634517	0.606961	0.601484	0.609708	0.628076	0.599845	0.489789	0.576239	0.633533	0.574148	0.5728	0.583132	0.614024	0.62253	0.00746037	5.90616e-05	0.00729248	6.22346e-05	0.00694444	0.0416667	0.0208333	0.1875	0	0	0.215278	0.0138889	0.0486111	0.00694444	0.0902778	0	0.0138889
ENSP00000219139	0.0389309	0.00642308	0.0245482	0.0145059	0.0119632	0.0255426	0.0483639	0.0404583	0.289712	0.0222996	0.0339027	0.0122666	0.0350542	0.0256956	0.030944	0.0256877	0.134745	0.14792	0.148481	0.0955175	0.118595	0.120747	0.116269	0.0884314	0.104077	0.11651	0.14952	0.08776	0.0790263	0.0860418	0.122235	0.146102	0.00134701	1.94213e-05	0.000280517	2.44133e-05	0	0	0.0384615	0	0	0	0	0.0769231	0	0	0	0.0769231	0
ENSP00000219150	0.0622115	0.010411	0.041164	0.0878149	0.0190134	0.0465735	0.00862993	0.0287956	0.0275797	0.0210016	0.115613	0.0465954	0.112546	0.0734728	0.0131062	0.0923577	0.139888	0.154711	0.146084	0.151257	0.143334	0.151363	0.133318	0.144054	0.0983174	0.129896	0.153142	0.130713	0.126171	0.125216	0.147079	0.183533	0.00844472	0.000247126	0.00413219	8.62657e-05	0	0.0245399	0.0674847	0.134969	0.00613497	0	0.288344	0.0306748	0.171779	0.0306748	0.134969	0.0184049	0.0245399
ENSP00000219162	0.00976182	0.00228115	0.00245168	0.00400797	0.0121567	0.0139169	0.00127321	0.00426394	0.0125693	0.0063507	0.00737462	0.00706532	0.0449243	0.0169749	0.00628138	0.0160061	0.0784597	0.0782928	0.104498	0.102347	0.0683011	0.0909385	0.0401768	0.108318	0.0967553	0.0711237	0.0838859	0.054172	0.0880135	0.076559	0.118598	0.134875	0.00124339	6.1787e-06	0.000447724	2.15101e-05	0.0416667	0	0.166667	0	0	0	0.0416667	0.208333	0.0416667	0	0.0416667	0.0833333	0
ENSP00000219169	1	1	1	0.999794	1	1	1	1	1	1	1	0.999785	1	1	0.999776	1	0.458064	0.472578	0.454554	0.474926	0.45761	0.468142	0.469108	0.443589	0.366553	0.414668	0.442287	0.39658	0.420241	0.428327	0.423956	0.474062	0.00746037	0.000126739	0.00521035	7.10077e-05	0	0.0277778	0.0694444	0.131944	0	0	0	0.0208333	0.00694444	0.00694444	0.0486111	0.0208333	0.0277778
ENSP00000219197	0.0729617	0.0445906	0.0352514	0.245918	0.0269203	0.219903	0.1217	0.0097603	0.117862	0.0276423	0.0706547	0.0288864	0.0604172	0.0998616	0.0650308	0.101687	0.0384712	0.0397237	0.0437056	0.0562284	0.0331241	0.0492048	0.0401162	0.0475893	0.0367379	0.0377127	0.0421875	0.0360023	0.0334507	0.0320697	0.030521	0.0714517	0.00466273	0.000106341	0.00102946	5.72498e-05	0.0111111	0	0.0222222	0.0555556	0	0	0.0666667	0.211111	0.0111111	0.0333333	0	0.0666667	0.0666667
ENSP00000219204	0.216901	0.231666	0.0696419	0.2754	0.194744	0.134757	0.274867	0.0619101	0.0465709	0.0748085	0.0351388	0.0891915	0.0437034	0.128479	0.0659548	0.160956	0.180145	0.190065	0.212193	0.178106	0.207689	0.198763	0.213427	0.194446	0.135881	0.168078	0.207517	0.170257	0.165666	0.151624	0.177673	0.245247	0.00233136	2.49669e-05	0.000542417	3.18099e-05	0.0222222	0	0.0222222	0.0888889	0	0	0.0444444	0.111111	0	0.0444444	0.0222222	0	0
ENSP00000219207	0.00905012	0.00361786	0.0156181	0.0118235	0.022324	0.0254978	0.0113661	0.059955	0.0157847	0.0167049	0.00672368	0.0157621	0.00473702	0.0150491	0.0824383	0.0303958	0.0413414	0.0437914	0.0489853	0.0564889	0.0460673	0.050999	0.0401555	0.0467221	0.0325252	0.0404803	0.0474852	0.0385639	0.0408492	0.0292763	0.0488554	0.0724138	0.00222775	3.87569e-05	0.000399558	3.58059e-05	0.0232558	0.0232558	0.116279	0.0465116	0	0	0.0930233	0.162791	0	0.0465116	0	0.0697674	0.0232558
ENSP00000219235	0.0137683	0.0264275	0.0281162	0.00404782	0.0253968	0.0516573	0.010294	0.025855	0.0387984	0.0154527	0.04264	0.0168624	0.0262279	0.0339185	0.0739483	0.045448	0.0444677	0.0415874	0.0418605	0.0442051	0.045848	0.0458368	0.0380906	0.0538497	0.0419731	0.0461441	0.0444571	0.0426088	0.0396578	0.0413822	0.0401244	0.0707937	0.00751217	2.93627e-05	0.00814583	6.34696e-05	0.0206897	0.0965517	0.0206897	0.0827586	0.00689655	0	0.255172	0.0344828	0.0758621	0	0.0482759	0	0.062069
ENSP00000219240	0.191841	0.0373039	0.126441	0.0973169	0.360954	0.0725747	0.50338	0.292365	0.0578828	0.0414993	0.374725	0.0722697	0.028976	0.186275	0.0192973	0.0822491	0.433724	0.433314	0.469959	0.434239	0.469078	0.386479	0.462354	0.385624	0.280496	0.37343	0.456641	0.406229	0.373886	0.356992	0.424938	0.396244	0.0082893	0.000157216	0.00753605	7.57627e-05	0.025	0.03125	0.13125	0.11875	0	0	0.00625	0.0375	0.0125	0.08125	0.0375	0.04375	0.025
ENSP00000219244	0.0699989	0.0459854	0.149043	0.0162902	0.0525199	0.0475688	0.0328081	0.0412862	0.0330461	0.0825397	0.05138	0.0752127	0.0394836	0.0564751	0.0651982	0.0795529	0.0484214	0.0477622	0.0451414	0.0423887	0.0452127	0.047205	0.0433624	0.0594583	0.0415189	0.0424877	0.0466786	0.0396056	0.04037	0.039053	0.0364561	0.074338	0.00673505	3.4183e-05	0.00751345	5.84516e-05	0.0384615	0.0846154	0.0153846	0.0923077	0.00769231	0	0.253846	0.0230769	0.0692308	0.00769231	0.0461538	0	0.0538462
ENSP00000219252	1	1	1	1	1	1	1	1	1	1	1	1	1	1	0.999819	1	0.573271	0.644063	0.597835	0.580308	0.562071	0.566711	0.59614	0.565677	0.471829	0.539073	0.613882	0.529616	0.537351	0.523136	0.616903	0.612142	0.0262149	0.000542293	0.031766	0.000196695	0.00988142	0.0197628	0.0671937	0.116601	0.00197628	0	0.0177866	0.00592885	0.00790514	0.0177866	0.0158103	0.0177866	0.0256917
ENSP00000219255	0.0480982	0.0259951	0.0490491	0.0139149	0.0376925	0.0235655	0.0287038	0.0676015	0.018958	0.0444952	0.0312521	0.0100401	0.104924	0.0230083	0.0387668	0.0266954	0.148747	0.201379	0.160779	0.178966	0.170954	0.203769	0.189714	0.161099	0.109563	0.126022	0.180745	0.130638	0.170879	0.122897	0.139301	0.19168	0.00668325	0.000106188	0.00533696	6.78689e-05	0.0155039	0.0465116	0.155039	0.0620155	0	0	0.0155039	0.0775194	0.0155039	0.0542636	0.0775194	0.124031	0.0155039
ENSP00000219271	0.092917	0.0110356	0.0517384	0.00823512	0.0177529	0.0462048	0.0182812	0.0477415	0.0609423	0.116936	0.0642985	0.0667252	0.0158501	0.0608895	0.0306748	0.0395955	0.0735616	0.0844647	0.0920064	0.106438	0.0888619	0.0876153	0.0841524	0.078395	0.064117	0.0737615	0.0979662	0.078529	0.0711463	0.0696479	0.0703657	0.115521	0.00378199	3.48627e-05	0.00589985	3.85488e-05	0.0547945	0.136986	0.0547945	0.205479	0	0	0.136986	0.0547945	0.123288	0.0136986	0.0547945	0.0273973	0.0136986
ENSP00000219281	0.0788385	0.179976	0.108133	0.0803384	0.179164	0.0810428	0.0348607	0.0677912	0.0294776	0.0790709	0.12941	0.0839529	0.040704	0.0531209	0.199222	0.126196	0.571459	0.63386	0.64895	0.567937	0.549397	0.5923	0.619201	0.56396	0.415123	0.515975	0.633892	0.550695	0.566102	0.496773	0.594628	0.583619	0.00274583	5.73181e-05	0.00163551	3.41487e-05	0.0188679	0	0.0754717	0.0566038	0	0	0	0.0188679	0	0	0.0188679	0.0188679	0.0377358
ENSP00000219299	0.113707	0.149326	0.0460569	0.0816261	0.150622	0.0566547	0.109345	0.0681795	0.0948879	0.0671097	0.116785	0.11047	0.0257828	0.0275062	0.00932936	0.189045	0.0790132	0.0869387	0.0829225	0.0876253	0.0835467	0.0905438	0.0718359	0.0909731	0.0665448	0.0711996	0.0835822	0.0798792	0.0797185	0.0755537	0.0901395	0.11735	0.00300487	6.33425e-05	0.000113362	5.18952e-05	0	0	0.0344828	0.0517241	0	0	0.0689655	0.0344828	0	0.0344828	0	0.0344828	0
ENSP00000219301	0.0116715	0.0142574	0.0139122	0.0105419	0.0326517	0.024583	0.0141454	0.00420703	0.0571418	0.0202694	0.00775802	0.0143059	0.0316828	0.0207685	0.00403212	0.0497167	0.0623054	0.0477246	0.0400214	0.0481568	0.0511157	0.0592262	0.056186	0.0458782	0.0490299	0.0418925	0.0567201	0.0508822	0.0428622	0.0500935	0.031623	0.0962113	0.00155424	3.2882e-05	7.34253e-05	3.37879e-05	0	0	0	0	0	0	0.0333333	0	0	0	0	0	0.0333333
ENSP00000219302	0.034784	0.101525	0.0189729	0.0109686	0.0743246	0.0363407	0.0720981	0.0660551	0.0166628	0.0532212	0.0333235	0.00267	0.0416303	0.0114135	0.168622	0.0473038	0.154189	0.173773	0.200585	0.177411	0.172335	0.149797	0.181178	0.153863	0.109181	0.144128	0.172237	0.143679	0.135258	0.136022	0.165659	0.177224	0.0063724	0.00011603	0.00240095	6.65425e-05	0.00813008	0.0325203	0.0894309	0.113821	0	0	0.0325203	0.105691	0.0325203	0.113821	0.0487805	0.0487805	0
ENSP00000219313	1	0.991369	0.995196	0.989508	1	1	1	1	0.999481	0.999993	0.999692	0.999762	0.950154	1	0.848099	1	0.468979	0.500923	0.495541	0.476404	0.478185	0.472095	0.48791	0.466079	0.40716	0.453728	0.487842	0.44069	0.447908	0.442763	0.485226	0.486052	0.0149725	0.000209889	0.0166127	0.000122408	0.0242215	0.0311419	0.0484429	0.0934256	0	0	0.0242215	0.0207612	0.017301	0.0207612	0.0242215	0.0276817	0.0276817
ENSP00000219315	0.0217024	0.0175333	0.0193665	0.0112858	0.0305425	0.0496483	0.018473	0.034779	0.0247908	0.0272011	0.0257498	0.039443	0.0403241	0.0228686	0.0155692	0.051576	0.211884	0.228958	0.231644	0.238399	0.18326	0.187447	0.23626	0.245707	0.153666	0.163265	0.251355	0.236989	0.197982	0.190769	0.217043	0.234605	0.00259041	2.03177e-05	0.00164441	3.04297e-05	0.06	0	0.06	0.06	0	0	0.04	0.04	0.06	0	0.04	0.02	0.02
ENSP00000219334	0.109109	0.0847289	0.0836762	0.0459386	0.172105	0.0905841	0.0920123	0.0346185	0.0283208	0.184706	0.0623102	0.17105	0.237723	0.201121	0.0311274	0.0952267	0.111252	0.107875	0.126417	0.120746	0.11736	0.12084	0.10625	0.12787	0.0668005	0.0802586	0.122715	0.114368	0.109864	0.0984402	0.109274	0.118447	0.00424826	0.000127815	0.00182349	5.31819e-05	0.0121951	0.0365854	0.0731707	0.0853659	0	0	0.0365854	0.0609756	0.0487805	0	0.0487805	0.0243902	0.0243902
ENSP00000219345	0.018174	0.00211474	0.0162995	0.000672329	0.0197421	0.0277939	0.0145842	0.0158698	0.0190603	0.0233075	0.0216071	0.0145272	0.0130246	0.0253676	0.00805439	0.0273322	0.0709458	0.0762985	0.0883206	0.0944578	0.0854666	0.075568	0.0669895	0.0767155	0.0455053	0.0581265	0.0828481	0.0790303	0.0700811	0.056312	0.0684003	0.0943988	0.00497358	9.04324e-05	0.000538818	6.26695e-05	0	0	0.0833333	0.0520833	0	0	0.0729167	0.0520833	0.0208333	0.0729167	0.0416667	0.0208333	0.0104167
ENSP00000219368	0.0245573	0.0277183	0.0636817	0.00970981	0.0171171	0.0263998	0.0381705	0.208884	0.00402019	0.061199	0.01909	0.0196475	0.0200065	0.0184291	0.0207516	0.0413313	0.119956	0.125249	0.12161	0.130725	0.136442	0.144556	0.113636	0.121986	0.0808991	0.0980631	0.141807	0.110273	0.105671	0.102292	0.109426	0.144163	0.0113978	0.000663421	0.00210939	0.000129688	0	0.0136364	0.118182	0.0681818	0	0	0.0227273	0.0772727	0.0136364	0.05	0.0181818	0.0272727	0.0272727
ENSP00000219400	0.0169825	0.0142472	0.0336712	0.0583182	0.00852978	0.0245702	0.0258202	0.0106584	0.0124376	0.013857	0.0338847	0.0129758	0.0580505	0.019608	0.0091975	0.063066	0.286891	0.343987	0.295105	0.315504	0.281958	0.266524	0.280022	0.270627	0.194345	0.254782	0.3305	0.25648	0.264272	0.246017	0.268853	0.31181	0.00290125	5.62906e-05	0.000936242	3.85433e-05	0	0	0.107143	0.142857	0	0	0.0178571	0.0357143	0.0178571	0.125	0.0178571	0.0535714	0
ENSP00000219406	0.036789	0.0195689	0.0737261	0.0383296	0.0320618	0.0479684	0.0131354	0.0130328	0.0263853	0.0143992	0.0265611	0.0446612	0.0113855	0.10592	0.0120475	0.0238714	0.20306	0.201657	0.243553	0.226113	0.221625	0.209728	0.187506	0.194597	0.128933	0.171218	0.237558	0.174908	0.185928	0.211421	0.203341	0.209148	0.00430007	8.36172e-05	0.00189519	5.03929e-05	0.0120482	0.0240964	0.0843373	0.144578	0	0	0.0120482	0.0843373	0.0240964	0.0240964	0.0240964	0.060241	0.0240964
ENSP00000219409	0.0432664	0.0870977	0.0583222	0.017103	0.0426806	0.0595769	0.0285007	0.0421093	0.0370378	0.0178202	0.0445269	0.0488061	0.0127888	0.052688	0.185042	0.0867805	0.218119	0.201241	0.2076	0.20738	0.210632	0.212104	0.206789	0.243303	0.171279	0.175169	0.20527	0.195114	0.198056	0.206714	0.18804	0.247245	0.00248679	2.27639e-05	0.00125874	3.09507e-05	0	0	0.0833333	0.0625	0	0	0.0833333	0	0.0416667	0	0	0.0208333	0.0208333
ENSP00000219431	0.0219021	0.0283548	0.0536636	0.133558	0.0200665	0.021811	0.0103372	0.0211028	0.0246086	0.110986	0.0606029	0.0167578	0.0191154	0.0238681	0.000976482	0.0332444	0.157031	0.204551	0.185946	0.1678	0.141868	0.17238	0.176909	0.165023	0.0851193	0.16808	0.19059	0.152514	0.128116	0.124688	0.18832	0.219971	0.00305668	3.10513e-05	0.00184211	3.4583e-05	0.0169492	0.0677966	0.0508475	0.135593	0	0	0.0508475	0.0169492	0.0169492	0	0.0338983	0.0169492	0
ENSP00000219439	0.058976	0.0221246	0.0226646	0.0520928	0.0161496	0.0195401	0.0631433	0.0160014	0.0307641	0.0308315	0.0256247	0.00602553	0.0485015	0.0182969	0.00421634	0.0369874	0.135519	0.156182	0.136024	0.15327	0.119001	0.11232	0.13296	0.107501	0.0860485	0.0915318	0.142754	0.121502	0.0851318	0.117442	0.128063	0.15492	0.00274583	6.46195e-05	0.000448859	4.07419e-05	0	0	0.188679	0.0566038	0	0	0.0377358	0.0566038	0	0.113208	0.0188679	0.0188679	0
ENSP00000219454	0.0747995	0.0815155	0.0224636	0.024799	0.0305296	0.0205559	0.00773957	0.0474475	0.0161528	0.0107154	0.0285073	0.0118552	0.0372376	0.0744769	0.00639126	0.0640379	0.112431	0.110396	0.118403	0.0709436	0.08585	0.0820998	0.106122	0.0798534	0.0843742	0.0715383	0.0850711	0.117321	0.0736344	0.0914496	0.0842211	0.12529	0.00113978	2.38719e-05	0.000529003	2.21163e-05	0.0454545	0	0	0.0909091	0	0	0.0454545	0.0909091	0.0909091	0.136364	0.0454545	0	0.0454545
ENSP00000219476	0.00376265	0.000501435	0.039979	0.000139921	0.00579208	0.00808946	0.925415	0.00410796	0.0877687	0.000211086	0.000101393	0.000156183	2.5317e-06	0.0102061	0.0749392	0.00382913	0.239945	0.226597	0.230167	0.231952	0.239828	0.245697	0.218638	0.210742	0.168503	0.197188	0.256678	0.19753	0.19763	0.207996	0.211049	0.279979	0.0145581	0.000217119	0.0162503	0.000124069	0.0604982	0.0996441	0.0996441	0.120996	0.00711744	0	0.0355872	0.0320285	0.024911	0.00355872	0.0747331	0.024911	0.0106762
ENSP00000219478	0.0502846	0.0759233	0.0290177	0.120535	0.0722805	0.0484869	0.0311206	0.0724045	0.0263627	0.0202433	0.0124315	0.0115036	0.0296807	0.0182883	0.0790052	0.0202711	0.0335995	0.0387825	0.0444213	0.0642631	0.041389	0.0501922	0.0406134	0.0496253	0.0377862	0.0293856	0.0308012	0.0533637	0.0371354	0.0418375	0.0507607	0.0678404	0.00155424	3.54219e-05	0.00024663	2.83789e-05	0.0333333	0	0.1	0	0	0	0.0333333	0.0666667	0	0	0.0666667	0	0
ENSP00000219479	0.0243371	0.0134157	0.0176387	0.0150475	0.0282634	0.015397	0.0339038	0.0237098	0.0311484	0.0202878	0.0190879	0.0118887	0.059622	0.0123953	0.00195733	0.0349819	0.121401	0.121672	0.131339	0.12807	0.124084	0.104909	0.124471	0.121367	0.0858377	0.103356	0.122475	0.106896	0.105973	0.0950379	0.121652	0.130068	0.00803026	0.000186875	0.00255997	8.2487e-05	0.00645161	0.0387097	0.083871	0.122581	0	0	0.0193548	0.180645	0.0258065	0.135484	0.0451613	0.103226	0.0129032
ENSP00000219481	0.0166095	0.010885	0.0256174	0.00268839	0.0140455	0.0335381	0.0106606	0.0100847	0.0171221	0.0138427	0.0174944	0.0160136	0.0157831	0.0102074	0.00693825	0.00564377	0.102292	0.0939977	0.14718	0.106283	0.0957334	0.0908637	0.0956082	0.0956826	0.0652705	0.0787213	0.099333	0.0825784	0.0952897	0.091622	0.0898077	0.113415	0.00709771	0.000179429	0.00172698	7.64729e-05	0	0.00729927	0.29927	0.0510949	0	0	0.00729927	0.131387	0	0.270073	0.0145985	0.0583942	0.00729927
ENSP00000219548	0.106	0.144678	0.0393309	0.074609	0.0507872	0.688858	0.0939499	0.0644327	0.0500797	0.12527	0.0986479	0.0638415	0.0711055	0.417148	0.0704076	0.303299	0.249087	0.291026	0.279011	0.282073	0.258993	0.270025	0.278096	0.265191	0.212052	0.244758	0.286098	0.24654	0.227183	0.234263	0.262711	0.276611	0.0162159	0.00039827	0.0193826	0.000135093	0.0415335	0.0702875	0.0926518	0.111821	0.00958466	0	0.0255591	0.0511182	0.0159744	0.0127796	0.0543131	0.0351438	0.0351438
ENSP00000219596	0.0173407	0.00729299	0.0264724	0.0137196	0.0184057	0.0533052	0.01099	0.0171107	0.0208282	0.0133064	0.0138909	0.0113319	0.0179185	0.0167195	0.0339028	0.0148974	0.08115	0.0879828	0.0915986	0.0863756	0.0897879	0.102026	0.0737571	0.0711278	0.0794615	0.0774498	0.0843881	0.0790906	0.0866076	0.0611307	0.0686895	0.112377	0.00683867	0.000140452	0.00478526	7.19268e-05	0.0454545	0.030303	0.0606061	0.136364	0	0	0.19697	0.00757576	0.0757576	0.0151515	0.0757576	0.00757576	0.0227273
ENSP00000219599	0.0126279	0.00607352	0.023436	0.0176471	0.0200138	0.059216	0.00937468	0.00474461	0.0230637	0.017348	0.00533762	0.010914	0.00392692	0.0156221	0.00172545	0.0209372	0.0655906	0.0806052	0.0829695	0.0822944	0.0793515	0.0756782	0.0640986	0.085023	0.0597464	0.059502	0.0819813	0.0647475	0.0484877	0.0582185	0.0815695	0.106804	0.00373018	9.30357e-05	0.000647034	4.95797e-05	0.0138889	0	0.0833333	0.0833333	0	0	0.0138889	0.125	0	0.0833333	0.0138889	0.0694444	0
ENSP00000219611	0.0281374	0.0555182	0.0659956	0.00316036	0.0168425	0.0181058	0.0190978	0.0203301	0.0266407	0.0287625	0.0311035	0.00358778	0.0330057	0.0133268	0.0218073	0.0238145	0.111125	0.148904	0.133147	0.126816	0.0918516	0.101553	0.0809395	0.126498	0.0705228	0.0994226	0.0922943	0.0908553	0.0868672	0.0738763	0.115717	0.155496	0.00150243	2.03e-05	0.000156271	2.65674e-05	0	0	0.0689655	0.0689655	0	0	0	0.0344828	0	0	0.0344828	0	0.0344828
ENSP00000219660	0.0213755	0.0121945	0.00484521	0.0286579	0.0165846	0.0170188	0.0117256	0.00972412	0.0217462	0.0116841	0.00543956	0.0393981	0.00553047	0.0142278	0.00516727	0.0136632	0.151277	0.152841	0.196795	0.15822	0.160761	0.140353	0.158628	0.154907	0.132953	0.159174	0.17294	0.163046	0.123864	0.167256	0.128553	0.191558	0.00222775	7.27655e-05	0.000438322	3.62314e-05	0	0.0232558	0.0465116	0.0232558	0	0	0.0697674	0.139535	0.0232558	0.0697674	0.0232558	0.0232558	0
ENSP00000219689	0.0276676	0.0239697	0.0152205	0.0287325	0.0345568	0.0491422	0.0373368	0.0137919	0.0209814	0.0158666	0.0326015	0.025437	0.00240266	0.0163417	0.00873899	0.0471265	0.0559475	0.0694798	0.0442464	0.0652767	0.060133	0.062085	0.0318503	0.0693244	0.0435384	0.042538	0.0464003	0.0251684	0.0479135	0.0250266	0.0385578	0.086213	0.000673505	6.00893e-06	0.000173927	1.65196e-05	0	0	0	0	0	0	0.230769	0	0	0.0769231	0	0.0769231	0.0769231
ENSP00000219746	0.0506488	0.0476288	0.0153296	0.0118936	0.0176097	0.040908	0.0104742	0.0176652	0.101625	0.0313437	0.0177679	0.0164308	0.0190148	0.026385	0.0090624	0.0152193	0.115989	0.160703	0.123611	0.152711	0.143607	0.130627	0.128634	0.130055	0.0621931	0.112863	0.150581	0.108867	0.089391	0.113912	0.110551	0.148879	0.00367838	0.000104665	0.00201898	4.5854e-05	0.0140845	0.056338	0.056338	0.0704225	0	0	0.0422535	0.084507	0.0140845	0.028169	0.056338	0.028169	0.0140845
ENSP00000219782	0.054432	0.0561938	0.0524153	0.00992744	0.0265196	0.0193285	0.0913069	0.0838925	0.0202594	0.0380114	0.0223543	0.148344	0.0132252	0.0132326	0.00978949	0.0689793	0.192293	0.199868	0.228789	0.2927	0.203261	0.216667	0.184531	0.215611	0.12594	0.171131	0.228447	0.185543	0.185016	0.150611	0.245413	0.255289	0.00290125	3.72327e-05	0.00193488	3.59692e-05	0	0.0357143	0.0535714	0.107143	0.0535714	0	0.0892857	0.125	0.0178571	0.0714286	0	0	0
ENSP00000219789	0.0624023	0.808556	0.985786	0.324727	0.687444	0.206962	0.174826	0.114203	0.0166417	0.0251437	0.953316	0.44876	0.508661	0.0143246	0.812099	0.361548	0.175573	0.167932	0.211042	0.225918	0.218803	0.202745	0.201806	0.179708	0.117477	0.15509	0.219354	0.179828	0.166876	0.13985	0.187289	0.205685	0.00885919	0.000355003	0.00265209	9.71107e-05	0.00584795	0.0233918	0.105263	0.0701754	0	0	0.0292398	0.0760234	0.0233918	0.0643275	0.0292398	0.0526316	0
ENSP00000219833	0.032067	0.0612902	0.0103235	0.0294389	0.0159674	0.0306256	0.0208952	0.0168454	0.0585798	0.0232384	0.0294171	0.0378816	0.00634186	0.00827638	0.00488377	0.0467767	0.0764753	0.0633359	0.0649965	0.0714516	0.0599639	0.0685685	0.0602384	0.0737865	0.0505323	0.0644751	0.0662201	0.0619545	0.0589441	0.0661145	0.061382	0.100767	0.00466273	6.29113e-05	0.00132558	5.48679e-05	0.0111111	0.0222222	0.0444444	0.0333333	0.0111111	0	0.0444444	0.177778	0.0111111	0.0777778	0.0111111	0.0444444	0.0555556
ENSP00000219837	0.0143621	0.00182983	0.0100577	0.00636456	0.0135334	0.0155219	0.0024633	0.0120064	0.0360507	0.00913231	0.0243102	0.0116886	0.00551201	0.0214984	0.00629132	0.0172641	0.39894	0.429868	0.404529	0.399094	0.401953	0.411467	0.422553	0.35139	0.326469	0.392026	0.405296	0.385305	0.295846	0.324551	0.395283	0.394523	0.000673505	4.46921e-06	0.000551504	1.58518e-05	0	0	0.0769231	0	0	0	0.0769231	0.0769231	0	0.0769231	0	0	0
ENSP00000219905	0.014329	0.0224577	0.0316073	0.192941	0.0421108	0.0982458	0.0791216	0.0411911	0.0368265	0.0399545	0.134423	0.0383787	0.0493248	0.13522	0.165103	0.229911	0.356641	0.361363	0.354832	0.34942	0.332735	0.344702	0.365821	0.352856	0.257829	0.312698	0.373816	0.31741	0.319274	0.310748	0.363249	0.392281	0.00404103	5.66521e-05	0.0025732	4.40886e-05	0.0128205	0	0.0897436	0.025641	0.0128205	0	0.0384615	0.0384615	0	0.025641	0.0128205	0.025641	0.025641
ENSP00000219919	0.0184504	0.0242242	0.0232646	0.0234067	0.0268295	0.0592936	0.0297143	0.036778	0.0451563	0.0466524	0.0175713	0.038074	0.0131581	0.0349569	0.0226255	0.108307	0.0752795	0.0699377	0.0796812	0.0767626	0.0866949	0.0792782	0.0572417	0.072072	0.0776586	0.0771454	0.0745841	0.0784332	0.0754472	0.0682094	0.06701	0.110965	0.00352295	5.08889e-05	0.00152214	4.30338e-05	0	0.0588235	0.0441176	0.0735294	0	0	0.294118	0.117647	0.132353	0.0882353	0.0441176	0.0588235	0.0441176
ENSP00000220003	0.0281909	0.944017	0.265702	0.00955513	0.281587	0.555124	0.224671	0.083763	0.0436004	0.677985	0.0122128	0.000514507	0.0174302	0.020012	0.19452	0.472848	0.0970903	0.122377	0.105235	0.113795	0.115023	0.122425	0.0992941	0.106557	0.0869171	0.0983688	0.106441	0.103093	0.101974	0.0913618	0.076237	0.14089	0.0119159	0.000139327	0.0122224	0.000104727	0.0391304	0.121739	0.0782609	0.13913	0.00434783	0	0.134783	0.0217391	0.104348	0.0130435	0.113043	0.0826087	0.026087
ENSP00000220058	0.25053	0.644161	0.250358	0.121775	0.274636	0.232135	0.122533	0.153825	0.0671395	0.349171	0.265963	0.046117	0.109841	0.294353	0.117488	0.498274	0.318519	0.477836	0.330934	0.332677	0.315577	0.260825	0.339752	0.29772	0.189284	0.272775	0.414124	0.26455	0.232004	0.23605	0.417525	0.349667	0.0063724	4.63005e-05	0.00496464	5.72459e-05	0	0.0325203	0.186992	0.0894309	0	0	0.00813008	0.00813008	0.00813008	0.105691	0.0243902	0.0487805	0.0162602
ENSP00000220062	0.0248476	0.0272316	0.0144967	0.034093	0.0269452	0.0153492	0.0175885	0.015384	0.0305538	0.0741546	0.105324	0.0458924	0.0199141	0.0222517	0.0462914	0.034762	0.110341	0.102933	0.133564	0.146349	0.0785537	0.115499	0.143015	0.0994762	0.0649947	0.0928346	0.158275	0.0843603	0.11215	0.0788868	0.141032	0.150733	0.00160605	2.07199e-05	0.000513251	2.70531e-05	0.0322581	0.0322581	0.0322581	0.129032	0	0	0.0645161	0.0322581	0.0322581	0.0322581	0.0967742	0.0967742	0.0322581
ENSP00000220166	0.0842393	0.0330859	0.0448869	0.00522798	0.0270117	0.0283448	0.0474389	0.0206701	0.0175688	0.0174613	0.0239019	0.0971577	0.123772	0.0397237	0.0652323	0.0457997	0.073477	0.0804313	0.0805522	0.100865	0.0732638	0.0744474	0.0808996	0.0887917	0.0627189	0.0764819	0.0847004	0.0788072	0.0784872	0.059527	0.0802276	0.0903031	0.00378199	6.71866e-05	0.00159079	4.62979e-05	0.0273973	0.0821918	0.0958904	0.109589	0	0	0.0821918	0.0821918	0.0821918	0.0684932	0.0410959	0.0410959	0.0273973
ENSP00000220325	0.0242703	0.00749378	0.0190321	0.0484463	0.0221661	0.0230366	0.00736306	0.0558629	0.0279052	0.015545	0.0148169	0.0103935	0.0240269	0.0185845	0.0363862	0.0309159	0.204059	0.220547	0.239799	0.241738	0.24541	0.247831	0.212318	0.195891	0.183072	0.201081	0.235155	0.197028	0.239819	0.211232	0.205578	0.24202	0.00295306	3.73935e-05	0.00128969	3.53032e-05	0	0.0175439	0.0877193	0.0350877	0	0	0.0175439	0.105263	0	0.0175439	0.0526316	0.0526316	0.0350877
ENSP00000220420	0.0189966	0.0232867	0.0230545	0.00374846	0.0237261	0.0701814	0.00469288	0.0125445	0.0211549	0.0088223	0.021106	0.00713895	0.0267296	0.0433093	0.00751635	0.0159427	0.105672	0.0872382	0.10812	0.105514	0.10272	0.0951098	0.0883075	0.0909109	0.083082	0.0881377	0.0994979	0.0826194	0.104219	0.0908139	0.0845157	0.0994968	0.0019169	3.47906e-05	0.000157698	3.13413e-05	0.027027	0	0.162162	0.027027	0	0	0.0540541	0.189189	0.0540541	0.0540541	0.027027	0.0540541	0
ENSP00000220429	0.741194	0.945561	0.939566	0.704719	0.922922	0.300564	0.971904	0.255817	0.246724	0.723522	0.530468	0.0961809	0.846729	0.183327	0.872835	0.811616	0.203099	0.327908	0.220147	0.22841	0.197794	0.211227	0.222343	0.204957	0.138351	0.196003	0.27511	0.186935	0.182287	0.18667	0.281854	0.256192	0.00222775	2.76541e-05	0.00138412	2.8028e-05	0.0232558	0	0.139535	0.0930233	0	0	0	0.0465116	0	0.0232558	0.0465116	0.0465116	0.0232558
ENSP00000220478	0.017239	0.0041266	0.00819111	0.00277052	0.011397	0.0241369	0.00416004	0.0146731	0.0322133	0.0358257	0.0165111	0.00807108	0.00380234	0.0260815	0.00449974	0.0196916	0.0351289	0.0468197	0.045322	0.057876	0.0373438	0.0494412	0.0324791	0.0576779	0.0317073	0.0412867	0.0375079	0.0331603	0.0353153	0.0396753	0.0213508	0.0649336	0.00202052	1.57987e-05	0.000502866	2.90764e-05	0.025641	0.025641	0.025641	0.128205	0	0	0.128205	0.179487	0	0.128205	0.025641	0.102564	0
ENSP00000220496	0.99999	0.998853	0.989257	0.97959	1	0.937586	0.998215	0.999397	0.978228	0.981707	0.976709	0.951886	0.95871	0.999982	0.98721	0.971085	0.327152	0.365995	0.36133	0.327694	0.324395	0.349246	0.331932	0.314669	0.263943	0.302586	0.319921	0.264566	0.304388	0.303665	0.32361	0.353194	0.00316029	5.95728e-05	0.00136504	3.95355e-05	0.0163934	0.0163934	0.163934	0.0819672	0	0	0	0.0163934	0	0.0327869	0.0327869	0.0819672	0.0163934
ENSP00000220507	0.0560528	0.0294996	0.0427517	0.00365572	0.0384503	0.0607019	0.0110827	0.00595368	0.0306245	0.0371321	0.0486368	0.0101441	0.0503978	0.0438448	0.0133018	0.0851294	0.122142	0.191874	0.135479	0.124883	0.122046	0.161471	0.127211	0.127161	0.0690781	0.110564	0.144511	0.0977148	0.107064	0.118435	0.110617	0.19565	0.00409284	1.78532e-05	0.00294711	4.24686e-05	0.0126582	0.0632911	0.101266	0.0632911	0	0	0.0886076	0.0253165	0.0379747	0	0.139241	0.0379747	0
ENSP00000220509	0.724892	0.9459	0.966868	0.933578	0.999924	0.993423	0.942276	0.579323	0.602571	0.96522	0.967911	0.734143	0.823359	0.999222	0.836484	0.957572	0.220248	0.249941	0.269449	0.262498	0.28951	0.320354	0.279528	0.217697	0.196101	0.248183	0.299602	0.216868	0.246179	0.258167	0.252651	0.286902	0.00818568	0.000157902	0.00187971	8.61995e-05	0	0	0.107595	0.0632911	0	0	0.0126582	0.0443038	0	0.0316456	0.0443038	0.0443038	0.0189873
ENSP00000220514	0.814373	0.946218	0.811391	0.856975	0.87409	0.414207	0.93627	0.233773	0.0697288	0.26012	0.929003	0.725535	0.512509	0.275337	0.896332	0.628017	0.509668	0.583402	0.539048	0.532875	0.5015	0.519137	0.548928	0.504155	0.377558	0.467476	0.536064	0.488532	0.465912	0.476012	0.536029	0.522715	0.0125894	0.000315335	0.0119102	0.00010381	0.00823045	0.0246914	0.00823045	0.18107	0	0	0.283951	0.00411523	0.0288066	0	0.0699588	0	0.0246914
ENSP00000220531	0.0139832	0.00571572	0.0343734	0.00815666	0.0120083	0.025919	0.0218827	0.00554688	0.024785	0.0157178	0.0614094	0.00692911	0.0193864	0.107463	0.00778762	0.0347514	0.11124	0.126841	0.111113	0.105267	0.109096	0.12297	0.110397	0.119355	0.072189	0.0835716	0.131695	0.0970895	0.0860505	0.112106	0.115962	0.16566	0.00290125	3.24877e-05	0.000474901	3.95056e-05	0	0	0.125	0.0357143	0	0	0.0178571	0.0178571	0.0178571	0	0.0535714	0.0357143	0
ENSP00000220562	0.129797	0.156968	0.276772	0.053107	0.0558867	0.438339	0.061293	0.0464456	0.0976024	0.643624	0.117563	0.125086	0.176975	0.656293	0.443096	0.707125	0.0593537	0.0653239	0.067483	0.0599834	0.0861129	0.0842571	0.0803691	0.0784794	0.0520649	0.0833295	0.0637593	0.0739769	0.0420144	0.0887116	0.102029	0.10175	0.00347114	3.96619e-05	0.000389188	4.84331e-05	0	0	0.0447761	0.104478	0	0	0.0447761	0.0895522	0	0.0447761	0.0149254	0.0149254	0.0447761
ENSP00000220592	0.0760168	0.191334	0.0763359	0.00334133	0.0760342	0.0411317	0.0151592	0.0445542	0.0165859	0.1663	0.0308842	0.0382052	0.00534393	0.0270822	0.131086	0.0920858	0.371033	0.407958	0.389214	0.378868	0.372472	0.379546	0.393094	0.362873	0.29358	0.338726	0.378864	0.343797	0.348738	0.34936	0.392268	0.413862	0.0223293	0.000654176	0.0245958	0.000180306	0.0162413	0.0301624	0.0672854	0.136891	0.00232019	0	0.0324826	0.0139211	0.0162413	0.00928074	0.0487239	0.00928074	0.0278422
ENSP00000220597	0.0510085	0.0270586	0.0828388	0.0239094	0.0436487	0.0550058	0.0223829	0.0432777	0.0309446	0.0387004	0.0241555	0.0688925	0.0227871	0.0357592	0.0329941	0.0486085	0.0788862	0.106444	0.114273	0.101891	0.116325	0.129264	0.0927785	0.0970336	0.0768352	0.100502	0.09222	0.0775592	0.107377	0.0775103	0.0805434	0.109951	0.00367838	3.19352e-05	0.00308318	3.87398e-05	0	0.084507	0.056338	0.126761	0	0	0.225352	0.028169	0.15493	0.028169	0.112676	0.0704225	0.0422535
ENSP00000220616	0.00830887	0.0235425	0.0284048	0.00974398	0.0144753	0.0221811	0.035451	0.0349685	0.0190693	0.0128607	0.00776871	0.0161049	0.012628	0.0174315	0.0359736	0.102634	0.0950899	0.107507	0.099827	0.101232	0.102959	0.0963537	0.0972339	0.0933546	0.0732942	0.0971028	0.101965	0.0957895	0.0930935	0.0928531	0.0898673	0.116189	0.00606155	0.000110361	0.00376769	6.45071e-05	0.0512821	0.034188	0.102564	0.102564	0	0	0.0940171	0.17094	0.0854701	0.0940171	0.0512821	0.0512821	0.034188
ENSP00000220659	1	1	0.9995	1	1	0.999967	0.999091	0.999981	1	0.99996	0.999699	0.997696	1	1	0.994596	1	0.638117	0.659587	0.646422	0.626241	0.643454	0.658687	0.634176	0.605431	0.546254	0.600151	0.649166	0.592149	0.61629	0.599788	0.627944	0.673712	0.00373018	2.24637e-05	0.00271574	3.91121e-05	0	0	0.0555556	0.0972222	0	0	0.0138889	0.0138889	0	0	0	0.0138889	0
ENSP00000220669	0.0127695	0.00527019	0.0139363	0.0570277	0.00708029	0.0202418	0.00780682	0.00900201	0.010131	0.00952055	0.0127925	0.00404704	0.0121313	0.0157516	0.0274752	0.0524775	0.384112	0.406369	0.395296	0.379454	0.388629	0.38361	0.40064	0.402025	0.33607	0.361539	0.380839	0.375984	0.35226	0.378041	0.400313	0.396757	0.00150243	3.33011e-05	0.000515164	2.6572e-05	0	0.0344828	0.103448	0.137931	0	0	0	0	0	0.0344828	0.0344828	0.0344828	0
ENSP00000220676	0.0345538	0.0042392	0.0208785	0.196907	0.0404446	0.0746298	0.0148283	0.0172601	0.0917697	0.0152877	0.0285643	0.0204511	0.00200936	0.024677	0.0340324	0.022809	0.156052	0.144335	0.177363	0.174768	0.138096	0.147987	0.138788	0.13773	0.0684352	0.131634	0.157388	0.13418	0.152763	0.117086	0.154503	0.169434	0.0012952	6.58394e-06	0.000328871	2.12924e-05	0	0	0.08	0	0	0	0	0	0	0	0	0	0
ENSP00000220751	0.00824453	0.00602024	0.00543713	0.0484689	0.00623554	0.0181733	0.00375924	0.0396444	0.00577989	0.00261799	0.02012	0.0047577	0.0134388	0.0125486	0.00446054	0.0731168	0.0786892	0.0909111	0.123013	0.110203	0.0990143	0.10274	0.0901611	0.0868149	0.0802331	0.0746285	0.123923	0.0942025	0.0865168	0.0684799	0.0874075	0.113481	0.00730494	7.57047e-05	0.00662989	6.83295e-05	0.0496454	0.0780142	0.070922	0.134752	0	0	0.113475	0.0070922	0.0425532	0.0141844	0.0496454	0.0070922	0.0141844
ENSP00000220763	0.0331083	0.0792084	0.136389	0.0216723	0.0801575	0.0585616	0.0256232	0.0127968	0.0312189	0.104248	0.0239729	0.0680942	0.018432	0.0189659	0.0681216	0.047195	0.0439927	0.023817	0.0288529	0.0704237	0.0307559	0.0797475	0.0307295	0.0667135	0.035638	0.0227374	0.0403345	0.0287343	0.0180002	0.0494157	0.0227762	0.0653792	0.000880738	2.87443e-06	0.000182554	1.66908e-05	0	0	0.117647	0	0	0	0	0.0588235	0	0.0588235	0.0588235	0	0
ENSP00000220764	0.0599103	0.0148598	0.0142545	0.0234442	0.011821	0.0251069	0.00799477	0.00451747	0.0421427	0.0120554	0.00617131	0.00910475	0.00561209	0.0258546	0.00679503	0.089662	0.143963	0.147957	0.158076	0.166398	0.139351	0.127221	0.138855	0.126124	0.107119	0.110056	0.137526	0.125147	0.135124	0.11756	0.122693	0.157086	0.00569889	0.000117513	0.00155942	6.22253e-05	0	0.0272727	0.272727	0.0363636	0	0	0.0272727	0.109091	0.00909091	0.327273	0.0181818	0.0818182	0.0181818
ENSP00000220772	0.0170103	0.00538946	0.0215374	0.18814	0.00869351	0.0156011	0.0186893	0.0298564	0.0268699	0.0967598	0.0374045	0.0201234	0.00334632	0.0429946	0.0701917	0.030508	0.0994843	0.0951924	0.101787	0.109227	0.0891903	0.0983675	0.0876959	0.0863713	0.0630622	0.0794141	0.101681	0.0816709	0.0871013	0.0810494	0.0921747	0.127422	0.00709771	5.19367e-05	0.00680849	6.71481e-05	0.0510949	0.0510949	0.0291971	0.116788	0.00729927	0	0.0437956	0.167883	0.0364964	0	0.0364964	0.0291971	0.0218978
ENSP00000220809	0.0124514	0.0042965	0.00832617	0.0350951	0.00574936	0.0153833	0.0034572	0.0417833	0.0244212	0.0149034	0.0058317	0.0290697	0.0161789	0.0141684	0.00124497	0.0310014	0.0814209	0.0980744	0.0843016	0.0913133	0.0907638	0.0883967	0.0843589	0.0764721	0.0762502	0.0844635	0.0872749	0.0706755	0.0826581	0.0733372	0.083545	0.107008	0.00663144	0.000119945	0.0058791	6.58266e-05	0.0390625	0.078125	0.03125	0.171875	0	0	0.101562	0.101562	0.101562	0.015625	0.046875	0.0390625	0.015625
ENSP00000220812	0.028142	0.0301376	0.0106017	0.0681206	0.0203893	0.0284463	0.0138154	0.0576705	0.302899	0.0163487	0.0188629	0.0385982	0.0239743	0.0133297	0.00213121	0.0383249	0.0844047	0.0896351	0.11324	0.104899	0.0791898	0.103606	0.0719021	0.0964596	0.0836578	0.084353	0.0941649	0.0879567	0.0800721	0.0788962	0.0910272	0.104881	0.00331572	1.74156e-05	0.00168779	3.83394e-05	0.03125	0	0.046875	0.015625	0	0	0.015625	0.234375	0	0.015625	0.03125	0.03125	0.03125
ENSP00000220822	0.00914958	0.00920823	0.0185213	0.0246524	0.0314246	0.0502007	0.0168647	0.0713797	0.0900668	0.0727761	0.0154202	0.0438139	0.00802838	0.0166941	0.00262066	0.114637	0.166079	0.178132	0.227518	0.181898	0.181232	0.182447	0.171533	0.180913	0.126221	0.143929	0.185556	0.151084	0.156329	0.166103	0.172949	0.194723	0.00590612	0.000196135	0.00150872	7.0355e-05	0.0263158	0.00877193	0.122807	0.0526316	0	0	0.0350877	0.0701754	0.0263158	0.0614035	0.0350877	0.0263158	0.0175439
ENSP00000220849	1	0.999704	0.94737	0.976096	0.956674	0.944691	0.994485	0.751413	0.956159	0.984187	0.978592	0.980708	0.776253	0.999999	0.906727	0.948079	0.713405	0.732869	0.727508	0.705962	0.71772	0.71802	0.723157	0.701155	0.633874	0.690392	0.731056	0.669168	0.689767	0.694472	0.724374	0.717304	0.0130038	0.000115842	0.0227562	9.60187e-05	0.0199203	0.00796813	0.0557769	0.199203	0	0	0.0119522	0.00796813	0.0119522	0	0.0358566	0.00796813	0.0318725
ENSP00000220853	0.0657182	0.282207	0.572181	0.174909	0.699118	0.127166	0.091898	0.0567488	0.0186284	0.252317	0.261562	0.216988	0.449458	0.0410869	0.587929	0.0849035	0.271407	0.363531	0.333547	0.402666	0.36225	0.309717	0.29406	0.27492	0.169513	0.275658	0.379361	0.28923	0.298663	0.242056	0.333259	0.309881	0.00398922	7.24111e-05	0.00162151	4.70137e-05	0	0	0.168831	0.0649351	0	0	0	0.038961	0.012987	0.0779221	0.038961	0.0649351	0.012987
ENSP00000220913	0.0922276	0.0987903	0.0739345	0.173759	0.125812	0.0739464	0.138756	0.173284	0.0202665	0.0241669	0.218793	0.0453538	0.0118046	0.0160652	0.299404	0.0157532	0.406089	0.443532	0.405337	0.456467	0.397376	0.41696	0.433431	0.410835	0.280785	0.364667	0.463333	0.36737	0.352714	0.350584	0.432462	0.404286	0.00362657	2.29507e-05	0.00290613	3.56912e-05	0	0.0142857	0.0571429	0.0714286	0.0142857	0	0.0142857	0.0142857	0.0142857	0	0.0428571	0.0142857	0
ENSP00000220940	0.155625	0.0483446	0.107841	0.159089	0.0398395	0.0334545	0.0646876	0.0918138	0.0574036	0.0402769	0.0610215	0.0331741	0.0410397	0.0490524	0.0594178	0.148865	0.0336368	0.046565	0.0454239	0.0257112	0.0310707	0.0409674	0.0352592	0.0758483	0.0349946	0.0392363	0.0375009	0.0352549	0.0318142	0.0350071	0.033613	0.0585801	0.00170967	2.4772e-05	0.000108941	3.47409e-05	0	0	0	0.030303	0	0	0.0606061	0	0	0	0	0	0
ENSP00000220966	0.0156044	0.0732154	0.0645324	0.0462503	0.052723	0.0492978	0.0201009	0.0246652	0.0264775	0.148154	0.0108457	0.00411139	0.046061	0.0170497	0.0675404	0.0150549	0.245269	0.245895	0.272422	0.264703	0.241397	0.233569	0.249071	0.274611	0.202856	0.230592	0.273765	0.235115	0.233385	0.242113	0.254052	0.238532	0.00305668	8.3769e-05	0.0010974	4.08137e-05	0	0.101695	0.0847458	0.20339	0	0	0.0169492	0.135593	0.0338983	0.135593	0	0.135593	0.0338983
ENSP00000221086	0.0171895	0.0154553	0.31441	0.0144072	0.0246619	0.073293	0.0644525	0.0526249	0.0218827	0.0147576	0.040625	0.0179715	0.0312189	0.0372518	0.0093516	0.0848161	0.089522	0.0938714	0.129524	0.0883624	0.121712	0.148208	0.0964164	0.102753	0.0624275	0.0887286	0.109869	0.0942935	0.115562	0.101365	0.0839805	0.140148	0.00243498	0.000102593	0.000407565	3.98656e-05	0.0212766	0	0	0.0425532	0	0	0	0.0425532	0	0	0.0425532	0	0.0425532
ENSP00000221114	0.904188	0.935753	0.873306	0.985009	0.963143	0.99789	0.990438	0.890889	0.503253	0.679829	0.965276	0.953528	0.952302	0.95055	0.939047	0.959701	0.268446	0.272151	0.317392	0.298729	0.285146	0.291545	0.290954	0.272792	0.19578	0.240407	0.288688	0.237642	0.222095	0.242446	0.309641	0.296447	0.00626878	0.000110987	0.00303825	6.77773e-05	0	0.0247934	0.107438	0.0661157	0	0	0.0495868	0.0578512	0.0247934	0.0165289	0.0247934	0.0413223	0.0413223
ENSP00000221130	0.0272321	0.00873552	0.0504638	0.0050662	0.0169168	0.0795873	0.0302919	0.0245035	0.021894	0.0191345	0.0388941	0.0114504	0.010173	0.0190415	0.0346512	0.018089	0.156234	0.193033	0.191445	0.178016	0.152117	0.152137	0.16796	0.12942	0.0919677	0.126345	0.175647	0.137286	0.124403	0.110758	0.158562	0.163026	0.0132629	0.000440581	0.00906637	0.000127834	0.0429688	0.0351562	0.160156	0.0820312	0.00390625	0	0.0273438	0.125	0.0429688	0.167969	0.0429688	0.117188	0.015625
ENSP00000221132	0.0314222	0.0269664	0.0350935	0.0542446	0.0143653	0.0334849	0.0261134	0.0133863	0.0163893	0.0147163	0.0238572	0.0198102	0.0338273	0.026167	0.00569782	0.0403846	0.128906	0.138485	0.158675	0.157315	0.144335	0.135875	0.124216	0.111586	0.09319	0.119504	0.166842	0.119516	0.132832	0.102743	0.141028	0.16868	0.00714952	0.000127854	0.00896785	6.65877e-05	0.0507246	0.144928	0.0724638	0.137681	0.0217391	0.00724638	0.115942	0.0362319	0.108696	0.0289855	0.0217391	0.0289855	0.0144928
ENSP00000221138	0.0422243	0.00672994	0.0134173	0.0247975	0.0115067	0.0288914	0.0393712	0.0105578	0.0219268	0.0181552	0.0137756	0.0303383	0.014638	0.0246324	0.015104	0.0959051	0.256262	0.279112	0.272746	0.27462	0.256446	0.270777	0.261863	0.260002	0.197583	0.226048	0.27099	0.231775	0.244505	0.23709	0.259149	0.293905	0.0141436	0.000294204	0.0121062	0.000127524	0.00732601	0.0586081	0.0695971	0.106227	0	0	0.03663	0.0512821	0.018315	0.010989	0.0732601	0.032967	0.025641
ENSP00000221166	0.0541173	0.0041148	0.00724715	0.000952736	0.0125777	0.060525	0.00504424	0.00939495	0.0359394	0.00999433	0.0101852	0.0151343	0.0187466	0.037506	0.00591351	0.0270561	0.0934783	0.0947387	0.0888268	0.0974728	0.0788669	0.0820135	0.0808999	0.0969479	0.0592173	0.0727799	0.086222	0.0879545	0.0676255	0.0623627	0.0926561	0.129228	0.00518081	7.31132e-05	0.00247289	5.43673e-05	0.01	0.04	0.03	0.09	0	0	0.04	0.19	0.04	0.07	0.08	0.07	0.02
ENSP00000221200	0.345172	0.0459654	0.100394	0.047668	0.0380185	0.00843475	0.0109999	0.00315896	0.0796563	0.0141112	0.0356414	0.0376932	0.00455059	0.0138837	0.171285	0.0184893	0.186765	0.165522	0.188139	0.169896	0.164062	0.193007	0.194614	0.149297	0.130975	0.128681	0.175466	0.137362	0.151204	0.14861	0.158234	0.19084	0.00264221	4.54482e-05	0.000561843	3.67583e-05	0	0	0.0980392	0.0588235	0	0	0.0588235	0.0980392	0.0196078	0.0588235	0	0.0392157	0
ENSP00000221233	0.870562	0.936273	0.95141	0.727786	0.907706	0.960544	0.929619	0.487459	0.56594	0.804188	0.919109	0.22128	0.899144	0.402571	0.908296	0.844279	0.612333	0.674773	0.655986	0.64268	0.6239	0.61955	0.658885	0.616171	0.468885	0.594258	0.663734	0.5838	0.576024	0.577074	0.665212	0.640744	0.0121749	0.000214619	0.0159586	9.59698e-05	0	0.00425532	0.0425532	0.174468	0	0	0.012766	0.00425532	0.00851064	0.00851064	0.0297872	0.012766	0.0255319
ENSP00000221265	0.94205	0.946931	0.959025	0.656693	0.937628	0.994242	0.960661	0.96923	0.943861	0.851264	0.941877	0.796958	0.978169	0.973111	0.900595	0.936972	0.530991	0.571468	0.566004	0.541388	0.520093	0.54273	0.567287	0.509757	0.471875	0.502296	0.535837	0.508478	0.529207	0.49468	0.539407	0.542263	0.00518081	3.52175e-05	0.00592201	4.62985e-05	0.02	0	0.09	0.07	0.01	0	0.07	0.03	0	0.01	0.01	0.04	0.02
ENSP00000221307	0.0214475	0.0717247	0.0307838	0.018624	0.0523324	0.0138609	0.00687118	0.00862349	0.0279903	0.0140628	0.00922643	0.0214345	0.0177568	0.0202087	0.00460979	0.0100821	0.0544745	0.0371353	0.0614286	0.064902	0.0673621	0.0679356	0.0504786	0.068682	0.0417571	0.0544226	0.0585504	0.0671062	0.0522109	0.0376038	0.0369143	0.0780419	0.00352295	1.17515e-05	0.000651558	4.26327e-05	0.0441176	0.0147059	0.0588235	0.0588235	0	0	0.0882353	0.205882	0.0441176	0.161765	0	0.0147059	0.0147059
ENSP00000221327	0.044397	0.02954	0.0140196	0.0199773	0.0266185	0.0323881	0.0361052	0.0248917	0.0258887	0.0266954	0.0338621	0.0669476	0.0106423	0.0205233	0.0157013	0.0424398	0.134644	0.134223	0.105212	0.154831	0.117826	0.13255	0.122745	0.097571	0.128491	0.12522	0.160439	0.0991108	0.0804262	0.142362	0.125144	0.15012	0.000466273	1.94261e-06	0.000124117	1.3405e-05	0	0	0.222222	0.111111	0	0	0.111111	0.111111	0	0	0	0.111111	0
ENSP00000221399	0.109414	0.0511234	0.0210811	0.191419	0.0769075	0.0721989	0.0318986	0.137959	0.0351281	0.0425476	0.185346	0.0484351	0.0303194	0.0765093	0.0577237	0.0590861	0.136731	0.12198	0.12656	0.116935	0.148872	0.13995	0.119935	0.144179	0.112082	0.102783	0.133742	0.120974	0.131187	0.11775	0.137039	0.170538	0.00284945	8.06287e-05	0.000360023	4.57369e-05	0	0	0.0909091	0.0363636	0	0	0.0181818	0.0545455	0.0181818	0.0181818	0.0181818	0	0
ENSP00000221403	0.018518	0.0418112	0.00782632	0.0230339	0.00727676	0.0142492	0.00854096	0.0596158	0.00872892	0.00973911	0.00818341	0.047674	0.00121632	0.00843897	0.00232148	0.0198032	0.114959	0.0981514	0.1065	0.113511	0.130485	0.119535	0.120683	0.119261	0.0912649	0.10012	0.129752	0.10592	0.108155	0.12022	0.112459	0.123285	0.00290125	4.05517e-05	0.00117394	3.6038e-05	0	0	0.107143	0.125	0	0	0.125	0.0714286	0.0892857	0.107143	0.0535714	0.0535714	0
ENSP00000221418	0.237852	0.0100958	0.0664243	0.0257549	0.0376613	0.0288771	0.0390607	0.0235484	0.0282783	0.064641	0.127958	0.0779115	0.0348125	0.0575219	0.0485895	0.0717476	0.082776	0.0961944	0.122766	0.0991408	0.0835549	0.0892939	0.0696295	0.0765569	0.0449687	0.0519939	0.0768449	0.0668049	0.0528732	0.0596994	0.0854002	0.106425	0.00663144	9.81863e-05	0.00156362	7.04714e-05	0.0078125	0.0078125	0.335938	0.0390625	0	0	0.0078125	0.101562	0.015625	0.328125	0.015625	0.0859375	0.0078125
ENSP00000221419	0.999955	0.999597	0.995927	0.977699	0.999683	1	0.995476	0.955831	0.973539	0.992275	0.983367	0.978422	0.993606	0.999931	0.992909	0.899295	0.571911	0.604185	0.602317	0.585752	0.561145	0.578212	0.585795	0.56547	0.501773	0.537989	0.588267	0.541811	0.536517	0.559085	0.593442	0.58224	0.0152316	0.000184767	0.0179447	0.000117655	0.0204082	0.0272109	0.0544218	0.159864	0	0	0.0136054	0.00680272	0.0170068	0.00340136	0.047619	0.0136054	0.0204082
ENSP00000221421	0.0306315	0.0252228	0.0570281	0.00379529	0.0149031	0.0249842	0.0154607	0.0203412	0.0209843	0.0147613	0.0174634	0.0101492	0.0305587	0.0189927	0.0103331	0.09966	0.088824	0.0719202	0.0865622	0.0758225	0.0816485	0.0839741	0.071447	0.0747709	0.0801215	0.0698627	0.0822631	0.070344	0.0824188	0.0860282	0.0841455	0.113905	0.00409284	3.88117e-05	0.00151753	4.78751e-05	0.0253165	0.0379747	0.0379747	0.0253165	0.0253165	0	0.0759494	0.126582	0	0.0379747	0.0253165	0.0379747	0.0379747
ENSP00000221444	0.111221	0.170593	0.082647	0.149577	0.0714314	0.0583043	0.0495164	0.0408843	0.0412316	0.0690334	0.111785	0.00754129	0.0503668	0.0800387	0.0555667	0.128008	0.379824	0.376305	0.376548	0.378712	0.376863	0.378838	0.37026	0.380412	0.36425	0.369523	0.380116	0.384777	0.380123	0.38264	0.369836	0.40631	0.00533623	3.31117e-05	0.00646097	5.00423e-05	0.00970874	0	0.00970874	0.135922	0	0	0.0194175	0.126214	0.0194175	0.00970874	0.0485437	0	0
ENSP00000221452	0.0196773	0.016548	0.831554	0.0244965	0.019508	0.0264313	0.0148185	0.0193767	0.0355827	0.0415018	0.0142928	0.0244484	0.0237338	0.0513631	0.0761027	0.0496087	0.149409	0.159529	0.157562	0.160049	0.137498	0.165616	0.149509	0.137523	0.110964	0.13897	0.176245	0.133705	0.147399	0.120604	0.156791	0.199396	0.00927365	5.38708e-05	0.0131792	7.57886e-05	0.0335196	0.106145	0.0391061	0.156425	0.0391061	0	0.145251	0.00558659	0.0558659	0	0.0391061	0.0111732	0.0391061
ENSP00000221455	0.477711	0.796372	0.860356	0.195124	0.195156	0.378718	0.213057	0.475432	0.314464	0.264788	0.693106	0.521035	0.421885	0.535615	0.707646	0.292981	0.266036	0.290974	0.310062	0.272833	0.268697	0.249929	0.284634	0.285737	0.192086	0.265833	0.278309	0.267686	0.218702	0.268561	0.270165	0.31432	0.00347114	5.03245e-05	0.00137559	4.04991e-05	0	0	0.134328	0.0895522	0	0	0.0447761	0.0447761	0	0.0298507	0.0447761	0.0447761	0.0298507
ENSP00000221459	0.0256638	0.0318751	0.0188283	0.0702667	0.0168822	0.0219067	0.0220534	0.00618509	0.0276063	0.0262306	0.0197854	0.0432872	0.0246135	0.0113654	0.451224	0.0261862	0.111527	0.121864	0.125475	0.130964	0.153151	0.132753	0.135317	0.143421	0.0865294	0.098467	0.126902	0.125507	0.118554	0.0971842	0.113261	0.136852	0.00476635	7.53974e-05	0.00226005	5.33016e-05	0.0217391	0.0326087	0.108696	0.0543478	0	0	0.0108696	0.119565	0.0108696	0.0217391	0.0434783	0.0869565	0.0108696
ENSP00000221462	0.0426251	0.073173	0.149268	0.0235608	0.0457562	0.0353233	0.0745611	0.0160056	0.0245278	0.0381149	0.0225838	0.0183624	0.0299972	0.0165937	0.111404	0.0799805	0.161981	0.17003	0.192312	0.155231	0.147586	0.180048	0.16623	0.150134	0.107998	0.129032	0.153059	0.0962054	0.182986	0.0908859	0.137438	0.178072	0.00113978	2.26339e-05	0.000124073	2.49267e-05	0	0	0.0909091	0.0909091	0	0	0.0454545	0	0.0454545	0	0.0454545	0	0.0454545
ENSP00000221466	0.0441428	0.00916937	0.017167	0.0200739	0.0241371	0.0293624	0.0126237	0.0203198	0.0247555	0.0236019	0.0203313	0.0152633	0.0150096	0.0203869	0.065448	0.0513514	0.0626057	0.0644336	0.0778628	0.0684278	0.0694489	0.0585818	0.0516529	0.0629356	0.0592681	0.0554012	0.0695855	0.0544729	0.0622015	0.0463641	0.0688407	0.0992612	0.00373018	5.85172e-05	0.00275309	4.20815e-05	0.0555556	0.0416667	0.111111	0.166667	0	0	0.166667	0.138889	0.111111	0.0833333	0.0555556	0.0555556	0.0277778
ENSP00000221476	0.0428385	0.00676063	0.0800258	0.00356422	0.0499919	0.038016	0.00819646	0.0141029	0.0320688	0.0191789	0.0221589	0.0085284	0.0260421	0.0235232	0.0135743	0.0270439	0.10696	0.103295	0.121511	0.117402	0.113676	0.0930883	0.11016	0.105287	0.0762897	0.0932119	0.120536	0.114022	0.0903488	0.0839592	0.10392	0.117583	0.00606155	5.92597e-05	0.00259576	6.05501e-05	0.034188	0	0.102564	0.0683761	0	0	0.034188	0.145299	0.042735	0.119658	0.0683761	0.111111	0
ENSP00000221480	0.0349721	0.0204303	0.0139114	0.00728881	0.0101623	0.0129997	0.0103851	0.0074462	0.0403282	0.025588	0.00287324	0.01771	0.0123879	0.0209265	0.00687732	0.0210846	0.14259	0.141043	0.274486	0.136021	0.113169	0.112875	0.126101	0.138454	0.0813853	0.0931328	0.11889	0.0960042	0.0838556	0.0799723	0.100281	0.149749	0.0032121	4.75664e-05	0.000516124	4.18823e-05	0	0	0.209677	0.016129	0	0	0	0.0645161	0.016129	0.129032	0.0322581	0.0806452	0
ENSP00000221485	0.130864	0.203698	0.146869	0.210562	0.0368136	0.0965329	0.0891136	0.014278	0.0233768	0.074007	0.0176911	0.0393073	0.0302448	0.0161608	0.0675263	0.156215	0.0511944	0.0496719	0.0461238	0.0532522	0.0455708	0.0515169	0.0389878	0.0477914	0.0531099	0.0495849	0.0431628	0.0461969	0.0435825	0.040678	0.0427135	0.0823243	0.013781	0.000239042	0.005177	0.000134557	0.0150376	0.018797	0.0451128	0.0488722	0.0037594	0	0.037594	0.184211	0.0075188	0.0338346	0.0150376	0.056391	0.0488722
ENSP00000221486	0.269455	0.648114	0.521176	0.614069	0.0721555	0.793449	0.492766	0.0744568	0.0375792	0.0409987	0.6731	0.147286	0.133968	0.0544857	0.850228	0.197907	0.531414	0.540884	0.53901	0.512771	0.523277	0.514502	0.546912	0.493039	0.399936	0.47574	0.542132	0.489595	0.459622	0.477702	0.53015	0.527765	0.00984354	0.000122798	0.00910662	8.06924e-05	0.00526316	0.0578947	0.0315789	0.2	0	0	0.173684	0.00526316	0.0526316	0.00526316	0.0789474	0.00526316	0.0210526
ENSP00000221494	0.999927	1	0.999154	0.958963	0.998874	0.999962	0.99592	0.998355	0.998703	0.987407	0.99998	0.999692	0.999961	0.999749	1	1	0.644359	0.672441	0.683113	0.630437	0.624632	0.646232	0.646506	0.625117	0.566449	0.591618	0.657921	0.592495	0.595754	0.631173	0.654318	0.650147	0.0122267	0.000162884	0.00883492	0.00010349	0.00847458	0	0.0423729	0.127119	0	0	0.0127119	0.00423729	0	0.00423729	0.0254237	0.0211864	0.0338983
ENSP00000221496	0.0195886	0.0104785	0.0188845	0.0515677	0.0432394	0.0444729	0.00627275	0.00765625	0.0168261	0.00949133	0.014901	0.0112887	0.0140371	0.0147447	0.0597916	0.0214732	0.0831125	0.0771061	0.0693906	0.0871424	0.0701683	0.082862	0.0656883	0.0632469	0.0661589	0.0732996	0.0789303	0.0674403	0.0622636	0.0701609	0.0651185	0.118484	0.00663144	0.000104794	0.00363284	6.99823e-05	0.015625	0.046875	0.0390625	0.0625	0	0	0.0546875	0.148438	0	0.015625	0.0234375	0.015625	0.015625
ENSP00000221498	0.0596927	0.140338	0.0441366	0.114171	0.0373005	0.0326793	0.0646323	0.0987333	0.0421252	0.0528829	0.0179327	0.0696374	0.0177862	0.0296104	0.0373683	0.021118	0.0822809	0.100914	0.0865048	0.0764644	0.098844	0.117713	0.0820374	0.0756975	0.080817	0.0826735	0.123078	0.0609413	0.0506689	0.0553591	0.0883979	0.116613	0.00170967	3.12259e-05	0.000318107	2.85295e-05	0	0	0.0909091	0	0	0	0.0606061	0	0.030303	0	0.030303	0	0
ENSP00000221515	0.0727403	0.0265185	0.0706442	0.0716592	0.0445147	0.0386735	0.0135861	0.00786204	0.0367547	0.0482767	0.0152808	0.0629854	0.0269152	0.015043	0.0141311	0.0889115	0.0513739	0.0505247	0.0547388	0.0703801	0.0649089	0.0549359	0.0420987	0.056393	0.0468287	0.0448685	0.0584856	0.0570398	0.0441592	0.0396194	0.036448	0.0835116	0.00740856	6.36509e-05	0.00707785	6.91623e-05	0.041958	0.041958	0.041958	0.0909091	0	0	0.132867	0.13986	0.0839161	0.0769231	0.034965	0.020979	0.034965
ENSP00000221538	0.0939491	0.0401408	0.0578401	0.213508	0.0225237	0.0491433	0.0714489	0.0370964	0.02538	0.0227232	0.0509724	0.00960686	0.0538076	0.0282439	0.0628379	0.0864428	0.147119	0.131991	0.16896	0.167315	0.153284	0.14462	0.152577	0.189841	0.118034	0.137672	0.145486	0.12407	0.120153	0.123026	0.166878	0.15145	0.00222775	4.88412e-05	0.000543393	3.63723e-05	0	0	0.0465116	0.0232558	0	0	0.0232558	0.0465116	0	0.0232558	0.0232558	0.0232558	0
ENSP00000221543	0.0727485	0.0342002	0.0935236	0.0294349	0.0665396	0.0559457	0.0188749	0.134601	0.0235999	0.0195915	0.0482603	0.0201834	0.018733	0.0128416	0.00712174	0.0596139	0.132251	0.119573	0.157554	0.143564	0.168889	0.203062	0.171599	0.152139	0.110486	0.112509	0.180738	0.110613	0.118961	0.154934	0.160081	0.211375	0.00357476	4.85619e-05	0.000897355	4.42894e-05	0.0144928	0	0.144928	0.101449	0	0	0.0144928	0.0289855	0	0	0.0724638	0.0144928	0.0289855
ENSP00000221561	0.016645	0.0848786	0.103986	0.0902589	0.108005	0.0382418	0.0578437	0.0521936	0.0256637	0.031546	0.130702	0.0811211	0.0208851	0.0201022	0.0822508	0.244709	0.0876645	0.10893	0.112811	0.0852326	0.120144	0.102681	0.10294	0.101059	0.077429	0.0761481	0.118011	0.0622111	0.0823972	0.062626	0.0794455	0.121648	0.00274583	3.0305e-05	0.00220955	3.39239e-05	0.0566038	0.0566038	0.132075	0.113208	0	0	0.0566038	0.132075	0.0188679	0.0188679	0.0188679	0.0377358	0.0566038
ENSP00000221566	0.0325185	0.0567777	0.0653619	0.0157594	0.0381673	0.0796592	0.0281844	0.0845255	0.0187243	0.0199985	0.0928762	0.0535312	0.0286713	0.0872046	0.0843108	0.094452	0.238449	0.273339	0.279717	0.287133	0.272259	0.270407	0.268457	0.231086	0.192434	0.226031	0.266624	0.240521	0.218366	0.213709	0.275751	0.261569	0.00720133	0.000111573	0.00504931	6.94395e-05	0.0143885	0.0143885	0.100719	0.0503597	0	0	0.0359712	0.028777	0.0143885	0.0647482	0.0215827	0.0359712	0.0215827
ENSP00000221573	1	1	0.995892	0.997373	0.966952	1	0.995594	0.976875	0.921198	0.942142	0.991233	0.971186	0.998593	0.965977	0.976771	0.997172	0.718074	0.737655	0.71704	0.710442	0.702452	0.733757	0.715163	0.680905	0.634159	0.646866	0.722278	0.627496	0.686231	0.677145	0.691757	0.774045	0.00336753	1.05109e-05	0.00275026	3.41645e-05	0	0	0.0307692	0.107692	0	0	0	0	0	0	0	0.0153846	0
ENSP00000221665	0.0109047	0.0332909	0.0454425	0.00297046	0.0326367	0.0133086	0.0135046	0.0152997	0.0243326	0.0144361	0.00492953	0.0243546	0.065341	0.0171509	0.0231451	0.0302344	0.140825	0.110388	0.10756	0.168522	0.123565	0.102994	0.113336	0.0973261	0.118245	0.111539	0.106625	0.125179	0.103017	0.113254	0.107975	0.159972	0.000984354	1.04971e-05	0.000370318	1.89062e-05	0	0.157895	0	0.105263	0	0	0	0.0526316	0	0	0	0.0526316	0.0526316
ENSP00000221671	0.108705	0.0466247	0.116666	0.032295	0.0767595	0.0370785	0.0484611	0.259496	0.0340071	0.0612338	0.0767573	0.0709918	0.0464424	0.0751672	0.0753686	0.179216	0.095943	0.127166	0.181712	0.143332	0.0862037	0.126457	0.0826894	0.15927	0.0385232	0.0943078	0.16995	0.137211	0.0812318	0.123675	0.142778	0.144321	0.000621697	1.17076e-05	5.62035e-05	1.93013e-05	0	0	0.0833333	0.333333	0	0	0	0.166667	0	0	0.166667	0	0
ENSP00000221700	0.0389955	0.149256	0.0785468	0.051074	0.185765	0.0254099	0.111465	0.0702295	0.0995013	0.066038	0.171816	0.0925093	0.0384275	0.0558643	0.00361077	0.0721526	0.0520395	0.037115	0.0536451	0.0600111	0.0614969	0.0632914	0.0461685	0.0637767	0.0441307	0.0518551	0.0548836	0.0632278	0.0501868	0.0375668	0.0375441	0.0726679	0.00419646	1.44237e-05	0.000820666	4.83639e-05	0.037037	0.037037	0.0617284	0.0493827	0	0	0.0740741	0.197531	0.0493827	0.185185	0.0123457	0.0493827	0.0123457
ENSP00000221730	0.0909708	0.013684	0.0528429	0.0101218	0.0280252	0.0335431	0.00854367	0.00422659	0.0887398	0.00863401	0.0215838	0.0437414	0.0454213	0.027916	0.00940251	0.021947	0.253231	0.24534	0.263305	0.204146	0.246955	0.256162	0.228601	0.221014	0.218472	0.251501	0.247606	0.208158	0.209293	0.240904	0.274257	0.324116	0.00113978	2.57695e-05	0.000551288	2.17477e-05	0	0.0454545	0.0454545	0.0454545	0	0	0.0454545	0	0.0454545	0.0454545	0.0454545	0	0
ENSP00000221742	0.0146869	0.00716682	0.012008	0.0143132	0.014005	0.0166009	0.0065775	0.00755895	0.192657	0.0161827	0.00860673	0.0106649	0.0586816	0.0730196	0.0165081	0.0196059	0.087093	0.0589073	0.111558	0.0747576	0.0941987	0.0755403	0.0640699	0.0642184	0.0687615	0.0664127	0.0806521	0.0615995	0.069948	0.0529916	0.065252	0.100844	0.00476635	5.02107e-05	0.00113782	5.57102e-05	0.0217391	0.0108696	0.108696	0.0543478	0	0	0.0543478	0.228261	0.0326087	0.152174	0.0434783	0.130435	0.0434783
ENSP00000221797	0.012602	0.0297191	0.0378616	0.27948	0.0552024	0.0528895	0.0382035	0.114171	0.0315724	0.0599093	0.0293009	0.0442875	0.00364556	0.0428155	0.0717725	0.0373765	0.157749	0.15007	0.137972	0.17102	0.129599	0.121765	0.143986	0.160523	0.116676	0.118273	0.166438	0.147991	0.103526	0.116488	0.127973	0.173654	0.00119159	9.21437e-06	0.000490375	2.07363e-05	0.0434783	0.130435	0	0.217391	0	0	0.173913	0.0869565	0.0869565	0.0434783	0	0	0
ENSP00000221801	0.999814	0.953086	0.979595	0.999924	0.903659	0.955052	0.99196	0.971665	0.885234	0.988776	0.995282	0.964791	0.896602	0.999051	0.999628	0.998077	0.647338	0.692655	0.681082	0.658672	0.655747	0.628254	0.681711	0.624326	0.493677	0.621452	0.678163	0.608283	0.602249	0.599522	0.681303	0.65265	0.0312921	0.000591158	0.0469216	0.000217094	0.0115894	0.013245	0.0347682	0.178808	0.00165563	0	0.013245	0.0115894	0.0165563	0.00993377	0.0364238	0.0165563	0.0281457
ENSP00000221804	0.010513	0.00481265	0.0264479	0.0284513	0.0171161	0.0199708	0.0169281	0.0902745	0.0526567	0.0427117	0.0164871	0.0105489	0.0363408	0.00995032	0.0113774	0.0235091	0.130503	0.0510151	0.0728626	0.150662	0.141142	0.0737989	0.107132	0.110403	0.0468571	0.0549172	0.0902275	0.0873244	0.0978095	0.0478387	0.0616528	0.118367	0.00103616	1.07336e-05	0.00026801	1.9733e-05	0	0	0.1	0.2	0	0	0.15	0	0.15	0.1	0.05	0.05	0
ENSP00000221847	0.139343	0.193499	0.0876155	0.201751	0.0650784	0.0941677	0.0716108	0.0289862	0.0284352	0.0928203	0.176097	0.144436	0.241943	0.124137	0.294583	0.0662807	0.0582806	0.0618277	0.0621476	0.0562088	0.0796373	0.067563	0.0478413	0.0340233	0.0888619	0.0672009	0.0392046	0.02715	0.0653806	0.038961	0.0336735	0.087152	0.00108797	5.55706e-07	0.00114729	1.59454e-05	0	0.047619	0.047619	0.0952381	0.047619	0	0.238095	0	0.0952381	0	0	0	0.047619
ENSP00000221855	0.884138	0.967419	0.955495	0.979381	0.913248	0.979811	0.989062	0.917976	0.304855	0.857334	0.957664	0.690459	0.997139	0.527619	0.559108	0.93373	0.272896	0.303654	0.305596	0.291425	0.287249	0.294933	0.297515	0.305943	0.212098	0.265843	0.323593	0.252803	0.275544	0.264094	0.311194	0.317991	0.00502539	8.92482e-05	0.00183341	5.56726e-05	0	0.0618557	0.0515464	0.14433	0	0	0.0309278	0.0515464	0.0103093	0.0103093	0.0309278	0.0103093	0
ENSP00000221856	0.0363733	0.0281492	0.0960658	0.0129578	0.026772	0.0852754	0.0399761	0.00725985	0.0315891	0.0267642	0.0092966	0.0102028	0.030976	0.0230941	0.0951113	0.104511	0.142987	0.133083	0.139137	0.151621	0.145682	0.156027	0.12168	0.118103	0.10387	0.122282	0.135334	0.112312	0.12657	0.117636	0.130763	0.142286	0.00139882	5.52247e-05	0.000461908	2.76233e-05	0	0.037037	0.111111	0.148148	0	0	0.0740741	0.0740741	0.037037	0.037037	0.037037	0.037037	0
ENSP00000221859	1	1	0.999571	0.999089	0.997776	1	0.998677	1	1	0.999964	0.999701	0.977171	1	0.999988	0.999954	1	0.547979	0.59251	0.572893	0.555992	0.53438	0.550359	0.57007	0.536852	0.441139	0.510162	0.573808	0.499967	0.5188	0.489594	0.562116	0.587198	0.0182365	0.000276361	0.0165902	0.000147367	0.00568182	0.0170455	0.0767045	0.0965909	0.00284091	0	0.0198864	0.0113636	0	0.00852273	0.0170455	0.0255682	0.0198864
ENSP00000221891	0.0977104	0.136913	0.172906	0.18506	0.0528889	0.0661669	0.11295	0.0518995	0.0374026	0.0872917	0.125972	0.172889	0.126569	0.051829	0.0802401	0.121012	0.0672087	0.0658976	0.0773791	0.0971221	0.0661508	0.0662549	0.0526043	0.0603606	0.0541057	0.0642401	0.0771758	0.0496454	0.0652533	0.059111	0.070938	0.0964128	0.00606155	0.000132532	0.00201717	6.85707e-05	0.017094	0.042735	0.0683761	0.034188	0	0	0.034188	0.111111	0	0.0598291	0.025641	0.0683761	0.017094
ENSP00000221922	0.123583	0.177979	0.0913962	0.124342	0.233571	0.24198	0.203936	0.12805	0.0240784	0.050996	0.193402	0.0266269	0.129879	0.146628	0.105485	0.206546	0.234303	0.218545	0.218495	0.247583	0.217215	0.207654	0.251555	0.221401	0.195316	0.215245	0.226441	0.20461	0.226806	0.206084	0.275181	0.271009	0.00139882	2.56857e-05	0.000315028	2.40651e-05	0	0	0.037037	0.037037	0	0	0	0.0740741	0	0.037037	0.037037	0	0
ENSP00000221930	0.0371984	0.0349332	0.0201798	0.0292796	0.0156413	0.0192623	0.0367073	0.0186966	0.0282868	0.0165962	0.0352653	0.00813927	0.0881605	0.0173901	0.0395293	0.0435082	0.100727	0.113693	0.118076	0.128212	0.103576	0.120033	0.10171	0.100247	0.0812379	0.0935991	0.114231	0.0921402	0.0974382	0.0885722	0.0946685	0.141519	0.020775	0.000853416	0.0244455	0.000181179	0.0448878	0.0922693	0.0623441	0.139651	0.0199501	0.00249377	0.129676	0.0723192	0.084788	0.0274314	0.0523691	0.032419	0.032419
ENSP00000221954	0.0223529	0.00778864	0.0403291	0.0195031	0.0274772	0.0384707	0.0194864	0.0309911	0.0254599	0.0157191	0.0144534	0.0156564	0.00810646	0.0153729	0.00720961	0.0847372	0.0416793	0.0331126	0.0357799	0.0521833	0.042837	0.052842	0.0343788	0.0362609	0.0464514	0.0422487	0.0472066	0.0550635	0.0361804	0.0470733	0.0267373	0.0730468	0.00176148	1.58391e-05	0.000505589	2.68855e-05	0	0	0	0.0882353	0	0	0.5	0	0.176471	0.0294118	0.0588235	0	0.0294118
ENSP00000221957	0.0161078	0.00577972	0.0177979	0.291124	0.0113992	0.0151966	0.025552	0.0518042	0.0198334	0.0112453	0.0122579	0.0152186	0.0690425	0.0178942	0.0291002	0.0329078	0.200303	0.223365	0.264533	0.229179	0.247268	0.28704	0.228298	0.192471	0.177513	0.224088	0.265413	0.184637	0.199127	0.211228	0.219596	0.252371	0.00580251	7.92001e-05	0.00337306	5.9787e-05	0.00892857	0.0267857	0.125	0.0267857	0	0	0.0178571	0.0267857	0.0178571	0.0357143	0.0803571	0.0267857	0.00892857
ENSP00000221972	0.0066681	0.00237436	0.00436461	0.00239986	0.0107703	0.0141159	0.00302923	0.0105711	0.0137883	0.0119439	0.00384034	0.0142062	0.00885062	0.0124044	0.00605967	0.00821102	0.0805324	0.0904976	0.0967267	0.0875763	0.0915227	0.0931891	0.0784952	0.0758181	0.0722451	0.0754726	0.0862542	0.0775745	0.0898358	0.0662332	0.0878501	0.115209	0.010517	0.000179572	0.00999385	9.52691e-05	0.0344828	0.108374	0.0295567	0.108374	0.00985222	0	0.270936	0.0295567	0.08867	0.0197044	0.103448	0.0147783	0.0246305
ENSP00000221973	0.021949	0.0138537	0.00708855	0.00690114	0.0168138	0.0175886	0.00348544	0.0256621	0.0220824	0.0262205	0.0247705	0.0330277	0.0113981	0.02307	0.00469385	0.0497217	0.0958854	0.0855044	0.0848838	0.106257	0.092637	0.0778477	0.0690657	0.0798158	0.0540052	0.0766935	0.0955897	0.0830189	0.0802027	0.0708603	0.0762225	0.120884	0.00404103	7.60521e-05	0.000985528	5.30946e-05	0.0128205	0.0512821	0.0641026	0.0769231	0	0	0.0512821	0.0769231	0.0384615	0.0512821	0.025641	0.0512821	0.0128205
ENSP00000221978	0.0067092	0.00294693	0.00245864	0.00289012	0.00760653	0.0168571	0.00223978	0.00745573	0.0183735	0.0114854	0.0030965	0.00963351	0.0190249	0.014461	0.00298618	0.015741	0.0448297	0.0552757	0.0474875	0.0432799	0.0482595	0.0574853	0.0358359	0.0507617	0.0523853	0.0531453	0.0429166	0.0455997	0.0486797	0.0436319	0.0378834	0.0640869	0.00424826	1.20469e-05	0.00283363	4.22348e-05	0	0.146341	0.0121951	0.134146	0	0	0.756098	0	0.280488	0.0121951	0.0853659	0	0
ENSP00000221980	0.0448245	0.0420572	0.081291	0.0570167	0.0434679	0.032195	0.0574242	0.0306237	0.0813531	0.0370764	0.027306	0.0301334	0.0108933	0.0274454	0.0285586	0.33404	0.115217	0.129872	0.126656	0.102615	0.119935	0.109626	0.119578	0.166858	0.102171	0.140556	0.120032	0.109731	0.122295	0.107601	0.0961845	0.163865	0.00165786	6.91374e-06	0.000774628	2.29044e-05	0	0.09375	0.09375	0.15625	0	0	0.0625	0.09375	0.09375	0.03125	0.0625	0.03125	0.03125
ENSP00000221992	0.0123737	0.00607402	0.00763177	0.0106325	0.0226328	0.0335089	0.00719351	0.0179269	0.020329	0.0217226	0.0106656	0.0263131	0.024306	0.011797	0.00351055	0.0294904	0.0904	0.0963551	0.0954129	0.0953338	0.0979706	0.0888193	0.0863007	0.10493	0.0705958	0.0783379	0.0990559	0.082332	0.0839555	0.0774737	0.0849305	0.126939	0.00673505	6.18519e-05	0.00766248	6.30688e-05	0.0692308	0.130769	0.0769231	0.123077	0.00769231	0	0.176923	0.107692	0.1	0.0461538	0.0923077	0.0307692	0.0153846
ENSP00000221996	0.175158	0.0523695	0.0329358	0.442565	0.0632119	0.0596145	0.0942517	0.122128	0.165225	0.0855781	0.0192252	0.199155	0.0755276	0.0284402	0.0314486	0.0681025	0.106226	0.109215	0.112353	0.107303	0.116422	0.114912	0.1031	0.110725	0.0907944	0.102326	0.109648	0.0972077	0.101036	0.0862434	0.113335	0.136691	0.00777122	0.000205946	0.0021328	8.55557e-05	0.00666667	0.02	0.0666667	0.02	0	0	0.0333333	0.12	0.00666667	0.04	0.0133333	0.02	0.00666667
ENSP00000222002	0.0762249	0.0520309	0.0739015	0.0640024	0.0386501	0.0946882	0.0491815	0.0638757	0.041927	0.0546118	0.0671684	0.0508682	0.0411837	0.0336703	0.0304565	0.0378671	0.0531186	0.062061	0.0482821	0.0884657	0.0740577	0.0659141	0.0639562	0.0626537	0.0460064	0.0521627	0.0582713	0.0581317	0.048385	0.045055	0.0593341	0.0892252	0.00606155	7.16381e-05	0.00172684	6.59685e-05	0	0.017094	0.034188	0.0769231	0	0.00854701	0.00854701	0.179487	0.025641	0.0598291	0.017094	0.0512821	0.00854701
ENSP00000222005	0.981161	0.946719	0.996596	0.984875	0.999801	0.999933	0.991275	0.974893	0.926494	0.989582	0.963007	0.98941	0.99996	0.999283	0.970752	0.86087	0.258848	0.316471	0.297182	0.279629	0.284673	0.279171	0.294628	0.277543	0.216443	0.264781	0.315184	0.24978	0.24939	0.243634	0.287551	0.296031	0.00917003	0.000136669	0.0105887	8.07553e-05	0.0451977	0.112994	0.101695	0.0847458	0	0	0.0338983	0.0451977	0.039548	0.00564972	0.079096	0	0.0225989
ENSP00000222008	0.0468523	0.0261258	0.0298287	0.0365659	0.0142994	0.0233239	0.055349	0.111476	0.0210542	0.0326406	0.103449	0.0425611	0.00751585	0.0892482	0.0281689	0.0961837	0.151917	0.168694	0.174964	0.154143	0.168901	0.196048	0.181323	0.162518	0.129187	0.152275	0.206397	0.148573	0.139692	0.133123	0.149963	0.214533	0.00476635	0.000102554	0.00134959	5.73241e-05	0.0217391	0	0.0978261	0.0217391	0	0	0.0326087	0.0434783	0.0217391	0	0.0326087	0.0217391	0.0108696
ENSP00000222032	0.13591	0.167828	0.115736	0.110562	0.0782078	0.154323	0.101595	0.0960706	0.157875	0.0778122	0.0374516	0.0591029	0.164413	0.071222	0.0286594	0.0989291	0.109874	0.108036	0.116699	0.0918567	0.109269	0.101676	0.0857553	0.10799	0.0903034	0.112531	0.143648	0.10204	0.12214	0.0854875	0.100035	0.118843	0.00222775	5.33594e-05	0.000140196	3.96257e-05	0.0232558	0	0.0232558	0.0232558	0	0	0.0232558	0.0697674	0.0232558	0	0.0232558	0	0
ENSP00000222033	0.0624687	0.0190291	0.0591201	0.00843987	0.0172977	0.0483214	0.0109797	0.0103073	0.118657	0.0101333	0.00856472	0.0121561	0.0251782	0.0168431	0.0453316	0.0195548	0.0481958	0.0756545	0.111868	0.153289	0.0962639	0.0954256	0.0878263	0.114002	0.0734838	0.0629289	0.104085	0.0952885	0.0741684	0.100817	0.105457	0.138723	0.0012952	2.53769e-05	0.000262027	2.62263e-05	0.04	0	0	0	0	0	0	0	0	0	0.04	0	0.04
ENSP00000222115	0.0391718	0.0058193	0.0275904	0.0459207	0.022167	0.0415593	0.00716902	0.0347187	0.03338	0.033816	0.0676282	0.0342817	0.0104251	0.0174491	0.0073524	0.0781765	0.0785098	0.0867164	0.127839	0.118423	0.139419	0.103316	0.0839979	0.0663852	0.0370141	0.0565742	0.132826	0.0460717	0.0769015	0.0381143	0.108831	0.0939484	0.00119159	5.86622e-06	0.000312478	2.06494e-05	0	0	0.130435	0.0869565	0	0	0.130435	0.0869565	0.0434783	0.0434783	0.0869565	0.0434783	0.0869565
ENSP00000222120	0.0600666	0.0401242	0.0412073	0.00388699	0.0248372	0.0421703	0.0314017	0.0167875	0.0380244	0.0643023	0.0134699	0.019695	0.0410449	0.0156415	0.0891249	0.081488	0.0854179	0.113312	0.11567	0.118431	0.0987763	0.0924092	0.094419	0.0680856	0.0786278	0.0939667	0.105769	0.0714941	0.0855982	0.080687	0.0892359	0.126565	0.00326391	4.2617e-05	0.000435462	4.17966e-05	0	0.015873	0.111111	0.0793651	0	0	0.031746	0.0952381	0.015873	0.015873	0.031746	0.031746	0
ENSP00000222122	0.0481343	0.0141542	0.0906814	0.00452055	0.0502116	0.0309542	0.0470381	0.202041	0.0254308	0.0549909	0.0477299	0.0268086	0.00119256	0.0262202	0.10966	0.105855	0.0943868	0.0781118	0.0850178	0.102762	0.0981298	0.0885639	0.0887745	0.11075	0.0543498	0.0774535	0.0831809	0.0910073	0.0992639	0.0485434	0.0825008	0.132846	0.00186509	1.11815e-05	0.00070616	2.6325e-05	0.0277778	0	0.0277778	0.111111	0.0555556	0	0.0555556	0.111111	0.0277778	0	0.0555556	0	0
ENSP00000222139	0.0275562	0.00619666	0.0395012	0.0340839	0.0187893	0.0359709	0.0228258	0.106944	0.0282991	0.0390993	0.0680802	0.0717117	0.00891807	0.0300532	0.0602499	0.0769053	0.112354	0.121416	0.113185	0.114939	0.123944	0.118125	0.101875	0.108082	0.081791	0.119481	0.118202	0.102436	0.109124	0.0931822	0.100605	0.154642	0.00973992	0.000149576	0.00995408	8.78543e-05	0.0585106	0.138298	0.0478723	0.0638298	0.00531915	0	0.0957447	0.0212766	0.0531915	0.0106383	0.0797872	0.0159574	0.0478723
ENSP00000222145	0.037599	0.00870828	0.0625728	0.011342	0.0134805	0.0417009	0.0109507	0.28492	0.0334897	0.0667171	0.018848	0.0732594	0.034403	0.0129659	0.00583447	0.0646118	0.118031	0.150465	0.116993	0.127708	0.139721	0.159981	0.131489	0.136864	0.0988891	0.102343	0.131268	0.10613	0.123095	0.109343	0.12271	0.182158	0.00284945	6.65476e-05	0.00105054	3.87744e-05	0	0	0.0545455	0.0545455	0	0	0.0181818	0.0363636	0	0.0363636	0.0181818	0.0545455	0
ENSP00000222214	0.016144	0.00865676	0.00979259	0.00159352	0.0229977	0.0489033	0.0134635	0.00541176	0.016065	0.0099775	0.00861536	0.00686733	0.0180502	0.0160532	0.00520776	0.0842725	0.126405	0.108411	0.161153	0.115451	0.134485	0.128757	0.11902	0.107133	0.071305	0.10662	0.125604	0.101598	0.103694	0.0861768	0.0960603	0.153741	0.00414465	3.92112e-05	0.00084591	4.67582e-05	0	0.025	0.4125	0.0375	0	0	0	0.0875	0	0.5	0	0.1125	0
ENSP00000222219	0.057243	0.0769665	0.0377608	0.0151198	0.0961661	0.0379479	0.048501	0.0428961	0.0327901	0.0452458	0.0769451	0.0393282	0.0372696	0.0192391	0.109723	0.0951647	0.161021	0.170159	0.171859	0.16968	0.165535	0.188554	0.156426	0.148291	0.130737	0.142564	0.177834	0.135451	0.152028	0.141453	0.166265	0.196768	0.00290125	6.93563e-05	0.00121033	3.72871e-05	0.0178571	0.0178571	0.0892857	0.125	0	0	0.0714286	0.0714286	0.0178571	0.0357143	0	0.0178571	0
ENSP00000222224	0.126587	0.505301	0.507726	0.635859	0.434819	0.716736	0.569587	0.265044	0.073114	0.181244	0.459417	0.228585	0.863715	0.376727	0.466822	0.265095	0.385326	0.412066	0.433468	0.333842	0.388139	0.374338	0.404427	0.405203	0.31324	0.356176	0.380918	0.363368	0.393628	0.382978	0.405291	0.416322	0.00139882	2.59883e-05	0.000577246	2.30298e-05	0.037037	0	0.037037	0.0740741	0	0	0.037037	0.0740741	0	0.148148	0	0.037037	0
ENSP00000222247	1	1	1	1	1	1	1	1	1	1	1	1	1	1	1	1	0.625406	0.665727	0.645982	0.631863	0.627758	0.610491	0.643484	0.60887	0.529958	0.607489	0.657871	0.584533	0.582058	0.582287	0.65828	0.642737	0.0216558	0.000155841	0.0362043	0.000149936	0.00717703	0.0119617	0.0526316	0.138756	0.00239234	0	0.00956938	0.0143541	0.0167464	0.0119617	0.0311005	0.0167464	0.0191388
ENSP00000222248	0.0470054	0.130921	0.141043	0.022087	0.102065	0.0776273	0.0528702	0.287239	0.268733	0.0377424	0.232868	0.0505348	0.087241	0.403242	0.0714817	0.358498	0.0703736	0.0516946	0.0782524	0.0552184	0.0806511	0.0652867	0.0562123	0.0799489	0.0606015	0.082134	0.0676476	0.0813355	0.066523	0.0492969	0.0561558	0.101475	0.0025386	2.73406e-05	0.000531811	3.4781e-05	0.0204082	0.0204082	0.0816327	0.0204082	0	0	0.0408163	0.265306	0.0408163	0.0816327	0.0408163	0.0408163	0.0204082
ENSP00000222250	0.0783962	0.0791836	0.0275597	0.125189	0.0255817	0.145624	0.0188764	0.0223677	0.025014	0.0382526	0.0283657	0.128739	0.0254876	0.0524455	0.00364896	0.0906995	0.0994204	0.106853	0.116648	0.126636	0.106066	0.144467	0.105571	0.13213	0.0892997	0.106043	0.112432	0.0712272	0.114893	0.103797	0.113692	0.148082	0.00165786	3.54027e-05	0.000498574	2.63471e-05	0	0	0.09375	0.1875	0	0	0	0	0	0.03125	0.03125	0.03125	0
ENSP00000222254	0.177382	0.209184	0.204711	0.0103485	0.520396	0.157382	0.0486868	0.110001	0.146853	0.28625	0.137299	0.162272	0.0994146	0.183186	0.0647725	0.547859	0.109374	0.115786	0.128905	0.122144	0.126428	0.133137	0.110222	0.114864	0.0957232	0.108868	0.117772	0.101923	0.119726	0.104712	0.102857	0.159182	0.0180292	0.000296308	0.0151557	0.000155258	0.0373563	0.132184	0.0890805	0.0890805	0	0	0.12069	0.066092	0.045977	0.0114943	0.066092	0.0287356	0.0373563
ENSP00000222256	0.186399	0.0597044	0.12505	0.0557023	0.0685389	0.0403117	0.0600699	0.00943059	0.0526363	0.134484	0.0418724	0.0319096	0.0600748	0.0210013	0.0226331	0.207471	0.100122	0.111663	0.112135	0.114953	0.115377	0.108873	0.100431	0.0973376	0.0894936	0.101361	0.106334	0.0941994	0.0964939	0.0956055	0.0997779	0.13606	0.00984354	0.000209984	0.00248581	0.000103475	0	0.0105263	0.110526	0.0473684	0.00526316	0	0.0315789	0.126316	0.00526316	0.0157895	0.0210526	0.0421053	0.0368421
ENSP00000222271	0.0656353	0.0620662	0.182309	0.0957886	0.0382531	0.0995354	0.0190789	0.0280927	0.0230271	0.0732094	0.162831	0.0420821	0.0324455	0.184526	0.0308738	0.261678	0.0790018	0.0888999	0.0998655	0.0834398	0.0840409	0.106199	0.0684311	0.0723004	0.077774	0.0831219	0.0928643	0.0740594	0.0867375	0.0847779	0.068449	0.1347	0.00549166	3.73519e-05	0.00342684	5.69095e-05	0.0188679	0.0849057	0.0188679	0.113208	0	0	0.150943	0.0660377	0.103774	0.0188679	0.0471698	0.0188679	0.0188679
ENSP00000222284	0.0416225	0.0479027	0.34237	0.161315	0.222865	0.0718939	0.10632	0.270516	0.0223507	0.0393928	0.623112	0.0548142	0.129619	0.0611427	0.0997593	0.387742	0.513869	0.544995	0.542832	0.542343	0.532489	0.511042	0.522093	0.50996	0.453948	0.520961	0.549873	0.50051	0.494564	0.502752	0.541662	0.541006	0.005129	0.000158399	0.00631262	5.29217e-05	0	0.040404	0.0909091	0.191919	0	0	0.020202	0.010101	0.020202	0.0808081	0.030303	0.030303	0
ENSP00000222286	0.0267876	0.0796042	0.0149557	0.0173569	0.0169282	0.0383556	0.0136458	0.00528029	0.0298132	0.0172372	0.00608429	0.00868529	0.0183989	0.0132704	0.00811979	0.0468302	0.247669	0.250207	0.273697	0.27433	0.245049	0.24151	0.249014	0.221507	0.196387	0.221886	0.268136	0.21739	0.215926	0.208298	0.251919	0.263418	0.0102062	0.00027207	0.0118666	9.25449e-05	0.0456853	0.0558376	0.071066	0.0862944	0.0101523	0	0.0913706	0.0913706	0.0761421	0.0964467	0.071066	0.0913706	0.0152284
ENSP00000222305	0.151849	0.0161325	0.302733	0.257129	0.0436791	0.152463	0.02975	0.0259718	0.0376944	0.0251393	0.195626	0.0421571	0.178108	0.257615	0.0260001	0.147869	0.215612	0.225194	0.230423	0.23149	0.201102	0.261122	0.244493	0.211899	0.157277	0.195569	0.236042	0.172905	0.217035	0.184159	0.24249	0.268988	0.00378199	3.28235e-05	0.00354777	3.98107e-05	0.0273973	0.0547945	0.0821918	0.109589	0.0547945	0	0.0410959	0.0410959	0.0273973	0.0136986	0.0273973	0.0273973	0
ENSP00000222329	0.00877779	0.00837974	0.0118013	0.0340976	0.0274486	0.0178804	0.00970761	0.00434489	0.0188102	0.0338091	0.00333378	0.00715642	0.00806137	0.0114294	0.0182036	0.0196953	0.180803	0.147923	0.17901	0.154268	0.172401	0.188995	0.133983	0.149896	0.145391	0.148464	0.15935	0.102888	0.125731	0.16385	0.160287	0.19352	0.00124339	3.91927e-05	0.00133654	2.07455e-05	0.0833333	0.0833333	0.0416667	0.0833333	0	0	0	0	0	0.0416667	0.0833333	0	0
ENSP00000222330	0.00868131	0.0594831	0.00777352	0.00136108	0.0327357	0.0233175	0.078261	0.0879199	0.0134863	0.0100341	0.00820904	0.00813903	0.0145163	0.0864003	0.00200308	0.0580004	0.248532	0.253702	0.240822	0.2725	0.235658	0.256861	0.232536	0.228346	0.186132	0.222855	0.262698	0.204767	0.225459	0.207646	0.245031	0.278151	0.00652782	6.21661e-05	0.00694283	6.18006e-05	0.031746	0.103175	0.103175	0.111111	0.015873	0	0.047619	0.00793651	0.047619	0.00793651	0.0714286	0.0555556	0.0396825
ENSP00000222345	0.0179421	0.00169705	0.00567036	0.129885	0.0127782	0.0145542	0.000559676	0.00621532	0.00967224	0.00697175	0.00707992	0.0104516	0.0126241	0.00738898	0.0321172	0.0321996	0.166325	0.154082	0.15165	0.169761	0.152264	0.148527	0.148058	0.175485	0.114884	0.151863	0.159744	0.155351	0.13869	0.137709	0.150501	0.177585	0.00170967	3.30008e-05	0.000644269	2.93865e-05	0	0	0.0909091	0.0909091	0	0	0	0.121212	0	0.0606061	0.0606061	0.0606061	0.030303
ENSP00000222374	0.746338	0.33756	0.501857	0.0852012	0.198371	0.153043	0.223951	0.246235	0.04636	0.216389	0.119664	0.130427	0.195347	0.0288852	0.136312	0.522369	0.0368416	0.0483432	0.0731142	0.0565955	0.07717	0.048339	0.0601972	0.075018	0.0303413	0.0580117	0.0531897	0.054748	0.0729458	0.0449746	0.0458602	0.0944365	0.00160605	7.17323e-06	0.000686529	2.39852e-05	0.0645161	0.0967742	0.129032	0.0645161	0	0	0.129032	0.129032	0.0645161	0.0322581	0.16129	0.16129	0.0322581
ENSP00000222381	0.0423674	0.0379383	0.0241708	0.256683	0.0532674	0.0309292	0.102686	0.0373486	0.0618329	0.0367018	0.0556833	0.0620564	0.028162	0.0877438	0.0275289	0.0765284	0.0680041	0.0775769	0.0754203	0.0948619	0.0699355	0.0753382	0.0740238	0.0762404	0.0680139	0.0601016	0.0695976	0.0648687	0.0689244	0.0595028	0.0669586	0.0883949	0.00606155	6.63603e-05	0.00354905	6.17557e-05	0.0598291	0.034188	0.0769231	0.0940171	0	0	0.0769231	0.17094	0.0683761	0.0683761	0.034188	0.0598291	0
ENSP00000222382	0.105301	0.0960842	0.0607539	0.0332773	0.0305122	0.0719621	0.0802092	0.0674723	0.0989101	0.030547	0.0583613	0.110665	0.0256059	0.15394	0.0190124	0.051357	0.0507266	0.0432931	0.0482475	0.0495058	0.0625048	0.0484024	0.0556979	0.060519	0.0294008	0.071131	0.0571094	0.0648468	0.0491991	0.035175	0.0472334	0.0762426	0.00227956	6.31067e-06	0.000285105	3.17147e-05	0	0.0227273	0.0227273	0.0227273	0	0.0227273	0	0.272727	0	0.0909091	0	0.0227273	0
ENSP00000222390	0.0181957	0.00397884	0.0114648	0.0039153	0.00627959	0.019726	0.00556348	0.0354062	0.0246417	0.0344672	0.0359103	0.0307572	0.0067084	0.0394289	0.00365592	0.0183529	0.0990844	0.111756	0.105543	0.126833	0.111328	0.120589	0.0983136	0.107548	0.0897397	0.100868	0.108727	0.0981756	0.102065	0.0968879	0.0894128	0.141687	0.0198943	0.000232822	0.0240699	0.000161888	0.046875	0.143229	0.0729167	0.151042	0.0104167	0	0.114583	0.0911458	0.0651042	0.015625	0.078125	0.0286458	0.03125
ENSP00000222399	0.0207376	0.0135699	0.0676743	0.0533542	0.0319897	0.0399968	0.00828511	0.0460272	0.0234934	0.0146716	0.0140699	0.0163683	0.0215737	0.014117	0.0139414	0.0221956	0.110405	0.146639	0.126432	0.123528	0.127519	0.136029	0.119114	0.11553	0.10581	0.110457	0.120135	0.10937	0.130742	0.110865	0.0981589	0.153922	0.00714952	7.32455e-05	0.00515988	6.92127e-05	0.0289855	0.0507246	0.0362319	0.137681	0	0	0.0652174	0.101449	0.0942029	0.0507246	0.0797101	0.057971	0.00724638
ENSP00000222402	0.349357	0.192717	0.298881	0.0939463	0.229875	0.126229	0.184713	0.13718	0.217521	0.183891	0.270546	0.256501	0.0755329	0.189675	0.159259	0.142315	0.273652	0.293413	0.306213	0.280675	0.261203	0.312786	0.267189	0.25336	0.19898	0.246842	0.30605	0.251363	0.201637	0.237888	0.282855	0.311081	0.00481815	2.62689e-05	0.00345793	5.00202e-05	0	0	0.0645161	0.0752688	0	0	0.0107527	0.0215054	0.0107527	0	0.0215054	0	0.0537634
ENSP00000222462	0.00524704	0.0370295	0.00979331	0.00929164	0.00631998	0.0182697	0.00551632	0.00663033	0.0104314	0.0124438	0.00482	0.0115839	0.0288733	0.00646674	0.000866335	0.0369199	0.0956084	0.0972029	0.0879794	0.10258	0.0950099	0.0948061	0.0813872	0.104725	0.0671387	0.0704073	0.0989329	0.0841291	0.0753321	0.0787308	0.101781	0.12835	0.00761579	0.000127616	0.00420011	7.68325e-05	0.0204082	0.0272109	0.0340136	0.0748299	0.00680272	0	0.0340136	0.163265	0.0136054	0.0272109	0.0204082	0.0408163	0.0204082
ENSP00000222481	0.0176624	0.0549309	0.0150193	0.0168217	0.02828	0.0296175	0.0212507	0.0180861	0.0437831	0.0222072	0.00552567	0.0321833	0.0314989	0.0233804	0.0498621	0.0988614	0.0878313	0.0734449	0.0887822	0.0956281	0.0906245	0.0915799	0.0583851	0.0710307	0.0725663	0.0598823	0.0900442	0.0803871	0.0619612	0.0939309	0.0628452	0.123905	0.00233136	3.39119e-05	0.000153889	3.8614e-05	0	0	0	0.0222222	0	0	0.0222222	0.155556	0	0.0888889	0.0222222	0.0444444	0
ENSP00000222482	0.0219722	0.00749948	0.0591387	0.0318775	0.0321713	0.076071	0.0188695	0.0071051	0.0593607	0.0261536	0.0564038	0.00696729	0.0357118	0.0148221	0.0126343	0.0227081	0.0575416	0.0458834	0.0384918	0.053188	0.0362085	0.0498142	0.0371137	0.0504312	0.0386147	0.0410278	0.0501314	0.0432217	0.0411952	0.0433344	0.0681137	0.0761421	0.00243498	7.26707e-05	0.00049711	4.0991e-05	0	0.0212766	0.0638298	0	0	0	0.0212766	0.0638298	0.0212766	0.0212766	0.0425532	0.0425532	0.0212766
ENSP00000222511	0.0104921	0.123694	0.00680931	0.00439507	0.0165606	0.0191696	0.0134123	0.0184302	0.0193476	0.0207116	0.0161895	0.00752965	0.0156455	0.0424681	0.0180847	0.284703	0.280615	0.487729	0.263186	0.325981	0.262459	0.233655	0.260171	0.299718	0.164509	0.246478	0.334866	0.213557	0.226191	0.212734	0.409592	0.337022	0.00590612	8.5744e-05	0.00506774	5.54135e-05	0	0	0.175439	0.0964912	0	0	0.00877193	0.00877193	0.00877193	0.0701754	0.0350877	0.0263158	0.00877193
ENSP00000222543	0.0116811	0.00919147	0.00932985	0.0290252	0.0105508	0.022532	0.0109998	0.00885448	0.00657865	0.0162877	0.0136626	0.015144	0.0153852	0.0350864	0.00976982	0.0180119	0.051877	0.0579537	0.0442208	0.0716672	0.0537314	0.0482014	0.045312	0.0590536	0.0435195	0.038428	0.0669391	0.0644244	0.0328202	0.045957	0.0248961	0.0806131	0.00227956	3.22179e-05	0.0016067	2.86245e-05	0.0909091	0.113636	0.0227273	0.204545	0	0	0.159091	0.204545	0.0909091	0.0454545	0.0681818	0	0
ENSP00000222547	0.362759	0.235971	0.109507	0.209646	0.509709	0.284188	0.714607	0.20979	0.30454	0.188781	0.191766	0.316126	0.358233	0.733541	0.258205	0.49295	0.236058	0.280234	0.275249	0.263903	0.276995	0.273562	0.271579	0.215838	0.218015	0.244136	0.279936	0.215917	0.226468	0.233504	0.233339	0.268605	0.00880738	8.33938e-05	0.00181243	8.78712e-05	0.0117647	0.00588235	0.0882353	0.0882353	0	0	0.0235294	0.0352941	0.0176471	0.0294118	0.0352941	0.0470588	0.0411765
ENSP00000222553	0.547523	0.339481	0.173604	0.0473272	0.945064	0.100695	0.331621	0.230959	0.0286183	0.0856291	0.252392	0.419101	0.0536259	0.124987	0.021409	0.204944	0.106056	0.115286	0.128661	0.13826	0.115184	0.122097	0.119087	0.100855	0.0786813	0.0914367	0.126684	0.103856	0.0879584	0.0914747	0.0961733	0.127868	0.00678686	9.71993e-05	0.00673848	6.51214e-05	0.0458015	0.0610687	0.0610687	0.129771	0.00763359	0	0.0687023	0.0916031	0.0610687	0.0687023	0.0534351	0.0992366	0.0152672
ENSP00000222567	1	1	0.998649	1	0.998934	0.9983	1	0.990326	0.997398	1	1	1	0.998215	1	0.999996	1	0.629762	0.657851	0.649157	0.624041	0.615548	0.603883	0.647282	0.600244	0.435985	0.591521	0.650246	0.571759	0.575217	0.562167	0.655039	0.634086	0.016734	0.000206623	0.0225259	0.000121399	0.00309598	0	0.0557276	0.123839	0	0	0.0247678	0.00619195	0.0185759	0	0.0340557	0	0.00928793
ENSP00000222572	0.0218299	0.00758679	0.00575284	0.0702857	0.00799744	0.0216303	0.0154752	0.0793608	0.025107	0.0113304	0.00945132	0.0184679	0.0313828	0.0217422	0.0195406	0.0408473	0.0561518	0.0507317	0.0531232	0.097209	0.05407	0.0715485	0.0568987	0.0869987	0.0333861	0.0507825	0.0772015	0.0538115	0.0598192	0.0365248	0.0580694	0.0750822	0.00196871	1.58158e-05	0.000982686	2.67589e-05	0.0789474	0	0.131579	0.105263	0	0	0.0789474	0.105263	0.0526316	0	0.0789474	0	0.0263158
ENSP00000222573	0.030034	0.0162858	0.0341688	0.0495498	0.0149211	0.0196516	0.0263156	0.0859746	0.0168974	0.0125242	0.0652085	0.0778586	0.0215689	0.0501477	0.00626723	0.0724893	0.13231	0.154006	0.132578	0.123091	0.125365	0.159477	0.126522	0.144589	0.12203	0.135534	0.130357	0.121498	0.135297	0.13533	0.0909976	0.189297	0.00668325	4.28087e-05	0.00452812	6.42094e-05	0	0.0387597	0.0465116	0.124031	0	0	0.139535	0.108527	0.100775	0.0542636	0.0542636	0.0697674	0.0155039
ENSP00000222574	0.0359458	0.0156381	0.0146047	0.0474006	0.041711	0.0225622	0.0392762	0.0502608	0.0214525	0.0248394	0.156097	0.0217099	0.014256	0.0443967	0.0153778	0.0141315	0.173555	0.237793	0.210594	0.20022	0.195693	0.22846	0.207704	0.2058	0.0882767	0.162968	0.24102	0.17789	0.154182	0.122364	0.164174	0.240581	0.00170967	1.93759e-05	0.00176254	2.38183e-05	0.030303	0.0606061	0	0.151515	0.030303	0	0.0606061	0	0.030303	0.030303	0.0606061	0.0606061	0
ENSP00000222584	0.0270318	0.00947731	0.0116591	0.018999	0.00698916	0.0354643	0.0127598	0.0224241	0.0200789	0.014565	0.0104659	0.00118113	0.00117832	0.0118334	0.0168811	0.111153	0.12538	0.125193	0.130557	0.170449	0.149343	0.142188	0.118935	0.141195	0.0921732	0.111369	0.135986	0.128652	0.127528	0.109965	0.126135	0.168351	0.00170967	2.17022e-05	0.000782285	2.61665e-05	0	0	0.0606061	0.121212	0.030303	0	0.121212	0.030303	0.030303	0.030303	0.121212	0	0.030303
ENSP00000222598	0.0649516	0.0112584	0.0228946	0.0436277	0.0251372	0.0983966	0.0383589	0.0117475	0.0232222	0.0266506	0.0072237	0.0148722	0.0227819	0.135895	0.0121289	0.0423798	0.0629948	0.0580497	0.065449	0.0651866	0.0540089	0.073872	0.0520481	0.0542421	0.0478257	0.0551246	0.0615814	0.0505754	0.0649423	0.0461117	0.0473413	0.0814329	0.00528443	7.09079e-05	0.00309521	5.57963e-05	0.00980392	0.00980392	0.0294118	0.0686275	0.0196078	0	0.0588235	0.176471	0.0196078	0.0196078	0.0196078	0.0490196	0.0490196
ENSP00000222644	0.0153676	0.0107079	0.0179645	0.0757595	0.0205845	0.031532	0.0109103	0.0093126	0.0235283	0.0146858	0.0218625	0.00841051	0.0292527	0.0118417	0.00355427	0.0887869	0.223967	0.238581	0.227991	0.260221	0.23212	0.24694	0.231316	0.209363	0.133507	0.19309	0.229017	0.216008	0.230785	0.183066	0.234373	0.257589	0.00259041	2.54664e-05	0.000970292	3.2387e-05	0	0	0.2	0.08	0	0	0.02	0.06	0	0.04	0.1	0.18	0
ENSP00000222673	0.763233	0.737997	0.968433	0.805021	0.657688	0.234056	0.905675	0.163264	0.276226	0.244212	0.449976	0.75326	0.549518	0.0813048	0.226897	0.00958566	0.219808	0.342537	0.274007	0.284908	0.256253	0.175038	0.24501	0.186556	0.12137	0.178442	0.26102	0.198921	0.153071	0.143591	0.239138	0.222943	0.00906642	7.7156e-05	0.00431503	8.19095e-05	0.0285714	0.0114286	0.297143	0.0628571	0	0	0.0171429	0.0742857	0.04	0.394286	0.0571429	0.165714	0.0171429
ENSP00000222674	0.0113635	0.00907683	0.0318038	0.00652108	0.0838427	0.0188007	0.00325007	0.00128131	0.0347544	0.0513916	0.0114095	0.0316636	0.0106686	0.0224826	0.00326014	0.0128211	0.0747198	0.0511731	0.0705726	0.0559525	0.050856	0.06067	0.0487357	0.07516	0.07085	0.0429448	0.0550442	0.0450327	0.0497176	0.0541965	0.0481702	0.106761	0.00186509	1.32781e-05	0.000405022	2.97336e-05	0.0277778	0	0.0277778	0	0.0277778	0	0.0555556	0.0833333	0	0.0277778	0	0.0277778	0
ENSP00000222693	0.0683831	0.0193268	0.0181665	0.0781511	0.0236962	0.0207304	0.0248795	0.151763	0.00166151	0.00666384	0.0264962	0.0405912	0.0378817	0.019894	0.00253406	0.0339092	0.0878122	0.122704	0.124763	0.115005	0.107645	0.130727	0.0985696	0.0892121	0.0838346	0.110512	0.10258	0.098826	0.08726	0.0846812	0.0997482	0.140077	0.005129	6.86012e-05	0.00364066	5.4513e-05	0.030303	0.0808081	0.0606061	0.141414	0	0	0.0707071	0.0505051	0.030303	0.030303	0.10101	0.0505051	0
ENSP00000222718	0.0128832	0.0125226	0.0163307	0.00135838	0.044037	0.0363394	0.0423458	0.0275586	0.0202481	0.0246211	0.0505539	0.0162275	0.0309413	0.0441717	0.00671489	0.0135682	0.0866554	0.0836559	0.0911667	0.0922017	0.0937111	0.0938117	0.0922955	0.0817881	0.0726483	0.072005	0.0842029	0.0739337	0.100656	0.0746829	0.087674	0.122052	0.00279764	4.71832e-05	0.00118997	3.55647e-05	0	0	0.037037	0.0740741	0.037037	0	0.0555556	0.037037	0.0185185	0	0	0.037037	0.0185185
ENSP00000222725	0.0195496	0.00285432	0.00533169	0.013092	0.0180119	0.0390284	0.00461798	0.015912	0.0168627	0.0115243	0.00640186	0.00763674	0.0314691	0.0162625	0.0233809	0.00375644	0.0537451	0.0509683	0.0543868	0.0626372	0.0537959	0.0605228	0.0496756	0.0711541	0.0431848	0.0524602	0.0470941	0.0529833	0.0492766	0.0402967	0.0504879	0.0748773	0.00316029	2.21687e-05	0.00116927	3.91832e-05	0.0163934	0.0163934	0.0163934	0.0819672	0	0	0.0491803	0.0819672	0	0	0	0	0
ENSP00000222726	0.0252461	0.024635	0.0373587	0.00347737	0.0337497	0.0190849	0.0313389	0.0172198	0.0186031	0.0160799	0.029889	0.0550269	0.044633	0.011528	0.0174184	0.135156	0.10035	0.103605	0.0925022	0.0891842	0.0852816	0.0997846	0.0721349	0.0912336	0.0663705	0.0811264	0.0915385	0.0693226	0.0880005	0.0735289	0.0938495	0.132454	0.00419646	7.00949e-05	0.00241896	4.97096e-05	0.037037	0.0246914	0.0246914	0.0493827	0.0246914	0	0.037037	0.0617284	0.0246914	0.0123457	0.0246914	0.0740741	0.0123457
ENSP00000222728	0.0840492	0.225193	0.124084	0.000718183	0.175856	0.189278	0.0331232	0.53097	0.0401841	0.0700101	0.138343	0.10382	0.0602695	0.0264607	0.24466	0.158379	0.10259	0.0644378	0.0603152	0.0663853	0.0631533	0.0641695	0.0569966	0.0685037	0.0436283	0.0523391	0.0729243	0.0621863	0.0579974	0.0463338	0.060898	0.136025	0.00108797	2.67896e-06	0.000178238	2.06059e-05	0	0	0	0.0952381	0.047619	0	0	0.0952381	0	0.047619	0	0.0952381	0
ENSP00000222747	0.00715103	0.00902542	0.0124135	0.00434942	0.00978833	0.0264491	0.0102763	0.00205086	0.0148049	0.00956383	0.00614447	0.00998847	0.0172383	0.0138883	0.00629944	0.0502843	0.0893154	0.0928907	0.0790779	0.113775	0.0714332	0.0854532	0.0818114	0.0910625	0.0713707	0.0806658	0.0976334	0.0749965	0.0801259	0.0732996	0.0909043	0.0885007	0.0012952	8.35134e-06	0.000715867	2.10894e-05	0	0.04	0.08	0.12	0	0	0	0.04	0	0	0.04	0	0.04
ENSP00000222753	0.0454267	0.017317	0.0642145	0.0435883	0.0674526	0.0778145	0.110969	0.0080445	0.0110698	0.0186818	0.0460249	0.0180611	0.0102606	0.022224	0.0439876	0.105689	0.203386	0.198933	0.188357	0.222968	0.202558	0.203421	0.187528	0.186421	0.174957	0.186703	0.185881	0.176691	0.195648	0.179734	0.195192	0.215821	0.00170967	5.29542e-06	0.00122662	2.32911e-05	0.030303	0	0.0606061	0.0909091	0	0	0.030303	0.0909091	0.030303	0	0	0.030303	0.030303
ENSP00000222792	0.0219678	0.0117547	0.0216244	0.00273791	0.0146908	0.0399271	0.0116361	0.0057553	0.026409	0.0157677	0.00742175	0.0151183	0.028295	0.0226265	0.0033514	0.0109629	0.105953	0.126171	0.102043	0.101034	0.108496	0.119932	0.116006	0.0976903	0.0886031	0.094631	0.0970342	0.0796735	0.118484	0.101077	0.0853025	0.135995	0.00409284	7.99372e-05	0.00116144	5.11926e-05	0.0253165	0	0.101266	0.126582	0	0	0.0506329	0.0886076	0.0253165	0.0253165	0.0506329	0.0253165	0.0126582
ENSP00000222800	0.427332	0.22731	0.0706829	0.457389	0.0223318	0.0203517	0.102289	0.613652	0.0756718	0.023877	0.182127	0.125699	0.0950214	0.247535	0.101416	0.617186	0.192766	0.204419	0.210121	0.208625	0.188549	0.208874	0.204064	0.204882	0.166681	0.185563	0.217067	0.181454	0.172323	0.187221	0.201646	0.229183	0.00295306	4.90207e-05	0.000858044	4.2196e-05	0.0175439	0	0.140351	0.140351	0	0	0.0350877	0.0350877	0.0175439	0.0526316	0.0175439	0	0
ENSP00000222803	0.00722032	0.0174964	0.0125034	0.0326979	0.0143958	0.0177886	0.0440359	0.0200736	0.01469	0.0116749	0.0105428	0.0017977	0.00636384	0.0110761	0.00719985	0.0369432	0.115571	0.105301	0.129055	0.140204	0.137143	0.131585	0.12922	0.122596	0.0907332	0.108638	0.129127	0.116549	0.108546	0.110606	0.100813	0.147945	0.00393742	6.51345e-05	0.0011112	4.78431e-05	0.0263158	0	0.0526316	0.157895	0	0	0.0789474	0.0789474	0.0789474	0	0	0.0263158	0.0263158
ENSP00000222812	0.0115859	0.00360401	0.0088272	0.0071224	0.0101551	0.0179099	0.00420046	0.0216779	0.0166205	0.0198158	0.0486696	0.00592587	0.0161302	0.0170465	0.00564223	0.0127454	0.123637	0.145045	0.140392	0.142939	0.146635	0.149755	0.143071	0.11549	0.0999143	0.128696	0.14158	0.115488	0.133187	0.124154	0.135869	0.163648	0.0150762	0.000534644	0.00432042	0.000150019	0.00343643	0.00687285	0.0824742	0.0652921	0	0	0.0274914	0.113402	0.00687285	0.0206186	0.0309278	0.0412371	0.0274914
ENSP00000222823	0.0672068	0.0415355	0.0315455	0.0725625	0.0509317	0.0389195	0.0312585	0.0310719	0.0545596	0.0216956	0.0157888	0.0210142	0.0707176	0.0163596	0.0180077	0.025179	0.099152	0.105667	0.121603	0.124559	0.107739	0.120936	0.107172	0.102374	0.0917102	0.096981	0.130681	0.107652	0.101664	0.086335	0.120549	0.141239	0.00740856	7.42286e-05	0.00713901	6.79032e-05	0.027972	0.0699301	0.034965	0.146853	0	0	0.167832	0.013986	0.0559441	0.00699301	0.0629371	0	0.013986
ENSP00000222968	0.853844	0.900816	0.831043	0.984096	0.831384	0.979568	0.864927	0.974027	0.916234	0.774515	0.95356	0.973907	0.864126	0.731218	0.95431	0.937235	0.221803	0.253381	0.235472	0.218337	0.207993	0.195729	0.215445	0.189504	0.107707	0.176932	0.214466	0.170626	0.193174	0.176284	0.23239	0.20427	0.00207232	2.72894e-05	0.00063473	3.06577e-05	0	0	0.225	0.075	0	0	0.025	0	0.025	0.025	0.05	0	0
ENSP00000222982	0.0277556	0.0466704	0.0247559	0.106595	0.00680604	0.0335819	0.0165405	0.00501692	0.0415106	0.008227	0.0081043	0.0033029	0.0250872	0.00926163	0.0164526	0.0636689	0.0487645	0.0474113	0.0460256	0.0531446	0.0573072	0.0608122	0.0560742	0.0514456	0.0341633	0.0539108	0.0570679	0.0574871	0.0437892	0.0347933	0.0422651	0.082507	0.00694229	5.69767e-05	0.00146913	7.51701e-05	0.0223881	0.0298507	0.0522388	0.0671642	0	0.00746269	0.00746269	0.201493	0.0149254	0.119403	0.00746269	0.0597015	0.00746269
ENSP00000222990	0.0241209	0.0168863	0.0186647	0.00590876	0.0158607	0.0257469	0.0192367	0.023077	0.0386194	0.0399463	0.022963	0.012089	0.019088	0.027646	0.00582042	0.0201578	0.145156	0.160361	0.197597	0.196119	0.203907	0.247694	0.206743	0.181263	0.13691	0.179561	0.233769	0.17812	0.190032	0.202104	0.208394	0.212629	0.0025386	1.91434e-05	0.000762951	3.32889e-05	0	0	0.142857	0.0612245	0	0	0.0204082	0.0204082	0	0	0.0204082	0.0408163	0
ENSP00000223023	0.0281061	0.149725	0.00440958	0.0215181	0.0129441	0.252808	0.0275188	0.0357774	0.00146291	0.00395767	0.0119933	0.00754458	0.00659725	0.0264298	0.026195	0.0404136	0.131425	0.14169	0.135787	0.149001	0.152416	0.158093	0.133264	0.144559	0.0957767	0.124351	0.144168	0.124169	0.121468	0.133935	0.128488	0.188272	0.0155942	0.000355997	0.00882052	0.000148218	0.00996678	0.0265781	0.076412	0.0930233	0	0	0.0631229	0.0299003	0.0431894	0.0199336	0.0797342	0.0797342	0.0199336
ENSP00000223026	0.0292975	0.0231876	0.0625137	0.0328185	0.0421287	0.0446194	0.0226524	0.0101064	0.0447077	0.020751	0.0181049	0.0249229	0.0100907	0.0643383	0.00763014	0.0429065	0.0899834	0.0884026	0.104899	0.10766	0.0875961	0.0966925	0.094136	0.11452	0.0512757	0.0783271	0.111099	0.0817071	0.0751469	0.0747912	0.0645058	0.11616	0.00233136	4.06239e-05	0.00203418	3.11985e-05	0	0	0	0.111111	0	0	0.2	0.155556	0.133333	0	0.0666667	0.0222222	0.0222222
ENSP00000223029	0.0520494	0.088681	0.0193128	0.18391	0.0895926	0.0639989	0.123227	0.14033	0.0194816	0.0355287	0.0946797	0.0943414	0.0284664	0.0235263	0.0413625	0.0812193	0.514945	0.583834	0.535688	0.54227	0.504688	0.497849	0.512918	0.499808	0.434771	0.493255	0.554564	0.494623	0.474626	0.482684	0.564181	0.539991	0.00621697	0.000109582	0.00675634	5.9035e-05	0.025	0.00833333	0.133333	0.1	0	0	0.00833333	0.0333333	0.0166667	0.0333333	0.0166667	0.0416667	0.0666667
ENSP00000223061	0.0526794	0.023263	0.022841	0.0106288	0.0142407	0.0224751	0.0215236	0.0419894	0.00611982	0.0126497	0.0270228	0.018032	0.00814005	0.0148678	0.0547337	0.0876641	0.0569714	0.04304	0.0570545	0.0546847	0.0635688	0.0562304	0.0438981	0.0577087	0.0538879	0.0442527	0.0540075	0.0603837	0.0441953	0.0602636	0.0423603	0.0896122	0.00424826	4.33638e-05	0.00144179	4.84442e-05	0.0243902	0.0121951	0.0487805	0.243902	0	0	0.134146	0.0731707	0.182927	0.0365854	0	0.0243902	0.0365854
ENSP00000223073	0.451454	0.62546	0.109175	0.195827	0.220678	0.0487396	0.450834	0.640786	0.130636	0.196575	0.435847	0.332662	0.926249	0.0728197	0.860602	0.155759	0.592607	0.639064	0.629569	0.602233	0.601456	0.570931	0.619507	0.577	0.432245	0.5696	0.627766	0.554137	0.54087	0.550585	0.624124	0.60126	0.0153352	0.000226885	0.0204679	0.000113594	0.00675676	0.00675676	0.0506757	0.152027	0	0	0.00337838	0.00337838	0.0168919	0.0101351	0.0371622	0.0135135	0.0168919
ENSP00000223114	0.0501515	0.0410059	0.0901443	0.0468811	0.0509441	0.0359851	0.0246159	0.101334	0.0490801	0.0555277	0.0419507	0.158575	0.0574797	0.0256126	0.0518539	0.0643503	0.0493574	0.0432761	0.0459895	0.0620602	0.0665649	0.0407336	0.0427365	0.0615688	0.0338202	0.0364002	0.0452245	0.0371823	0.0442564	0.0497545	0.038669	0.0686102	0.00284945	0.000127973	0.000305896	4.60041e-05	0	0	0.0545455	0.0727273	0	0	0	0.145455	0	0	0.0363636	0.0727273	0.0363636
ENSP00000223127	0.0135856	0.00332887	0.00914092	0.0156507	0.00873628	0.0121628	0.0167905	0.0344989	0.0191539	0.0111855	0.00948093	0.00836727	0.0336602	0.00498846	0.0504375	0.0390149	0.127684	0.152421	0.151572	0.136988	0.138848	0.14525	0.140127	0.133325	0.0988054	0.11588	0.132975	0.124855	0.129935	0.11244	0.146067	0.16625	0.00657963	0.000121124	0.00291249	6.73904e-05	0	0.00787402	0.0472441	0.15748	0	0	0.0866142	0.0787402	0.133858	0.023622	0.015748	0	0.0393701
ENSP00000223129	1	1	1	0.999956	1	1	1	0.999968	1	1	1	1	1	1	0.999995	1	0.445788	0.514191	0.46437	0.464924	0.446879	0.462085	0.499626	0.439636	0.347418	0.420091	0.487357	0.441078	0.431366	0.421752	0.492034	0.480201	0.0163714	0.000186643	0.0162128	0.000125519	0.00632911	0.0253165	0.0537975	0.120253	0	0	0.0632911	0.00316456	0.0379747	0.00632911	0.0474684	0.00316456	0.0221519
ENSP00000223136	0.127847	0.0440149	0.11856	0.0196349	0.0534983	0.0584182	0.0745092	0.342941	0.0330632	0.114702	0.172278	0.0875601	0.0425482	0.0813891	0.0513128	0.44054	0.210989	0.234451	0.286058	0.235579	0.233491	0.21654	0.238442	0.220752	0.129075	0.190643	0.227618	0.199235	0.197672	0.184641	0.21396	0.214486	0.00922184	0.00015217	0.00561592	8.7113e-05	0.0280899	0.011236	0.196629	0.0674157	0.00561798	0	0.0280899	0.0224719	0.0168539	0.0674157	0.0449438	0.106742	0.0168539
ENSP00000223145	0.00791088	0.00524818	0.00204733	0.00945676	0.00923347	0.020713	0.0039418	0.0275319	0.0201452	0.00956369	0.00476467	0.00304452	0.00901778	0.0203756	0.00608571	0.0221661	0.0965518	0.0771543	0.118155	0.120594	0.122082	0.0969663	0.0880452	0.133351	0.0438044	0.0611464	0.103115	0.0808241	0.0876858	0.0646166	0.10805	0.109027	0.00207232	4.3085e-05	0.000345214	3.32355e-05	0	0	0.075	0.025	0	0	0.025	0.025	0	0.025	0.1	0.025	0.05
ENSP00000223167	0.00631695	0.00264458	0.0113281	0.00133253	0.00659368	0.0156719	0.00365292	0.0085837	0.0253438	0.0103911	0.00174861	0.0090566	0.00197074	0.00660645	0.00257593	0.0138759	0.153489	0.164213	0.16822	0.172949	0.149972	0.167996	0.139977	0.166933	0.111853	0.1427	0.156346	0.141106	0.141817	0.150973	0.146268	0.196999	0.00419646	8.83776e-06	0.00204581	4.37303e-05	0.0123457	0	0.0493827	0.0740741	0	0	0.0493827	0.0864198	0	0.0246914	0.0246914	0.0740741	0
ENSP00000223208	0.0137971	0.0216289	0.0140569	0.0278909	0.0101327	0.0230637	0.0100614	0.0113633	0.017907	0.00923658	0.0204759	0.00362063	0.0278587	0.00716791	0.0022827	0.0118853	0.0820173	0.0914997	0.101745	0.0805902	0.0644749	0.0732208	0.0842979	0.0813886	0.0563584	0.0521767	0.0813049	0.0603542	0.0640847	0.070664	0.0902519	0.104911	0.0032121	4.77433e-05	0.000295143	4.4628e-05	0	0	0.0806452	0.112903	0	0	0.016129	0.0645161	0	0	0	0	0
ENSP00000223210	0.0173598	0.0620997	0.135432	0.0303196	0.339303	0.040544	0.0902614	0.00884039	0.0332205	0.0524172	0.111555	0.0139729	0.014638	0.0124264	0.00164203	0.0383675	0.0726566	0.0647833	0.0733831	0.0719079	0.0469225	0.0530689	0.057729	0.0697385	0.0234311	0.0398856	0.0621004	0.0455949	0.0270975	0.0577594	0.0957062	0.0454024	0.00119159	1.98597e-05	6.25986e-05	2.73213e-05	0	0	0.130435	0.0869565	0	0	0	0	0	0	0.0434783	0	0.0434783
ENSP00000223215	0.0390009	0.16996	0.067901	0.0227945	0.0198205	0.0994292	0.0275321	0.135439	0.0337125	0.0162051	0.0285379	0.021931	0.0264628	0.0208702	0.0735141	0.17997	0.0957664	0.0932599	0.100519	0.0897995	0.0971072	0.103999	0.0973125	0.0925831	0.0727176	0.0797426	0.109178	0.0767675	0.100321	0.0943484	0.106393	0.100016	0.00341933	4.80641e-05	0.000913831	4.37729e-05	0.0151515	0.0151515	0.0757576	0.0606061	0	0	0.0151515	0.106061	0.0151515	0	0.0151515	0.0151515	0.0151515
ENSP00000223273	0.961513	0.946366	0.958633	0.981018	0.932776	0.880417	0.936528	0.914143	0.870138	0.965791	0.963031	0.894143	0.617536	0.934901	0.966116	0.996392	0.480578	0.565505	0.515942	0.464686	0.510138	0.498078	0.502518	0.443294	0.324678	0.437101	0.514372	0.422777	0.474084	0.406897	0.464537	0.465766	0.00202052	5.07938e-05	0.000460331	2.93275e-05	0.025641	0	0.0769231	0.0512821	0	0	0.025641	0	0	0.025641	0	0	0.025641
ENSP00000223293	0.00954221	0.00288552	0.0162721	0.0168395	0.00656692	0.0156164	0.00276415	0.00286	0.0216979	0.00959574	0.00582457	0.00481395	0.00483321	0.0151456	0.00156865	0.0070195	0.0240963	0.0598534	0.044252	0.120171	0.0286922	0.0403516	0.0292712	0.0431259	0.0332813	0.0333119	0.0429725	0.0480939	0.0468325	0.021514	0.0422776	0.0665636	0.000569889	3.6315e-06	5.11185e-05	1.49896e-05	0	0	0	0	0	0	0.0909091	0	0	0	0	0	0
ENSP00000223321	1	1	1	0.999978	1	1	1	1	1	1	1	0.999863	1	1	1	1	0.564318	0.605341	0.596721	0.583155	0.572097	0.582614	0.596105	0.560849	0.486296	0.549238	0.602731	0.537839	0.547495	0.531983	0.59308	0.570784	0.019428	0.000381908	0.0254755	0.000151362	0.0186667	0.0213333	0.056	0.157333	0	0	0.0213333	0.008	0.0133333	0.0213333	0.0133333	0.0213333	0.0373333
ENSP00000223324	0.324452	0.753354	0.157292	0.372387	0.225651	0.0688076	0.333201	0.318247	0.0654374	0.275718	0.488234	0.257532	0.0461151	0.108713	0.736056	0.362107	0.424256	0.657603	0.433471	0.500123	0.404527	0.38418	0.432422	0.450484	0.319979	0.408071	0.551718	0.370186	0.36551	0.35915	0.583894	0.4866	0.0110869	4.50105e-05	0.0153054	8.20456e-05	0.0140187	0	0.11215	0.135514	0	0	0	0	0.0046729	0.102804	0.0046729	0.0186916	0.0233645
ENSP00000223357	0.202908	0.153815	0.0477246	0.0437944	0.0640964	0.0285876	0.044496	0.145096	0.0721696	0.0369947	0.0379403	0.0684749	0.0333855	0.0146778	0.0203885	0.0573504	0.0946738	0.0854793	0.1136	0.118758	0.106827	0.110214	0.0936336	0.0925835	0.0775067	0.0852755	0.0995623	0.0994899	0.0941782	0.0841984	0.0917379	0.110927	0.00212413	3.51058e-05	0.000774795	3.03949e-05	0.0243902	0	0.0487805	0.219512	0	0	0.0487805	0.0243902	0.097561	0.0487805	0.0243902	0	0.0243902
ENSP00000223364	0.0760429	0.117543	0.0518178	0.0701946	0.0803794	0.0433784	0.0161536	0.166861	0.199274	0.0520084	0.0534893	0.0119939	0.193277	0.0160686	0.0603408	0.171231	0.12734	0.124338	0.143333	0.136942	0.118558	0.13767	0.114854	0.122758	0.0935195	0.121806	0.130123	0.125429	0.121887	0.123558	0.117009	0.158593	0.00611336	6.05576e-05	0.00271105	6.28509e-05	0.0169492	0.00847458	0.0338983	0.0762712	0	0	0.0338983	0.118644	0	0.0338983	0.00847458	0.059322	0.0169492
ENSP00000223366	0.0591865	0.0165143	0.0255391	0.0112865	0.0158513	0.0290014	0.0172204	0.0318613	0.0385354	0.0188762	0.0396513	0.0309262	0.00970526	0.022434	0.0115925	0.0184212	0.192862	0.198146	0.208943	0.232133	0.197725	0.215661	0.1932	0.189623	0.140083	0.159064	0.202865	0.163194	0.172853	0.163357	0.185338	0.216533	0.0120195	0.000288901	0.00748286	0.000112225	0.0344828	0.0172414	0.0991379	0.0818966	0	0	0.0474138	0.103448	0.0603448	0.116379	0.0732759	0.0905172	0.0172414
ENSP00000223369	1	1	0.990441	0.999993	1	0.988485	0.9982	0.979908	1	0.999993	0.990002	0.967972	0.999977	0.999315	0.999463	0.930301	0.228888	0.277956	0.279068	0.254398	0.284119	0.288565	0.282994	0.219731	0.204611	0.245149	0.288613	0.209299	0.229894	0.244927	0.237661	0.267749	0.0134701	0.000294695	0.00328138	0.000132737	0.00769231	0.00384615	0.134615	0.0615385	0	0	0.0230769	0.0384615	0.0115385	0.0346154	0.0346154	0.0384615	0.0346154
ENSP00000223398	0.0122563	0.00593751	0.00720833	0.00917941	0.0304668	0.0179497	0.00702378	0.0173898	0.0236521	0.024043	0.018589	0.0330613	0.0219215	0.0430031	0.0102722	0.0604374	0.301294	0.286741	0.343677	0.333686	0.292227	0.278518	0.30162	0.292547	0.203684	0.296756	0.321892	0.28854	0.290154	0.252651	0.326831	0.317205	0.00274583	1.50574e-05	0.000996556	3.2622e-05	0	0.0188679	0.0943396	0.0943396	0	0	0.0754717	0.0377358	0.0188679	0	0.0566038	0.0377358	0.0188679
ENSP00000223459	0.202476	0.0647136	0.0540837	0.0369183	0.0365123	0.0427663	0.0606739	0.0405812	0.0377013	0.103096	0.0169255	0.0155251	0.00201326	0.00963759	0.0256894	0.117324	0.09039	0.180687	0.049075	0.265669	0.0475155	0.0589165	0.17543	0.106134	0.0265739	0.0641143	0.307932	0.026006	0.028778	0.027111	0.182694	0.170787	0.000414465	1.74215e-06	6.05328e-05	1.39701e-05	0	0	0	0	0	0	0	0	0	0	0	0	0
ENSP00000223500	0.837949	0.451122	0.103999	0.911994	0.85375	0.574969	0.936546	0.305484	0.988899	0.292691	0.921796	0.938531	0.0119427	0.666029	0.923949	0.861826	0.314967	0.323554	0.295496	0.324224	0.334371	0.340487	0.317422	0.287068	0.27569	0.280673	0.33205	0.288385	0.29222	0.316683	0.317837	0.329949	0.00580251	0.000124233	0.00296314	6.35124e-05	0.00892857	0	0.133929	0.0625	0.00892857	0	0.00892857	0.0357143	0.0178571	0.0357143	0.0535714	0.00892857	0
ENSP00000223528	0.0170303	0.00308493	0.00618898	0.0107375	0.00565894	0.0211806	0.00045309	0.363623	0.0286554	0.0168274	0.0268025	0.0188191	0.0189761	0.250747	0.00126655	0.0140333	0.0998741	0.123029	0.119888	0.13094	0.150346	0.117111	0.115664	0.131895	0.0822561	0.0970974	0.15184	0.118608	0.116543	0.0833744	0.111449	0.117852	0.00398922	7.12004e-05	0.000612524	5.08425e-05	0	0	0.0909091	0.025974	0	0	0	0.0909091	0	0	0.025974	0.025974	0.025974
ENSP00000223641	0.800783	0.318986	0.560711	0.367638	0.70442	0.650907	0.617464	0.337821	0.0301657	0.304998	0.50339	0.56148	0.00513203	0.683147	0.940735	0.677991	0.475919	0.504279	0.519072	0.514357	0.525856	0.516603	0.517209	0.494731	0.404499	0.479545	0.526292	0.47651	0.479299	0.466211	0.492566	0.487285	0.0129002	0.000350521	0.0148025	0.000114661	0.00803213	0.00401606	0.0321285	0.148594	0	0	0.00803213	0.00401606	0.0200803	0.0120482	0.0281124	0.00401606	0.0401606
ENSP00000223642	0.0267835	0.0911931	0.0367492	0.0137905	0.0473571	0.0849811	0.0167558	0.0166919	0.0464483	0.0240633	0.040713	0.0270933	0.027526	0.0363394	0.0119948	0.0327921	0.130826	0.12398	0.152303	0.121766	0.135505	0.125296	0.13821	0.134177	0.11595	0.110349	0.146846	0.115981	0.104918	0.11406	0.126028	0.130061	0.00378199	2.91169e-05	0.00169529	4.2384e-05	0	0.0273973	0.0410959	0.164384	0	0	0.0410959	0.109589	0.0273973	0.0273973	0.0136986	0.0547945	0.0136986
ENSP00000223795	0.00715604	0.00484485	0.017532	0.0152907	0.0230984	0.0171658	0.0254124	0.0255001	0.0277986	0.0103033	0.00609126	0.0256978	0.0259193	0.00890394	0.0138572	0.0182258	0.0381027	0.0379113	0.0507675	0.0438944	0.0539854	0.0432843	0.0271415	0.0586877	0.0354564	0.0368544	0.0646365	0.0372743	0.0275208	0.0341565	0.0334002	0.0846747	0.00316029	1.31756e-05	0.00278579	3.33836e-05	0.0163934	0.131148	0.0327869	0.0819672	0	0	0.459016	0.0163934	0.0983607	0	0.0491803	0	0
ENSP00000223862	0.011287	0.0144905	0.0126368	0.010513	0.012626	0.0429861	0.00300783	0.0223613	0.0127001	0.0219701	0.0112123	0.00899731	0.0151826	0.0114088	0.00949243	0.0326351	0.058101	0.084083	0.0644439	0.0800746	0.0501724	0.078169	0.0760387	0.0461126	0.0473638	0.0621192	0.0603483	0.0497974	0.0546787	0.0426342	0.0400429	0.0720896	0.000880738	2.17877e-06	0.000233658	1.99226e-05	0	0	0	0.0588235	0	0	0.0588235	0.0588235	0	0.0588235	0	0	0
ENSP00000223864	0.00434486	0.00154679	0.00469466	0.00447785	0.00734714	0.0155042	0.00121168	0.00128164	0.00940254	0.00249156	0.00260385	0.00405995	0.00567107	0.0129558	0.000479511	0.00343683	0.125923	0.19732	0.189064	0.185626	0.161081	0.142182	0.146989	0.122897	0.0714548	0.0918606	0.200534	0.118811	0.116653	0.096841	0.181983	0.170581	0.00124339	9.8607e-06	0.000527979	2.1591e-05	0	0	0.0833333	0.166667	0	0	0	0.0833333	0	0.0833333	0.0416667	0	0
ENSP00000224073	0.0622433	0.130539	0.097945	0.0141335	0.084183	0.188067	0.0813924	0.0367459	0.0218485	0.0266474	0.141001	0.0139982	0.0197103	0.135887	0.0740852	0.562135	0.464431	0.483593	0.484699	0.482078	0.468012	0.484966	0.477878	0.467378	0.413495	0.461165	0.474775	0.445525	0.452554	0.456584	0.470689	0.482609	0.0070459	0.000113748	0.00955257	6.28489e-05	0	0.0220588	0.0588235	0.183824	0.0220588	0	0.0220588	0.00735294	0.00735294	0.0294118	0.0367647	0.0147059	0.0294118
ENSP00000224140	0.0964159	0.150828	0.144397	0.130082	0.180037	0.0674176	0.399295	0.181496	0.032436	0.0792266	0.201205	0.355801	0.0180885	0.0577012	0.0314378	0.242426	0.443221	0.488585	0.470948	0.452982	0.449512	0.454547	0.465474	0.431184	0.334104	0.387845	0.468853	0.410774	0.412561	0.418767	0.464592	0.474792	0.0109833	0.000192065	0.00944841	9.21716e-05	0.00943396	0.0188679	0.0896226	0.0849057	0	0	0.0141509	0.0188679	0	0.00943396	0.0283019	0.0235849	0.0188679
ENSP00000224181	0.0806553	0.029278	0.0608624	0.0251391	0.0482991	0.049731	0.036019	0.304875	0.0258134	0.0106179	0.0745438	0.0756836	0.0443895	0.203452	0.0145055	0.0464415	0.0887038	0.0890046	0.0929815	0.0869299	0.0792731	0.0856012	0.0861205	0.11163	0.065887	0.0796275	0.0926255	0.102538	0.060673	0.0882164	0.0732045	0.105365	0.00316029	4.47035e-05	0.000844123	4.10524e-05	0	0.0327869	0.0491803	0.131148	0	0	0.0655738	0.0983607	0	0.0327869	0.0163934	0.0655738	0.0163934
ENSP00000224337	0.04642	0.0170274	0.024123	0.00774848	0.0131133	0.0401866	0.0186559	0.0108513	0.0297939	0.00698971	0.0189363	0.0303857	0.114442	0.0256949	0.010897	0.0444271	0.0782372	0.0856632	0.0885406	0.0884466	0.0870339	0.0966328	0.078114	0.0834754	0.0736442	0.0752884	0.0773152	0.0728548	0.0787345	0.0705141	0.0660249	0.124105	0.00714952	0.000123847	0.00546087	7.15046e-05	0.0289855	0.0869565	0.0652174	0.0869565	0.00724638	0	0.166667	0.0289855	0.0724638	0.00724638	0.130435	0.0217391	0.0434783
ENSP00000224356	0.0285901	0.140629	0.0695543	0.0159686	0.0555671	0.0348248	0.0957164	0.0333547	0.0399334	0.114342	0.066699	0.112606	0.129912	0.0698321	0.0100848	0.113435	0.0518548	0.0500622	0.0568549	0.0663427	0.0635711	0.0920307	0.0508296	0.0599809	0.0352186	0.0570412	0.0553975	0.0473167	0.0567553	0.0418441	0.0541633	0.0852773	0.00683867	0.000126229	0.00146355	7.56511e-05	0.0227273	0.0454545	0.0757576	0.0833333	0	0	0.0227273	0.25	0.00757576	0.143939	0.0151515	0.0606061	0.0227273
ENSP00000224652	0.0116544	0.00302762	0.00671083	0.0329754	0.0088836	0.0210142	0.00497429	0.00436431	0.0107417	0.00245434	0.00298888	0.0041379	0.0417091	0.025768	0.00249845	0.0160424	0.235661	0.235655	0.225566	0.25014	0.201815	0.228693	0.218893	0.222771	0.127195	0.187568	0.236027	0.176417	0.164099	0.187849	0.255514	0.242561	0.0025386	3.68939e-05	0.0012285	3.30853e-05	0.0204082	0	0.0204082	0.0408163	0	0	0	0.0204082	0	0.0204082	0.0408163	0.0204082	0.0204082
ENSP00000224807	0.0262836	0.0308416	0.0590343	0.0481263	0.0252583	0.0674819	0.035952	0.0134116	0.0217123	0.0171272	0.0237169	0.0333545	0.0105605	0.0643743	0.0301035	0.0164065	0.150691	0.185169	0.181232	0.168487	0.175488	0.165179	0.146964	0.144611	0.090342	0.141551	0.15148	0.140157	0.132743	0.141722	0.170277	0.180801	0.00238317	9.78185e-05	0.000672295	3.71286e-05	0	0	0.108696	0.0217391	0	0	0.0434783	0.108696	0	0.108696	0	0.0869565	0.0434783
ENSP00000224862	0.0324008	0.0763252	0.106263	0.00895371	0.0448201	0.0274652	0.0300817	0.194033	0.024451	0.0277551	0.135562	0.0824596	0.087135	0.0667095	0.0050112	0.122687	0.228039	0.266719	0.237763	0.25051	0.2439	0.265811	0.258401	0.21653	0.196475	0.242388	0.24144	0.214328	0.228222	0.237037	0.24499	0.278966	0.00217594	1.14609e-05	0.00087064	2.94223e-05	0	0	0.0952381	0.0714286	0	0	0	0.0238095	0	0.0238095	0	0.0238095	0.0714286
ENSP00000224950	0.0725965	0.183083	0.102997	0.400758	0.4019	0.197714	0.0151871	0.0827363	0.0145128	0.0529029	0.8544	0.0907228	0.0650863	0.0358961	0.965067	0.274658	0.450465	0.528652	0.487467	0.460377	0.457186	0.465923	0.531571	0.437404	0.322263	0.436468	0.494993	0.442396	0.437901	0.425464	0.48373	0.480297	0.00839291	0.000180045	0.00768467	7.58278e-05	0.0123457	0.0555556	0.037037	0.117284	0.00617284	0	0.0617284	0.0185185	0.0555556	0	0.0864198	0	0.00617284
ENSP00000225171	0.0526036	0.013174	0.0349271	0.144493	0.0673507	0.121194	0.081612	0.0537939	0.0343962	0.0410667	0.0568939	0.0189801	0.0680085	0.0188129	0.0843177	0.102981	0.159152	0.192628	0.182646	0.184359	0.173754	0.171583	0.179316	0.155355	0.14957	0.16277	0.1751	0.130455	0.143605	0.148464	0.191546	0.171755	0.00341933	6.8452e-05	0.00143088	4.31167e-05	0	0	0.151515	0.0757576	0	0	0.0454545	0.0909091	0	0.0454545	0.0151515	0.0757576	0.0454545
ENSP00000225174	0.0932243	0.0212635	0.0429342	0.025255	0.0311871	0.0208254	0.00900844	0.0806493	0.0157129	0.0206556	0.0404933	0.0452176	0.0104093	0.14406	0.0531935	0.133118	0.220369	0.256052	0.23846	0.260667	0.226889	0.220165	0.23314	0.218154	0.15671	0.201897	0.24026	0.195894	0.19045	0.191851	0.229551	0.239332	0.0120195	0.000321477	0.00989017	0.000109103	0.0344828	0.0474138	0.12931	0.116379	0	0	0.0172414	0.0646552	0.0172414	0.0905172	0.0431034	0.0991379	0.0301724
ENSP00000225235	0.032676	0.0225252	0.0316533	0.0982089	0.0488152	0.023045	0.0194591	0.00394721	0.0157458	0.0165009	0.0151724	0.0202754	0.0188505	0.00765353	0.106748	0.0437902	0.122055	0.104467	0.151942	0.149875	0.125162	0.0920799	0.124362	0.0981714	0.0967791	0.102343	0.130068	0.091122	0.0945073	0.0978642	0.121519	0.146842	0.00181328	2.91218e-05	0.000383547	3.04574e-05	0	0	0.0571429	0.0285714	0	0	0.0285714	0.0571429	0	0	0	0.0285714	0
ENSP00000225275	0.0237974	0.0109264	0.0469196	0.0374759	0.0377775	0.110773	0.0637013	0.0398511	0.131949	0.0713585	0.0665811	0.205839	0.0174377	0.0347231	0.292443	0.210989	0.0718533	0.0756908	0.064734	0.083788	0.0702517	0.0783453	0.0581674	0.0702423	0.0615855	0.0681112	0.0710683	0.062282	0.0637199	0.0570954	0.0593243	0.11491	0.0141954	0.000184586	0.0148636	0.00012022	0.0364964	0.0839416	0.0474453	0.0985401	0.00729927	0	0.20438	0.0875912	0.116788	0.0510949	0.0474453	0.0182482	0.0291971
ENSP00000225276	0.0759793	0.0637201	0.0388302	0.025589	0.0187612	0.0234233	0.055141	0.0119652	0.0253224	0.0165588	0.049437	0.0183498	0.0361201	0.0198053	0.0168564	0.0761844	0.119605	0.11563	0.124248	0.129483	0.110263	0.116561	0.109292	0.122454	0.0817518	0.0995301	0.121621	0.112768	0.113408	0.105735	0.109222	0.124262	0.00264221	4.45288e-05	0.000585673	4.13717e-05	0.0196078	0	0.0392157	0.0196078	0	0	0.0588235	0.0588235	0	0.0392157	0.0392157	0.0392157	0
ENSP00000225296	0.991746	0.946327	0.964388	0.979351	0.915469	0.935508	0.999615	0.97409	0.125272	0.859197	0.988132	0.978267	0.913187	0.990591	0.965146	0.786924	0.61803	0.653812	0.649769	0.606513	0.61697	0.604553	0.642705	0.604948	0.476232	0.595113	0.640969	0.563788	0.565876	0.580807	0.633627	0.617521	0.0140918	0.000289181	0.0165696	0.000109605	0.00735294	0	0.0588235	0.139706	0	0	0.0257353	0.00735294	0.0257353	0.00735294	0.0147059	0.0110294	0.0183824
ENSP00000225298	0.939462	0.927226	0.934211	0.929938	0.934472	0.946824	0.937629	0.990054	0.470097	0.6542	0.972067	0.924112	0.706648	0.997782	0.966288	0.959331	0.650353	0.697467	0.676014	0.66193	0.650711	0.620798	0.675155	0.635563	0.465595	0.621529	0.683087	0.595718	0.592507	0.590624	0.68785	0.656838	0.0170449	0.000141977	0.0246655	0.000122	0.00303951	0.00607903	0.0516717	0.158055	0	0	0.00303951	0.00607903	0.0151976	0.00303951	0.0395137	0.00607903	0.00911854
ENSP00000225328	0.028628	0.0713638	0.0655449	0.0139421	0.0191038	0.132607	0.016118	0.00763543	0.0259086	0.0630176	0.0130528	0.00928327	0.139195	0.0110341	0.0232346	0.0351507	0.0901077	0.0890251	0.0981627	0.0787551	0.0968029	0.0821685	0.0881535	0.0974177	0.0578351	0.0632939	0.0836163	0.0875433	0.0815229	0.0826311	0.0828572	0.0850012	0.00212413	1.26253e-05	0.000559972	2.95599e-05	0	0.097561	0	0.097561	0	0	0.170732	0.0731707	0.0731707	0.0243902	0	0.0243902	0.0243902
ENSP00000225371	0.0956462	0.0905999	0.0391326	0.018478	0.0502641	0.0539363	0.0194388	0.113427	0.0485795	0.0878642	0.0147105	0.0692928	0.0110346	0.11869	0.0216386	0.0162798	0.0771704	0.063745	0.0536382	0.0680741	0.0563966	0.0624871	0.0489994	0.0680776	0.0509045	0.0597062	0.0659442	0.0580084	0.0540047	0.0581902	0.0639046	0.0716743	0.00222775	1.38553e-05	0.00154543	2.8066e-05	0.0465116	0.0232558	0.0465116	0.0930233	0	0	0.186047	0.0465116	0.0697674	0.0465116	0.0232558	0	0.116279
ENSP00000225387	0.0903221	0.106119	0.0976533	0.263039	0.0861207	0.0610968	0.0859249	0.057561	0.0970926	0.0417579	0.0414127	0.113802	0.0326874	0.0181215	0.0132693	0.0656528	0.0964077	0.101546	0.100313	0.110191	0.113984	0.125245	0.0933981	0.14191	0.0834837	0.0785211	0.143707	0.0935726	0.10802	0.101291	0.107054	0.160515	0.00217594	2.0596e-05	0.000460348	3.27409e-05	0.0238095	0.0238095	0.0714286	0.0238095	0	0	0.047619	0.0714286	0	0.047619	0.0714286	0.047619	0
ENSP00000225388	0.114188	0.186691	0.0472209	0.125683	0.0625608	0.0455259	0.05728	0.0714204	0.0297838	0.0174605	0.0400681	0.0141446	0.0334522	0.0237597	0.00589592	0.146823	0.378326	0.402063	0.402834	0.363369	0.383441	0.358793	0.385572	0.383586	0.304784	0.360495	0.390144	0.351084	0.365236	0.352206	0.382474	0.407987	0.00554347	0.000204933	0.0045049	5.67921e-05	0	0.00934579	0.0373832	0.17757	0	0	0.0186916	0.0373832	0.00934579	0	0.0280374	0	0.0373832
ENSP00000225430	1	1	1	1	1	1	1	1	1	1	1	1	1	1	1	1	0.600952	0.650558	0.620593	0.610973	0.606419	0.590016	0.621085	0.582226	0.503132	0.581111	0.629011	0.561217	0.554089	0.560537	0.632791	0.617862	0.0222775	0.00017608	0.0382026	0.000154266	0.00930233	0.00697674	0.0465116	0.146512	0.00232558	0	0.00930233	0.0116279	0.0209302	0.0139535	0.027907	0.0162791	0.0186047
ENSP00000225474	0.0895442	0.110115	0.203141	0.282658	0.178591	0.19658	0.0866459	0.0582358	0.0582551	0.0863052	0.298598	0.0870574	0.0340628	0.0386876	0.183286	0.159212	0.0760009	0.0735473	0.0761617	0.0840722	0.0814249	0.0804349	0.0717787	0.0757975	0.0666061	0.0734078	0.0850097	0.0704027	0.0755935	0.0643725	0.0693742	0.113323	0.0160087	0.000200738	0.0184546	0.00012753	0.038835	0.152104	0.038835	0.113269	0.00970874	0	0.210356	0.0550162	0.0711974	0.012945	0.0517799	0.00970874	0.0355987
ENSP00000225504	0.787184	0.908577	0.800164	0.724471	0.70426	0.952586	0.470495	0.342381	0.821768	0.817338	0.800314	0.853146	0.884114	0.629327	0.729617	0.246047	0.516973	0.554488	0.559252	0.515476	0.511997	0.521191	0.558023	0.501084	0.414352	0.489392	0.545382	0.497309	0.497724	0.480435	0.515802	0.538664	0.00823749	6.65259e-05	0.00685277	7.05497e-05	0.0125786	0.00628931	0.0943396	0.0691824	0.00628931	0	0.00628931	0	0	0	0.00628931	0.0314465	0.0125786
ENSP00000225512	0.0226575	0.00682542	0.0317944	0.00206284	0.0165449	0.0263492	0.00736519	0.00712187	0.0274363	0.104021	0.00851057	0.0122236	0.040398	0.0196898	0.0135411	0.0176989	0.0800872	0.0808803	0.084552	0.108364	0.0826409	0.0833605	0.0770514	0.0805088	0.0602606	0.0711663	0.0816457	0.069012	0.0776469	0.0712794	0.0764469	0.11521	0.00792664	6.16889e-05	0.00674763	7.51884e-05	0.0326797	0.0326797	0.0522876	0.0980392	0.0130719	0	0.0457516	0.176471	0.0196078	0.00653595	0.0326797	0.0196078	0.0196078
ENSP00000225519	0.0398802	0.050991	0.0128442	0.00879293	0.0209111	0.02093	0.0122953	0.0328876	0.0259335	0.011642	0.0137671	0.0436129	0.00578718	0.0102957	0.0152099	0.065795	0.414673	0.463596	0.430638	0.434193	0.449653	0.436705	0.440359	0.404996	0.378133	0.383353	0.44427	0.399033	0.402436	0.405922	0.445496	0.442605	0.0025386	3.05932e-05	0.00159185	3.12123e-05	0.0204082	0.0408163	0.0204082	0.142857	0	0	0.0204082	0	0.0408163	0	0.0204082	0.0408163	0
ENSP00000225525	0.215708	0.286145	0.131192	0.0699642	0.232848	0.445425	0.486765	0.266588	0.198021	0.200183	0.309039	0.476208	0.104194	0.160343	0.15757	0.167568	0.139589	0.15979	0.145344	0.128901	0.155165	0.147921	0.158339	0.14248	0.0834988	0.139852	0.156689	0.138163	0.121118	0.1291	0.137818	0.196801	0.00279764	3.42914e-05	0.00142963	3.44536e-05	0	0	0.12963	0.0925926	0	0	0	0.0740741	0	0.0185185	0.0740741	0.037037	0.037037
ENSP00000225538	0.0170503	0.0431823	0.0475181	0.0154099	0.0950626	0.0556211	0.0259904	0.0360398	0.0261146	0.0951277	0.0513475	0.0127337	0.0240776	0.03205	0.0467729	0.0255817	0.0475108	0.0443101	0.0589004	0.0516453	0.0484122	0.0537692	0.0415205	0.0622306	0.0440758	0.0446925	0.0443	0.0508393	0.0403709	0.0431422	0.0456196	0.0692463	0.0038338	4.20923e-05	0.00145677	4.5548e-05	0	0.0945946	0.0405405	0.121622	0	0	0.243243	0.0675676	0.121622	0.0135135	0.0945946	0.027027	0.0135135
ENSP00000225550	0.0106385	0.01729	0.0172863	0.00998267	0.0621963	0.0343926	0.0162059	0.00716879	0.0208244	0.0359062	0.0398577	0.00515419	0.072184	0.0133791	0.00850417	0.0338657	0.173827	0.141227	0.113095	0.16178	0.155524	0.180841	0.113828	0.0956592	0.069106	0.152981	0.137535	0.103574	0.152749	0.129635	0.117918	0.175885	0.00103616	1.25953e-05	0.00074868	2.06542e-05	0	0	0	0.15	0.05	0	0.05	0	0	0	0	0	0
ENSP00000225567	0.976993	1	0.982591	0.798336	0.999513	0.999137	0.897496	0.974466	0.999396	0.996731	0.972981	0.963906	0.976945	0.972297	0.964783	0.987949	0.245894	0.328956	0.318263	0.288594	0.321977	0.327524	0.325772	0.230397	0.225922	0.286902	0.32243	0.232646	0.269889	0.264858	0.26781	0.296246	0.00963631	0.000134238	0.00197169	9.73444e-05	0.00537634	0	0.0698925	0.0591398	0	0	0.016129	0	0.00537634	0	0.0268817	0.016129	0.0430108
ENSP00000225573	0.0748884	0.03496	0.0265498	0.109049	0.076947	0.0480312	0.044733	0.0365919	0.0243135	0.0207637	0.0470779	0.0747788	0.0385627	0.0618376	0.00772689	0.246219	0.093658	0.134064	0.0908614	0.114219	0.108268	0.0943113	0.102983	0.103544	0.0796078	0.0846221	0.116981	0.105647	0.103599	0.08314	0.122874	0.127213	0.00373018	8.12653e-05	0.000904422	4.73709e-05	0.0138889	0	0.166667	0.0555556	0	0	0.0277778	0.0694444	0.0277778	0.0972222	0.0416667	0.0972222	0.0277778
ENSP00000225577	0.176221	0.162361	0.395521	0.164757	0.187356	0.164323	0.27404	0.0816386	0.0362669	0.145522	0.235134	0.0156097	0.177024	0.0497042	0.243915	0.0254445	0.239673	0.243663	0.253185	0.252605	0.254035	0.254195	0.239896	0.225235	0.190911	0.217486	0.263501	0.211975	0.230848	0.222726	0.231205	0.277028	0.0179774	0.000299051	0.0241893	0.000145938	0.054755	0.100865	0.0951009	0.112392	0.0144092	0	0.0489914	0.0172911	0.0345821	0.00864553	0.0576369	0.0345821	0.0317003
ENSP00000225609	0.0110912	0.415286	0.0996671	0.0460423	0.173509	0.122784	0.21347	0.180095	0.0236857	0.0319614	0.295743	0.179162	0.157502	0.0498894	0.321494	0.335819	0.0997414	0.126714	0.105602	0.106555	0.229636	0.134084	0.155636	0.144842	0.0598469	0.108028	0.166301	0.138821	0.114451	0.0932239	0.118384	0.156794	0.00248679	3.58853e-05	0.000371081	3.74876e-05	0.0208333	0	0.104167	0.0625	0	0	0.0208333	0	0.0208333	0.0208333	0	0.0208333	0.0208333
ENSP00000225655	0.802324	0.184914	0.940801	0.586415	0.373145	0.999918	0.930751	0.551726	0.0517471	0.0891593	0.960582	0.943868	0.958066	0.815299	0.705001	0.573576	0.245709	0.274587	0.261391	0.267007	0.268474	0.273211	0.254625	0.257885	0.169645	0.22194	0.283216	0.236973	0.215101	0.221096	0.244505	0.303202	0.00860015	0.000103199	0.00606645	8.25013e-05	0.0240964	0.0060241	0.10241	0.138554	0	0	0.0301205	0.0240964	0.0481928	0.0240964	0.060241	0.0542169	0.0421687
ENSP00000225665	0.0142422	0.0135112	0.0852315	0.00308908	0.0118717	0.0148843	0.0167778	0.0505816	0.0136534	0.0190568	0.00623354	0.0430684	0.0179576	0.0217748	0.00325436	0.0103631	0.26808	0.423121	0.267828	0.340808	0.290156	0.196389	0.263755	0.222544	0.155469	0.213591	0.257019	0.222444	0.18385	0.150998	0.247874	0.210023	0.00357476	1.48425e-05	0.00168643	3.71946e-05	0.0144928	0	0.304348	0	0	0	0.0289855	0.0434783	0.0289855	0.391304	0.0289855	0.115942	0.0434783
ENSP00000225688	0.0156484	0.0144535	0.0105784	0.0163976	0.0107411	0.0164332	0.00688555	0.0162954	0.0333043	0.0390542	0.0390802	0.0111701	0.017818	0.0361538	0.00553425	0.0225322	0.126262	0.152979	0.147684	0.1427	0.122422	0.136904	0.109778	0.113839	0.0994905	0.113092	0.143431	0.0926824	0.120533	0.103247	0.139622	0.176719	0.00430007	0.000162227	0.00223481	5.13717e-05	0.0120482	0.0120482	0.144578	0.060241	0	0	0.0120482	0.0722892	0.0240964	0.0361446	0.0120482	0.108434	0.0240964
ENSP00000225698	0.239003	0.89999	0.102312	0.912948	0.362417	0.099173	0.398503	0.109534	0.0858357	0.456823	0.227868	0.217076	0.149568	0.306026	0.1708	0.633169	0.32285	0.376548	0.325179	0.352307	0.315738	0.29649	0.314359	0.303081	0.231352	0.307461	0.347391	0.269448	0.271818	0.28062	0.347502	0.342637	0.00968812	0.000283666	0.00822055	8.58826e-05	0.0160428	0.0106952	0.139037	0.149733	0	0	0.0588235	0.0374332	0.0320856	0.0802139	0.0588235	0.0802139	0.0427807
ENSP00000225719	0.391507	0.161057	0.0146398	0.165522	0.0788608	0.201636	0.0778595	0.206996	0.0399302	0.881147	0.106589	0.0134152	0.0801014	0.0437287	0.0897645	0.139385	0.100063	0.127723	0.130336	0.139989	0.14087	0.140261	0.0976668	0.122258	0.0814646	0.0877165	0.137238	0.121014	0.103548	0.102319	0.113834	0.145675	0.00388561	7.26203e-05	0.00130325	4.62223e-05	0.0133333	0	0.12	0.0533333	0	0	0.0533333	0.08	0.0133333	0.04	0.0533333	0.08	0.0133333
ENSP00000225724	0.221043	0.336079	0.228387	0.0516552	0.507023	0.176479	0.224383	0.18099	0.0377397	0.0654207	0.157894	0.0219595	0.0179332	0.0801756	0.164729	0.613868	0.187032	0.235636	0.236199	0.230907	0.239537	0.236104	0.242014	0.179697	0.149594	0.205165	0.24558	0.157807	0.171832	0.174098	0.196062	0.217938	0.00854834	0.000241589	0.00159241	9.34202e-05	0	0.00606061	0.115152	0.0727273	0	0	0.00606061	0.0181818	0	0.0121212	0.030303	0.030303	0.030303
ENSP00000225726	0.103694	0.0485026	0.474143	0.299903	0.439862	0.0975569	0.109111	0.285241	0.034639	0.0411384	0.293112	0.212803	0.378221	0.106868	0.0788574	0.571737	0.61555	0.598301	0.607892	0.605488	0.618586	0.603837	0.598834	0.57924	0.546176	0.588819	0.628587	0.579187	0.574647	0.590019	0.597803	0.629107	0.00388561	7.2584e-05	0.00568625	4.16269e-05	0	0	0.04	0.2	0	0	0.0266667	0.0133333	0.0266667	0.0133333	0.0266667	0	0.0133333
ENSP00000225728	0.999772	0.963249	0.961986	0.975589	0.955475	0.997429	0.994112	0.971369	0.880605	0.97228	0.967493	0.975974	0.946897	0.997353	0.965136	1	0.481736	0.478757	0.513693	0.486237	0.462546	0.518145	0.495411	0.460309	0.37682	0.455284	0.508812	0.419548	0.451666	0.419051	0.485484	0.526018	0.00647601	6.57167e-05	0.00490262	6.04384e-05	0.024	0	0.104	0.08	0	0	0.024	0.024	0.032	0.016	0.016	0.024	0.024
ENSP00000225729	0.273688	0.0846618	0.0754465	0.041107	0.0260826	0.0926043	0.0518563	0.0101449	0.0284133	0.0285172	0.061811	0.00895714	0.0105287	0.0274398	0.00918635	0.0939314	0.676053	0.686784	0.698665	0.680989	0.671678	0.688411	0.675776	0.651481	0.623855	0.66083	0.685763	0.640492	0.66396	0.659574	0.663186	0.695008	0.0076676	7.82266e-05	0.0128648	6.34895e-05	0.0135135	0	0.0540541	0.189189	0	0	0.00675676	0.0135135	0.00675676	0.00675676	0.0337838	0.027027	0.0337838
ENSP00000225737	0.0153377	0.0404775	0.0178505	0.0336299	0.0846933	0.0431419	0.0285734	0.143095	0.0211365	0.0173854	0.0187907	0.00732606	0.040902	0.0243036	0.00344793	0.0379055	0.10893	0.113122	0.0901114	0.107612	0.129818	0.125012	0.0788684	0.114724	0.0977067	0.0910636	0.106246	0.1055	0.0876996	0.0980265	0.102398	0.157109	0.00284945	5.3175e-05	0.000682074	3.86992e-05	0.0545455	0	0.145455	0.0181818	0	0	0	0.0909091	0	0.109091	0.0363636	0.109091	0
ENSP00000225777	0.0568054	0.122235	0.0357495	0.0660889	0.0251797	0.0459158	0.0457618	0.0783484	0.114991	0.0279122	0.0318293	0.0139498	0.0664391	0.0324425	0.0060639	0.0544945	0.192039	0.172869	0.21743	0.287354	0.182929	0.173402	0.170983	0.134393	0.162306	0.188222	0.22707	0.13994	0.214683	0.139144	0.157251	0.218911	0.00139882	9.8815e-06	0.000666773	2.11897e-05	0.037037	0	0.037037	0.111111	0	0	0.111111	0.037037	0	0.037037	0	0.037037	0.037037
ENSP00000225792	0.573066	0.921794	0.880033	0.467375	0.400733	0.677574	0.239931	0.870442	0.225293	0.376122	0.687748	0.0846325	0.35356	0.733693	0.965617	0.263531	0.566563	0.60974	0.602901	0.574293	0.572464	0.565281	0.597848	0.561042	0.44269	0.53172	0.591903	0.519593	0.520358	0.532797	0.5897	0.583746	0.0227956	0.000397799	0.0304907	0.000165903	0.0113636	0.0227273	0.05	0.159091	0.00454545	0.00227273	0.0136364	0.00454545	0.0136364	0.00227273	0.0386364	0.00909091	0.0295455
ENSP00000225823	0.0216726	0.00557776	0.00883513	0.074853	0.0192043	0.0230148	0.0126695	0.0132079	0.0281222	0.0299235	0.0101545	0.00328387	0.00974486	0.0291297	0.0171599	0.0469061	0.0618715	0.072408	0.0726898	0.0722249	0.067867	0.064033	0.0631083	0.066634	0.0646926	0.0711566	0.0626782	0.0642658	0.0540866	0.040702	0.0640939	0.104082	0.00300487	3.44791e-05	0.000807869	3.881e-05	0	0.0172414	0.0172414	0.0344828	0	0	0.0862069	0.103448	0.0172414	0	0	0.0689655	0.0689655
ENSP00000225831	0.0112743	0.0165693	0.00474165	0.0614964	0.0257462	0.015696	0.0234513	0.022839	0.0119146	0.0092235	0.00808945	0.0097772	0.0503301	0.00992259	0.0206036	0.0125681	0.0699284	0.0744536	0.0797199	0.0847847	0.0830116	0.0744784	0.0685971	0.0720849	0.0623417	0.067864	0.0884505	0.0736704	0.0702974	0.0593609	0.0680374	0.104009	0.0260595	0.000282867	0.0285533	0.000202924	0.0457256	0.10338	0.0516899	0.163022	0.0198807	0	0.194831	0.0497018	0.107356	0.0218688	0.0616302	0.0198807	0.0417495
ENSP00000225842	0.0613034	0.0411917	0.0294661	0.068741	0.0506078	0.0986809	0.139095	0.0321118	0.101037	0.0664499	0.0527247	0.0375503	0.019572	0.140649	0.0397885	0.16258	0.0696802	0.0679814	0.0654727	0.0768081	0.066669	0.06302	0.067954	0.0727419	0.0483288	0.0695975	0.0744994	0.0683395	0.0652517	0.0561798	0.0692352	0.0830199	0.00424826	8.21197e-06	0.0042043	3.9131e-05	0.0243902	0.0731707	0.0243902	0.0609756	0	0	0.243902	0.0365854	0.0243902	0	0.0365854	0	0.0853659
ENSP00000225844	0.0795302	0.0735986	0.087567	0.0277398	0.158178	0.0941476	0.115331	0.0642817	0.0922986	0.0809921	0.0387291	0.0442687	0.0229512	0.186038	0.0401345	0.155645	0.0435296	0.0416234	0.034051	0.0582794	0.0450151	0.0366602	0.0414636	0.0552375	0.0392428	0.042912	0.0437328	0.0419553	0.0370832	0.0392378	0.0371005	0.0591422	0.00373018	1.60862e-06	0.00368489	3.48141e-05	0.0277778	0.111111	0.0138889	0.0555556	0	0	0.236111	0.0277778	0.0416667	0	0.0416667	0	0.0694444
ENSP00000225899	0.0565034	0.0402147	0.031475	0.0496068	0.0740272	0.0220565	0.0324393	0.00210388	0.0492806	0.0783154	0.0141836	0.0808332	0.019295	0.00833916	0.00729491	0.0590951	0.0762216	0.101593	0.0781818	0.0824942	0.0824469	0.0917643	0.0650942	0.0539511	0.0664604	0.0852496	0.0747122	0.0722286	0.0724128	0.0451921	0.0740907	0.10865	0.00186509	3.80393e-05	0.000226321	3.2482e-05	0	0	0.0277778	0.0555556	0	0	0	0	0	0	0	0	0
ENSP00000225916	0.0877835	0.000345394	0.2545	0.043836	0.411627	0.198413	0.0154	0.0932655	0.0324221	0.199353	0.0705927	0.0119997	0.0527714	0.0149347	0.288959	0.425088	0.341324	0.361116	0.348855	0.358585	0.324983	0.343156	0.357796	0.322022	0.241516	0.300317	0.366018	0.299393	0.31375	0.292209	0.369395	0.396134	0.0222775	0.000418216	0.0237375	0.000174061	0.0186047	0.0488372	0.0511628	0.0767442	0.00930233	0	0.0651163	0.0209302	0.0186047	0.00697674	0.0395349	0.0116279	0.0139535
ENSP00000225927	0.122652	0.265813	0.263111	0.278537	0.0971814	0.1215	0.103547	0.390434	0.027589	0.436552	0.278087	0.0513644	0.0947778	0.031132	0.0669902	0.219423	0.1193	0.124493	0.12396	0.13644	0.132743	0.110524	0.117624	0.143046	0.0895037	0.1259	0.133365	0.110472	0.101038	0.102285	0.127187	0.137445	0.00284945	4.11475e-05	0.000593653	3.87179e-05	0	0	0.127273	0.109091	0	0	0	0.0545455	0	0.0727273	0.0181818	0.0181818	0.0181818
ENSP00000225941	0.0182754	0.00495732	0.0398874	0.0129883	0.0365644	0.0539599	0.00403197	0.00222407	0.0351383	0.0530276	0.0462941	0.0351555	0.0265626	0.0210164	0.00592836	0.0132407	0.137094	0.127558	0.122813	0.160593	0.164145	0.179145	0.131727	0.126569	0.104505	0.141202	0.145397	0.133155	0.161838	0.162394	0.115162	0.207424	0.00243498	2.31511e-05	0.00106446	3.13325e-05	0	0.0212766	0.0851064	0.0851064	0	0	0.191489	0	0.12766	0.0212766	0.148936	0.0425532	0.0425532
ENSP00000225964	0.12059	0.202305	0.423772	0.0280612	0.162952	0.422926	0.0717154	0.0899407	0.0524272	0.0732671	0.233301	0.0575829	0.145619	0.0613943	0.148282	0.229461	0.063118	0.0619056	0.0708845	0.083215	0.0601958	0.0701659	0.059395	0.0649831	0.0524591	0.0585305	0.0701141	0.0601732	0.0625514	0.0590596	0.0557261	0.0974591	0.0185991	0.000466807	0.0142128	0.000169015	0.0167131	0.0668524	0.0306407	0.155989	0.0111421	0.00278552	0.119777	0.091922	0.111421	0.0250696	0.0473538	0.0278552	0.0278552
ENSP00000225969	0.643083	0.943622	0.553311	0.53376	0.354	0.356306	0.500882	0.688906	0.0324067	0.140089	0.661824	0.557783	0.206509	0.264099	0.670938	0.533257	0.415371	0.643675	0.410285	0.468138	0.396586	0.347065	0.40583	0.420101	0.295805	0.386729	0.509763	0.354414	0.344594	0.337989	0.534185	0.448749	0.0135737	9.48849e-05	0.0167145	0.000101054	0.0229008	0	0.133588	0.0916031	0	0	0	0.00763359	0.0114504	0.183206	0.00763359	0.0343511	0.0267176
ENSP00000225972	0.257147	0.198586	0.104823	0.0311496	0.199965	0.119557	0.0720906	0.125951	0.0488345	0.0248209	0.18249	0.0655998	0.0101708	0.117763	0.193366	0.0381538	0.226224	0.203419	0.229912	0.216832	0.243704	0.235216	0.238053	0.192817	0.157998	0.212358	0.243701	0.205173	0.207363	0.190358	0.215413	0.233028	0.00264221	4.45682e-05	0.000956291	3.625e-05	0	0.0588235	0.0588235	0.0980392	0	0	0.0196078	0.0980392	0.0588235	0.0196078	0	0.0980392	0.0392157
ENSP00000225983	0.0365512	0.0269465	0.199916	0.191346	0.100502	0.113918	0.04718	0.0197815	0.0386374	0.06022	0.240605	0.0260176	0.02577	0.0215599	0.0231721	0.0861521	0.218759	0.240934	0.248519	0.232155	0.208881	0.219927	0.226527	0.224692	0.157735	0.185705	0.230267	0.202664	0.212479	0.198626	0.247379	0.266144	0.0147135	0.000214375	0.0173222	0.000118324	0.0176056	0.0457746	0.0352113	0.0774648	0.0316901	0	0.0422535	0.028169	0.0176056	0.00704225	0.0316901	0.0352113	0.0352113
ENSP00000226004	0.0831877	0.026495	0.113047	0.0609549	0.0290373	0.0815849	0.0464532	0.120369	0.0269615	0.0220233	0.0164032	0.0158328	0.0826628	0.0107268	0.0026411	0.146968	0.145922	0.178835	0.172628	0.157138	0.163774	0.18968	0.156285	0.155137	0.10866	0.136539	0.165487	0.144388	0.144126	0.136999	0.152108	0.205187	0.00409284	6.85924e-05	0.00263872	4.63231e-05	0.0253165	0.0632911	0.0379747	0.151899	0	0	0.0253165	0.0506329	0.0253165	0.0126582	0.0886076	0.0379747	0.0126582
ENSP00000226021	0.0290154	0.037165	0.0519	0.0176201	0.122207	0.0436661	0.0611829	0.0184787	0.0492136	0.0231677	0.0156713	0.0106044	0.033374	0.0431267	0.04951	0.0618263	0.106607	0.11949	0.128323	0.132059	0.0876755	0.101784	0.095054	0.108151	0.0742921	0.0915336	0.103753	0.093239	0.0822113	0.0899253	0.101564	0.136648	0.00549166	7.44982e-05	0.00164698	6.06752e-05	0.00943396	0.00943396	0.0566038	0.00943396	0	0	0.0283019	0.0754717	0	0.0188679	0.00943396	0.0283019	0.0471698
ENSP00000226067	0.0424305	0.0147083	0.0385258	0.0441504	0.0203932	0.0744949	0.0407876	0.00545986	0.0635876	0.018221	0.0474469	0.0396235	0.0276386	0.0271022	0.0433909	0.0925054	0.114671	0.107939	0.104201	0.113004	0.111511	0.107383	0.0908114	0.112274	0.0597291	0.105829	0.108942	0.0950704	0.066855	0.0728906	0.121252	0.133887	0.00243498	4.05272e-05	0.000936141	3.30809e-05	0.0638298	0.0212766	0.0212766	0.148936	0.0212766	0	0	0.0212766	0.0212766	0	0.0425532	0.0212766	0.0425532
ENSP00000226091	0.0287984	0.0184968	0.00807298	0.015705	0.0289128	0.121336	0.012833	0.0343777	0.029375	0.0254984	0.0412027	0.0390556	0.0235606	0.0176082	0.0163614	0.242568	0.103227	0.128563	0.117332	0.113011	0.112742	0.107668	0.106414	0.106854	0.0913864	0.0865375	0.101062	0.0910804	0.0988338	0.0857637	0.102302	0.14381	0.00616516	5.74914e-05	0.00349645	6.2528e-05	0.0168067	0.0588235	0.0672269	0.109244	0	0	0.0504202	0.10084	0.00840336	0.0252101	0.0588235	0.0336134	0.0168067
ENSP00000226105	0.0325233	0.00720167	0.0202587	0.00941918	0.0249529	0.0393267	0.00906905	0.102346	0.0167492	0.0116156	0.0617941	0.0080798	0.0163633	0.0104751	0.0101651	0.0235593	0.19245	0.217747	0.215805	0.199883	0.228993	0.236085	0.223489	0.202045	0.143527	0.169294	0.209524	0.172065	0.19913	0.20319	0.159973	0.255951	0.00264221	2.63696e-05	0.000697271	3.37266e-05	0	0	0	0.0588235	0	0	0.0196078	0.0784314	0	0.0196078	0.0196078	0	0
ENSP00000226193	0.148861	0.0744842	0.104061	0.0700429	0.0711616	0.158319	0.0699177	0.0189737	0.0576633	0.0382648	0.0228193	0.124708	0.0415258	0.0612385	0.177751	0.14272	0.0981168	0.102923	0.112824	0.117831	0.099443	0.107718	0.104785	0.117681	0.0880918	0.0989722	0.120188	0.108851	0.102765	0.0917307	0.110471	0.138901	0.00735675	0.000136009	0.00248418	7.82288e-05	0.0140845	0.0422535	0.056338	0.084507	0	0	0.0492958	0.084507	0.0211268	0.0140845	0.0140845	0.0422535	0.0211268
ENSP00000226207	0.0442949	0.00439029	0.00860664	0.0219057	0.0121621	0.0259292	0.005554	0.0113736	0.0295765	0.0116534	0.00574436	0.0166873	0.0208027	0.011283	0.00686648	0.0335054	0.0890011	0.0782705	0.109278	0.104601	0.0940384	0.107098	0.0847007	0.111026	0.0692578	0.0849004	0.107076	0.100469	0.087632	0.0906536	0.104698	0.120753	0.00720133	6.57842e-05	0.00312964	7.24663e-05	0.0143885	0.00719424	0.0719424	0.0647482	0	0	0.0719424	0.115108	0.0215827	0.0215827	0.0215827	0.0503597	0.0143885
ENSP00000226218	0.146067	0.146356	0.043711	0.0714584	0.0983505	0.0426573	0.10539	0.263726	0.0472576	0.0639543	0.0746612	0.0354816	0.046523	0.0593357	0.00754636	0.175379	0.0966577	0.116487	0.107383	0.107095	0.102829	0.116102	0.100186	0.103228	0.0837663	0.094878	0.108226	0.101637	0.100968	0.0949563	0.0818889	0.139294	0.0128484	0.000233008	0.0110256	0.000116438	0.0282258	0.0685484	0.0604839	0.157258	0.00403226	0	0.0806452	0.141129	0.0766129	0.0282258	0.0604839	0.0403226	0.00403226
ENSP00000226225	0.014197	0.0136044	0.0236444	0.0102496	0.0322886	0.035992	0.0151395	0.0130685	0.0217114	0.024683	0.0122324	0.0247994	0.0150167	0.0222293	0.00700917	0.0384123	0.172131	0.153989	0.190299	0.174679	0.163224	0.16756	0.179578	0.183947	0.107143	0.162595	0.199755	0.13807	0.138103	0.139713	0.172434	0.190595	0.00347114	4.64759e-05	0.00103895	4.43488e-05	0.0149254	0	0.0447761	0.0597015	0	0	0	0.0298507	0.0149254	0	0.0149254	0	0.0447761
ENSP00000226230	0.245413	0.251861	0.0913051	0.0635985	0.268958	0.0534796	0.198176	0.229799	0.0383068	0.17951	0.05402	0.252923	0.0109235	0.0478521	0.0239943	0.195189	0.151008	0.186931	0.194109	0.222479	0.185471	0.261579	0.151663	0.143321	0.0502567	0.154778	0.156816	0.160076	0.214886	0.103575	0.171901	0.133418	0.00082893	3.66068e-06	0.000478333	1.66271e-05	0	0	0.0625	0.1875	0.0625	0	0.125	0	0.0625	0	0	0	0
ENSP00000226247	0.0982326	0.0403491	0.0951368	0.119297	0.10835	0.127564	0.0711042	0.190237	0.079735	0.265118	0.113544	0.0897044	0.010229	0.151554	0.0333917	0.185066	0.116464	0.114367	0.11817	0.109121	0.109686	0.133383	0.0950743	0.0896321	0.11296	0.111131	0.108898	0.0998941	0.115342	0.0922071	0.0969616	0.145298	0.00264221	5.59617e-05	0.00185634	3.41139e-05	0.0588235	0.0196078	0.0392157	0.0980392	0	0	0.117647	0.0980392	0.0392157	0.0196078	0.0588235	0.0196078	0.0392157
ENSP00000226253	0.173563	0.0886328	0.236085	0.147553	0.0991543	0.194785	0.0551781	0.516711	0.0469395	0.198141	0.373693	0.220863	0.0445863	0.113014	0.20677	0.640796	0.130848	0.146471	0.156581	0.153345	0.138241	0.125184	0.138754	0.123548	0.0745545	0.0926577	0.149166	0.128242	0.10028	0.0884072	0.134045	0.131611	0.00771941	8.58879e-05	0.0033804	7.48642e-05	0.0469799	0.00671141	0.107383	0.114094	0	0	0.0738255	0.147651	0.100671	0.194631	0.100671	0.127517	0.00671141
ENSP00000226279	0.00831748	0.00685795	0.00835688	0.0121661	0.00861713	0.0301606	0.00925932	0.0241842	0.0212058	0.0295307	0.0133983	0.0128659	0.0355401	0.0188623	0.00807953	0.0492383	0.0780786	0.0721348	0.0736182	0.0824259	0.0824829	0.0803302	0.0652202	0.0797281	0.0669317	0.0663843	0.0695515	0.0676659	0.0753441	0.0606574	0.0658421	0.106075	0.0140918	0.000251517	0.0147853	0.000118636	0.0220588	0.125	0.0404412	0.102941	0.00367647	0	0.279412	0.0404412	0.0992647	0.0147059	0.0772059	0.0257353	0.0330882
ENSP00000226284	0.00876316	0.00478886	0.0120692	0.000737032	0.00630905	0.0153595	0.00127128	0.000804317	0.0247397	0.00857767	0.00320297	0.008935	0.0213371	0.00751882	0.00484427	0.0107193	0.0911705	0.0884947	0.0976287	0.0947005	0.0851898	0.102107	0.075269	0.0801921	0.0845597	0.0796243	0.100476	0.0833157	0.0944381	0.0919872	0.0786552	0.119899	0.00626878	6.40233e-05	0.00462897	6.23126e-05	0.00826446	0.0495868	0.0413223	0.115702	0.00826446	0	0.0826446	0.140496	0.0661157	0.0578512	0.0495868	0.0247934	0.0165289
ENSP00000226299	0.0389912	0.0753899	0.0583431	0.10628	0.0402823	0.0212215	0.0355551	0.0139125	0.0375482	0.0776252	0.0237352	0.128713	0.0895792	0.0462847	0.101021	0.063959	0.163366	0.164843	0.187696	0.172225	0.181427	0.162197	0.183139	0.15034	0.124536	0.145061	0.177689	0.157051	0.15281	0.126387	0.164935	0.187181	0.00870376	0.000200392	0.00357777	8.70492e-05	0.0238095	0.0119048	0.14881	0.10119	0.00595238	0	0.0297619	0.142857	0.0654762	0.178571	0.0416667	0.10119	0.00595238
ENSP00000226317	0.0214757	0.00750845	0.0421984	0.0400771	0.0373619	0.041691	0.0324474	0.0494636	0.0368783	0.0829941	0.0125441	0.0111952	0.012581	0.00820725	0.0106607	0.0593039	0.0569934	0.0501981	0.0400821	0.0530761	0.055507	0.052005	0.0428591	0.0649378	0.0418245	0.0500431	0.0471611	0.0473609	0.0413451	0.0438157	0.0534873	0.0726436	0.00388561	2.16852e-06	0.00413138	3.58358e-05	0.0266667	0.106667	0.0133333	0.0533333	0	0	0.28	0.0133333	0.0533333	0.0133333	0.0133333	0	0.0266667
ENSP00000226319	0.0219077	0.0179413	0.00618055	0.00330606	0.0315962	0.0414517	0.0312589	0.0276594	0.00736518	0.0148245	0.14066	0.0433388	0.0627247	0.0139411	0.0510245	0.00368376	0.116748	0.137278	0.120191	0.148788	0.114427	0.119273	0.118904	0.117889	0.0937502	0.0985115	0.147973	0.107076	0.11105	0.0954112	0.138585	0.187321	0.00295306	5.67682e-05	0.00206357	3.63308e-05	0.0175439	0	0.0701754	0.0350877	0	0	0.0350877	0	0	0	0.0701754	0.0175439	0.0175439
ENSP00000226355	0.0349331	0.00364403	0.0193547	0.010041	0.00967809	0.0189959	0.00193982	0.0121612	0.0294694	0.0107264	0.00513093	0.00921427	0.00489225	0.00765384	0.00550837	0.0141767	0.0622865	0.0601059	0.0612182	0.0582037	0.0516477	0.0610407	0.0509364	0.0672161	0.0448532	0.0451875	0.0477567	0.0663297	0.0555001	0.066218	0.051569	0.0916352	0.00378199	2.99294e-05	0.00093391	4.46218e-05	0	0.0410959	0.0410959	0.178082	0	0	0.0410959	0.30137	0	0.0821918	0.0273973	0.0410959	0
ENSP00000226382	0.0346351	0.0045694	0.00468827	0.00833658	0.0101926	0.0189243	0.00332065	0.00130399	0.0272245	0.0158255	0.00128171	0.00195337	0.00870585	0.00831684	0.00262454	0.0173258	0.0681972	0.0630034	0.0575164	0.0486137	0.0450458	0.0497511	0.0469969	0.0470948	0.0437319	0.0531208	0.0475557	0.0462595	0.0617815	0.0501735	0.0446957	0.0884981	0.0032121	2.92316e-05	0.0013758	3.78317e-05	0.016129	0.0483871	0.0483871	0.0967742	0	0	0.0322581	0.16129	0.0322581	0.016129	0	0.0645161	0.016129
ENSP00000226413	0.006818	0.00136153	0.0019166	0.00338217	0.00757821	0.0163563	0.00329904	0.0425753	0.0201653	0.012857	0.00487216	0.0940626	0.0198115	0.0195021	0.00340513	0.00711245	0.0813168	0.095055	0.0865913	0.0874409	0.0777885	0.0851217	0.0833732	0.0726315	0.0762725	0.0649433	0.0868415	0.0734595	0.0624732	0.0725391	0.0969442	0.119437	0.00461092	9.4301e-05	0.00240458	5.32232e-05	0.011236	0.0674157	0.0449438	0.0449438	0.011236	0	0.0449438	0.0561798	0	0.011236	0.0224719	0	0.0449438
ENSP00000226432	0.0450236	0.0211538	0.0819298	0.0104106	0.123845	0.120899	0.11801	0.0410741	0.039306	0.0943374	0.0233405	0.0237745	0.0226407	0.0891998	0.101725	0.0535619	0.0674018	0.0480134	0.0600026	0.0487028	0.0762053	0.0526304	0.0461664	0.0728119	0.0546065	0.0530087	0.0599	0.0581297	0.0540158	0.0416599	0.0484759	0.0764715	0.00160605	4.45431e-05	8.03115e-05	3.15449e-05	0	0	0.0645161	0	0	0	0	0.129032	0	0	0	0	0.0645161
ENSP00000226444	0.0252329	0.00707566	0.0116603	0.00588654	0.0448534	0.0239447	0.0120269	0.0101576	0.0470512	0.0161864	0.0118769	0.0202787	0.000744743	0.0552115	0.00318545	0.0221983	0.124157	0.126862	0.131399	0.125238	0.132002	0.134892	0.100551	0.123605	0.0996774	0.131211	0.151052	0.134183	0.124402	0.109793	0.130959	0.144375	0.00440369	5.5756e-05	0.0013544	5.06455e-05	0	0.0705882	0.0705882	0.0470588	0	0.0117647	0.0235294	0.152941	0	0.0588235	0.0117647	0.0235294	0.0117647
ENSP00000226460	0.0231899	0.173878	0.116302	0.00244132	0.13324	0.118179	0.147905	0.0229183	0.0304523	0.0962704	0.027399	0.0202295	0.0135199	0.0605891	0.0607909	0.0978465	0.029986	0.104687	0.0781481	0.0304765	0.029262	0.0718426	0.0343323	0.0440443	0.0260286	0.0928284	0.0892239	0.0228723	0.0543241	0.0452319	0.0799628	0.034602	0.000414465	4.37426e-06	9.46349e-05	1.54107e-05	0	0	0	0.125	0	0	0	0	0	0	0	0	0
ENSP00000226524	0.055988	0.0188438	0.0261881	0.00462167	0.065459	0.0298548	0.0178093	0.0648137	0.0240651	0.0600606	0.0419293	0.00738243	0.0512661	0.104788	0.00539258	0.0385642	0.0417707	0.0294735	0.0307449	0.0610146	0.0371586	0.0357269	0.0315553	0.0516235	0.0363525	0.0375556	0.030851	0.0442604	0.0393464	0.0468753	0.0383188	0.0556412	0.00160605	1.94411e-07	0.00113474	1.96891e-05	0	0.129032	0	0.0645161	0	0	0.387097	0.0645161	0	0	0.0322581	0	0
ENSP00000226574	0.0172481	0.0302176	0.0387031	0.135252	0.0290828	0.0296932	0.0123731	0.0803408	0.0227195	0.0178927	0.0388647	0.0239471	0.0633938	0.0402074	0.18719	0.030772	0.221012	0.244273	0.240124	0.229056	0.220734	0.236256	0.218605	0.216024	0.188294	0.208848	0.237826	0.205999	0.220636	0.199622	0.216042	0.244105	0.020516	0.000562931	0.0250974	0.000166318	0.0353535	0.121212	0.0378788	0.121212	0.020202	0	0.0934343	0.010101	0.0530303	0.00505051	0.0454545	0.0277778	0.0454545
ENSP00000226578	0.0157091	0.00435576	0.00695596	0.017118	0.00900585	0.0222418	0.00548999	0.00166686	0.0192936	0.00815992	0.0177644	0.0199693	0.00374545	0.00857806	0.00576477	0.00535184	0.0762883	0.0903689	0.0759282	0.0901893	0.0837438	0.093387	0.0708378	0.0654252	0.0545745	0.0647058	0.0746275	0.0653235	0.0763294	0.0443374	0.0635282	0.0983956	0.00331572	6.6102e-05	0.00033874	4.57009e-05	0	0.015625	0.109375	0.0625	0	0	0.015625	0.046875	0	0.09375	0	0.03125	0.015625
ENSP00000226730	0.0161379	0.0148963	0.0164689	0.0280777	0.0170351	0.0296039	0.0449512	0.00749333	0.0324354	0.0155851	0.00330346	0.00899063	0.0221599	0.0109728	0.0032491	0.0273987	0.0850516	0.0861334	0.0904818	0.0880876	0.0903552	0.0913544	0.080052	0.0867307	0.0698853	0.0809573	0.0946984	0.0815454	0.0804844	0.0705975	0.0842723	0.121122	0.0312921	0.000616255	0.0314981	0.000245226	0.0331126	0.11755	0.031457	0.115894	0.0115894	0.00165563	0.216887	0.0380795	0.0778146	0.0115894	0.0513245	0.0115894	0.031457
ENSP00000226760	0.00940704	0.00906635	0.0194916	0.00561793	0.00995533	0.0202398	0.00418981	0.00709797	0.0227089	0.00925821	0.0135665	0.026893	0.0261488	0.0124636	0.00343047	0.0242358	0.106548	0.106531	0.104337	0.106972	0.102924	0.113709	0.106767	0.119863	0.0841062	0.108608	0.108597	0.0823656	0.096668	0.0945047	0.0977756	0.149878	0.00606155	0.000145305	0.00198422	6.79029e-05	0.017094	0	0.0940171	0.034188	0	0	0.025641	0.153846	0	0.0512821	0.025641	0.0598291	0.025641
ENSP00000226796	0.636144	0.542831	0.592121	0.576376	0.236544	0.245978	0.59024	0.682067	0.149457	0.609035	0.410947	0.592878	0.399529	0.456552	0.330483	0.635972	0.695379	0.720675	0.719193	0.693542	0.679699	0.674251	0.708154	0.662085	0.53687	0.660773	0.718905	0.64857	0.641626	0.629571	0.728362	0.684361	0.0159569	0.000136411	0.0240846	0.000114463	0.00649351	0.00649351	0.038961	0.178571	0	0	0.00324675	0.00324675	0.0162338	0.00649351	0.0292208	0.00324675	0.0227273
ENSP00000226798	0.0107248	0.0213754	0.0615386	0.0757546	0.00964141	0.0192316	0.100488	0.0125895	0.00841537	0.00292162	0.00267382	0.0280984	0.0488118	0.0136125	0.00168853	0.0262847	0.615629	0.633348	0.643779	0.585081	0.583008	0.614315	0.63856	0.59773	0.590566	0.575016	0.617438	0.561017	0.578005	0.60796	0.611849	0.615956	0.00393742	0.000110516	0.0023679	4.75601e-05	0	0.0131579	0.0263158	0.0921053	0	0	0.0131579	0.0394737	0	0.0263158	0.0263158	0.0263158	0.0394737
ENSP00000226951	0.0170103	0.0390087	0.0209231	0.0313717	0.0284791	0.0433565	0.011008	0.0172252	0.0579128	0.0177462	0.0166674	0.0131363	0.0239793	0.0214505	0.0147333	0.0181407	0.0433721	0.0350013	0.036251	0.0680073	0.0381647	0.0434324	0.0366871	0.0670218	0.0281284	0.0310067	0.0318997	0.031676	0.0421922	0.0368979	0.0442674	0.0595593	0.00145063	2.27266e-05	0.000511228	2.4842e-05	0	0	0	0.25	0	0	0.142857	0.0357143	0.142857	0	0.142857	0	0.0357143
ENSP00000227065	0.00729262	0.00701598	0.0301899	0.00928181	0.008994	0.0178778	0.0180774	0.0135358	0.0225381	0.00773381	0.00626464	0.0258395	0.035744	0.0217818	0.0169939	0.0559532	0.017411	0.02266	0.0279873	0.0398556	0.0211496	0.0333868	0.0263512	0.0300921	0.0296908	0.0250727	0.017271	0.0200851	0.0390328	0.0220323	0.01895	0.0425478	0.00150243	2.38442e-05	0.000112457	2.84279e-05	0	0	0.137931	0.0344828	0	0	0	0.0344828	0	0.0689655	0.137931	0.0689655	0
ENSP00000227155	0.0163333	0.00868599	0.0140905	0.00387757	0.0288562	0.0141297	0.0128686	0.015409	0.0341091	0.0893925	0.0102766	0.0209465	0.030998	0.111869	0.0382162	0.0522669	0.0957239	0.0906787	0.10983	0.107912	0.111243	0.103513	0.0969565	0.112606	0.0721354	0.0918489	0.0964986	0.0825109	0.0862668	0.0788208	0.116097	0.115842	0.00471454	6.54177e-05	0.00479733	5.00816e-05	0.0659341	0.0769231	0.153846	0.0989011	0	0	0.0769231	0.032967	0.0879121	0.032967	0.10989	0.032967	0.0549451
ENSP00000227163	0.0509199	0.0444501	0.0145255	0.00595006	0.0218613	0.0415066	0.0488983	0.155722	0.0279618	0.209338	0.0696887	0.0774694	0.0475214	0.0738202	0.0167931	0.0661695	0.107344	0.117378	0.112969	0.114104	0.107234	0.118899	0.109719	0.11087	0.0840875	0.098837	0.110331	0.101037	0.110414	0.0954799	0.104028	0.156119	0.0225365	0.000719022	0.0212173	0.000188752	0.0252874	0.0666667	0.0229885	0.11954	0.0229885	0	0.317241	0.00689655	0.124138	0.00689655	0.0781609	0.00689655	0.0367816
ENSP00000227266	0.0146401	0.00603643	0.00705566	0.0109154	0.00467867	0.0124105	0.00204338	0.000301088	0.0124782	0.0031976	0.00352897	0.0175705	0.00591065	0.00535863	0.0106389	0.0402544	0.152756	0.185788	0.171448	0.166772	0.177532	0.181196	0.168916	0.145877	0.153668	0.165349	0.191817	0.148306	0.146732	0.160756	0.159244	0.176919	0.00673505	0.000140224	0.00175162	7.33031e-05	0.0153846	0.0307692	0.1	0.0461538	0	0	0.0692308	0.00769231	0.0461538	0.0538462	0.0153846	0	0.0461538
ENSP00000227322	0.969476	0.946258	0.986742	0.999386	0.995366	0.97293	0.985122	0.957481	0.942209	0.965734	0.971792	0.985974	0.906713	0.632977	0.965968	0.94675	0.347534	0.365356	0.357722	0.361975	0.340649	0.348664	0.345814	0.348783	0.221403	0.318151	0.359618	0.312524	0.302335	0.292569	0.368544	0.372167	0.00632059	0.000156728	0.00431774	6.26761e-05	0.00819672	0.0163934	0.0737705	0.0737705	0	0	0.00819672	0.0327869	0.0163934	0.00819672	0.0409836	0.0491803	0.0245902
ENSP00000227348	0.044573	0.0150878	0.0996659	0.00982367	0.0757965	0.0655828	0.0363121	0.0327354	0.0408596	0.0265219	0.0910254	0.0153335	0.0430793	0.0704496	0.0367246	0.0169136	0.083495	0.0793771	0.0672371	0.0768302	0.0821724	0.0719874	0.0802759	0.0829456	0.0859972	0.0819598	0.0739693	0.0687075	0.073947	0.0603227	0.0812574	0.093007	0.00222775	1.1914e-05	0.00124667	2.74267e-05	0	0.0465116	0.0697674	0.186047	0	0	0.511628	0	0.116279	0	0.0930233	0.0232558	0.0465116
ENSP00000227349	0.0419025	0.0610157	0.072606	0.0523108	0.0210041	0.0398691	0.0132988	0.00633647	0.0242692	0.0425004	0.0210745	0.0497406	0.0272443	0.0605999	0.00968846	0.0295516	0.0804103	0.0797874	0.0508631	0.0731484	0.0805077	0.0590777	0.0628143	0.0711303	0.032458	0.0437462	0.0580667	0.0649426	0.0473136	0.039341	0.0508943	0.0935332	0.00113978	1.80604e-05	6.68156e-05	2.85891e-05	0	0	0.0454545	0.0909091	0	0	0.0909091	0.0454545	0	0	0	0	0
ENSP00000227451	0.0256741	0.023336	0.0234915	0.0229905	0.0213277	0.0189807	0.0302196	0.121432	0.0183127	0.0246683	0.0662662	0.0175158	0.0409262	0.0306913	0.00494913	0.0629459	0.111218	0.143052	0.107201	0.135135	0.114658	0.127262	0.110169	0.122176	0.0918228	0.126818	0.115097	0.126784	0.112516	0.111872	0.112426	0.156054	0.00336753	5.32503e-05	0.00224598	4.03865e-05	0	0.0769231	0.0461538	0.138462	0	0	0.0153846	0.123077	0	0.0153846	0.0307692	0	0.0307692
ENSP00000227474	0.10732	0.254107	0.0799985	0.125227	0.0786697	0.19122	0.0326784	0.0281857	0.0108841	0.0635657	0.0384791	0.0145452	0.0100859	0.0172769	0.140751	0.0114624	0.245344	0.316519	0.290672	0.262734	0.244733	0.276387	0.218456	0.245453	0.142827	0.232908	0.31643	0.199478	0.231881	0.185117	0.31703	0.299946	0.00455911	5.44625e-05	0.00242816	4.80073e-05	0	0	0.102273	0.102273	0	0	0	0	0.0113636	0	0.0227273	0	0
ENSP00000227507	1	0.946113	0.98281	0.999868	0.970168	0.615065	1	0.987458	0.993576	0.905882	0.987943	0.978786	0.998776	1	0.999999	1	0.231793	0.249591	0.242935	0.240094	0.226388	0.248153	0.237969	0.221688	0.177573	0.207215	0.241317	0.2089	0.21168	0.209559	0.227304	0.261201	0.0398404	0.001089	0.0485477	0.000305662	0.046814	0.102731	0.0546164	0.128739	0.0195059	0.00130039	0.0910273	0.0520156	0.0442133	0.0169051	0.0624187	0.0286086	0.0247074
ENSP00000227520	0.885276	0.932924	0.910698	0.969775	0.732907	0.943484	0.927149	0.791015	0.186611	0.745312	0.751812	0.321081	0.699743	0.349887	0.640274	0.778809	0.508619	0.515609	0.522747	0.506755	0.50909	0.451018	0.521635	0.526576	0.378458	0.502261	0.522623	0.480034	0.458035	0.466138	0.52179	0.516129	0.00316029	4.15293e-05	0.00364505	3.39534e-05	0	0	0.0655738	0.213115	0	0	0	0.0327869	0.0327869	0.0327869	0.0819672	0.0327869	0.0655738
ENSP00000227524	1	1	1	1	1	1	1	1	1	1	1	1	1	1	1	1	0.59544	0.645153	0.648037	0.604964	0.584514	0.619135	0.628941	0.580785	0.517759	0.564111	0.628669	0.557431	0.572157	0.573929	0.619669	0.607633	0.0231582	0.00054468	0.0222839	0.000182463	0.0111857	0.01566	0.0671141	0.136465	0	0	0.0178971	0.00447427	0.00447427	0.00671141	0.033557	0.0111857	0.0313199
ENSP00000227525	0.0198914	0.00913955	0.0174209	0.0193664	0.0345497	0.0347858	0.0226977	0.127346	0.0250384	0.0103738	0.0141999	0.0165707	0.0216049	0.0164369	0.012248	0.0344357	0.0615757	0.172846	0.198278	0.170704	0.123299	0.110189	0.139115	0.128134	0.0354399	0.10657	0.193625	0.134163	0.0775959	0.110214	0.15934	0.187214	0.00134701	1.75332e-05	9.75308e-05	2.6248e-05	0	0	0.115385	0.0384615	0	0	0.0384615	0.0384615	0.0384615	0.0384615	0.0769231	0.0384615	0
ENSP00000227638	0.0160489	0.0130696	0.0110376	0.0535665	0.0213513	0.0212319	0.00571726	0.0055381	0.0195926	0.00809803	0.00299352	0.0110271	0.010861	0.0117364	0.00634431	0.0525754	0.0732419	0.0769198	0.0734396	0.084488	0.0686495	0.0803338	0.0633346	0.0626553	0.0514521	0.0622237	0.0753818	0.053713	0.0776535	0.0549488	0.05931	0.0929198	0.00543985	0.000164626	0.00266291	6.67902e-05	0.0380952	0.0571429	0.0190476	0.0761905	0	0	0.114286	0.0571429	0.047619	0.00952381	0.0380952	0.00952381	0
ENSP00000227667	0.0291992	0.0759734	0.0258474	0.0320952	0.0241451	0.0595918	0.00665193	0.0290991	0.0314578	0.0192375	0.00784014	0.0262778	0.0158243	0.0114348	0.0195778	0.00660684	0.0689379	0.0671382	0.0778267	0.0916664	0.0729704	0.0729289	0.0669424	0.0746492	0.0500207	0.0561085	0.0618369	0.0640493	0.060073	0.0507772	0.0629681	0.0866424	0.0095845	0.000195079	0.0035946	0.000100132	0.0216216	0.027027	0.0648649	0.140541	0.0108108	0	0.0432432	0.248649	0.0324324	0.0810811	0.0324324	0.0648649	0
ENSP00000227752	0.022355	0.00803476	0.0113841	0.0200515	0.0164779	0.0217936	0.00409554	0.00910576	0.0296418	0.0120831	0.0122336	0.0453501	0.0152906	0.0227161	0.02448	0.0394429	0.043535	0.042419	0.0447208	0.0433497	0.0502302	0.050542	0.0329435	0.0463946	0.0467746	0.048341	0.0421604	0.0443518	0.0470172	0.0406267	0.0316393	0.0777275	0.0136255	9.13526e-05	0.0110202	0.000112696	0.0190114	0.0912548	0.0114068	0.114068	0.00380228	0	0.391635	0.00760456	0.155894	0.00760456	0.0760456	0	0.0418251
ENSP00000227756	0.0700797	0.0430223	0.0305109	0.163564	0.0541144	0.0283264	0.0358012	0.0103756	0.0211259	0.0193499	0.0309752	0.0747444	0.0218836	0.0136763	0.0609975	0.162225	0.0803501	0.1027	0.127493	0.118761	0.0841234	0.0917747	0.103885	0.105718	0.0606538	0.0832228	0.10342	0.0759993	0.0826277	0.0684742	0.0726366	0.119727	0.00269402	4.80283e-05	0.000687949	3.93255e-05	0.0192308	0.0384615	0.0576923	0.115385	0	0	0.115385	0.0576923	0	0.0384615	0.0192308	0.0576923	0
ENSP00000227868	0.0168848	0.0169368	0.00581577	0.00700965	0.00852356	0.0287941	0.00899672	0.296626	0.0211248	0.0182751	0.0266584	0.128933	0.000966657	0.0201137	0.0756925	0.0759112	0.220301	0.358307	0.266264	0.274405	0.24575	0.167434	0.228869	0.162809	0.100794	0.168592	0.21053	0.170457	0.145635	0.130275	0.199127	0.172381	0.00694229	0.000124433	0.00279283	6.9888e-05	0.0298507	0.0223881	0.343284	0.0373134	0	0	0.0149254	0.0597015	0.0298507	0.395522	0.0373134	0.104478	0.0149254
ENSP00000227880	0.1793	0.0530544	0.055535	0.931788	0.0493665	0.06535	0.0222024	0.344888	0.0187535	0.197717	0.466256	0.0290195	0.139619	0.138055	0.0116793	0.232821	0.0739959	0.0869205	0.0729601	0.112405	0.0836194	0.0741764	0.072638	0.0879513	0.0848857	0.0733709	0.0789585	0.0925525	0.0955609	0.0711541	0.069875	0.112933	0.00160605	1.09914e-05	0.000499723	2.42068e-05	0	0.0322581	0.0322581	0.290323	0	0	0.451613	0.0322581	0.16129	0.0645161	0.129032	0	0.0967742
ENSP00000227918	0.0387163	0.0312331	0.0675607	0.0216301	0.100482	0.0863488	0.0972637	0.0305772	0.0227666	0.195922	0.0358483	0.016842	0.0160747	0.0629655	0.00249202	0.152835	0.0753948	0.0534812	0.0727526	0.0664904	0.0643868	0.0587705	0.0633982	0.0771926	0.0646114	0.0715054	0.061196	0.0624134	0.0542991	0.0397765	0.0606425	0.0926911	0.00150243	4.03069e-05	0.000379675	3.03979e-05	0.0344828	0.0344828	0.137931	0.0689655	0	0	0.0344828	0.172414	0.0344828	0.0344828	0.0344828	0	0
ENSP00000228027	0.0194601	0.00361338	0.00361061	0.0399036	0.00524681	0.0128188	0.00296911	0.00443728	0.0129984	0.00877168	0.00216253	0.00626566	0.014948	0.0102856	0.00227645	0.0201304	0.091855	0.0857628	0.111862	0.127122	0.113039	0.115718	0.0797095	0.087855	0.0658098	0.0783624	0.111223	0.0741037	0.0868783	0.0765152	0.0945566	0.110138	0.0082893	0.000115698	0.002647	8.78635e-05	0.00625	0.00625	0.14375	0.06875	0	0	0.03125	0.18125	0.0375	0.13125	0.04375	0.08125	0.01875
ENSP00000228136	0.0992251	0.0206235	0.0161102	0.0535396	0.0432417	0.0141237	0.0333188	0.0650419	0.0200579	0.0155325	0.00991259	0.0998445	0.0270588	0.0128506	0.0777578	0.0569312	0.381828	0.438494	0.429458	0.403462	0.380945	0.358501	0.424706	0.376422	0.21978	0.338846	0.445166	0.331945	0.311908	0.342819	0.410601	0.381534	0.00134701	1.12219e-05	0.000890671	2.05474e-05	0	0.0384615	0.0384615	0.153846	0	0	0.0769231	0.153846	0.0384615	0	0	0	0
ENSP00000228251	0.190739	0.0624739	0.141093	0.302049	0.125728	0.280708	0.0484977	0.0469913	0.122007	0.0827332	0.153711	0.0184842	0.0570026	0.0223113	0.136775	0.371289	0.36026	0.427909	0.383224	0.409576	0.365035	0.367082	0.406851	0.382459	0.306123	0.334151	0.395415	0.325467	0.374694	0.367028	0.38692	0.404903	0.00295306	2.64876e-05	0.00272372	3.21856e-05	0	0.0350877	0.140351	0.157895	0	0	0.0350877	0.122807	0.0175439	0.0701754	0.0175439	0.122807	0.0175439
ENSP00000228280	0.0152953	0.0126746	0.0127387	0.00967344	0.0138591	0.030147	0.00744515	0.00291529	0.00466656	0.00914835	0.0045211	0.00133542	0.00554491	0.0148204	0.0161757	0.0147989	0.145654	0.154678	0.148689	0.16486	0.15226	0.158243	0.140897	0.143581	0.115947	0.139246	0.154295	0.134222	0.145156	0.132413	0.149537	0.187502	0.0162677	0.000431909	0.0199304	0.000136021	0.0477707	0.121019	0.0509554	0.117834	0.0127389	0	0.130573	0.066879	0.0796178	0.0191083	0.0796178	0.0286624	0.0477707
ENSP00000228284	1	0.999972	0.999855	0.999974	1	0.999999	0.99997	0.999872	0.999179	0.999999	0.999987	0.999875	1	1	0.99998	0.999795	0.572774	0.608991	0.609173	0.576696	0.558277	0.57487	0.570254	0.547078	0.498731	0.525523	0.579254	0.548128	0.540614	0.558274	0.600326	0.59868	0.00626878	9.5339e-05	0.00453032	5.98077e-05	0	0	0.0495868	0.140496	0	0	0	0.00826446	0	0.0330579	0.0165289	0.0330579	0.0165289
ENSP00000228318	0.720287	0.912592	0.826819	0.804078	0.897866	0.420545	0.972584	0.573468	0.0573196	0.483035	0.563213	0.476217	0.906519	0.0983079	0.542611	0.246167	0.313561	0.456349	0.33438	0.349087	0.327337	0.266603	0.327701	0.287814	0.201915	0.274062	0.319027	0.267638	0.248324	0.22749	0.285586	0.305475	0.00901461	0.00012421	0.00604103	8.03016e-05	0.0287356	0	0.241379	0.045977	0	0	0.0114943	0.0344828	0.0114943	0.304598	0.0402299	0.126437	0.0344828
ENSP00000228347	1	1	1	0.983545	1	1	1	1	1	1	1	0.999907	1	1	1	1	0.615661	0.683553	0.629129	0.625732	0.60844	0.593695	0.625278	0.602975	0.482683	0.583036	0.659518	0.574477	0.571985	0.565075	0.656025	0.627955	0.0182883	0.000445064	0.0242914	0.000140043	0	0.00283286	0.0509915	0.155807	0.00283286	0	0	0.0113314	0.00566572	0.0169972	0.0169972	0.01983	0.01983
ENSP00000228434	0.0249869	0.00435393	0.0128406	0.0108242	0.0119409	0.0210012	0.00425406	0.00218021	0.0430338	0.0187257	0.0035089	0.00424824	0.0402944	0.0150142	0.0161384	0.0259903	0.0694691	0.0668608	0.0694882	0.0688659	0.0690359	0.0809994	0.0592012	0.0682069	0.0648804	0.0665748	0.0664818	0.066271	0.0664386	0.062207	0.0611678	0.0958248	0.0145063	0.00012093	0.0144118	0.000116658	0.0107143	0.103571	0.0107143	0.103571	0.0142857	0	0.385714	0.0285714	0.117857	0.00357143	0.0785714	0.00357143	0.0392857
ENSP00000228437	0.0232668	0.0106772	0.020965	0.0613791	0.0236908	0.0462067	0.0131893	0.0120544	0.0207056	0.0163183	0.0110375	0.0179924	0.0160262	0.011257	0.0107474	0.0250282	0.146867	0.133523	0.132166	0.140996	0.128816	0.131201	0.131498	0.149156	0.0807828	0.0930043	0.136283	0.143103	0.119935	0.123743	0.122819	0.162669	0.00227956	1.87578e-05	0.00133307	2.98445e-05	0.0227273	0.0681818	0.0681818	0.0681818	0	0	0	0.0681818	0	0.0227273	0	0.0227273	0.0454545
ENSP00000228438	0.0133259	0.0129285	0.0077711	0.00375535	0.0116505	0.0216167	0.00870283	0.00561698	0.0145826	0.0115913	0.00321192	0.0125889	0.0198727	0.0123749	0.00611837	0.0107487	0.0910284	0.0333269	0.0983643	0.111366	0.118477	0.0942871	0.0825967	0.0738544	0.0561001	0.068049	0.117002	0.0930535	0.0626034	0.108127	0.0835464	0.152536	0.0012952	4.16068e-06	0.000519718	1.99703e-05	0	0.08	0.08	0.04	0	0	0.28	0.04	0.04	0	0	0	0
ENSP00000228463	0.0104901	0.00270473	0.015157	0.0029893	0.0070442	0.0144698	0.0111364	0.00673677	0.0176308	0.00801433	0.00474247	0.00497294	0.00816078	0.0156094	0.0074158	0.0119419	0.0637574	0.0647945	0.0637357	0.0632123	0.0610871	0.0644368	0.0557015	0.080176	0.0589424	0.0611453	0.0578529	0.0695006	0.0614009	0.0556961	0.0637397	0.113592	0.00538804	3.71515e-05	0.00468806	5.20055e-05	0	0.0673077	0	0.125	0	0	0.307692	0.0384615	0.163462	0	0.115385	0	0.00961538
ENSP00000228468	0.134137	0.478362	0.0800691	0.243465	0.126908	0.071501	0.0948748	0.304646	0.125023	0.138699	0.141793	0.0375463	0.00904895	0.043843	0.0771646	0.188686	0.119659	0.129347	0.132935	0.128317	0.112921	0.122258	0.116608	0.124387	0.0581531	0.0805707	0.130565	0.109297	0.0792687	0.103041	0.137055	0.155436	0.00264221	4.41947e-05	0.000678413	3.6166e-05	0	0	0.0196078	0.0980392	0	0	0.0784314	0.0784314	0.0196078	0.0196078	0.0196078	0.0392157	0
ENSP00000228476	0.0699143	0.0134349	0.128088	0.136533	0.090729	0.0232689	0.0104293	0.019692	0.0434102	0.0289468	0.0191321	0.0784769	0.0269346	0.0244212	0.0132354	0.0286372	0.0693675	0.0575789	0.110081	0.0800017	0.0609594	0.0594161	0.0597589	0.0582522	0.0442613	0.0452514	0.0703626	0.0523991	0.0505933	0.0575713	0.072158	0.0865179	0.00699409	0.000155612	0.00158068	7.48262e-05	0.0148148	0.00740741	0.222222	0.0592593	0	0	0.0148148	0.192593	0.00740741	0.266667	0.00740741	0.133333	0.037037
[truncated: 17,018 more rows]
[truncated: 90 more columns]
