# Supplementary material for: A network medicine framework for multi-modal data integration in therapeutic target discovery
Source: Commun Chem. 2026 May 6;9:244. doi: 10.1038/s42004-026-02049-9 (PMC13358115; doi:10.1038/s42004-026-02049-9)
Supplement: Supplementary file 6 — Supplementary Data 5 [file 42004_2026_2049_MOESM6_ESM.xlsx]

## Sheet: Sheet1
ensembl_peptide_id
