# Supplementary material for: A network medicine framework for multi-modal data integration in therapeutic target discovery
Source: Commun Chem. 2026 May 6;9:244. doi: 10.1038/s42004-026-02049-9 (PMC13358115; doi:10.1038/s42004-026-02049-9)
Supplement: Supplementary file 7 — Supplementary Data 6 [file 42004_2026_2049_MOESM7_ESM.xlsx]

## Sheet: Sheet1
ensembl peptide id	hgnc symbol	Drug	Clinical trial ID
ENSP00000075503	STYK1	Lorlatinib	FDA-approved
ENSP00000236959	ATIC	Methotrexate, Pemetrexed	FDA-approved
ENSP00000256078	KRAS	Adagrasib, Sotorasib	FDA-approved
ENSP00000267101	ERBB3	Zenocutuzumab	FDA-approved
ENSP00000268035	IGF1R	Brigatinib	FDA-approved
ENSP00000277120	NTRK2	Entrectinib, Repotrectinib, Lorlatinib	FDA-approved
ENSP00000295709	STK36	Encorafenib	FDA-approved
ENSP00000296474	MST1R	Crizotinib	FDA-approved
ENSP00000303830	INSR	Brigatinib	FDA-approved
ENSP00000303939	CTLA4	Ipilimumab, Tremelimumab	FDA-approved
ENSP00000317272	MET	Amivantamab-vmjw, Tepotinib, Brigatinib, Capmatinib	FDA-approved
ENSP00000331504	FES	Lorlatinib	FDA-approved
ENSP00000336528	NR1I2	Erlotinib Hydrochloride	FDA-approved
ENSP00000336740	LIMK1	Encorafenib	FDA-approved
ENSP00000339916	LIMK2	Encorafenib	FDA-approved
ENSP00000340820	MAPT	Docetaxel, Paclitaxel	FDA-approved
ENSP00000341189	PTK2	Lorlatinib	FDA-approved
ENSP00000342235	ERBB4	Afatinib, Dacomitinib, Brigatinib	FDA-approved
ENSP00000352157	MAPK10	Encorafenib	FDA-approved
ENSP00000353375	MAP4	Docetaxel, Paclitaxel	FDA-approved
ENSP00000353508	MAP2	Docetaxel, Paclitaxel	FDA-approved
ENSP00000354207	NTRK3	Entrectinib, Repotrectinib, Lorlatinib	FDA-approved
ENSP00000356946	FCGR3A	Amivantamab-vmjw	FDA-approved
ENSP00000357494	ROS1	Crizotinib, Entrectinib	FDA-approved
ENSP00000371253	GART	Pemetrexed	FDA-approved
ENSP00000371341	TNK2	Lorlatinib	FDA-approved
ENSP00000378974	MAPK8	Encorafenib	FDA-approved
ENSP00000380638	PTK2B	Lorlatinib	FDA-approved
ENSP00000394560	MAPK9	Encorafenib	FDA-approved
ENSP00000410402	MAP2K4	Encorafenib	FDA-approved
ENSP00000431418	NTRK1	Entrectinib, Lorlatinib	FDA-approved
ENSP00000217133	TUBB1	Docetaxel, Paclitaxel, Vindesine	FDA-approved
ENSP00000227507	CCND1	Arsenic trioxide, Navitoclax, Encorafenib	FDA-approved
ENSP00000241453	FLT3	Gilteritinib, Sorafenib, Sunitinib, Brigatinib	FDA-approved
ENSP00000251849	RAF1	Dabrafenib, Naporafenib, Sorafenib, Encorafenib	FDA-approved
ENSP00000262948	MAP2K2	Bosutinib, Trametinib, Binimetinib	FDA-approved
ENSP00000263923	KDR	Axitinib, Cediranib, Lenvatinib, Motesanib diphosphate, Neratinib, Nintedanib, Ramucirumab, Sorafenib, Sunitinib, Tivozanib, Vatalanib	FDA-approved
ENSP00000269571	ERBB2	Ado-trastuzumab emtansine, Afatinib, Dacomitinib, Lapatinib, Neratinib, Pertuzumab, Trastuzumab, Tucatinib, Brigatinib, Zenocutuzumab, Disitamab	FDA-approved
ENSP00000275493	EGFR	Abivertinib, Afatinib, Amivantamab-vmjw, Cetuximab, Dacomitinib, Erlotinib Hydrochloride, Gefitinib, Lapatinib, Lazertinib, Mobocertinib, Naquotinib, Nazartinib, Necitumumab, Neratinib, Nitroglycerin, Osimertinib, Panitumumab, Sorafenib, Vatalanib, Brigatinib, Nimotuzumab	FDA-approved
ENSP00000288602	BRAF	Agerafenib, Dabrafenib, Sorafenib, Vemurafenib, Encorafenib	FDA-approved
ENSP00000300738	RRM1	Fludarabine, Gemcitabine, Hydroxyurea	FDA-approved
ENSP00000302486	MAP2K1	Bosutinib, Trametinib, Binimetinib	FDA-approved
ENSP00000308895	SLC19A1	Folic Acid, Methotrexate	FDA-approved
ENSP00000315644	TYMS	Capecitabine, Fluorouracil, Methotrexate, Pemetrexed, Tegafur, Trifluridine	FDA-approved
ENSP00000335062	PDCD1	Atezolizumab, Cemiplimab, Dostarlimab, Nivolumab, Pembrolizumab, Tislelizumab	FDA-approved
ENSP00000339001	TUBB	Podophyllotoxin, Vinblastine, Vinorelbine	FDA-approved
ENSP00000347942	RET	Agerafenib, Imatinib Mesylate, Lenvatinib, Pralsetinib, Sorafenib, Selpercatinib	FDA-approved
ENSP00000354522	TOP1	Belotecan, Doxorubicin, Exatecan, Irinotecan, Sacituzumab govitecan, Topotecan, Trastuzumab deruxtecan	FDA-approved
ENSP00000354558	MTOR	Everolimus, Sirolimus, Temsirolimus	FDA-approved
ENSP00000361423	ABL1	Bosutinib, Dasatinib, Imatinib Mesylate, Ponatinib, Saracatinib, Brigatinib	FDA-approved
ENSP00000370989	CD274	Atezolizumab, Avelumab, Durvalumab	FDA-approved
ENSP00000373700	ALK	Alectinib, Ceritinib, Crizotinib, Ensartinib, Entrectinib, Gilteritinib, Brigatinib	FDA-approved
ENSP00000381185	BCL2	Gossypol, Navitoclax, Oblimersen, Paclitaxel	FDA-approved
ENSP00000396308	DHFR	Leucovorin, Methotrexate, Pemetrexed	FDA-approved
ENSP00000396704	TOP2B	Daunorubicin, Doxorubicin, Epirubicin, Idarubicin, Podophyllotoxin, Tirapazamine	FDA-approved
ENSP00000411532	TOP2A	Daunorubicin, Doxorubicin, Etoposide, Idarubicin, Podophyllotoxin, Tirapazamine	FDA-approved
ENSP00000478570	VEGFA	Aflibercept, Bevacizumab, Dalteparin	FDA-approved
ENSP00000480703	SLC46A1	Folic Acid, Leucovorin, Methotrexate	FDA-approved
ENSP00000080059	HDAC7	Belinostat, Entinostat, Panobinostat	NCT01310244, NCT02437136, NCT01594398, NCT02897778, NCT02909452, NCT00387465, NCT01928576, NCT00602030, NCT01005797, NCT01336842, NCT02890069, NCT00535951
ENSP00000203629	LAG3	Relatlimab	NCT04623775, NCT06561386, NCT04205552
ENSP00000205948	APOH	Bavituximab	NCT00687817, NCT01138163, NCT01160601, NCT01999673
ENSP00000215832	MAPK1	Arsenic trioxide, Ravoxertinib	NCT02066870, NCT02457793
ENSP00000216223	IL2RB	Aldesleukin, Denileukin diftitox	NCT05194735, NCT03224871, NCT02133196, NCT05566223, NCT05493566, NCT00228358
ENSP00000216271	HDAC10	Belinostat, Entinostat, Panobinostat	NCT01310244, NCT02437136, NCT01594398, NCT02897778, NCT02909452, NCT00387465, NCT01928576, NCT00602030, NCT01005797, NCT01336842, NCT02890069, NCT00535951
ENSP00000219070	MMP2	Prinomastat, S-3304	NCT00004199, NCT00078390
ENSP00000220003	CSK	Rivoceranib	NCT02691871, NCT02704767, NCT02733107, NCT02824458, NCT02974933, NCT03050411, NCT03127319, NCT03201146, NCT03376737, NCT03416231, NCT03758677, NCT03777124, NCT04203485, NCT04878107, NCT05932264
ENSP00000221132	TNFRSF10A	Mapatumumab	NCT00583830
ENSP00000221452	RELB	Triptolide, Vadimezan	NCT05166616, NCT00674102, NCT00832494
ENSP00000221930	TGFB1	Pirfenidone	NCT04467723
ENSP00000222139	EPOR	Epoetin Alfa	NCT00028938
ENSP00000222330	GSK3A	Valproic Acid	NCT00084981, NCT01203735
ENSP00000222390	HGF	Rilotumumab	NCT01233687
ENSP00000225983	HDAC5	Belinostat, Entinostat, Panobinostat	NCT01310244, NCT02437136, NCT01594398, NCT02897778, NCT02909452, NCT00387465, NCT01928576, NCT00602030, NCT01005797, NCT01336842, NCT02890069, NCT00535951
ENSP00000226279	CD38	Daratumumab	NCT05807048, NCT06015724, NCT03023423
ENSP00000226413	GNRHR	Leuprolide	NCT06512207
ENSP00000226574	NFKB1	Triptolide, Vadimezan	NCT05166616, NCT00674102, NCT00832494
ENSP00000229328	PRKAB1	Metformin	NCT03086733, NCT03709147, NCT03048500, NCT05445791, NCT01864681, NCT02186847, NCT03874000
ENSP00000231509	NR3C1	Dexamethasone, Mifepristone, Prednisone	NCT00806819, NCT00227019, NCT06305754, NCT05096663, NCT05751187, NCT03950674, NCT06616584, NCT00609518, NCT01194453, NCT02578680, NCT01165021, NCT00403065, NCT00247416, NCT02014337, NCT04497584
ENSP00000231948	CRBN	Lenalidomide, Thalidomide	NCT00179686, NCT00114192, NCT00025285, NCT06231680, NCT02778893, NCT03062800, NCT04382300
ENSP00000246166	FNTB	Tipifarnib	NCT00025480, NCT00005989, NCT00055757
ENSP00000248437	TUBA4A	Podophyllotoxin	NCT04092283, NCT00334815, NCT05624996, NCT01076231, NCT01993810, NCT03132532
ENSP00000250405	BCL2L2	Navitoclax	NCT02520778
ENSP00000250416	PARP2	Niraparib, Olaparib, Rucaparib, Talazoparib	NCT03308942, NCT03307785, NCT04475939, NCT02419495, NCT05568212, NCT03775486, NCT06130254, NCT02498613, NCT03976323, NCT02117167, NCT04380636, NCT03568656, NCT04538378, NCT01788332, NCT02679963, NCT03334617, NCT04550104, NCT01513174, NCT03845296, NCT03559049, NCT04173507
ENSP00000250495	NEDD8	Pevonedistat	NCT03965689
ENSP00000251413	TUBG1	Vinblastine	NCT00003240, NCT00004209, NCT00002823, NCT00003159, NCT00002887, NCT01134861, NCT03092986, NCT00004887
ENSP00000254066	RARA	Tretinoin	NCT04919369, NCT00005825, NCT00514293
ENSP00000257290	PDGFRA	Imatinib Mesylate, Lenvatinib, Nintedanib, Olaratumab, Sunitinib	NCT00408460, NCT01011075, NCT00425646, NCT01083589, NCT03829332, NCT01529112, NCT03516981, NCT05258279, NCT03976375, NCT04989322, NCT04716933, NCT03829319, NCT00832819, NCT06028633, NCT01877083, NCT04676412, NCT04875585, NCT00806819, NCT01683682, NCT03377023, NCT00876460, NCT01684111, NCT06071013, NCT02300298, NCT02668393, NCT02182232, NCT00805194, NCT02182050, NCT01948141, NCT02182102, NCT022254…
ENSP00000257770	NT5E	Pentoxifylline, Quemliclustat	NCT01871454, NCT06634056, NCT05676931
ENSP00000257904	CDK4	Palbociclib	NCT01291017, NCT02022982, NCT02897375, NCT02664935, NCT04606446
ENSP00000259396	ORM1	Thalidomide	NCT00114192, NCT00025285, NCT06231680, NCT02778893, NCT03062800, NCT04382300
ENSP00000260010	TLR2	Thymalfasin	NCT02787447, NCT02906150, NCT02906163, NCT06139419, NCT06607926
ENSP00000260227	MMP7	Prinomastat	NCT00004199
ENSP00000261707	SLC6A4	Fluoxetine	NCT00005850
ENSP00000261799	PDGFRB	Dasatinib, Imatinib Mesylate, Nintedanib, Sorafenib, Sunitinib, Tivozanib	NCT04284202, NCT01999985, NCT00459342, NCT00444015, NCT00826449, NCT00408460, NCT01011075, NCT00425646, NCT01083589, NCT00806819, NCT01683682, NCT03377023, NCT00876460, NCT01684111, NCT06071013, NCT02300298, NCT02668393, NCT02182232, NCT00805194, NCT02182050, NCT01948141, NCT02182102, NCT02225405, NCT01346540, NCT04046614, NCT02299141, NCT00801385, NCT00064350, NCT00922584, NCT00101413, NCT006357…
ENSP00000261937	FLT4	Axitinib, Lenvatinib, Nintedanib, Sorafenib, Sunitinib, Tivozanib, Vatalanib	NCT05420220, NCT00735904, NCT00600821, NCT00094094, NCT04459663, NCT04585815, NCT00768755, NCT03829332, NCT01529112, NCT03516981, NCT05258279, NCT03976375, NCT04989322, NCT04716933, NCT03829319, NCT00832819, NCT06028633, NCT01877083, NCT04676412, NCT04875585, NCT00806819, NCT01683682, NCT03377023, NCT00876460, NCT01684111, NCT06071013, NCT02300298, NCT02668393, NCT02182232, NCT00805194, NCT021820…
ENSP00000262193	PSMB1	Bortezomib	NCT00093756, NCT00118183, NCT00064012, NCT00118144, NCT00516100, NCT01833143, NCT00720785, NCT00052338, NCT00075751, NCT00343720, NCT00389805, NCT01633645, NCT00362882, NCT00051974, NCT00798720
ENSP00000263025	MAPK3	Arsenic trioxide, Ravoxertinib	NCT02066870, NCT02457793
ENSP00000263967	PIK3CA	Inavolisib	NCT04449874
ENSP00000264424	GUCY1B1	Nitroglycerin	NCT00616031, NCT00886405, NCT06238882, NCT01171170
ENSP00000264606	HDAC4	Belinostat, Entinostat, Panobinostat	NCT01310244, NCT02437136, NCT01594398, NCT02897778, NCT02909452, NCT00387465, NCT01928576, NCT00602030, NCT01005797, NCT01336842, NCT02890069, NCT00535951
ENSP00000265016	BST1	Niacinamide	NCT02416739
ENSP00000265462	PRDX5	Motexafin gadolinium	NCT00054795, NCT00102505, NCT00129844, NCT00005065
ENSP00000265734	CDK6	Palbociclib	NCT01291017, NCT02022982, NCT02897375, NCT02664935, NCT04606446
ENSP00000267082	ITGB7	Vedolizumab	NCT04407247
ENSP00000276414	GNRH1	Leuprolide	NCT06512207
ENSP00000276431	TNFRSF10B	Conatumumab	NCT00534027
ENSP00000278407	SERPING1	Sildenafil Citrate	NCT00752115
ENSP00000282397	FLT1	Axitinib, Lenvatinib, Nintedanib, Sorafenib, Sunitinib, Tivozanib, Vatalanib	NCT05420220, NCT00735904, NCT00600821, NCT00094094, NCT04459663, NCT04585815, NCT00768755, NCT03829332, NCT01529112, NCT03516981, NCT05258279, NCT03976375, NCT04989322, NCT04716933, NCT03829319, NCT00832819, NCT06028633, NCT01877083, NCT04676412, NCT04875585, NCT00806819, NCT01683682, NCT03377023, NCT00876460, NCT01684111, NCT06071013, NCT02300298, NCT02668393, NCT02182232, NCT00805194, NCT021820…
ENSP00000286301	CSF1R	Sunitinib	NCT00864721, NCT01306045, NCT01019798, NCT00712504, NCT00581789, NCT00693992, NCT00092001, NCT00698815, NCT00428220, NCT00430261, NCT00372775, NCT01803503, NCT01829217, NCT00113516, NCT00555256, NCT00457392, NCT00265317
ENSP00000286648	DCK	Fludarabine	NCT04119024, NCT02133196, NCT05566223, NCT06043713, NCT03907852, NCT05334329, NCT03215810, NCT02588612, NCT05681780, NCT06538012, NCT03029273
ENSP00000287820	PPARG	Efatutazone	NCT00806286, NCT01199055, NCT01101334, NCT01199068
ENSP00000287936	HMGCR	Aspirin, Rosuvastatin Calcium, Simvastatin	NCT06018688, NCT02317016, NCT01156545, NCT02197234
ENSP00000288135	KIT	Dasatinib, Imatinib Mesylate, Lenvatinib, Motesanib diphosphate, Sorafenib, Sunitinib, Tivozanib	NCT04284202, NCT01999985, NCT00459342, NCT00444015, NCT00826449, NCT00408460, NCT01011075, NCT00425646, NCT01083589, NCT03829332, NCT01529112, NCT03516981, NCT05258279, NCT03976375, NCT04989322, NCT04716933, NCT03829319, NCT00832819, NCT06028633, NCT01877083, NCT04676412, NCT04875585, NCT00510445, NCT00094835, NCT01137968, NCT00801385, NCT00064350, NCT00922584, NCT00101413, NCT00635791, NCT010057…
ENSP00000292408	FGFR4	Futibatinib, Lenvatinib	NCT05827614, NCT03829332, NCT01529112, NCT03516981, NCT05258279, NCT03976375, NCT04989322, NCT04716933, NCT03829319, NCT00832819, NCT06028633, NCT01877083, NCT04676412, NCT04875585
ENSP00000293379	ITGA5	Volociximab	NCT00278187, NCT00654758, NCT00666692
ENSP00000295025	REL	Triptolide, Vadimezan	NCT05166616, NCT00674102, NCT00832494
ENSP00000295757	HDAC11	Belinostat, Entinostat, Panobinostat	NCT01310244, NCT02437136, NCT01594398, NCT02897778, NCT02909452, NCT00387465, NCT01928576, NCT00602030, NCT01005797, NCT01336842, NCT02890069, NCT00535951
ENSP00000296518	GUCY1A1	Nitroglycerin	NCT00616031, NCT00886405, NCT06238882, NCT01171170
ENSP00000296795	TLR3	Hiltonol	NCT03380871, NCT02897765
ENSP00000297494	NOS3	omega-N-Methylarginine	NCT03236935
ENSP00000301071	TUBA1A	Vinblastine	NCT00003240, NCT00004209, NCT00002823, NCT00003159, NCT00002887, NCT01134861, NCT03092986, NCT00004887
ENSP00000301178	AXL	Gilteritinib	NCT06225427
ENSP00000302564	BCL2L1	Navitoclax	NCT02520778
ENSP00000302851	SLC23A1	Ascorbic Acid	NCT03799094, NCT02655913, NCT02905591, NCT02420314
ENSP00000302967	HDAC3	Belinostat, Entinostat, Panobinostat, Vorinostat	NCT01310244, NCT02437136, NCT01594398, NCT02897778, NCT02909452, NCT00387465, NCT01928576, NCT00602030, NCT01005797, NCT01336842, NCT02890069, NCT00535951, NCT00635791, NCT00423449, NCT00946673, NCT02638090, NCT00138203, NCT02151721, NCT01059552, NCT00481078, NCT00821951, NCT00798720
ENSP00000303208	PCSK9	Alirocumab, Evolocumab	NCT06385262, NCT05553834, NCT03337698
ENSP00000303423	FNTA	Tipifarnib	NCT00025480, NCT00005989, NCT00055757
ENSP00000303507	BCR	Dasatinib, Imatinib Mesylate, Ponatinib	NCT04284202, NCT01999985, NCT00459342, NCT00444015, NCT00826449, NCT00408460, NCT01011075, NCT00425646, NCT01083589, NCT01813734, NCT01935336, NCT03704688
ENSP00000303522	TACR1	Aprepitant	NCT02161991
ENSP00000306124	PRKCE	Bryostatin 1	NCT00005849
ENSP00000309572	TERT	Imetelstat	NCT00510445, NCT00094835, NCT01137968
ENSP00000310305	P2RY2	Suramin	NCT01671332, NCT00066768, NCT00006929
ENSP00000311127	VEGFB	Aflibercept	NCT00284141
ENSP00000312286	PLA2G1B	Quinacrine	NCT01839955
ENSP00000314897	ANGPT2	Trebananib	NCT01666977
ENSP00000318195	NCL	Lactoferrin	NCT00707304, NCT00706862
ENSP00000319060	CAMK2G	Bosutinib	NCT03023319
ENSP00000320797	TUBD1	Vinblastine	NCT00003240, NCT00004209, NCT00002823, NCT00003159, NCT00002887, NCT01134861, NCT03092986, NCT00004887
ENSP00000322421	HBA1	Efaproxiral	NCT00004202
ENSP00000322788	MMP1	Prinomastat	NCT00004199
ENSP00000325120	PGR	Mifepristone	NCT02014337
ENSP00000327890	IL3RA	Sargramostim	NCT05242965, NCT04856176, NCT01789099, NCT00005630, NCT05269381, NCT05344209, NCT01061840, NCT06047860
ENSP00000328835	TOP1MT	Irinotecan	NCT02419495, NCT00616785, NCT01773109, NCT02312622, NCT02489903, NCT00449020, NCT00025285, NCT01424709, NCT00031681, NCT00003900, NCT01941316, NCT00614965, NCT00280787, NCT00319800, NCT00819728, NCT00874328, NCT00139711, NCT00073866, NCT01451632, NCT00004139, NCT00346801, NCT00620269
ENSP00000332116	PDE4B	Papaverine	NCT05136846
ENSP00000332296	RARB	Tretinoin	NCT04919369, NCT00005825, NCT00514293
ENSP00000332659	CCR4	Mogamulizumab	NCT02358473
ENSP00000333142	PLA2G6	Quinacrine	NCT01839955
ENSP00000334061	HDAC6	Belinostat, Entinostat, Panobinostat, Vorinostat	NCT01310244, NCT02437136, NCT01594398, NCT02897778, NCT02909452, NCT00387465, NCT01928576, NCT00602030, NCT01005797, NCT01336842, NCT02890069, NCT00535951, NCT00635791, NCT00423449, NCT00946673, NCT02638090, NCT00138203, NCT02151721, NCT01059552, NCT00481078, NCT00821951, NCT00798720
ENSP00000334145	F3	Tisotumab vedotin	NCT03245736, NCT03485209
ENSP00000336630	ADORA2A	Pentoxifylline	NCT01871454, NCT06634056
ENSP00000337825	LCK	Dasatinib	NCT04284202, NCT01999985, NCT00459342, NCT00444015, NCT00826449
ENSP00000339824	FGFR3	Futibatinib, Lenvatinib, Nintedanib	NCT05827614, NCT03829332, NCT01529112, NCT03516981, NCT05258279, NCT03976375, NCT04989322, NCT04716933, NCT03829319, NCT00832819, NCT06028633, NCT01877083, NCT04676412, NCT04875585, NCT00806819, NCT01683682, NCT03377023, NCT00876460, NCT01684111, NCT06071013, NCT02300298, NCT02668393, NCT02182232, NCT00805194, NCT02182050, NCT01948141, NCT02182102, NCT02225405, NCT01346540, NCT04046614, NCT022991…
ENSP00000343577	TPSAB1	Pentamidine	NCT01844791
ENSP00000343925	ESR2	Genistein	NCT01628471
ENSP00000344115	CDH5	Fosbretabulin	NCT00653939
ENSP00000345502	PDE4D	Papaverine	NCT05136846
ENSP00000346671	FYN	Dasatinib	NCT04284202, NCT01999985, NCT00459342, NCT00444015, NCT00826449
ENSP00000347046	PDE5A	Papaverine, Sildenafil Citrate, Sulindac sulfone	NCT05136846, NCT00752115, NCT00072618, NCT00041314, NCT00085826
ENSP00000349078	FDPS	Tipifarnib	NCT00025480, NCT00005989, NCT00055757
ENSP00000350896	EPHB4	XL647	NCT00364780, NCT00522145, NCT02616393
ENSP00000351209	EPHA2	Dasatinib	NCT04284202, NCT01999985, NCT00459342, NCT00444015, NCT00826449
ENSP00000351990	NAE1	Pevonedistat	NCT03965689
ENSP00000352121	PIK3CG	Inavolisib	NCT04449874
ENSP00000352516	DNMT1	Azacitidine, Decitabine, Isophosphamide mustard	NCT06694454, NCT01281124, NCT01478685, NCT01545947, NCT00084981, NCT02250326, NCT02009436, NCT02546986, NCT02223052, NCT00387465, NCT01209520, NCT01928576, NCT00037817, NCT01628471, NCT01242072, NCT00622349
ENSP00000352900	RXRG	Bexarotene, Tretinoin, Vitamin A	NCT00050973, NCT00125372, NCT00125359, NCT00050960, NCT00411632, NCT00514293, NCT04919369, NCT00005825
ENSP00000353731	DPP4	Linagliptin	NCT03337698
ENSP00000353770	RRM2	Hydroxyurea	NCT00002887
ENSP00000353874	TLR9	Hydroxychloroquine, Thymalfasin	NCT00809237, NCT01649947, NCT05733000, NCT04735068, NCT00977470, NCT02787447, NCT02906150, NCT02906163, NCT06139419, NCT06607926
ENSP00000354340	UBA3	Pevonedistat	NCT03965689
ENSP00000354612	PTGS1	Aspirin	NCT06018688
ENSP00000354859	DRD2	Olanzapine, Risperidone	NCT06554613, NCT02875340
ENSP00000355325	PSMB5	Bortezomib	NCT00093756, NCT00118183, NCT00064012, NCT00118144, NCT00516100, NCT01833143, NCT00720785, NCT00052338, NCT00075751, NCT00343720, NCT00389805, NCT01633645, NCT00362882, NCT00051974, NCT00798720
ENSP00000355759	PARP1	Fluzoparib, Niacinamide, Niraparib, Olaparib, Rucaparib, Talazoparib	NCT05932264, NCT04828395, NCT02416739, NCT03308942, NCT03307785, NCT04475939, NCT02419495, NCT05568212, NCT03775486, NCT06130254, NCT02498613, NCT03976323, NCT02117167, NCT04380636, NCT03568656, NCT04538378, NCT01788332, NCT02679963, NCT03334617, NCT04550104, NCT01513174, NCT03845296, NCT03559049, NCT04173507
ENSP00000356436	PLA2G4A	Quinacrine	NCT01839955
ENSP00000356438	PTGS2	Aspirin, Celecoxib, Rofecoxib	NCT06018688, NCT00046839, NCT00300729, NCT00104767, NCT00274898, NCT00058006, NCT00030407, NCT00181532, NCT00062101, NCT00073866, NCT00062179, NCT00088959, NCT00037817, NCT00499655, NCT00030420, NCT00072072, NCT00070486, NCT00346801, NCT00385606
ENSP00000356671	SERPINC1	Dalteparin, Enoxaparin, Fondaparinux, Tinzaparin	NCT05498428, NCT00475098, NCT00771563, NCT00476216
ENSP00000357651	TUBE1	Vinblastine	NCT00003240, NCT00004209, NCT00002823, NCT00003159, NCT00002887, NCT01134861, NCT03092986, NCT00004887
ENSP00000358022	MCL1	Imatinib Mesylate	NCT00408460, NCT01011075, NCT00425646, NCT01083589
ENSP00000358165	FCGR1A	Trastuzumab deruxtecan	NCT05246514, NCT04042701, NCT05650879, NCT05048797, NCT06250777, NCT03334617, NCT03505710, NCT04686305, NCT04644237
ENSP00000358301	ADRB1	Propranolol	NCT05979818
ENSP00000358770	SLK	Bosutinib	NCT03023319
ENSP00000358983	NFKB2	Triptolide, Vadimezan	NCT05166616, NCT00674102, NCT00832494
ENSP00000360266	JUN	Arsenic trioxide	NCT02066870
ENSP00000360269	TACSTD2	Sacituzumab govitecan	NCT05633667, NCT03337698, NCT05186974, NCT05609968, NCT06431633, NCT05089734
ENSP00000361405	MMP9	S-3304	NCT00078390
ENSP00000361965	ADA	Pentostatin	NCT01362790
ENSP00000362195	CSF3R	Lenograstim	NCT05722015, NCT06212752, NCT00334815, NCT00050674
ENSP00000362649	HDAC1	Belinostat, Entinostat, Panobinostat, Romidepsin, Vorinostat	NCT01310244, NCT02437136, NCT01594398, NCT02897778, NCT02909452, NCT00387465, NCT01928576, NCT00602030, NCT01005797, NCT01336842, NCT02890069, NCT00535951, NCT00020202, NCT01302808, NCT00037817, NCT00635791, NCT00423449, NCT00946673, NCT02638090, NCT00138203, NCT02151721, NCT01059552, NCT00481078, NCT00821951, NCT00798720
ENSP00000362674	HDAC8	Belinostat, Entinostat, Panobinostat	NCT01310244, NCT02437136, NCT01594398, NCT02897778, NCT02909452, NCT00387465, NCT01928576, NCT00602030, NCT01005797, NCT01336842, NCT02890069, NCT00535951
ENSP00000362680	SRC	Bosutinib, Dasatinib, Saracatinib	NCT03023319, NCT04284202, NCT01999985, NCT00459342, NCT00444015, NCT00826449, NCT00638937
ENSP00000363117	FGR	Bosutinib	NCT03023319
ENSP00000363318	IL2RG	Aldesleukin	NCT05194735, NCT03224871, NCT02133196, NCT05566223, NCT05493566
ENSP00000363512	ALOX5	Zileuton	NCT00070486
ENSP00000363817	RXRB	Bexarotene, Tretinoin	NCT00050973, NCT00125372, NCT00125359, NCT00050960, NCT00411632, NCT00514293, NCT04919369, NCT00005825
ENSP00000364133	TGFBR1	Vactosertib	NCT04515979
ENSP00000364709	F10	Enoxaparin, Fondaparinux	NCT00771563, NCT00476216
ENSP00000364782	NEU1	Celecoxib	NCT00046839, NCT00300729, NCT00104767, NCT00274898, NCT00058006, NCT00030407, NCT00181532, NCT00062101, NCT00073866, NCT00062179, NCT00088959, NCT00037817, NCT00499655, NCT00030420, NCT00072072, NCT00070486, NCT00346801
ENSP00000368349	POLA1	Fludarabine	NCT04119024, NCT02133196, NCT05566223, NCT06043713, NCT03907852, NCT05334329, NCT03215810, NCT02588612, NCT05681780, NCT06538012, NCT03029273
ENSP00000368637	SLC23A2	Ascorbic Acid	NCT03799094, NCT02655913, NCT02905591, NCT02420314
ENSP00000369293	IL2RA	Aldesleukin, Denileukin diftitox	NCT05194735, NCT03224871, NCT02133196, NCT05566223, NCT05493566, NCT00228358
ENSP00000370034	TLR7	Hydroxychloroquine, Imiquimod	NCT00809237, NCT01649947, NCT05733000, NCT04735068, NCT00977470, NCT01909752
ENSP00000370912	TEC	Bosutinib	NCT03023319
ENSP00000372023	CHEK2	Irofulven	NCT00003666
ENSP00000377284	FOLR1	Farletuzumab	NCT01218516
ENSP00000379683	CYP19A1	Anastrozole, Exemestane, Letrozole	NCT02779751, NCT02666105, NCT01594398, NCT01664754, NCT04557449, NCT06120283, NCT04606446
ENSP00000379845	ABAT	Valproic Acid	NCT00084981, NCT01203735
ENSP00000380227	ITGA4	Vedolizumab	NCT04407247
ENSP00000381740	PARP3	Olaparib, Rucaparib	NCT02419495, NCT05568212, NCT03775486, NCT06130254, NCT02498613, NCT03976323, NCT02117167, NCT04380636, NCT03568656, NCT04538378, NCT01788332, NCT02679963, NCT03334617, NCT04550104, NCT01513174, NCT03845296, NCT03559049
ENSP00000381775	TNFSF11	Denosumab, Lenalidomide	NCT03669523, NCT00179686
ENSP00000384053	CSF2RB	Sargramostim	NCT05242965, NCT04856176, NCT01789099, NCT00005630, NCT05269381, NCT05344209, NCT01061840, NCT06047860
ENSP00000384273	RELA	Triptolide, Vadimezan	NCT05166616, NCT00674102, NCT00832494
ENSP00000384708	FSHR	Suramin	NCT01671332, NCT00066768, NCT00006929
ENSP00000387246	MAP3K2	Bosutinib	NCT03023319
ENSP00000388510	RARG	Tretinoin	NCT04919369, NCT00005825, NCT00514293
ENSP00000388648	CHEK1	7-hydroxystaurosporine, Prexasertib	NCT00031681, NCT01115790
ENSP00000393312	FGFR1	Futibatinib, Lenvatinib, Nintedanib, Sorafenib	NCT05827614, NCT03829332, NCT01529112, NCT03516981, NCT05258279, NCT03976375, NCT04989322, NCT04716933, NCT03829319, NCT00832819, NCT06028633, NCT01877083, NCT04676412, NCT04875585, NCT00806819, NCT01683682, NCT03377023, NCT00876460, NCT01684111, NCT06071013, NCT02300298, NCT02668393, NCT02182232, NCT00805194, NCT02182050, NCT01948141, NCT02182102, NCT02225405, NCT01346540, NCT04046614, NCT022991…
ENSP00000394227	CSF2RA	Sargramostim, Molgramostim	NCT05242965, NCT04856176, NCT01789099, NCT00005630, NCT05269381, NCT05344209, NCT01061840, NCT06047860
ENSP00000394936	ORM2	Thalidomide	NCT00114192, NCT00025285, NCT06231680, NCT02778893, NCT03062800, NCT04382300
ENSP00000398698	TNF	Certolizumab Pegol, IDN 5109, Infliximab, Pentoxifylline	NCT02120807, NCT00044538, NCT04407247, NCT01871454, NCT06634056
ENSP00000402861	PLCL1	Quinacrine	NCT01839955
ENSP00000405330	ESR1	Fulvestrant	NCT04557449, NCT06120283, NCT04579380, NCT00100854, NCT04606446
ENSP00000408617	HDAC9	Belinostat, Entinostat, Panobinostat, Valproic Acid	NCT01310244, NCT02437136, NCT01594398, NCT02897778, NCT02909452, NCT00387465, NCT01928576, NCT00602030, NCT01005797, NCT01336842, NCT02890069, NCT00535951, NCT00084981, NCT01203735
ENSP00000410294	FGFR2	Futibatinib, Lenvatinib, Nintedanib	NCT05827614, NCT03829332, NCT01529112, NCT03516981, NCT05258279, NCT03976375, NCT04989322, NCT04716933, NCT03829319, NCT00832819, NCT06028633, NCT01877083, NCT04676412, NCT04875585, NCT00806819, NCT01683682, NCT03377023, NCT00876460, NCT01684111, NCT06071013, NCT02300298, NCT02668393, NCT02182232, NCT00805194, NCT02182050, NCT01948141, NCT02182102, NCT02225405, NCT01346540, NCT04046614, NCT022991…
ENSP00000419692	RXRA	Bexarotene	NCT00050973, NCT00125372, NCT00125359, NCT00050960, NCT00411632, NCT00514293
ENSP00000426638	ETFDH	Metformin	NCT03086733, NCT03709147, NCT03048500, NCT05445791, NCT01864681, NCT02186847, NCT03874000
ENSP00000428340	ANGPT1	Trebananib	NCT01666977
ENSP00000428924	LYN	Bosutinib	NCT03023319
ENSP00000430432	HDAC2	Belinostat, Entinostat, Panobinostat, Romidepsin, Vorinostat	NCT01310244, NCT02437136, NCT01594398, NCT02897778, NCT02909452, NCT00387465, NCT01928576, NCT00602030, NCT01005797, NCT01336842, NCT02890069, NCT00535951, NCT00020202, NCT01302808, NCT00037817, NCT00635791, NCT00423449, NCT00946673, NCT02638090, NCT00138203, NCT02151721, NCT01059552, NCT00481078, NCT00821951, NCT00798720
ENSP00000430684	IKBKB	Arsenic trioxide	NCT02066870
ENSP00000430950	IDO1	Linrodostat	NCT02658890
ENSP00000433277	MS4A1	Obinutuzumab, Rituximab	NCT04880863, NCT01307267
ENSP00000434516	TXNRD1	Arsenic trioxide	NCT02066870
ENSP00000437737	HTR2A	Olanzapine, Risperidone	NCT06554613, NCT02875340
ENSP00000444986	HCK	Bosutinib	NCT03023319
ENSP00000447173	VDR	Calcitriol	NCT00066885, NCT00285675
ENSP00000451040	PGF	Aflibercept	NCT00284141
ENSP00000451828	AKT1	Ipatasertib	NCT03337698, NCT04467801
ENSP00000462468	YES1	Dasatinib	NCT04284202, NCT01999985, NCT00459342, NCT00444015, NCT00826449
ENSP00000476228	SIRT5	Suramin	NCT01671332, NCT00066768, NCT00006929
ENSP00000483570	BTK	Abivertinib, Acalabrutinib, Ibrutinib	NCT02274337, NCT03574402, NCT03001609, NCT02330367, NCT03300115, NCT03856697, NCT03053219, NCT02448303, NCT02321540, NCT02403271
