# Supplementary material for: A network medicine framework for multi-modal data integration in therapeutic target discovery
Source: Commun Chem. 2026 May 6;9:244. doi: 10.1038/s42004-026-02049-9 (PMC13358115; doi:10.1038/s42004-026-02049-9)
Supplement: Supplementary file 8 — Supplementary Data 7 [file 42004_2026_2049_MOESM8_ESM.xlsx]

## Sheet: Sheet descriptions
Sheet	Description
Broad cell type DEGs	Differentially expressed genes across broad cell types.
Tumour vs AT1 epi DEGs	Differentially expressed genes in tumour versus AT1 epithelial cell populations.
Tumour vs AT2 epi DEGs	Differentially expressed genes in tumour versus AT2 epithelial cell populations.
Tumour vs ciliated epi DEGs	Differentially expressed genes in tumour versus ciliated epithelial cell populations.
Tumour vs club epi DEGs	Differentially expressed genes in tumour versus club epithelial cell populations.

## Sheet: Broad cell type DEGs
gene	p_val	avg_log2FC	pct.1	pct.2	p_val_adj	cluster
WFDC2	0	3.96514	0.951	0.105	0	LUAD
KRT19	0	3.18703	0.91	0.098	0	LUAD
KRT18	0	2.99133	0.927	0.106	0	LUAD
ELF3	0	2.84663	0.929	0.075	0	LUAD
SFTPB	0	2.82637	0.775	0.217	0	LUAD
MUC1	0	2.79463	0.941	0.089	0	LUAD
CEACAM6	0	2.77322	0.77	0.033	0	LUAD
SCGB3A2	0	2.72027	0.644	0.162	0	LUAD
KRT7	0	2.62161	0.862	0.062	0	LUAD
KRT8	0	2.58319	0.893	0.09	0	LUAD
NAPSA	0	2.51009	0.878	0.103	0	LUAD
SOX4	0	2.50106	0.841	0.157	0	LUAD
AGR2	0	2.45219	0.744	0.07	0	LUAD
MGST1	0	2.44637	0.941	0.224	0	LUAD
CLDN4	0	2.4111	0.88	0.067	0	LUAD
SLC34A2	0	2.39491	0.856	0.066	0	LUAD
TACSTD2	0	2.39146	0.882	0.079	0	LUAD
MDK	0	2.35943	0.81	0.137	0	LUAD
SFTA2	0	2.27654	0.886	0.086	0	LUAD
S100A2	0	2.27617	0.463	0.036	0	LUAD
AGR3	0	2.2549	0.743	0.067	0	LUAD
CXCL17	0	2.23616	0.842	0.063	0	LUAD
PIGR	0	2.22149	0.605	0.059	0	LUAD
TM4SF1	0	2.16144	0.844	0.095	0	LUAD
CD24	0	2.11681	0.548	0.055	0	LUAD
SCGB3A1	0	2.11133	0.637	0.253	0	LUAD
HOPX	0	2.08817	0.89	0.235	0	LUAD
EPCAM	0	2.07832	0.868	0.057	0	LUAD
CLDN3	0	2.07202	0.761	0.036	0	LUAD
SPINT2	0	2.05012	0.903	0.343	0	LUAD
C19orf33	0	1.99795	0.765	0.049	0	LUAD
SFTPA2	0	1.98614	0.658	0.241	0	LUAD
MAL2	0	1.97681	0.807	0.042	0	LUAD
IFI27	0	1.97643	0.875	0.256	0	LUAD
C8orf4	0	1.95528	0.683	0.073	0	LUAD
S100A14	0	1.93428	0.827	0.051	0	LUAD
RNASE1	0	1.93073	0.877	0.175	0	LUAD
SLPI	0	1.9003	0.845	0.181	0	LUAD
GDF15	0	1.86144	0.637	0.048	0	LUAD
S100A6	0	1.83839	0.999	0.926	0	LUAD
TFPI2	0	1.83424	0.397	0.013	0	LUAD
GPRC5A	0	1.82394	0.803	0.064	0	LUAD
S100A13	0	1.81012	0.926	0.295	0	LUAD
AQP3	0	1.79662	0.714	0.251	0	LUAD
CCND1	0	1.77373	0.688	0.074	0	LUAD
MALL	0	1.7678	0.796	0.045	0	LUAD
GSTP1	0	1.76517	0.977	0.683	0	LUAD
ATP1B1	0	1.74975	0.864	0.261	0	LUAD
SDC1	0	1.74414	0.778	0.051	0	LUAD
AREG	0	1.74184	0.677	0.201	0	LUAD
SMIM22	0	1.70257	0.8	0.041	0	LUAD
SFTPA1	0	1.69858	0.645	0.22	0	LUAD
NTS	0	1.66185	0.11	0.014	0	LUAD
PHLDA2	0	1.6513	0.748	0.165	0	LUAD
S100A16	0	1.6509	0.754	0.079	0	LUAD
LCN2	0	1.61241	0.397	0.028	0	LUAD
HSPB1	0	1.59725	0.961	0.515	0	LUAD
CYB5A	0	1.58963	0.877	0.349	0	LUAD
C4BPA	0	1.54704	0.453	0.035	0	LUAD
SFTA3	0	1.54268	0.758	0.05	0	LUAD
ERRFI1	0	1.53611	0.704	0.085	0	LUAD
C16orf89	0	1.53137	0.613	0.057	0	LUAD
FXYD3	0	1.48787	0.734	0.074	0	LUAD
SFTPD	0	1.47694	0.504	0.063	0	LUAD
TFPI	0	1.47018	0.591	0.082	0	LUAD
CRABP2	0	1.45649	0.533	0.021	0	LUAD
SDC4	0	1.45035	0.797	0.12	0	LUAD
CDKN2A	0	1.44616	0.493	0.051	0	LUAD
PDZK1IP1	0	1.44288	0.617	0.03	0	LUAD
MMP7	0	1.44015	0.314	0.019	0	LUAD
RAB25	0	1.43932	0.747	0.033	0	LUAD
ZFP36L1	0	1.4222	0.92	0.466	0	LUAD
HES1	0	1.41215	0.713	0.151	0	LUAD
CHI3L1	0	1.4052	0.412	0.023	0	LUAD
TSPAN13	0	1.36577	0.766	0.08	0	LUAD
SEPW1	0	1.35604	0.908	0.466	0	LUAD
AK1	0	1.35504	0.745	0.117	0	LUAD
MET	0	1.35368	0.63	0.024	0	LUAD
ITGA3	0	1.35101	0.65	0.036	0	LUAD
SFN	0	1.34755	0.639	0.019	0	LUAD
OCIAD2	0	1.32898	0.844	0.238	0	LUAD
TXNDC17	0	1.31561	0.831	0.329	0	LUAD
PLAT	0	1.31384	0.351	0.036	0	LUAD
ASPH	0	1.30703	0.723	0.136	0	LUAD
SLC22A31	0	1.29939	0.628	0.029	0	LUAD
PERP	0	1.29883	0.75	0.094	0	LUAD
SFTA1P	0	1.29791	0.562	0.045	0	LUAD
NEAT1	0	1.29203	0.949	0.814	0	LUAD
SPINK1	0	1.29016	0.213	0.006	0	LUAD
APLP2	0	1.28822	0.91	0.432	0	LUAD
AQP5	0	1.2824	0.417	0.009	0	LUAD
PON2	0	1.27719	0.703	0.109	0	LUAD
ABCC3	0	1.2734	0.673	0.1	0	LUAD
SERPINA1	0	1.25538	0.68	0.401	0	LUAD
TM4SF4	0	1.25145	0.244	0.005	0	LUAD
STEAP4	0	1.25102	0.595	0.032	0	LUAD
MGLL	0	1.25068	0.697	0.159	0	LUAD
LMO7	0	1.2399	0.699	0.059	0	LUAD
IFT57	0	1.23505	0.709	0.171	0	LUAD
CEACAM5	0	1.23172	0.366	0.004	0	LUAD
NPC2	0	1.22092	0.965	0.635	0	LUAD
LSR	0	1.21388	0.658	0.046	0	LUAD
CST6	0	1.2047	0.348	0.037	0	LUAD
PPDPF	0	1.2012	0.946	0.654	0	LUAD
MT-ND1	0	1.19633	0.969	0.961	0	LUAD
BCAM	0	1.18226	0.672	0.055	0	LUAD
PPP1R14B	0	1.16737	0.687	0.154	0	LUAD
LGALS3BP	0	1.1673	0.84	0.303	0	LUAD
DSTN	0	1.16472	0.933	0.481	0	LUAD
NDRG1	0	1.16132	0.628	0.148	0	LUAD
FOLR1	0	1.16125	0.553	0.084	0	LUAD
EPS8	0	1.14811	0.667	0.054	0	LUAD
GGTLC1	0	1.14391	0.217	0.009	0	LUAD
NKX2-1	0	1.13799	0.668	0.039	0	LUAD
WSB1	0	1.1253	0.873	0.485	0	LUAD
LPCAT1	0	1.12077	0.649	0.125	0	LUAD
CKB	0	1.1198	0.608	0.071	0	LUAD
IGFBP3	0	1.1192	0.253	0.028	0	LUAD
CEBPD	0	1.11915	0.801	0.245	0	LUAD
TNFRSF12A	0	1.11334	0.617	0.1	0	LUAD
ANAPC11	0	1.11279	0.882	0.479	0	LUAD
NCOA7	0	1.11208	0.662	0.156	0	LUAD
NGFRAP1	0	1.10976	0.746	0.166	0	LUAD
CD55	0	1.09654	0.821	0.373	0	LUAD
EGR1	0	1.09253	0.771	0.316	0	LUAD
KRT17	0	1.0906	0.23	0.011	0	LUAD
LAPTM4B	0	1.08355	0.629	0.042	0	LUAD
TSTD1	0	1.08236	0.838	0.289	0	LUAD
MRPL14	0	1.08208	0.831	0.332	0	LUAD
CDH1	0	1.06934	0.616	0.028	0	LUAD
C15orf48	0	1.06572	0.576	0.232	0	LUAD
SPINT1	0	1.05604	0.668	0.116	0	LUAD
PLPP2	0	1.05008	0.592	0.022	0	LUAD
CLDN7	0	1.04876	0.691	0.148	0	LUAD
MT-CO3	0	1.04567	0.977	0.985	0	LUAD
CTTN	0	1.04519	0.615	0.053	0	LUAD
TMC5	0	1.04221	0.495	0.031	0	LUAD
CRIP2	0	1.04212	0.592	0.101	0	LUAD
RHOB	0	1.0408	0.787	0.358	0	LUAD
DMKN	0	1.0406	0.636	0.045	0	LUAD
C11orf96	0	1.02607	0.429	0.063	0	LUAD
EFNA1	0	1.02317	0.619	0.048	0	LUAD
LY6E	0	1.01979	0.912	0.629	0	LUAD
PLA2G16	0	1.01952	0.786	0.33	0	LUAD
CTSH	0	1.01018	0.799	0.403	0	LUAD
MYO6	0	1.00859	0.679	0.106	0	LUAD
SERINC2	0	1.00227	0.588	0.111	0	LUAD
AGER	0	6.17729	0.987	0.037	0	AT1
EMP2	0	5.75185	0.992	0.157	0	AT1
CAV1	0	5.13732	0.994	0.092	0	AT1
RTKN2	0	4.31032	0.881	0.018	0	AT1
ADIRF	0	4.16516	0.911	0.138	0	AT1
LMO7	0	3.87578	0.936	0.106	0	AT1
CYP4B1	0	3.83848	0.838	0.035	0	AT1
GPRC5A	0	3.83415	0.919	0.119	0	AT1
MYL9	0	3.8036	0.911	0.105	0	AT1
FXYD3	0	3.70902	0.917	0.122	0	AT1
TNNC1	0	3.62896	0.794	0.026	0	AT1
FOLR1	0	3.61047	0.858	0.117	0	AT1
TSPAN13	0	3.58799	0.906	0.131	0	AT1
KRT7	0	3.49123	0.874	0.122	0	AT1
CAV2	0	3.48054	0.864	0.077	0	AT1
CLDN18	0	3.3822	0.775	0.033	0	AT1
ANXA3	0	3.1706	0.74	0.048	0	AT1
SLC39A8	0	3.11949	0.8	0.119	0	AT1
TACSTD2	0	3.06355	0.832	0.14	0	AT1
RNASE1	0	3.0604	0.932	0.227	0	AT1
AQP4	0	2.98674	0.698	0.036	0	AT1
CLIC3	0	2.97798	0.815	0.141	0	AT1
VEGFA	0	2.93972	0.747	0.128	0	AT1
KRT19	0	2.85622	0.864	0.16	0	AT1
SFTA1P	0	2.82766	0.713	0.083	0	AT1
HOPX	0	2.80964	0.923	0.284	0	AT1
C19orf33	0	2.76982	0.764	0.103	0	AT1
CYR61	0	2.74938	0.691	0.125	0	AT1
SFTA2	0	2.67935	0.826	0.147	0	AT1
KRT18	0	2.62136	0.798	0.169	0	AT1
SUSD2	0	2.60417	0.64	0.048	0	AT1
LIMCH1	0	2.57163	0.675	0.086	0	AT1
CLIC5	0	2.56569	0.619	0.019	0	AT1
ANKRD29	0	2.53324	0.579	0.029	0	AT1
ITLN2	0	2.45413	0.534	0.002	0	AT1
SCEL	0	2.45292	0.583	0.027	0	AT1
GAS6	0	2.44951	0.672	0.117	0	AT1
CEACAM6	0	2.43127	0.617	0.09	0	AT1
UPK3B	0	2.4123	0.487	0.005	0	AT1
CST6	0	2.405	0.577	0.059	0	AT1
SEMA3B	0	2.34472	0.557	0.035	0	AT1
NKX2-1	0	2.34447	0.608	0.086	0	AT1
ID1	0	2.32486	0.681	0.146	0	AT1
BCAM	0	2.31394	0.653	0.101	0	AT1
CADM1	0	2.2771	0.566	0.062	0	AT1
KRT8	0	2.24989	0.689	0.152	0	AT1
EFNA1	0	2.2244	0.557	0.091	0	AT1
EPCAM	0	2.22117	0.649	0.119	0	AT1
NEDD4L	0	2.21896	0.585	0.089	0	AT1
PEBP4	0	2.17666	0.511	0.054	0	AT1
SELENBP1	0	2.16849	0.596	0.094	0	AT1
VSIG2	0	2.1439	0.557	0.047	0	AT1
TIMP3	0	2.13378	0.634	0.108	0	AT1
COL4A3	0	2.11535	0.44	0.013	0	AT1
MS4A15	0	2.10184	0.434	0.006	0	AT1
WFS1	0	2.07909	0.494	0.033	0	AT1
GKN2	0	2.0453	0.43	0.021	0	AT1
PRSS8	0	2.04521	0.506	0.066	0	AT1
ITGA3	0	2.02353	0.523	0.084	0	AT1
ARHGEF26	0	1.99594	0.466	0.023	0	AT1
NCKAP5	0	1.98516	0.46	0.009	0	AT1
ANOS1	0	1.96348	0.447	0.063	0	AT1
TMEM125	0	1.88504	0.509	0.082	0	AT1
PLLP	0	1.87099	0.455	0.044	0	AT1
DAPK2	0	1.81915	0.451	0.036	0	AT1
EPB41L5	0	1.79929	0.425	0.036	0	AT1
SEMA5A	0	1.79893	0.398	0.01	0	AT1
HSD17B6	0	1.79608	0.377	0.039	0	AT1
NDNF	0	1.78802	0.415	0.025	0	AT1
LAMA3	0	1.78243	0.377	0.008	0	AT1
C1orf198	0	1.76209	0.442	0.056	0	AT1
GPM6A	0	1.7236	0.37	0.004	0	AT1
GJA1	0	1.7036	0.389	0.03	0	AT1
C1orf116	0	1.68993	0.432	0.055	0	AT1
ATOH8	0	1.63634	0.368	0.026	0	AT1
GGTLC1	0	1.61198	0.323	0.024	0	AT1
FMO2	0	1.59211	0.353	0.029	0	AT1
NEBL	0	1.56027	0.364	0.029	0	AT1
NPNT	0	1.5479	0.358	0.026	0	AT1
SCNN1B	0	1.5444	0.328	0.022	0	AT1
LAMA5	0	1.52419	0.355	0.039	0	AT1
MYRF	0	1.41652	0.296	0.01	0	AT1
PDPN	0	1.4123	0.313	0.021	0	AT1
ABCA8	0	1.39293	0.279	0.023	0	AT1
COL4A4	0	1.38884	0.285	0.016	0	AT1
KLK11	0	1.30221	0.247	0.011	0	AT1
ANKRD1	0	1.28395	0.16	0.001	0	AT1
CH17-360D5.2	0	1.28071	0.272	0.004	0	AT1
COL12A1	0	1.2783	0.274	0.012	0	AT1
SCD5	0	1.27734	0.287	0.025	0	AT1
TTLL7	0	1.21713	0.245	0.017	0	AT1
SLC1A1	0	1.11101	0.228	0.007	0	AT1
FAM189A2	0	1.06436	0.211	0.006	0	AT1
LINC01290	0	1.06232	0.185	0.003	0	AT1
PTPN21	0	1.00178	0.221	0.012	0	AT1
COL4A2	7.76194e-308	1.3137	0.304	0.028	1.88685e-303	AT1
WWC2	2.84811e-305	1.66102	0.402	0.052	6.92346e-301	AT1
EFEMP1	2.31262e-302	1.85301	0.523	0.086	5.62175e-298	AT1
GALNT5	2.76307e-301	1.22308	0.251	0.02	6.71675e-297	AT1
CRYAB	1.72002e-300	1.42098	0.302	0.029	4.18119e-296	AT1
SCAI	4.05333e-299	1.44724	0.336	0.036	9.85323e-295	AT1
SDC1	3.63588e-298	2.12592	0.57	0.107	8.83846e-294	AT1
SPOCK2	4.052e-296	2.36092	0.7	0.164	9.85e-292	AT1
IGFBP7	6.94547e-286	1.69199	0.792	0.21	1.68837e-281	AT1
MSLN	1.50245e-284	1.84133	0.362	0.044	3.65232e-280	AT1
MYO1B	5.62017e-284	1.69136	0.423	0.061	1.36621e-279	AT1
PCYOX1	1.0943e-279	2.09245	0.528	0.1	2.66014e-275	AT1
COL8A1	1.10051e-275	1.36949	0.319	0.035	2.67522e-271	AT1
CXADR	7.96174e-274	1.8303	0.455	0.074	1.93542e-269	AT1
GOLGA8A	4.25121e-271	1.66753	0.364	0.047	1.03343e-266	AT1
TNS1	4.39834e-269	1.90256	0.504	0.093	1.06919e-264	AT1
CD55	4.04129e-268	2.82125	0.877	0.406	9.82396e-264	AT1
SFTA3	5.21743e-262	1.86697	0.545	0.105	1.26831e-257	AT1
AC008268.1	7.83592e-261	1.29884	0.258	0.024	1.90483e-256	AT1
DLC1	1.39763e-254	1.93375	0.496	0.093	3.39749e-250	AT1
IRX2	3.06088e-254	1.68152	0.385	0.056	7.4407e-250	AT1
C1orf167	8.17503e-253	1.02283	0.215	0.017	1.98727e-248	AT1
EPS8L2	1.01356e-252	1.73361	0.442	0.073	2.46387e-248	AT1
ALS2CL	1.42478e-252	1.10707	0.215	0.017	3.46349e-248	AT1
SPTBN1	1.36909e-249	1.92498	0.604	0.141	3.32812e-245	AT1
TSPAN12	1.98302e-235	1.24397	0.277	0.031	4.82052e-231	AT1
PTPRF	4.4007e-227	1.73308	0.43	0.077	1.06977e-222	AT1
ERBB3	1.84265e-226	1.5648	0.411	0.07	4.47929e-222	AT1
LAMB3	2.37025e-226	1.59471	0.372	0.057	5.76184e-222	AT1
PRKCZ	7.85556e-224	1.40352	0.342	0.049	1.90961e-219	AT1
SDPR	2.69362e-223	1.50232	0.4	0.064	6.54791e-219	AT1
S100A10	1.32248e-215	2.01187	0.979	0.802	3.21481e-211	AT1
PLS3	2.64338e-210	1.69705	0.455	0.091	6.42579e-206	AT1
DENND3	1.41401e-209	1.77255	0.445	0.087	3.43731e-205	AT1
AGR3	7.20027e-209	1.65583	0.542	0.119	1.75031e-204	AT1
S100A6	7.05937e-208	1.70736	0.992	0.932	1.71606e-203	AT1
SEPP1	5.6483e-203	1.50438	0.664	0.19	1.37305e-198	AT1
CD9	6.15952e-202	2.11407	0.877	0.465	1.49732e-197	AT1
EVA1A	1.49389e-200	1.20965	0.283	0.037	3.63149e-196	AT1
SPRYD7	2.83135e-199	1.54575	0.391	0.071	6.88274e-195	AT1
CRIP2	8.41168e-199	1.83165	0.553	0.138	2.0448e-194	AT1
AGRN	2.83632e-198	1.63655	0.445	0.093	6.8948e-194	AT1
CKB	1.34865e-197	1.76619	0.492	0.112	3.27844e-193	AT1
CYBRD1	1.2169e-196	1.80346	0.494	0.116	2.95816e-192	AT1
EHD2	2.11611e-196	1.33832	0.336	0.053	5.14406e-192	AT1
NDST1	2.0463e-195	1.39715	0.302	0.043	4.97435e-191	AT1
SCNN1A	1.3224e-193	1.47424	0.336	0.054	3.21461e-189	AT1
CD151	7.66975e-193	2.34478	0.779	0.385	1.86444e-188	AT1
SPINT2	1.93344e-192	2.2275	0.792	0.386	4.70001e-188	AT1
DHCR24	1.2139e-191	1.96964	0.543	0.147	2.95087e-187	AT1
FAM174B	8.01821e-191	1.18713	0.255	0.031	1.94915e-186	AT1
ANXA2	9.56052e-189	1.9124	0.943	0.651	2.32407e-184	AT1
ABLIM1	3.39673e-187	1.51355	0.391	0.073	8.25712e-183	AT1
DSTN	1.69446e-186	2.16972	0.84	0.515	4.11906e-182	AT1
LAMC2	2.29583e-186	1.09084	0.223	0.025	5.58094e-182	AT1
RAB11FIP1	4.09684e-183	2.23488	0.717	0.316	9.95902e-179	AT1
PTRF	5.45625e-183	1.51788	0.477	0.107	1.32636e-178	AT1
RDX	2.86757e-181	2.16558	0.679	0.272	6.97078e-177	AT1
GSTP1	1.05567e-180	1.75332	0.921	0.705	2.56624e-176	AT1
LIPH	4.20785e-180	1.34647	0.281	0.04	1.02289e-175	AT1
NGFRAP1	9.03439e-175	1.91848	0.623	0.211	2.19617e-170	AT1
APLP2	1.05635e-169	1.98128	0.811	0.469	2.56788e-165	AT1
CPM	4.7561e-167	1.96134	0.609	0.213	1.15616e-162	AT1
FLRT3	1.53556e-164	1.11517	0.213	0.025	3.73279e-160	AT1
PDZK1IP1	1.19945e-163	1.4289	0.377	0.076	2.91574e-159	AT1
GOLGA8B	3.77833e-163	1.49307	0.334	0.061	9.18473e-159	AT1
MYO1C	1.17383e-161	1.72793	0.47	0.125	2.85346e-157	AT1
GRK5	1.51029e-161	1.00948	0.249	0.034	3.67136e-157	AT1
PHLDB2	4.97834e-161	1.00052	0.2	0.023	1.21018e-156	AT1
SYNPO	1.20759e-160	1.15468	0.27	0.041	2.93554e-156	AT1
INADL	2.81464e-159	1.3507	0.33	0.061	6.8421e-155	AT1
ALCAM	9.58267e-158	2.12652	0.579	0.206	2.32945e-153	AT1
FSTL3	6.20024e-157	1.20435	0.245	0.035	1.50722e-152	AT1
CLDN4	6.39581e-155	1.50697	0.506	0.131	1.55476e-150	AT1
AQP1	1.04053e-154	1.6076	0.362	0.072	2.52943e-150	AT1
CGN	2.25174e-154	1.14468	0.236	0.033	5.47376e-150	AT1
MAGI3	1.10612e-151	1.19493	0.287	0.048	2.68887e-147	AT1
MRPL14	2.05365e-151	2.09976	0.711	0.37	4.99223e-147	AT1
PARD6B	3.88315e-145	1.20875	0.291	0.051	9.43955e-141	AT1
ABCA7	4.30139e-140	1.55676	0.336	0.071	1.04562e-135	AT1
RBP1	9.1376e-140	1.39151	0.321	0.063	2.22126e-135	AT1
ID3	9.70016e-139	1.77179	0.583	0.205	2.35801e-134	AT1
RAB17	1.10682e-138	1.16116	0.247	0.039	2.69057e-134	AT1
SLC40A1	2.70911e-134	1.34687	0.423	0.11	6.58558e-130	AT1
CGNL1	3.587e-134	1.00559	0.226	0.034	8.71964e-130	AT1
MUC15	1.56e-133	1.00701	0.206	0.028	3.7922e-129	AT1
CYB5A	5.50941e-133	1.59205	0.736	0.39	1.33928e-128	AT1
IFI27	1.81289e-131	1.1828	0.753	0.304	4.40697e-127	AT1
DMKN	6.05208e-129	1.33536	0.375	0.091	1.4712e-124	AT1
CYSTM1	7.76159e-129	2.034	0.67	0.353	1.88677e-124	AT1
ID4	3.28041e-127	1.1017	0.266	0.048	7.97434e-123	AT1
PEG10	2.09549e-126	1.02164	0.196	0.027	5.09392e-122	AT1
HSPG2	3.15245e-126	1.24855	0.313	0.065	7.6633e-122	AT1
SEPW1	4.79254e-126	1.71064	0.772	0.5	1.16502e-121	AT1
CACNA2D2	1.13005e-124	1.01523	0.213	0.032	2.74704e-120	AT1
CALM2	1.19341e-124	1.45799	0.883	0.815	2.90106e-120	AT1
SGCE	2.70319e-124	1.00993	0.225	0.035	6.57118e-120	AT1
SLC34A2	3.39161e-121	1.21656	0.468	0.129	8.24467e-117	AT1
RBMS3	1.34105e-120	1.00152	0.234	0.039	3.25996e-116	AT1
MYH14	3.84356e-118	1.10114	0.251	0.046	9.3433e-114	AT1
SULT1A1	3.98753e-117	1.70522	0.457	0.151	9.69329e-113	AT1
AK1	1.36288e-115	1.58344	0.489	0.166	3.31304e-111	AT1
NTM	3.58032e-115	1.60511	0.153	0.018	8.7034e-111	AT1
MAGI1	4.77353e-114	1.086	0.23	0.04	1.1604e-109	AT1
POLR2L	2.72465e-112	1.56114	0.777	0.599	6.62336e-108	AT1
PRDX5	6.09237e-112	1.4877	0.783	0.596	1.48099e-107	AT1
TJP1	2.30214e-111	1.20361	0.306	0.07	5.59628e-107	AT1
MGLL	4.3247e-109	1.74555	0.511	0.201	1.05129e-104	AT1
LIMD1	1.05843e-108	1.06734	0.257	0.051	2.57294e-104	AT1
CLDN7	5.44189e-105	1.67433	0.489	0.19	1.32287e-100	AT1
ABCA1	1.30263e-104	1.58447	0.392	0.119	3.16657e-100	AT1
DDR1	5.49548e-104	1.14992	0.275	0.061	1.3359e-99	AT1
PPFIBP1	7.73394e-103	1.01739	0.242	0.047	1.88004e-98	AT1
SESN1	3.99505e-102	1.04267	0.242	0.048	9.71156e-98	AT1
TMEM63B	2.1531e-101	1.26621	0.304	0.075	5.23398e-97	AT1
C5orf38	1.16847e-97	1.01663	0.243	0.05	2.84043e-93	AT1
EDN1	5.7291e-97	1.02009	0.221	0.042	1.39269e-92	AT1
PERP	4.09661e-96	1.28535	0.436	0.146	9.95845e-92	AT1
PLEKHA1	9.151e-96	1.36451	0.362	0.107	2.22452e-91	AT1
PAPSS2	1.0185e-95	1.23178	0.323	0.086	2.47587e-91	AT1
ERBB2	7.53081e-95	1.20843	0.283	0.068	1.83067e-90	AT1
CFL2	8.92294e-95	1.07344	0.26	0.058	2.16908e-90	AT1
FILIP1	1.72406e-94	1.22289	0.242	0.051	4.19102e-90	AT1
ICAM1	4.05355e-91	1.62088	0.547	0.253	9.85377e-87	AT1
NEDD9	6.59843e-91	1.49015	0.413	0.142	1.60401e-86	AT1
HPCAL1	2.33549e-90	1.66423	0.566	0.291	5.67735e-86	AT1
PRDX1	3.55309e-90	1.33809	0.806	0.629	8.6372e-86	AT1
METTL7A	5.59295e-90	1.33464	0.366	0.113	1.35959e-85	AT1
SSFA2	1.04964e-89	1.31474	0.342	0.102	2.55156e-85	AT1
RASSF7	2.3272e-89	1.41073	0.413	0.146	5.65718e-85	AT1
RHOBTB3	4.61908e-88	1.32534	0.336	0.099	1.12285e-83	AT1
FARP1	6.86829e-87	1.24495	0.321	0.093	1.66961e-82	AT1
NUPR1	1.0243e-86	1.22578	0.672	0.341	2.48996e-82	AT1
CAPN2	3.69709e-86	1.58389	0.596	0.332	8.98726e-82	AT1
SPINT1	6.33273e-85	1.52115	0.419	0.159	1.53942e-80	AT1
LAMB2	7.1002e-84	1.08666	0.266	0.066	1.72599e-79	AT1
RAB25	2.06323e-82	1.09493	0.313	0.09	5.0155e-78	AT1
DST	4.65191e-82	1.57165	0.438	0.178	1.13083e-77	AT1
S100A14	1.30363e-81	1.15967	0.362	0.112	3.169e-77	AT1
CNN3	1.41306e-81	1.18504	0.372	0.122	3.43502e-77	AT1
ELF3	6.2011e-81	1.24511	0.428	0.143	1.50743e-76	AT1
SESTD1	9.59917e-81	1.3856	0.338	0.108	2.33346e-76	AT1
CTGF	3.18399e-80	1.60685	0.281	0.074	7.73997e-76	AT1
MAL2	1.37325e-78	1.02954	0.34	0.103	3.33825e-74	AT1
ITGB6	7.99734e-77	1.05699	0.247	0.062	1.94407e-72	AT1
TMC5	9.63168e-77	1.0167	0.262	0.067	2.34137e-72	AT1
TNFRSF12A	1.56018e-76	1.47091	0.385	0.141	3.79265e-72	AT1
PLXNA1	3.49989e-76	1.00941	0.202	0.043	8.50788e-72	AT1
AHNAK	2.94892e-75	1.45785	0.662	0.459	7.16854e-71	AT1
PDLIM2	1.00118e-74	1.51794	0.523	0.262	2.43376e-70	AT1
TM4SF1	9.36806e-74	1.39284	0.419	0.154	2.27728e-69	AT1
PAWR	2.22579e-73	1.03495	0.24	0.06	5.41067e-69	AT1
MT1E	5.46142e-73	1.11312	0.425	0.164	1.32762e-68	AT1
UTRN	8.89491e-73	1.26136	0.436	0.18	2.16226e-68	AT1
MLLT4	5.15912e-72	1.35279	0.353	0.126	1.25413e-67	AT1
TSTD1	7.0206e-71	1.35012	0.583	0.332	1.70664e-66	AT1
SPTSSA	2.92128e-70	1.51771	0.455	0.213	7.10135e-66	AT1
F11R	4.28112e-70	1.34707	0.385	0.153	1.0407e-65	AT1
TJP2	3.08847e-69	1.04627	0.26	0.073	7.50777e-65	AT1
ADRB2	5.36788e-69	1.22883	0.334	0.112	1.30488e-64	AT1
ATP11A	9.04141e-69	1.39448	0.375	0.146	2.19788e-64	AT1
MYL12B	1.09623e-68	1.1501	0.809	0.786	2.66482e-64	AT1
AQP5	9.80023e-67	1.19845	0.189	0.042	2.38234e-62	AT1
SDC4	5.27249e-66	1.38835	0.411	0.174	1.28169e-61	AT1
C12orf49	3.83805e-64	1.30903	0.37	0.149	9.32991e-60	AT1
PGM1	2.04571e-63	1.34499	0.351	0.137	4.97292e-59	AT1
MUC1	1.42568e-62	1.21866	0.406	0.157	3.4657e-58	AT1
F3	3.27421e-62	1.01413	0.245	0.07	7.95929e-58	AT1
CTTN	7.23511e-62	1.04838	0.294	0.097	1.75878e-57	AT1
CD47	2.28832e-61	1.36025	0.632	0.453	5.56267e-57	AT1
FAM129B	8.69999e-61	1.15559	0.319	0.116	2.11488e-56	AT1
CD59	7.15562e-60	1.1553	0.636	0.439	1.73946e-55	AT1
BAIAP2	4.26605e-58	1.28221	0.33	0.126	1.03703e-53	AT1
HCFC1R1	4.74982e-58	1.44499	0.491	0.278	1.15463e-53	AT1
IFT57	4.63374e-57	1.33071	0.438	0.214	1.12642e-52	AT1
PPDPF	1.32174e-56	1.07004	0.745	0.677	3.21302e-52	AT1
UNC13D	1.64411e-56	1.21977	0.325	0.124	3.99666e-52	AT1
ATP1B1	9.78222e-56	1.42592	0.525	0.309	2.37796e-51	AT1
SOX4	2.08119e-53	1.12858	0.457	0.211	5.05916e-49	AT1
LGALS3BP	1.31177e-52	1.27007	0.555	0.345	3.18877e-48	AT1
RIN2	5.05254e-52	1.04823	0.258	0.088	1.22822e-47	AT1
CAT	5.54629e-50	1.34296	0.468	0.275	1.34825e-45	AT1
RARRES3	1.63062e-49	1.27995	0.64	0.47	3.96387e-45	AT1
GLCCI1	2.07993e-49	1.00416	0.249	0.083	5.05611e-45	AT1
PON2	3.88892e-49	1.15088	0.353	0.156	9.45357e-45	AT1
FADS3	5.5682e-49	1.00476	0.228	0.073	1.35357e-44	AT1
RRAS	5.94519e-47	1.15938	0.321	0.139	1.44522e-42	AT1
FAM105A	7.01121e-46	1.09654	0.304	0.124	1.70435e-41	AT1
TSPAN4	1.37385e-45	1.26012	0.43	0.237	3.33969e-41	AT1
ALDH3B1	1.66052e-43	1.18825	0.298	0.127	4.03657e-39	AT1
LPCAT3	1.71604e-43	1.07323	0.291	0.12	4.17151e-39	AT1
CTNND1	1.87498e-42	1.13654	0.336	0.16	4.5579e-38	AT1
HSPB1	1.58542e-41	1.03982	0.694	0.55	3.85401e-37	AT1
EBPL	7.28671e-41	1.14443	0.366	0.185	1.77133e-36	AT1
ATXN2	1.11294e-40	1.04298	0.281	0.117	2.70544e-36	AT1
HSBP1L1	1.1901e-40	1.02587	0.294	0.127	2.89302e-36	AT1
TAGLN	2.74497e-40	1.20797	0.281	0.117	6.67276e-36	AT1
ALDH3A2	1.1454e-38	1.15965	0.328	0.163	2.78436e-34	AT1
TGFBR2	1.06891e-37	1.18342	0.402	0.231	2.59842e-33	AT1
PLXNB2	1.25104e-37	1.23073	0.33	0.166	3.04116e-33	AT1
CTNNA1	3.38707e-37	1.22645	0.442	0.282	8.23363e-33	AT1
NDRG1	5.4519e-37	1.05648	0.362	0.186	1.3253e-32	AT1
PLEKHJ1	3.96424e-36	1.14616	0.389	0.221	9.63667e-32	AT1
N4BP1	1.0327e-35	1.00204	0.274	0.12	2.5104e-31	AT1
DUSP1	1.38633e-35	1.04254	0.809	0.786	3.37003e-31	AT1
ANXA4	2.74248e-35	1.17612	0.455	0.305	6.6667e-31	AT1
BLVRB	1.29155e-34	1.07872	0.504	0.363	3.13963e-30	AT1
GNAQ	1.33057e-34	1.23958	0.423	0.271	3.23449e-30	AT1
APP	2.7306e-33	1.03078	0.402	0.239	6.63782e-29	AT1
ATP1A1	9.22029e-33	1.10464	0.513	0.386	2.24136e-28	AT1
PAPSS1	2.45086e-30	1.20913	0.321	0.175	5.9578e-26	AT1
PDXK	3.37602e-30	1.18803	0.394	0.253	8.20677e-26	AT1
NFATC3	9.6235e-30	1.0798	0.34	0.188	2.33938e-25	AT1
QKI	1.05486e-29	1.12147	0.4	0.256	2.56426e-25	AT1
SPTAN1	3.26036e-29	1.03507	0.349	0.2	7.9256e-25	AT1
JUN	6.40352e-29	1.12505	0.813	0.751	1.55663e-24	AT1
PHACTR2	4.82037e-28	1.043	0.334	0.191	1.17178e-23	AT1
UBL3	1.58348e-27	1.04546	0.362	0.221	3.84927e-23	AT1
WBP5	4.79136e-27	1.03439	0.338	0.196	1.16473e-22	AT1
GTF2I	6.79683e-27	1.07676	0.432	0.303	1.65224e-22	AT1
N4BP2L2	1.42728e-25	1.10451	0.575	0.507	3.46957e-21	AT1
ABHD2	6.57235e-25	1.0575	0.325	0.194	1.59767e-20	AT1
DPYSL2	1.12519e-24	1.09401	0.409	0.293	2.73522e-20	AT1
AKAP9	1.1506e-23	1.00312	0.475	0.37	2.797e-19	AT1
STARD7	1.13528e-22	1.1015	0.34	0.218	2.75974e-18	AT1
TMEM160	5.89909e-22	1.02818	0.491	0.414	1.43401e-17	AT1
PNPLA2	9.6852e-22	1.08715	0.323	0.202	2.35438e-17	AT1
PMVK	1.82296e-19	1.02262	0.374	0.269	4.43144e-15	AT1
LUC7L3	1.77215e-16	1.06038	0.409	0.319	4.30791e-12	AT1
ATF3	2.48768e-09	1.03233	0.342	0.279	6.04731e-05	AT1
SFTPC	0	7.05491	0.998	0.558	0	AT2
SFTPA1	0	5.926	0.993	0.235	0	AT2
SFTPA2	0	5.72904	0.993	0.256	0	AT2
SFTPB	0	4.57859	0.996	0.243	0	AT2
NAPSA	0	4.15428	0.99	0.144	0	AT2
SFTPD	0	4.10471	0.978	0.076	0	AT2
SLPI	0	3.93269	0.992	0.215	0	AT2
PGC	0	3.67559	0.889	0.019	0	AT2
SFTA2	0	3.39281	0.987	0.129	0	AT2
SLC34A2	0	3.10903	0.971	0.109	0	AT2
CYB5A	0	3.07646	0.984	0.376	0	AT2
CXCL17	0	2.61045	0.945	0.105	0	AT2
NPC2	0	2.57364	0.991	0.653	0	AT2
SFTA3	0	2.55315	0.946	0.086	0	AT2
CTSH	0	2.52659	0.967	0.422	0	AT2
PEBP4	0	2.44617	0.905	0.034	0	AT2
MUC1	0	2.43737	0.967	0.137	0	AT2
LAMP3	0	2.41084	0.906	0.029	0	AT2
AK1	0	2.39753	0.934	0.148	0	AT2
WIF1	0	2.30513	0.778	0.01	0	AT2
ABCA3	0	2.30022	0.858	0.03	0	AT2
PIGR	0	2.28926	0.9	0.082	0	AT2
C8orf4	0	2.28576	0.793	0.105	0	AT2
C16orf89	0	2.15303	0.898	0.081	0	AT2
SCGB3A2	0	2.15178	0.712	0.187	0	AT2
S100A14	0	2.14677	0.916	0.093	0	AT2
LPCAT1	0	2.13955	0.884	0.149	0	AT2
RNASE1	0	2.13366	0.972	0.212	0	AT2
SELENBP1	0	2.10374	0.88	0.077	0	AT2
C4BPA	0	2.05605	0.858	0.048	0	AT2
LRRK2	0	2.05043	0.83	0.059	0	AT2
DHCR24	0	1.97009	0.861	0.13	0	AT2
ID1	0	1.93239	0.824	0.132	0	AT2
CLDN18	0	1.91841	0.795	0.018	0	AT2
PLA2G1B	0	1.85618	0.729	0.015	0	AT2
MGST1	0	1.84677	0.932	0.265	0	AT2
MALL	0	1.79017	0.846	0.087	0	AT2
DBI	0	1.74312	0.962	0.656	0	AT2
SDC4	0	1.69824	0.861	0.157	0	AT2
FABP5	0	1.68395	0.94	0.385	0	AT2
HHIP	0	1.67622	0.644	0.008	0	AT2
AGR3	0	1.66832	0.825	0.103	0	AT2
C11orf96	0	1.64461	0.726	0.076	0	AT2
IRX3	0	1.63285	0.715	0.046	0	AT2
DMBT1	0	1.61019	0.443	0.013	0	AT2
SLC39A8	0	1.58853	0.79	0.106	0	AT2
FASN	0	1.58399	0.736	0.055	0	AT2
EGR1	0	1.57903	0.897	0.339	0	AT2
CEBPD	0	1.57616	0.879	0.275	0	AT2
TMEM125	0	1.56932	0.777	0.067	0	AT2
TPPP3	0	1.55052	0.732	0.07	0	AT2
FGGY	0	1.52931	0.735	0.053	0	AT2
FOLR1	0	1.52931	0.812	0.104	0	AT2
C3	0	1.52782	0.844	0.115	0	AT2
AQP1	0	1.5123	0.725	0.057	0	AT2
ALPL	0	1.51111	0.689	0.02	0	AT2
MFSD2A	0	1.49358	0.671	0.046	0	AT2
DRAM1	0	1.47298	0.789	0.176	0	AT2
TSC22D1	0	1.45419	0.816	0.226	0	AT2
FGG	0	1.44342	0.209	0.003	0	AT2
EPHX1	0	1.44062	0.794	0.187	0	AT2
NKX2-1	0	1.41856	0.759	0.072	0	AT2
AGR2	0	1.41149	0.766	0.108	0	AT2
GKN2	0	1.4054	0.578	0.009	0	AT2
MID1IP1	0	1.39501	0.736	0.202	0	AT2
SCD	0	1.38429	0.787	0.212	0	AT2
CXCL2	0	1.37457	0.782	0.33	0	AT2
DLC1	0	1.37124	0.722	0.079	0	AT2
SFTA1P	0	1.36449	0.67	0.072	0	AT2
MLPH	0	1.3617	0.751	0.148	0	AT2
LDLR	0	1.33323	0.707	0.121	0	AT2
ADIRF	0	1.32941	0.798	0.126	0	AT2
CACNA2D2	0	1.32154	0.658	0.017	0	AT2
RGS16	0	1.30046	0.65	0.089	0	AT2
CRNDE	0	1.29684	0.703	0.075	0	AT2
ELF3	0	1.2907	0.816	0.127	0	AT2
CPM	0	1.28328	0.737	0.202	0	AT2
NNMT	0	1.28266	0.572	0.073	0	AT2
MBIP	0	1.27913	0.719	0.12	0	AT2
HOPX	0	1.26454	0.945	0.271	0	AT2
NGFRAP1	0	1.2559	0.835	0.197	0	AT2
ADGRF5	0	1.25362	0.709	0.073	0	AT2
SLC22A31	0	1.23766	0.682	0.062	0	AT2
PRDX5	0	1.2326	0.956	0.588	0	AT2
STEAP4	0	1.22704	0.609	0.064	0	AT2
SDR16C5	0	1.22534	0.633	0.045	0	AT2
C2	0	1.22239	0.731	0.15	0	AT2
HSD17B6	0	1.21352	0.6	0.026	0	AT2
CA2	0	1.20731	0.628	0.093	0	AT2
DSTN	0	1.20443	0.947	0.506	0	AT2
FXYD3	0	1.19219	0.795	0.11	0	AT2
AQP3	0	1.18362	0.802	0.275	0	AT2
WSB1	0	1.18057	0.923	0.506	0	AT2
CRTAC1	0	1.17792	0.591	0.009	0	AT2
AC008268.1	0	1.16028	0.454	0.014	0	AT2
KCNJ15	0	1.14567	0.607	0.034	0	AT2
MSMO1	0	1.14399	0.614	0.108	0	AT2
NTN4	0	1.13215	0.571	0.03	0	AT2
SPTSSA	0	1.11951	0.738	0.201	0	AT2
MRPL14	0	1.11508	0.838	0.36	0	AT2
RNF145	0	1.10339	0.773	0.249	0	AT2
ITGB6	0	1.10298	0.616	0.048	0	AT2
ATP1B1	0	1.09707	0.813	0.297	0	AT2
AQP4	0	1.09076	0.569	0.027	0	AT2
NRGN	0	1.08485	0.544	0.06	0	AT2
SEPP1	0	1.07734	0.878	0.175	0	AT2
SECISBP2L	0	1.07121	0.621	0.113	0	AT2
TFPI	0	1.06207	0.627	0.11	0	AT2
CADM1	0	1.05493	0.606	0.051	0	AT2
CITED2	0	1.05404	0.793	0.418	0	AT2
MAL2	0	1.04822	0.71	0.089	0	AT2
ATP1A1	0	1.03505	0.858	0.374	0	AT2
NEDD4L	0	1.03457	0.583	0.08	0	AT2
ATP11A	0	1.02952	0.663	0.134	0	AT2
TSTD1	0	1.01349	0.857	0.32	0	AT2
CSF3R	0	1.01287	0.603	0.106	0	AT2
LRRC36	0	1.01026	0.502	0.005	0	AT2
HHIP-AS1	0	1.00875	0.532	0.013	0	AT2
RASGRF1	0	1.00747	0.51	0.017	0	AT2
ID4	0	1.00655	0.506	0.037	0	AT2
DCXR	0	1.00201	0.775	0.301	0	AT2
BPIFB1	0	5.08819	0.328	0.019	0	Club
SLPI	0	4.90688	0.941	0.231	0	Club
MSMB	0	3.77149	0.189	0.008	0	Club
PIGR	0	3.14756	0.827	0.099	0	Club
CYB5A	0	2.96896	0.984	0.389	0	Club
WFDC2	0	2.81244	0.895	0.17	0	Club
KLK11	0	2.47554	0.749	0.009	0	Club
TACSTD2	0	2.46252	0.9	0.14	0	Club
CXCL17	0	2.34292	0.852	0.122	0	Club
AGR3	0	2.08182	0.733	0.119	0	Club
FOLR1	0	2.07207	0.802	0.118	0	Club
ELF3	0	2.01957	0.838	0.141	0	Club
GPRC5A	0	1.9221	0.768	0.121	0	Club
ADIRF	0	1.89214	0.831	0.139	0	Club
CLDN4	0	1.82999	0.79	0.13	0	Club
FXYD3	0	1.77966	0.804	0.124	0	Club
KRT19	0	1.77385	0.843	0.161	0	Club
CLU	0	1.75849	0.804	0.159	0	Club
KRT7	0	1.6878	0.822	0.123	0	Club
C16orf89	0	1.6844	0.706	0.099	0	Club
CYP4B1	0	1.63961	0.658	0.037	0	Club
GSTA1	0	1.6269	0.522	0.017	0	Club
NEDD4L	0	1.61052	0.64	0.09	0	Club
S100A14	0	1.57828	0.724	0.111	0	Club
TFF3	0	1.53714	0.374	0.03	0	Club
TMEM45A	0	1.43932	0.435	0.033	0	Club
KRTAP3-1	0	1.42903	0.191	0.005	0	Club
SFTA1P	0	1.41054	0.617	0.084	0	Club
LMO7	0	1.38482	0.661	0.108	0	Club
CP	0	1.29618	0.474	0.041	0	Club
FMO2	0	1.15108	0.51	0.029	0	Club
AQP5	0	1.15066	0.462	0.04	0	Club
KIAA1324	0	1.02168	0.444	0.022	0	Club
PLPP2	0	1.00535	0.538	0.066	0	Club
CYP2F1	0	1.00158	0.376	0.002	0	Club
LCN2	2.64453e-307	2.98145	0.465	0.056	6.42859e-303	Club
BCAM	1.22738e-286	1.42772	0.624	0.102	2.98365e-282	Club
SFTPB	2.70523e-286	2.72903	0.904	0.259	6.57613e-282	Club
SCGB3A1	9.89959e-281	7.134	0.866	0.281	2.40649e-276	Club
CRACR2B	4.86322e-275	1.17609	0.522	0.079	1.1822e-270	Club
CXCL1	7.04086e-269	2.65769	0.483	0.069	1.71156e-264	Club
KRT18	8.11112e-267	1.372	0.797	0.17	1.97173e-262	Club
KLF5	4.46913e-262	1.19435	0.542	0.085	1.0864e-257	Club
SCGB3A2	3.2528e-261	6.24409	0.756	0.198	7.90722e-257	Club
SCGB1A1	2.42245e-260	8.55999	0.847	0.282	5.88874e-256	Club
TMC5	1.46583e-252	1.07739	0.472	0.066	3.56328e-248	Club
KRT8	3.3365e-250	1.318	0.736	0.152	8.1107e-246	Club
TSPAN8	6.27371e-250	1.03006	0.415	0.052	1.52508e-245	Club
RNASE1	2.23714e-246	2.57383	0.845	0.229	5.43827e-242	Club
AQP4	4.68436e-245	1.03719	0.353	0.039	1.13872e-240	Club
AGR2	2.12638e-244	1.47512	0.642	0.122	5.16901e-240	Club
C19orf33	1.38688e-238	1.10616	0.595	0.105	3.37138e-234	Club
MGST1	1.57263e-227	1.67024	0.884	0.279	3.82291e-223	Club
STEAP4	3.69755e-222	1.05883	0.481	0.076	8.98837e-218	Club
CEACAM6	2.84836e-217	1.06696	0.538	0.091	6.92408e-213	Club
MUC1	6.88438e-208	1.16858	0.711	0.156	1.67352e-203	Club
ID1	7.43605e-206	1.683	0.656	0.147	1.80763e-201	Club
CYR61	5.77887e-201	1.45638	0.604	0.126	1.40478e-196	Club
PERP	3.27007e-200	1.16999	0.656	0.145	7.94922e-196	Club
EFNA1	1.69609e-194	1.11613	0.503	0.092	4.12302e-190	Club
TSC22D1	2.32888e-193	1.67196	0.772	0.238	5.66127e-189	Club
TM4SF1	1.29639e-182	1.198	0.654	0.153	3.15139e-178	Club
BPIFA1	2.31867e-181	2.7077	0.105	0.005	5.63646e-177	Club
DHCR24	6.93777e-180	1.04236	0.615	0.147	1.6865e-175	Club
GDF15	1.9038e-174	1.49037	0.478	0.094	4.62794e-170	Club
HMGB3	2.20097e-173	1.12655	0.449	0.084	5.35033e-169	Club
SOX4	2.24871e-163	1.68423	0.713	0.21	5.46638e-159	Club
EMP2	8.38975e-163	1.01816	0.636	0.16	2.03946e-158	Club
NKX2-1	1.75818e-158	1.04725	0.449	0.088	4.27396e-154	Club
MGP	4.7285e-158	1.3687	0.617	0.162	1.14945e-153	Club
CAV1	1.31496e-156	1.5131	0.469	0.096	3.19653e-152	Club
SDC4	1.80836e-155	1.19373	0.636	0.173	4.39594e-151	Club
MDK	4.85674e-128	1.04943	0.622	0.189	1.18062e-123	Club
ALDH1A1	3.26636e-125	1.10175	0.649	0.218	7.94019e-121	Club
NCOA7	2.6669e-124	1.39654	0.595	0.195	6.48296e-120	Club
SAA1	1.92699e-116	1.84338	0.212	0.029	4.68432e-112	Club
SFTA2	3.14959e-112	1.11189	0.538	0.149	7.65634e-108	Club
ERRFI1	2.48502e-106	1.1022	0.481	0.134	6.04084e-102	Club
EGR1	3.14351e-99	1.64517	0.752	0.351	7.64155e-95	Club
ATP1B1	5.33587e-89	1.04091	0.706	0.308	1.2971e-84	Club
ZFP36L1	3.21548e-80	1.10089	0.861	0.501	7.81652e-76	Club
KRT17	5.29868e-69	2.04793	0.166	0.028	1.28806e-64	Club
ATF3	4.06069e-66	1.22669	0.604	0.278	9.87113e-62	Club
FOSB	3.76974e-51	1.21056	0.793	0.579	9.16385e-47	Club
CXCL2	4.57295e-38	1.23583	0.585	0.341	1.11164e-33	Club
JUN	6.99101e-19	1.05685	0.852	0.751	1.69944e-14	Club
CAPS	0	5.53585	1	0.061	0	Ciliated
TPPP3	0	5.42674	0.992	0.08	0	Ciliated
C9orf24	0	4.75387	0.989	0.014	0	Ciliated
C20orf85	0	4.43753	0.977	0.007	0	Ciliated
C1orf194	0	4.08834	0.968	0.008	0	Ciliated
FAM183A	0	4.07323	0.963	0.008	0	Ciliated
TSPAN1	0	3.87557	0.963	0.045	0	Ciliated
RSPH1	0	3.8216	0.971	0.014	0	Ciliated
TMEM190	0	3.71965	0.624	0.006	0	Ciliated
CETN2	0	3.48728	0.957	0.196	0	Ciliated
AGR3	0	3.4751	0.974	0.115	0	Ciliated
C11orf88	0	3.38049	0.925	0.005	0	Ciliated
DNAAF1	0	3.37886	0.916	0.022	0	Ciliated
PIFO	0	3.3652	0.93	0.021	0	Ciliated
PRDX5	0	3.33415	0.991	0.594	0	Ciliated
C5orf49	0	3.32013	0.94	0.013	0	Ciliated
MORN2	0	3.30035	0.945	0.116	0	Ciliated
C2orf40	0	3.22799	0.852	0.017	0	Ciliated
C9orf116	0	3.20126	0.914	0.021	0	Ciliated
LRRIQ1	0	3.18052	0.91	0.008	0	Ciliated
SNTN	0	3.16037	0.888	0.004	0	Ciliated
MS4A8	0	3.13253	0.925	0.005	0	Ciliated
ODF3B	0	3.04834	0.937	0.204	0	Ciliated
DYNLRB2	0	3.00618	0.896	0.008	0	Ciliated
FABP6	0	2.98817	0.815	0.013	0	Ciliated
GSTA1	0	2.9664	0.702	0.014	0	Ciliated
ELF3	0	2.9635	0.92	0.138	0	Ciliated
FXYD3	0	2.95881	0.942	0.121	0	Ciliated
CAPSL	0	2.94475	0.864	0.004	0	Ciliated
ZMYND10	0	2.88448	0.884	0.009	0	Ciliated
MRPS31	0	2.72547	0.873	0.108	0	Ciliated
AGR2	0	2.71371	0.894	0.118	0	Ciliated
TUBB4B	0	2.70057	0.945	0.416	0	Ciliated
CCDC78	0	2.68654	0.869	0.007	0	Ciliated
FAM229B	0	2.62095	0.844	0.051	0	Ciliated
FOXJ1	0	2.61735	0.841	0.023	0	Ciliated
MORN5	0	2.60956	0.849	0.003	0	Ciliated
SMIM22	0	2.58903	0.887	0.097	0	Ciliated
CFAP126	0	2.57075	0.827	0.006	0	Ciliated
PSENEN	0	2.54103	0.924	0.318	0	Ciliated
OMG	0	2.53053	0.628	0.012	0	Ciliated
DYNLL1	0	2.5132	0.995	0.686	0	Ciliated
CKB	0	2.51274	0.865	0.108	0	Ciliated
FAM92B	0	2.48177	0.835	0.006	0	Ciliated
SLC44A4	0	2.47596	0.835	0.047	0	Ciliated
CCDC170	0	2.47465	0.812	0.043	0	Ciliated
CLDN4	0	2.44318	0.855	0.127	0	Ciliated
CLDN3	0	2.43011	0.829	0.089	0	Ciliated
EFHC1	0	2.4266	0.846	0.057	0	Ciliated
IFT57	0	2.4243	0.884	0.209	0	Ciliated
ROPN1L	0	2.41759	0.824	0.004	0	Ciliated
AC013264.2	0	2.38952	0.786	0.014	0	Ciliated
CCDC146	0	2.38478	0.801	0.02	0	Ciliated
ALDH1A1	0	2.37322	0.867	0.215	0	Ciliated
WDR54	0	2.3621	0.844	0.079	0	Ciliated
CYP4B1	0	2.35143	0.731	0.035	0	Ciliated
DRC3	0	2.34495	0.804	0.01	0	Ciliated
RP11-356K23.1	0	2.33331	0.709	0.002	0	Ciliated
TCTEX1D2	0	2.33145	0.81	0.059	0	Ciliated
RP11-295M3.4	0	2.30359	0.742	0.006	0	Ciliated
FAM216B	0	2.29351	0.783	0.003	0	Ciliated
CFAP53	0	2.29061	0.777	0.005	0	Ciliated
LRRC46	0	2.28683	0.772	0.005	0	Ciliated
SLPI	0	2.2853	0.862	0.23	0	Ciliated
GSTP1	0	2.28084	0.988	0.704	0	Ciliated
HMGN3	0	2.27043	0.953	0.492	0	Ciliated
CFAP157	0	2.26991	0.8	0.005	0	Ciliated
LDLRAD1	0	2.26233	0.754	0.002	0	Ciliated
LRRC23	0	2.25236	0.797	0.067	0	Ciliated
C11orf97	0	2.24678	0.768	0.002	0	Ciliated
RSPH9	0	2.23609	0.792	0.005	0	Ciliated
KIF9	0	2.23595	0.823	0.068	0	Ciliated
TEKT1	0	2.22824	0.772	0.002	0	Ciliated
WDR38	0	2.20486	0.749	0.002	0	Ciliated
DYNLT1	0	2.19812	0.902	0.381	0	Ciliated
DNALI1	0	2.1947	0.777	0.041	0	Ciliated
C9orf135	0	2.19271	0.769	0.006	0	Ciliated
IFT27	0	2.19235	0.839	0.127	0	Ciliated
EFCAB1	0	2.18902	0.792	0.005	0	Ciliated
DNAH12	0	2.16551	0.763	0.002	0	Ciliated
CATSPERD	0	2.15833	0.717	0.002	0	Ciliated
TSPAN19	0	2.15615	0.647	0.001	0	Ciliated
CYSTM1	0	2.12715	0.901	0.35	0	Ciliated
ERICH3	0	2.12059	0.716	0.001	0	Ciliated
TMC5	0	2.10809	0.716	0.063	0	Ciliated
IGFBP2	0	2.10213	0.784	0.133	0	Ciliated
HSBP1	0	2.09994	0.917	0.455	0	Ciliated
KRT8	0	2.09079	0.864	0.149	0	Ciliated
CHST9	0	2.08296	0.743	0.003	0	Ciliated
CFAP73	0	2.06052	0.758	0.004	0	Ciliated
CD59	0	2.05707	0.927	0.437	0	Ciliated
C12orf75	0	2.05332	0.887	0.191	0	Ciliated
RRAD	0	2.05194	0.668	0.065	0	Ciliated
ALDH3B1	0	2.04897	0.791	0.122	0	Ciliated
CRNDE	0	2.04575	0.789	0.086	0	Ciliated
CDHR3	0	2.04557	0.74	0.005	0	Ciliated
TFF3	0	2.04427	0.627	0.026	0	Ciliated
GDF15	0	2.04359	0.544	0.092	0	Ciliated
CCDC17	0	2.0425	0.706	0.006	0	Ciliated
DPCD	0	2.03514	0.784	0.079	0	Ciliated
TACSTD2	0	2.03509	0.817	0.139	0	Ciliated
PLPP2	0	2.02856	0.774	0.062	0	Ciliated
SPAG17	0	2.01232	0.722	0.003	0	Ciliated
CEP126	0	1.99475	0.719	0.024	0	Ciliated
CCDC153	0	1.98085	0.748	0.023	0	Ciliated
SPAG6	0	1.9797	0.726	0.006	0	Ciliated
RP11-620J15.3	0	1.97963	0.74	0.056	0	Ciliated
CDS1	0	1.97435	0.743	0.046	0	Ciliated
RP1	0	1.97225	0.624	0.003	0	Ciliated
DMKN	0	1.96223	0.783	0.088	0	Ciliated
CD24	0	1.96052	0.645	0.091	0	Ciliated
HYDIN	0	1.95164	0.696	0.003	0	Ciliated
PCSK1N	0	1.94662	0.654	0.05	0	Ciliated
CCDC74A	0	1.93755	0.72	0.013	0	Ciliated
SPAG16	0	1.92804	0.761	0.065	0	Ciliated
FAM166B	0	1.92653	0.72	0.003	0	Ciliated
PERP	0	1.91914	0.817	0.142	0	Ciliated
SAXO2	0	1.90893	0.693	0.004	0	Ciliated
TSTD1	0	1.89875	0.894	0.329	0	Ciliated
CTGF	0	1.89721	0.644	0.07	0	Ciliated
ODF2L	0	1.89689	0.829	0.186	0	Ciliated
POLR2I	0	1.8955	0.849	0.325	0	Ciliated
FAM174A	0	1.89348	0.777	0.121	0	Ciliated
NEK5	0	1.89101	0.694	0.006	0	Ciliated
METTL7A	0	1.89063	0.757	0.11	0	Ciliated
PIGR	0	1.89031	0.59	0.099	0	Ciliated
STK33	0	1.88667	0.713	0.01	0	Ciliated
NUDC	0	1.88624	0.87	0.349	0	Ciliated
TUBA4B	0	1.88289	0.709	0.002	0	Ciliated
SPA17	0	1.8674	0.697	0.04	0	Ciliated
NUCB2	0	1.86504	0.815	0.239	0	Ciliated
C21orf58	0	1.86009	0.693	0.015	0	Ciliated
CFAP43	0	1.85938	0.699	0.002	0	Ciliated
DNAH5	0	1.84942	0.642	0.01	0	Ciliated
CH17-340M24.3	0	1.84458	0.74	0.155	0	Ciliated
PRR29	0	1.83596	0.688	0.006	0	Ciliated
C21orf59	0	1.82898	0.778	0.163	0	Ciliated
ENKUR	0	1.82208	0.687	0.003	0	Ciliated
IFT22	0	1.81926	0.723	0.093	0	Ciliated
CLU	0	1.81527	0.858	0.157	0	Ciliated
NME5	0	1.81458	0.667	0.01	0	Ciliated
RIIAD1	0	1.81281	0.683	0.003	0	Ciliated
IK	0	1.7983	0.832	0.3	0	Ciliated
TEKT2	0	1.79542	0.68	0.003	0	Ciliated
SCGB2A1	0	1.79448	0.52	0.013	0	Ciliated
OSCP1	0	1.7796	0.696	0.026	0	Ciliated
DYNC2H1	0	1.76826	0.679	0.024	0	Ciliated
MNS1	0	1.76656	0.674	0.017	0	Ciliated
IGFBP7	0	1.76618	0.954	0.208	0	Ciliated
B9D1	0	1.7611	0.659	0.028	0	Ciliated
CCDC173	0	1.75831	0.648	0.007	0	Ciliated
CES1	0	1.75122	0.757	0.176	0	Ciliated
SPATA18	0	1.7495	0.667	0.007	0	Ciliated
FAM81B	0	1.74627	0.677	0.009	0	Ciliated
CD164L2	0	1.74123	0.638	0.007	0	Ciliated
MLF1	0	1.73834	0.722	0.107	0	Ciliated
DYDC2	0	1.70227	0.621	0.002	0	Ciliated
C6orf118	0	1.69088	0.648	0.001	0	Ciliated
STMND1	0	1.68922	0.639	0.003	0	Ciliated
P4HTM	0	1.68194	0.714	0.103	0	Ciliated
FAM227A	0	1.68169	0.619	0.01	0	Ciliated
DNAJA4	0	1.67862	0.671	0.076	0	Ciliated
CFAP45	0	1.66135	0.665	0.008	0	Ciliated
DNPH1	0	1.65945	0.823	0.271	0	Ciliated
CENPM	0	1.65716	0.618	0.035	0	Ciliated
WRB	0	1.6558	0.696	0.103	0	Ciliated
TCTEX1D4	0	1.64741	0.631	0.007	0	Ciliated
RUVBL2	0	1.64121	0.693	0.125	0	Ciliated
IQCG	0	1.63788	0.653	0.044	0	Ciliated
FOLR1	0	1.63509	0.696	0.117	0	Ciliated
PPIL6	0	1.63341	0.653	0.012	0	Ciliated
CFAP52	0	1.63186	0.63	0.002	0	Ciliated
SOX2	0	1.63091	0.613	0.013	0	Ciliated
ZBBX	0	1.62984	0.664	0.002	0	Ciliated
DNAH7	0	1.6202	0.581	0.004	0	Ciliated
C22orf15	0	1.61767	0.596	0.002	0	Ciliated
METRN	0	1.61432	0.622	0.061	0	Ciliated
KIF21A	0	1.61295	0.648	0.045	0	Ciliated
IFT43	0	1.61142	0.682	0.115	0	Ciliated
CST6	0	1.60998	0.622	0.058	0	Ciliated
ARMC3	0	1.60525	0.615	0.003	0	Ciliated
SPEF1	0	1.59967	0.628	0.004	0	Ciliated
CFAP70	0	1.59676	0.576	0.006	0	Ciliated
C11orf70	0	1.59274	0.59	0.011	0	Ciliated
TCTN1	0	1.59181	0.665	0.067	0	Ciliated
FTO	0	1.59169	0.561	0.048	0	Ciliated
TMEM231	0	1.58962	0.615	0.009	0	Ciliated
RABL2B	0	1.58362	0.665	0.063	0	Ciliated
PFN2	0	1.58336	0.642	0.031	0	Ciliated
PACRG	0	1.57659	0.595	0.002	0	Ciliated
WDR60	0	1.5719	0.668	0.097	0	Ciliated
C14orf142	0	1.56269	0.665	0.121	0	Ciliated
IGFBP5	0	1.55586	0.673	0.034	0	Ciliated
C10orf107	0	1.5522	0.587	0.005	0	Ciliated
NEDD4L	0	1.54838	0.67	0.088	0	Ciliated
RSPH4A	0	1.54468	0.618	0.003	0	Ciliated
DRC1	0	1.54394	0.607	0.002	0	Ciliated
PIP	0	1.54021	0.346	0.006	0	Ciliated
ENDOG	0	1.53598	0.63	0.056	0	Ciliated
CDHR4	0	1.53517	0.581	0.002	0	Ciliated
TUSC3	0	1.5306	0.625	0.036	0	Ciliated
LRTOMT	0	1.5224	0.601	0.017	0	Ciliated
WDR66	0	1.51999	0.61	0.015	0	Ciliated
SQLE	0	1.51998	0.625	0.095	0	Ciliated
DZIP3	0	1.51217	0.638	0.053	0	Ciliated
UBXN10	0	1.51179	0.586	0.021	0	Ciliated
DYX1C1	0	1.50536	0.624	0.069	0	Ciliated
FHAD1	0	1.50107	0.619	0.038	0	Ciliated
PTPRF	0	1.49979	0.639	0.074	0	Ciliated
ANKRD37	0	1.49855	0.638	0.101	0	Ciliated
SSBP4	0	1.49726	0.742	0.185	0	Ciliated
EFCAB10	0	1.49203	0.58	0.002	0	Ciliated
EPCAM	0	1.48729	0.748	0.118	0	Ciliated
VWA3B	0	1.48315	0.583	0.001	0	Ciliated
ANKRD66	0	1.47409	0.584	0.001	0	Ciliated
UBXN11	0	1.46027	0.671	0.127	0	Ciliated
ALOX15	0	1.45908	0.508	0.002	0	Ciliated
WDR78	0	1.45773	0.583	0.006	0	Ciliated
SPEF2	0	1.45472	0.578	0.014	0	Ciliated
DCDC2B	0	1.45283	0.552	0.001	0	Ciliated
CLUAP1	0	1.44806	0.618	0.05	0	Ciliated
DNAH9	0	1.44395	0.567	0.002	0	Ciliated
AKAP14	0	1.4418	0.547	0.001	0	Ciliated
DNAAF3	0	1.44156	0.569	0.003	0	Ciliated
STOML3	0	1.43535	0.558	0.001	0	Ciliated
PDLIM4	0	1.41929	0.576	0.069	0	Ciliated
TNFAIP8L1	0	1.4162	0.618	0.041	0	Ciliated
SYT8	0	1.41494	0.436	0.017	0	Ciliated
BBOF1	0	1.40627	0.555	0.017	0	Ciliated
EFNA1	0	1.4046	0.521	0.091	0	Ciliated
RFX3	0	1.40368	0.576	0.021	0	Ciliated
CCDC74B	0	1.4006	0.563	0.003	0	Ciliated
FANK1	0	1.39855	0.572	0.018	0	Ciliated
KRT18	0	1.39442	0.745	0.168	0	Ciliated
TMEM67	0	1.39075	0.55	0.022	0	Ciliated
TTLL10	0	1.38375	0.543	0.003	0	Ciliated
CLIC6	0	1.38257	0.575	0.026	0	Ciliated
AK9	0	1.3753	0.575	0.035	0	Ciliated
WDR34	0	1.3746	0.625	0.087	0	Ciliated
RP4-666F24.3	0	1.36614	0.543	0.001	0	Ciliated
KRT19	0	1.36374	0.765	0.159	0	Ciliated
ARL3	0	1.35874	0.644	0.146	0	Ciliated
C9orf9	0	1.35737	0.535	0.023	0	Ciliated
CCDC113	0	1.35662	0.54	0.005	0	Ciliated
IQCD	0	1.35633	0.549	0.009	0	Ciliated
CCDC39	0	1.35466	0.524	0.002	0	Ciliated
C11orf16	0	1.35277	0.537	0.002	0	Ciliated
LRRC10B	0	1.34701	0.541	0.002	0	Ciliated
C11orf74	0	1.34613	0.59	0.081	0	Ciliated
MAPK15	0	1.34135	0.531	0.006	0	Ciliated
DHCR24	0	1.33886	0.631	0.145	0	Ciliated
C6orf132	0	1.33845	0.578	0.038	0	Ciliated
DEGS2	0	1.33533	0.505	0.015	0	Ciliated
WFDC2	0	1.33468	0.787	0.169	0	Ciliated
SPAG8	0	1.32671	0.537	0.007	0	Ciliated
MLLT4	0	1.32584	0.613	0.124	0	Ciliated
DNAI2	0	1.32443	0.537	0.002	0	Ciliated
GPR162	0	1.31677	0.541	0.007	0	Ciliated
CCDC189	0	1.30927	0.563	0.022	0	Ciliated
CCDC181	0	1.30724	0.511	0.003	0	Ciliated
DNAH11	0	1.30532	0.506	0.014	0	Ciliated
MOK	0	1.29642	0.549	0.023	0	Ciliated
PRSS12	0	1.29641	0.523	0.011	0	Ciliated
NEK10	0	1.29572	0.518	0.004	0	Ciliated
MAATS1	0	1.29461	0.498	0.004	0	Ciliated
DNAL1	0	1.28885	0.543	0.043	0	Ciliated
CTXN1	0	1.28808	0.521	0.012	0	Ciliated
PPP1R42	0	1.28644	0.521	0.001	0	Ciliated
TSPAN6	0	1.27759	0.546	0.047	0	Ciliated
DNAH6	0	1.27593	0.534	0.003	0	Ciliated
DTHD1	0	1.27052	0.521	0.015	0	Ciliated
MUC15	0	1.26908	0.52	0.025	0	Ciliated
TTC25	0	1.26543	0.508	0.004	0	Ciliated
IRX3	0	1.26214	0.56	0.059	0	Ciliated
SPATA33	0	1.26199	0.575	0.046	0	Ciliated
CC2D2A	0	1.25899	0.528	0.045	0	Ciliated
RUVBL1	0	1.25867	0.59	0.102	0	Ciliated
DLEC1	0	1.2562	0.5	0.003	0	Ciliated
NPHP1	0	1.25614	0.529	0.022	0	Ciliated
MORN3	0	1.25184	0.55	0.014	0	Ciliated
MAP1A	0	1.25047	0.549	0.022	0	Ciliated
HSPBP1	0	1.24952	0.583	0.108	0	Ciliated
TCTEX1D1	0	1.24704	0.511	0.009	0	Ciliated
RP11-1008C21.1	0	1.23724	0.538	0.091	0	Ciliated
CCDC30	0	1.23652	0.495	0.014	0	Ciliated
DALRD3	0	1.23229	0.59	0.11	0	Ciliated
IQCA1	0	1.23211	0.52	0.012	0	Ciliated
SPATA17	0	1.22506	0.474	0.004	0	Ciliated
LKAAEAR1	0	1.22153	0.45	0.005	0	Ciliated
RP11-275I14.4	0	1.22124	0.469	0.001	0	Ciliated
SHROOM3	0	1.2175	0.534	0.043	0	Ciliated
RGS22	0	1.217	0.503	0.003	0	Ciliated
OSBPL6	0	1.21564	0.485	0.005	0	Ciliated
KLHDC9	0	1.21457	0.528	0.02	0	Ciliated
CFAP221	0	1.20924	0.511	0.017	0	Ciliated
CFAP46	0	1.20923	0.486	0.002	0	Ciliated
MT1E	0	1.19862	0.69	0.161	0	Ciliated
RSPH3	0	1.19506	0.531	0.084	0	Ciliated
EFCAB2	0	1.19104	0.503	0.055	0	Ciliated
RFX2	0	1.19103	0.526	0.049	0	Ciliated
VSTM2L	0	1.18804	0.517	0.025	0	Ciliated
C7orf57	0	1.18698	0.485	0.006	0	Ciliated
DNAJB13	0	1.18204	0.497	0.005	0	Ciliated
GSTA2	0	1.1819	0.2	0.002	0	Ciliated
GPC3	0	1.17833	0.417	0.025	0	Ciliated
NQO1	0	1.17822	0.465	0.07	0	Ciliated
CSPP1	0	1.17394	0.503	0.051	0	Ciliated
CFAP100	0	1.17356	0.469	0.002	0	Ciliated
CYB561	0	1.17208	0.555	0.073	0	Ciliated
C17orf97	0	1.17165	0.462	0.012	0	Ciliated
DNAH10	0	1.1703	0.491	0.003	0	Ciliated
DENND6B	0	1.16222	0.511	0.054	0	Ciliated
IFT172	0	1.16151	0.494	0.024	0	Ciliated
SERTAD4-AS1	0	1.16093	0.497	0.027	0	Ciliated
PPP1R16A	0	1.16004	0.528	0.075	0	Ciliated
ABCA5	0	1.15915	0.469	0.047	0	Ciliated
CCDC114	0	1.15804	0.479	0.003	0	Ciliated
CBY1	0	1.15556	0.523	0.064	0	Ciliated
DNAI1	0	1.15352	0.485	0.001	0	Ciliated
NEK11	0	1.15015	0.495	0.018	0	Ciliated
ST6GALNAC1	0	1.14936	0.506	0.035	0	Ciliated
DAW1	0	1.14777	0.466	0.003	0	Ciliated
C6	0	1.14608	0.451	0.003	0	Ciliated
IL20RA	0	1.14508	0.456	0.011	0	Ciliated
MSI2	0	1.14376	0.601	0.12	0	Ciliated
ST6GALNAC2	0	1.14003	0.506	0.042	0	Ciliated
MAP9	0	1.13886	0.495	0.04	0	Ciliated
SLC22A4	0	1.13335	0.479	0.015	0	Ciliated
CFAP65	0	1.1325	0.491	0.003	0	Ciliated
SRGAP3-AS2	0	1.1279	0.402	0	0	Ciliated
C20orf96	0	1.12467	0.483	0.033	0	Ciliated
LRRC71	0	1.1246	0.462	0.001	0	Ciliated
ARFGEF3	0	1.11327	0.502	0.051	0	Ciliated
TMEM232	0	1.11067	0.456	0.003	0	Ciliated
RP11-128M1.1	0	1.10691	0.454	0.003	0	Ciliated
CFAP44	0	1.10252	0.451	0.012	0	Ciliated
C4orf47	0	1.10149	0.446	0.005	0	Ciliated
LRRC6	0	1.10071	0.469	0.014	0	Ciliated
WBSCR27	0	1.09956	0.413	0.025	0	Ciliated
VWA3A	0	1.09625	0.41	0.001	0	Ciliated
TMC4	0	1.09473	0.482	0.047	0	Ciliated
TNFRSF19	0	1.09453	0.466	0.014	0	Ciliated
IFT88	0	1.09432	0.472	0.034	0	Ciliated
KLF5	0	1.09202	0.506	0.084	0	Ciliated
KIF19	0	1.09127	0.463	0.01	0	Ciliated
IQCK	0	1.09089	0.485	0.027	0	Ciliated
FAM179A	0	1.08947	0.453	0.007	0	Ciliated
FLNB	0	1.08876	0.521	0.071	0	Ciliated
B9D2	0	1.08773	0.518	0.075	0	Ciliated
CP	0	1.08754	0.424	0.04	0	Ciliated
MUC4	0	1.0867	0.413	0.034	0	Ciliated
TSGA10	0	1.08244	0.472	0.022	0	Ciliated
FUZ	0	1.0803	0.495	0.053	0	Ciliated
RP4-539M6.14	0	1.08028	0.425	0.001	0	Ciliated
CFAP77	0	1.08007	0.471	0.001	0	Ciliated
ZDHHC1	0	1.07923	0.439	0.02	0	Ciliated
C4orf22	0	1.07568	0.468	0.001	0	Ciliated
ACYP1	0	1.0743	0.514	0.082	0	Ciliated
MAPRE3	0	1.06936	0.465	0.042	0	Ciliated
PKIG	0	1.06855	0.578	0.108	0	Ciliated
DDR1	0	1.06068	0.494	0.059	0	Ciliated
TRAF3IP1	0	1.0596	0.465	0.032	0	Ciliated
MDH1B	0	1.05747	0.431	0.002	0	Ciliated
WLS	0	1.05732	0.492	0.071	0	Ciliated
PIH1D3	0	1.05707	0.414	0.001	0	Ciliated
DNAH2	0	1.05657	0.454	0.007	0	Ciliated
RAB36	0	1.05414	0.446	0.006	0	Ciliated
HN1L	0	1.0534	0.491	0.067	0	Ciliated
CYP4X1	0	1.05222	0.42	0.013	0	Ciliated
C10orf95	0	1.04953	0.424	0.017	0	Ciliated
C1orf158	0	1.04931	0.422	0.001	0	Ciliated
NME7	0	1.04424	0.494	0.058	0	Ciliated
TTC21A	0	1.04272	0.445	0.013	0	Ciliated
PROM1	0	1.03907	0.407	0.007	0	Ciliated
CCDC191	0	1.03709	0.451	0.023	0	Ciliated
LMO7	0	1.03545	0.572	0.107	0	Ciliated
SLC25A4	0	1.03471	0.554	0.099	0	Ciliated
SORBS2	0	1.03224	0.457	0.041	0	Ciliated
CFAP57	0	1.03095	0.424	0.005	0	Ciliated
ANKUB1	0	1.0274	0.387	0.001	0	Ciliated
ZNF440	0	1.0271	0.437	0.017	0	Ciliated
CLMN	0	1.02692	0.482	0.053	0	Ciliated
GRIN3B	0	1.02434	0.42	0.002	0	Ciliated
LRIG1	0	1.02302	0.468	0.047	0	Ciliated
DUSP18	0	1.02144	0.462	0.053	0	Ciliated
CFAP54	0	1.02138	0.428	0.004	0	Ciliated
RIBC1	0	1.02108	0.439	0.005	0	Ciliated
PALMD	0	1.01622	0.454	0.017	0	Ciliated
C5orf42	0	1.01376	0.431	0.039	0	Ciliated
PLEKHS1	0	1.01352	0.391	0.004	0	Ciliated
ENAH	0	1.00174	0.506	0.08	0	Ciliated
RABL2A	0	1.00119	0.434	0.022	0	Ciliated
C1orf168	0	1.00075	0.404	0.003	0	Ciliated
DYNC2LI1	0	1.0003	0.446	0.053	0	Ciliated
AKAP9	4.25046e-304	1.99176	0.872	0.367	1.03325e-299	Ciliated
ATPIF1	4.67487e-302	2.02535	0.937	0.56	1.13641e-297	Ciliated
DSTN	1.60411e-300	1.85915	0.937	0.514	3.89943e-296	Ciliated
SRI	3.09361e-298	2.0943	0.896	0.451	7.52025e-294	Ciliated
TMEM107	5.76206e-288	1.20257	0.618	0.143	1.4007e-283	Ciliated
SOX4	1.08873e-286	1.84739	0.739	0.208	2.6466e-282	Ciliated
SYNE1	2.14259e-286	1.09054	0.602	0.127	5.20842e-282	Ciliated
HSP90AA1	1.14985e-284	1.86165	0.992	0.853	2.79517e-280	Ciliated
SDC4	1.98002e-283	1.39388	0.67	0.171	4.81324e-279	Ciliated
SPTBN1	5.34306e-280	1.0154	0.628	0.14	1.29885e-275	Ciliated
ATP2A2	4.91168e-279	1.43908	0.688	0.202	1.19398e-274	Ciliated
HSPB11	6.7911e-276	1.67344	0.774	0.264	1.65085e-271	Ciliated
EPHX1	1.11826e-271	1.51281	0.688	0.199	2.71838e-267	Ciliated
CIB1	9.03824e-270	1.79761	0.942	0.598	2.19711e-265	Ciliated
PGM2L1	1.76179e-269	1.05565	0.505	0.098	4.28273e-265	Ciliated
COQ4	3.90635e-268	1.29271	0.628	0.168	9.49595e-264	Ciliated
TSPAN3	5.74398e-267	1.417	0.737	0.24	1.3963e-262	Ciliated
CFAP36	2.80477e-265	1.24204	0.625	0.163	6.81812e-261	Ciliated
EZR	2.99427e-265	1.64025	0.93	0.501	7.27876e-261	Ciliated
MARCKS	4.26955e-260	1.20234	0.743	0.21	1.03789e-255	Ciliated
UFC1	2.86824e-259	1.76712	0.91	0.519	6.9724e-255	Ciliated
TSC22D1	1.05214e-257	1.40012	0.745	0.237	2.55765e-253	Ciliated
HSPH1	2.16292e-256	1.51565	0.775	0.274	5.25785e-252	Ciliated
CYB5A	4.07001e-255	1.64542	0.865	0.388	9.89378e-251	Ciliated
UBAC1	1.09394e-253	1.10671	0.541	0.126	2.65925e-249	Ciliated
COPRS	4.0314e-251	1.23079	0.607	0.168	9.79994e-247	Ciliated
ALCAM	1.06252e-249	1.37014	0.667	0.205	2.58289e-245	Ciliated
CALM1	4.5223e-249	1.49073	0.988	0.829	1.09933e-244	Ciliated
ID1	6.8688e-246	1.86313	0.587	0.146	1.66974e-241	Ciliated
PLXNB2	3.94599e-243	1.14549	0.604	0.163	9.59232e-239	Ciliated
PLAC8	6.75124e-242	1.30885	0.792	0.247	1.64116e-237	Ciliated
CALM2	3.54935e-239	1.46959	0.972	0.815	8.6281e-235	Ciliated
NFIA	9.21083e-239	1.01082	0.541	0.126	2.23906e-234	Ciliated
CLDN7	3.14572e-237	1.23609	0.639	0.188	7.64693e-233	Ciliated
TUBA1A	1.18001e-232	1.76152	0.907	0.465	2.86849e-228	Ciliated
CYR61	5.34392e-232	1.13124	0.547	0.126	1.29905e-227	Ciliated
APP	4.42238e-230	1.26713	0.713	0.236	1.07504e-225	Ciliated
HIPK1	1.6396e-227	1.0778	0.599	0.162	3.98571e-223	Ciliated
ABHD2	5.91154e-225	1.26795	0.625	0.191	1.43704e-220	Ciliated
SPINT2	3.77741e-223	1.29367	0.856	0.385	9.1825e-219	Ciliated
TMEM59	2.89549e-222	1.50093	0.953	0.635	7.03865e-218	Ciliated
SEPW1	2.76732e-218	1.52311	0.894	0.499	6.72707e-214	Ciliated
SCGB1A1	4.32803e-217	3.68228	0.752	0.281	1.0521e-212	Ciliated
MORF4L2	4.19659e-213	1.29956	0.775	0.315	1.02015e-208	Ciliated
PGRMC1	1.70768e-209	1.18831	0.633	0.199	4.15121e-205	Ciliated
TP53TG1	4.56646e-207	1.05703	0.584	0.166	1.11006e-202	Ciliated
KCTD12	2.22741e-204	1.31019	0.683	0.24	5.41462e-200	Ciliated
H2AFJ	2.67973e-202	1.44257	0.807	0.386	6.51415e-198	Ciliated
DPY30	1.5779e-199	1.453	0.786	0.354	3.83573e-195	Ciliated
HES1	8.9726e-196	1.45023	0.627	0.194	2.18115e-191	Ciliated
F11R	7.24498e-193	1.00422	0.535	0.151	1.76118e-188	Ciliated
AZIN1	3.68957e-190	1.17911	0.642	0.222	8.96897e-186	Ciliated
YBX3	1.01374e-188	1.31492	0.789	0.374	2.46429e-184	Ciliated
ERGIC3	2.43447e-185	1.34523	0.835	0.466	5.91796e-181	Ciliated
PCM1	2.65047e-185	1.17337	0.685	0.248	6.44303e-181	Ciliated
RPA3	3.1734e-183	1.26948	0.717	0.289	7.71421e-179	Ciliated
SOD1	5.33457e-182	1.24742	0.92	0.666	1.29678e-177	Ciliated
GTF2I	2.92526e-179	1.17456	0.717	0.301	7.11101e-175	Ciliated
MT-ND4	2.95299e-179	1.07388	0.957	0.977	7.17843e-175	Ciliated
MT-ND3	6.77406e-177	1.41503	0.943	0.948	1.64671e-172	Ciliated
TMBIM6	4.34949e-167	1.15412	0.934	0.7	1.05732e-162	Ciliated
ANXA2	3.64639e-163	1.12326	0.974	0.651	8.86401e-159	Ciliated
YWHAE	4.11348e-163	1.28776	0.821	0.478	9.99947e-159	Ciliated
SERPINB6	1.76565e-159	1.09832	0.706	0.307	4.29213e-155	Ciliated
GADD45G	4.89276e-158	1.16903	0.468	0.133	1.18938e-153	Ciliated
MT-ND2	4.87117e-156	1.09527	0.957	0.976	1.18413e-151	Ciliated
TAX1BP1	1.31498e-155	1.2093	0.827	0.458	3.19658e-151	Ciliated
SCPEP1	9.14269e-154	1.20189	0.699	0.297	2.2225e-149	Ciliated
LCN2	2.40942e-153	1.09875	0.297	0.056	5.85707e-149	Ciliated
ANXA4	4.22254e-147	1.12644	0.69	0.302	1.02646e-142	Ciliated
NCOA7	7.80464e-147	1.336	0.549	0.194	1.89723e-142	Ciliated
HDLBP	1.03314e-124	1.03224	0.624	0.282	2.51147e-120	Ciliated
MT-ND5	1.99311e-121	1.07535	0.939	0.835	4.84506e-117	Ciliated
ATF3	1.21594e-120	1.18689	0.63	0.277	2.95584e-116	Ciliated
MPC2	9.33077e-119	1.06414	0.751	0.414	2.26822e-114	Ciliated
PRKAR1A	2.9064e-118	1.00385	0.723	0.38	7.06518e-114	Ciliated
BPIFB1	9.13079e-118	2.06221	0.147	0.019	2.2196e-113	Ciliated
PTGES3	4.22407e-117	1.05063	0.844	0.557	1.02683e-112	Ciliated
GADD45B	2.58407e-107	1.65396	0.765	0.467	6.28162e-103	Ciliated
SOCS3	1.81565e-93	1.26711	0.648	0.334	4.41367e-89	Ciliated
INTS6	1.46982e-86	1.07609	0.514	0.227	3.573e-82	Ciliated
BRD2	9.67272e-76	1.05785	0.7	0.447	2.35134e-71	Ciliated
EGR1	1.40583e-72	1.04395	0.639	0.351	3.41744e-68	Ciliated
RHOB	3.31306e-72	1.03717	0.668	0.391	8.05372e-68	Ciliated
SCGB3A1	8.36233e-63	3.12464	0.538	0.282	2.0328e-58	Ciliated
SCGB3A2	1.45975e-13	1.7423	0.307	0.2	3.5485e-09	Ciliated
GNLY	0	4.46004	0.871	0.152	0	NK
NKG7	0	3.8282	0.999	0.262	0	NK
FGFBP2	0	3.78407	0.831	0.06	0	NK
GZMB	0	3.52168	0.931	0.15	0	NK
PRF1	0	3.27234	0.858	0.097	0	NK
SPON2	0	2.98482	0.692	0.077	0	NK
KLRD1	0	2.89829	0.817	0.062	0	NK
KLRF1	0	2.82653	0.679	0.02	0	NK
CST7	0	2.82644	0.956	0.257	0	NK
CCL4	0	2.66967	0.874	0.386	0	NK
CD247	0	2.62342	0.755	0.131	0	NK
CTSW	0	2.57886	0.807	0.164	0	NK
KLRB1	0	2.55498	0.79	0.145	0	NK
TRDC	0	2.52307	0.579	0.019	0	NK
GZMH	0	2.46363	0.803	0.142	0	NK
CCL5	0	2.17333	0.917	0.306	0	NK
CD7	0	2.16776	0.781	0.203	0	NK
GZMA	0	2.14408	0.875	0.201	0	NK
CMC1	0	2.10102	0.543	0.273	0	NK
MYOM2	0	2.03988	0.236	0.019	0	NK
PTGDS	0	1.96831	0.266	0.074	0	NK
PLAC8	0	1.92505	0.653	0.218	0	NK
CLIC3	0	1.88568	0.499	0.117	0	NK
GZMM	0	1.82718	0.633	0.14	0	NK
XCL2	0	1.79198	0.307	0.049	0	NK
S1PR5	0	1.7177	0.399	0.022	0	NK
MYO1F	0	1.62444	0.586	0.283	0	NK
IFITM2	0	1.60792	0.854	0.582	0	NK
IL2RB	0	1.58594	0.418	0.073	0	NK
FCGR3A	0	1.58384	0.696	0.32	0	NK
ITGB2	0	1.5686	0.772	0.496	0	NK
MATK	0	1.56288	0.443	0.081	0	NK
LAIR2	0	1.50313	0.302	0.033	0	NK
BIN2	0	1.49588	0.532	0.231	0	NK
GNG2	0	1.45309	0.472	0.15	0	NK
ADGRG1	0	1.4492	0.336	0.048	0	NK
HCST	0	1.42664	0.839	0.559	0	NK
AKNA	0	1.41219	0.462	0.179	0	NK
TTC38	0	1.39444	0.321	0.051	0	NK
C12orf75	0	1.3797	0.517	0.171	0	NK
CHST12	0	1.36343	0.446	0.2	0	NK
APMAP	0	1.35957	0.447	0.257	0	NK
ARL4C	0	1.34391	0.581	0.293	0	NK
RUNX3	0	1.33155	0.495	0.191	0	NK
PYHIN1	0	1.29982	0.332	0.058	0	NK
ABHD17A	0	1.29944	0.378	0.189	0	NK
FCRL6	0	1.2774	0.291	0.028	0	NK
HOPX	0	1.25453	0.652	0.258	0	NK
PPP2R5C	0	1.25377	0.556	0.401	0	NK
SYTL3	0	1.23656	0.355	0.116	0	NK
SH2D2A	0	1.20366	0.322	0.078	0	NK
TRGC1	0	1.19872	0.251	0.034	0	NK
CD160	0	1.17819	0.212	0.012	0	NK
SYNGR1	0	1.17595	0.265	0.069	0	NK
CREM	0	1.1744	0.599	0.458	0	NK
TXK	0	1.16525	0.229	0.015	0	NK
IFNG	0	1.16334	0.225	0.057	0	NK
EFHD2	0	1.1626	0.485	0.363	0	NK
PRKCH	0	1.14834	0.381	0.15	0	NK
CD300A	0	1.14625	0.293	0.11	0	NK
PTPN7	0	1.14337	0.412	0.17	0	NK
CCND3	0	1.12655	0.493	0.37	0	NK
LITAF	0	1.12427	0.756	0.603	0	NK
ID2	0	1.12317	0.761	0.592	0	NK
RARRES3	0	1.12073	0.645	0.457	0	NK
DUSP2	0	1.11577	0.592	0.384	0	NK
FYN	0	1.10939	0.444	0.197	0	NK
C1orf21	0	1.10573	0.29	0.1	0	NK
PRSS23	0	1.10496	0.283	0.08	0	NK
LIMD2	0	1.09904	0.559	0.323	0	NK
RAC2	0	1.09724	0.681	0.513	0	NK
RP5-1171I10.5	0	1.09638	0.323	0.156	0	NK
CX3CR1	0	1.08981	0.229	0.029	0	NK
SH2D1B	0	1.08875	0.209	0.003	0	NK
HLA-E	0	1.08673	0.959	0.885	0	NK
KLRC1	0	1.08574	0.167	0.018	0	NK
KLRC2	0	1.07369	0.146	0.013	0	NK
ZAP70	0	1.07287	0.289	0.064	0	NK
GTF3C1	0	1.07201	0.215	0.062	0	NK
ABI3	0	1.06551	0.338	0.179	0	NK
AES	0	1.06526	0.556	0.48	0	NK
PTPN4	0	1.04486	0.282	0.094	0	NK
TRBC1	0	1.04204	0.58	0.197	0	NK
IL2RG	0	1.02481	0.547	0.363	0	NK
NCR3	0	1.02252	0.229	0.032	0	NK
HSH2D	0	1.01563	0.223	0.055	0	NK
VPS37B	4.52878e-298	1.17123	0.361	0.207	1.1009e-293	NK
SUN2	1.49659e-295	1.09531	0.418	0.275	3.63807e-291	NK
SPN	4.38026e-270	1.06694	0.403	0.27	1.0648e-265	NK
JAK1	6.2274e-220	1.05492	0.469	0.387	1.51382e-215	NK
CCL3	1.20324e-218	1.32309	0.462	0.317	2.92496e-214	NK
S100B	1.87555e-211	1.2179	0.122	0.038	4.55928e-207	NK
AKR1C3	2.0178e-210	1.01431	0.246	0.128	4.90506e-206	NK
TCF25	3.06893e-206	1.03555	0.518	0.49	7.46027e-202	NK
CDC42SE1	1.83618e-184	1.07772	0.374	0.274	4.46357e-180	NK
PRMT2	2.65298e-128	1.00773	0.379	0.321	6.44912e-124	NK
CCL4L2	4.6359e-117	1.48556	0.37	0.278	1.12694e-112	NK
TNFRSF4	0	3.08021	0.6	0.057	0	Treg
LTB	0	2.58134	0.881	0.294	0	Treg
TNFRSF18	0	2.5431	0.596	0.068	0	Treg
IL32	0	2.50124	0.989	0.464	0	Treg
TIGIT	0	2.47938	0.698	0.067	0	Treg
TRAC	0	2.45705	0.991	0.305	0	Treg
BATF	0	2.38729	0.644	0.117	0	Treg
CD27	0	2.15333	0.683	0.103	0	Treg
AC133644.2	0	2.07773	0.475	0.037	0	Treg
IL2RA	0	2.03854	0.413	0.028	0	Treg
DUSP4	0	1.9181	0.615	0.151	0	Treg
TRBC1	0	1.87378	0.556	0.217	0	Treg
RGS1	0	1.83029	0.859	0.427	0	Treg
TRBC2	0	1.82939	0.785	0.269	0	Treg
CD2	0	1.7986	0.863	0.256	0	Treg
CD3D	0	1.74553	0.967	0.31	0	Treg
ICOS	0	1.7016	0.505	0.079	0	Treg
SPOCK2	0	1.69514	0.679	0.153	0	Treg
PMAIP1	0	1.69062	0.566	0.22	0	Treg
CD7	0	1.67173	0.711	0.233	0	Treg
CORO1B	0	1.65847	0.627	0.358	0	Treg
MAGEH1	0	1.63343	0.353	0.073	0	Treg
ARID5B	0	1.62654	0.631	0.254	0	Treg
CTLA4	0	1.58891	0.394	0.024	0	Treg
LAIR2	0	1.52648	0.376	0.044	0	Treg
ITM2A	0	1.47566	0.564	0.182	0	Treg
FOXP3	0	1.43855	0.344	0.003	0	Treg
ICA1	0	1.42513	0.335	0.079	0	Treg
CD3E	0	1.41783	0.851	0.251	0	Treg
LCK	0	1.38045	0.712	0.206	0	Treg
BIRC3	0	1.34851	0.657	0.308	0	Treg
TBC1D4	0	1.34582	0.373	0.088	0	Treg
PBXIP1	0	1.32216	0.521	0.186	0	Treg
RHOH	0	1.27337	0.583	0.215	0	Treg
HLA-A	0	1.25422	0.999	0.966	0	Treg
IL2RG	0	1.25011	0.725	0.367	0	Treg
CYTIP	0	1.21493	0.686	0.368	0	Treg
ISG20	0	1.20946	0.64	0.324	0	Treg
PIM2	0	1.20267	0.392	0.115	0	Treg
TNFRSF9	0	1.20047	0.252	0.025	0	Treg
RP11-1399P15.1	0	1.18544	0.228	0.015	0	Treg
BTG1	0	1.15987	0.986	0.897	0	Treg
LAT	0	1.12994	0.533	0.177	0	Treg
CORO1A	0	1.1134	0.871	0.501	0	Treg
CLEC2D	0	1.09628	0.502	0.182	0	Treg
GATA3	0	1.05453	0.334	0.083	0	Treg
SIRPG	0	1.01346	0.272	0.025	0	Treg
CXCR6	0	1.0087	0.26	0.042	0	Treg
SELL	0	1.00487	0.34	0.084	0	Treg
CD3G	0	1.00349	0.565	0.18	0	Treg
ICAM3	1.00213e-287	1.00124	0.599	0.289	2.43609e-283	Treg
TNFRSF1B	1.56816e-265	1.16143	0.503	0.225	3.81205e-261	Treg
TSC22D3	6.09766e-252	1.03503	0.836	0.671	1.48228e-247	Treg
GBP2	7.59695e-246	1.21916	0.493	0.248	1.84674e-241	Treg
DNPH1	1.72962e-242	1.24863	0.503	0.269	4.20453e-238	Treg
CARD16	1.66372e-230	1.29418	0.617	0.394	4.04433e-226	Treg
LINC00152	5.62569e-202	1.21038	0.53	0.307	1.36755e-197	Treg
MIR4435-2HG	3.43812e-179	1.10225	0.357	0.162	8.35773e-175	Treg
TRAC	0	2.14828	0.957	0.196	0	CD4+ T cells
IL7R	0	2.04683	0.586	0.188	0	CD4+ T cells
CD3D	0	1.91007	0.941	0.205	0	CD4+ T cells
CD3E	0	1.90143	0.863	0.148	0	CD4+ T cells
LTB	0	1.87293	0.694	0.233	0	CD4+ T cells
CD2	0	1.85807	0.775	0.171	0	CD4+ T cells
ZFP36L2	0	1.81203	0.895	0.671	0	CD4+ T cells
CXCR4	0	1.79527	0.895	0.438	0	CD4+ T cells
IL32	0	1.69784	0.96	0.381	0	CD4+ T cells
TRBC2	0	1.63239	0.696	0.2	0	CD4+ T cells
KLRB1	0	1.61846	0.442	0.143	0	CD4+ T cells
TRBC1	0	1.51189	0.532	0.165	0	CD4+ T cells
CD3G	0	1.41447	0.593	0.109	0	CD4+ T cells
TNFAIP3	0	1.33841	0.668	0.422	0	CD4+ T cells
BTG1	0	1.31606	0.984	0.883	0	CD4+ T cells
LEPROTL1	0	1.25044	0.625	0.41	0	CD4+ T cells
ACAP1	0	1.24104	0.605	0.203	0	CD4+ T cells
SPOCK2	0	1.20938	0.461	0.108	0	CD4+ T cells
DUSP4	0	1.18578	0.338	0.129	0	CD4+ T cells
RORA	0	1.1772	0.433	0.161	0	CD4+ T cells
LCK	0	1.17536	0.563	0.151	0	CD4+ T cells
CD6	0	1.14386	0.366	0.075	0	CD4+ T cells
TRAT1	0	1.10213	0.292	0.027	0	CD4+ T cells
CD48	0	1.10098	0.714	0.356	0	CD4+ T cells
CREM	0	1.09166	0.584	0.445	0	CD4+ T cells
SARAF	0	1.08903	0.879	0.779	0	CD4+ T cells
FYB	0	1.08244	0.609	0.361	0	CD4+ T cells
CORO1A	0	1.06562	0.827	0.447	0	CD4+ T cells
CLEC2D	0	1.03731	0.438	0.141	0	CD4+ T cells
TSC22D3	0	1.025	0.799	0.651	0	CD4+ T cells
GZMK	0	1.01735	0.216	0.068	0	CD4+ T cells
ITM2A	0	1.01498	0.435	0.143	0	CD4+ T cells
CCL5	0	2.80469	0.992	0.295	0	CD8+ T cells
CD8A	0	2.77111	0.831	0.05	0	CD8+ T cells
CD8B	0	2.47033	0.681	0.032	0	CD8+ T cells
GZMK	0	2.43645	0.437	0.062	0	CD8+ T cells
GZMH	0	2.41413	0.768	0.14	0	CD8+ T cells
GZMA	0	2.40894	0.898	0.194	0	CD8+ T cells
CD3D	0	2.11465	0.963	0.271	0	CD8+ T cells
NKG7	0	2.06968	0.944	0.261	0	CD8+ T cells
TRGC2	0	1.87782	0.417	0.067	0	CD8+ T cells
TRBC2	0	1.77755	0.739	0.242	0	CD8+ T cells
TRAC	0	1.7565	0.944	0.268	0	CD8+ T cells
CD3E	0	1.69478	0.836	0.217	0	CD8+ T cells
CST7	0	1.67989	0.858	0.261	0	CD8+ T cells
CTSW	0	1.65423	0.621	0.176	0	CD8+ T cells
IL32	0	1.65182	0.97	0.434	0	CD8+ T cells
CCL4	0	1.65067	0.782	0.391	0	CD8+ T cells
CD3G	0	1.64651	0.65	0.149	0	CD8+ T cells
IFNG	0	1.56222	0.283	0.05	0	CD8+ T cells
TRBC1	0	1.539	0.512	0.201	0	CD8+ T cells
CD2	0	1.53437	0.721	0.232	0	CD8+ T cells
GZMB	0	1.53121	0.649	0.17	0	CD8+ T cells
CXCR4	0	1.51964	0.867	0.483	0	CD8+ T cells
TUBA4A	0	1.50473	0.508	0.204	0	CD8+ T cells
APOBEC3G	0	1.48469	0.515	0.188	0	CD8+ T cells
DUSP2	0	1.46748	0.686	0.374	0	CD8+ T cells
GZMM	0	1.38139	0.557	0.143	0	CD8+ T cells
AC092580.4	0	1.32771	0.365	0.064	0	CD8+ T cells
CORO1A	0	1.29404	0.853	0.481	0	CD8+ T cells
HCST	0	1.29257	0.856	0.555	0	CD8+ T cells
LCK	0	1.29219	0.589	0.187	0	CD8+ T cells
PTPRC	0	1.25876	0.786	0.523	0	CD8+ T cells
C12orf75	0	1.23475	0.518	0.168	0	CD8+ T cells
ITM2A	0	1.22114	0.457	0.168	0	CD8+ T cells
CLEC2D	0	1.21647	0.479	0.165	0	CD8+ T cells
ZNF683	0	1.21064	0.214	0.02	0	CD8+ T cells
RUNX3	0	1.20966	0.487	0.19	0	CD8+ T cells
LAG3	0	1.19215	0.301	0.049	0	CD8+ T cells
DUSP4	0	1.18447	0.364	0.146	0	CD8+ T cells
CLEC2B	0	1.16421	0.578	0.418	0	CD8+ T cells
KLRD1	0	1.15636	0.389	0.095	0	CD8+ T cells
CD7	0	1.11139	0.568	0.218	0	CD8+ T cells
RARRES3	0	1.1043	0.677	0.453	0	CD8+ T cells
XCL2	0	1.06774	0.248	0.052	0	CD8+ T cells
FYN	0	1.06399	0.466	0.193	0	CD8+ T cells
ACAP1	0	1.05967	0.557	0.245	0	CD8+ T cells
LEPROTL1	0	1.03032	0.555	0.436	0	CD8+ T cells
EVL	0	1.02425	0.661	0.478	0	CD8+ T cells
CREM	9.77525e-216	1.07965	0.56	0.46	2.37626e-211	CD8+ T cells
CCL4L2	2.85297e-183	1.31007	0.401	0.274	6.93528e-179	CD8+ T cells
CMC1	1.24312e-129	1.21492	0.359	0.288	3.02191e-125	CD8+ T cells
IGHG1	0	6.10131	0.758	0.138	0	Plasma cells
IGHG4	0	5.80433	0.799	0.164	0	Plasma cells
JCHAIN	0	5.20714	0.755	0.136	0	Plasma cells
IGHG2	0	5.12918	0.462	0.025	0	Plasma cells
IGHGP	0	3.50385	0.266	0.01	0	Plasma cells
MZB1	0	3.20377	0.805	0.043	0	Plasma cells
DERL3	0	2.26281	0.599	0.037	0	Plasma cells
IGKV1-12	3.983e-303	1.36033	0.154	0.005	9.68227e-299	Plasma cells
IGHG3	2.31652e-292	5.89093	0.805	0.179	5.63122e-288	Plasma cells
CD79A	1.28985e-277	1.61197	0.621	0.084	3.1355e-273	Plasma cells
FKBP11	1.511e-238	2.13571	0.712	0.151	3.67309e-234	Plasma cells
IGLV6-57	1.76706e-231	1.47014	0.179	0.009	4.29555e-227	Plasma cells
SSR4	2.48233e-219	2.70401	0.992	0.741	6.0343e-215	Plasma cells
IGKC	4.36591e-208	6.15575	0.951	0.447	1.06131e-203	Plasma cells
IGLC3	3.14208e-183	5.75657	0.64	0.153	7.63809e-179	Plasma cells
IGLC2	1.15578e-158	5.89078	0.758	0.251	2.80958e-154	Plasma cells
IGLC7	8.82842e-116	4.71101	0.159	0.014	2.1461e-111	Plasma cells
IGKV4-1	5.17277e-96	1.15589	0.113	0.009	1.25745e-91	Plasma cells
ITM2C	3.68696e-95	1.32416	0.519	0.152	8.96262e-91	Plasma cells
IGHA1	1.85949e-93	5.42788	0.659	0.271	4.52023e-89	Plasma cells
PRDX4	6.50769e-87	1.61174	0.61	0.273	1.58195e-82	Plasma cells
IGHA2	1.11435e-71	4.59544	0.291	0.068	2.70888e-67	Plasma cells
XBP1	2.61665e-55	1.54447	0.676	0.453	6.36082e-51	Plasma cells
SEC11C	2.69015e-54	1.48476	0.607	0.359	6.53949e-50	Plasma cells
IGHM	2.85463e-46	5.30968	0.299	0.093	6.93932e-42	Plasma cells
FKBP2	3.52251e-33	1.19019	0.615	0.457	8.56286e-29	Plasma cells
HERPUD1	1.05837e-26	1.00604	0.646	0.514	2.5728e-22	Plasma cells
IGLC2	0	4.77665	0.699	0.217	0	B cells
IGHA1	0	4.69343	0.716	0.236	0	B cells
JCHAIN	0	4.61305	0.604	0.101	0	B cells
IGLC3	0	4.55236	0.46	0.13	0	B cells
IGKC	0	4.55012	0.906	0.412	0	B cells
IGHG3	0	4.31382	0.495	0.156	0	B cells
IGHG1	0	4.20129	0.448	0.116	0	B cells
IGHM	0	4.05514	0.507	0.06	0	B cells
IGHG4	0	3.86018	0.401	0.148	0	B cells
IGHA2	0	3.81825	0.267	0.053	0	B cells
CD79A	0	3.64644	0.898	0.02	0	B cells
IGHG2	0	2.85794	0.174	0.015	0	B cells
MS4A1	0	2.62677	0.597	0.009	0	B cells
VPREB3	0	2.32863	0.544	0.005	0	B cells
IGHD	0	2.10578	0.231	0.004	0	B cells
MZB1	0	2.05667	0.313	0.025	0	B cells
AL928768.3	0	1.9094	0.283	0.004	0	B cells
CD79B	0	1.83736	0.535	0.052	0	B cells
TNFRSF13C	0	1.69481	0.45	0.005	0	B cells
HERPUD1	0	1.69105	0.739	0.496	0	B cells
BANK1	0	1.6864	0.43	0.019	0	B cells
CD37	0	1.66671	0.838	0.596	0	B cells
CD83	0	1.64156	0.629	0.377	0	B cells
LY9	0	1.4759	0.415	0.037	0	B cells
ADAM28	0	1.37894	0.391	0.04	0	B cells
DERL3	0	1.32576	0.279	0.02	0	B cells
RP5-887A10.1	0	1.20483	0.229	0.001	0	B cells
MEF2C	0	1.19039	0.458	0.13	0	B cells
IRF8	0	1.17545	0.381	0.192	0	B cells
TCL1A	0	1.12702	0.143	0.002	0	B cells
LTB	0	1.12224	0.662	0.282	0	B cells
SPIB	0	1.10548	0.261	0.011	0	B cells
GNG7	0	1.06465	0.371	0.031	0	B cells
CXCR4	0	1.05463	0.863	0.486	0	B cells
TSC22D3	0	1.04441	0.855	0.661	0	B cells
LINC00926	0	1.04199	0.228	0.006	0	B cells
POU2F2	0	1.02339	0.363	0.08	0	B cells
TNFRSF13B	0	1.02098	0.27	0.004	0	B cells
SMIM14	7.71916e-304	1.22511	0.454	0.304	1.87645e-299	B cells
SSR4	1.94815e-08	1.00756	0.637	0.751	0.000473577	B cells
TPSB2	0	8.01141	1	0.074	0	MAST
TPSAB1	0	7.31236	1	0.021	0	MAST
CPA3	0	4.77318	0.975	0.011	0	MAST
MS4A2	0	3.80962	0.905	0.003	0	MAST
HPGDS	0	3.68375	0.91	0.092	0	MAST
RGS13	0	3.42054	0.863	0.015	0	MAST
CTSG	0	3.36843	0.316	0.005	0	MAST
GATA2	0	3.33865	0.782	0.019	0	MAST
C1orf186	0	2.87597	0.699	0.01	0	MAST
HPGD	0	2.8677	0.732	0.175	0	MAST
VWA5A	0	2.80256	0.758	0.069	0	MAST
CD69	0	2.59061	0.808	0.336	0	MAST
LTC4S	0	2.54944	0.701	0.053	0	MAST
RP11-354E11.2	0	2.53537	0.689	0.004	0	MAST
SLC18A2	0	2.4967	0.652	0.003	0	MAST
NFKBIA	0	2.05776	0.953	0.719	0	MAST
LAPTM4A	0	2.05338	0.91	0.532	0	MAST
KIT	0	2.04967	0.52	0.007	0	MAST
CLU	0	2.01428	0.771	0.139	0	MAST
LMNA	0	2.01215	0.914	0.598	0	MAST
RGS1	0	1.99086	0.84	0.423	0	MAST
FCER1A	0	1.97775	0.556	0.025	0	MAST
MAOB	0	1.97396	0.552	0.015	0	MAST
IL1RL1	0	1.95395	0.517	0.006	0	MAST
ANXA1	0	1.90345	0.972	0.733	0	MAST
LMO4	0	1.83761	0.615	0.258	0	MAST
BIRC3	0	1.81126	0.625	0.306	0	MAST
HDC	0	1.79809	0.451	0.002	0	MAST
RGS2	0	1.77822	0.714	0.36	0	MAST
DDIT4	0	1.76496	0.644	0.338	0	MAST
SELK	0	1.75734	0.819	0.634	0	MAST
SAMSN1	0	1.73429	0.793	0.341	0	MAST
DUSP6	0	1.68113	0.522	0.222	0	MAST
ANKRD28	0	1.68053	0.562	0.243	0	MAST
GPR65	0	1.63808	0.537	0.224	0	MAST
AC020571.3	0	1.52735	0.262	0.01	0	MAST
FOSB	0	1.52431	0.856	0.57	0	MAST
GCSAML	0	1.50549	0.365	0.001	0	MAST
SRGN	0	1.48673	0.993	0.801	0	MAST
RAB27B	0	1.43712	0.392	0.034	0	MAST
H3F3B	0	1.43303	0.998	0.97	0	MAST
CD63	0	1.37072	0.965	0.727	0	MAST
STMN1	0	1.35901	0.576	0.281	0	MAST
CALB2	0	1.34699	0.343	0.002	0	MAST
PPP1R15A	0	1.3259	0.797	0.632	0	MAST
CAPG	0	1.32573	0.845	0.455	0	MAST
PTGS1	0	1.32312	0.373	0.044	0	MAST
ACSL4	0	1.31563	0.41	0.117	0	MAST
TMEM233	0	1.31381	0.312	0.004	0	MAST
GLUL	0	1.29516	0.814	0.494	0	MAST
CNRIP1	0	1.28782	0.366	0.049	0	MAST
CTD-3252C9.4	0	1.27472	0.403	0.144	0	MAST
RGS10	0	1.26468	0.701	0.449	0	MAST
SMYD3	0	1.26043	0.359	0.061	0	MAST
CD9	0	1.25468	0.81	0.455	0	MAST
ITM2C	0	1.24443	0.514	0.14	0	MAST
ELF1	0	1.22488	0.691	0.46	0	MAST
CD82	0	1.21477	0.498	0.207	0	MAST
CTNNBL1	0	1.20164	0.43	0.174	0	MAST
SLC45A3	0	1.19802	0.303	0.009	0	MAST
PRDX6	0	1.1954	0.689	0.508	0	MAST
LAT2	0	1.19417	0.464	0.198	0	MAST
BACE2	0	1.1737	0.34	0.067	0	MAST
ADRB2	0	1.17225	0.332	0.105	0	MAST
BTK	0	1.16795	0.377	0.149	0	MAST
STXBP6	0	1.15107	0.3	0.017	0	MAST
CSF1	0	1.14954	0.284	0.086	0	MAST
NTM	0	1.1447	0.259	0.01	0	MAST
SVOPL	0	1.14026	0.273	0.002	0	MAST
STX3	0	1.08577	0.324	0.11	0	MAST
RENBP	0	1.08364	0.369	0.15	0	MAST
AC004791.2	0	1.0792	0.24	0.001	0	MAST
SDPR	0	1.07261	0.315	0.057	0	MAST
GRAP2	0	1.02341	0.346	0.06	0	MAST
PEBP1	0	1.01097	0.771	0.595	0	MAST
LEO1	0	1.00204	0.255	0.062	0	MAST
MSRA	2.4037e-307	1.11047	0.387	0.168	5.84315e-303	MAST
NFKBIZ	3.52286e-298	1.23592	0.585	0.358	8.56371e-294	MAST
CKLF	8.46913e-297	1.00167	0.678	0.475	2.05876e-292	MAST
SDCBP	2.71755e-291	1.03999	0.764	0.572	6.60609e-287	MAST
TUBA1A	2.43708e-286	1.95197	0.634	0.462	5.92429e-282	MAST
MITF	1.35757e-285	1.09062	0.334	0.133	3.30012e-281	MAST
FOXP1	3.58923e-284	1.13062	0.566	0.344	8.72505e-280	MAST
CPM	1.64689e-278	1.35361	0.423	0.208	4.00342e-274	MAST
PLIN2	2.19836e-278	1.1151	0.642	0.4	5.34399e-274	MAST
TMEM176B	1.32483e-272	1.05221	0.426	0.186	3.22053e-268	MAST
PTGS2	7.59544e-265	1.17687	0.306	0.11	1.84637e-260	MAST
MYADM	2.15347e-251	1.10278	0.588	0.387	5.23488e-247	MAST
BHLHE40	1.63877e-244	1.11491	0.522	0.321	3.98369e-240	MAST
ID2	1.98004e-233	1.43017	0.736	0.6	4.81328e-229	MAST
TSC22D1	6.0494e-213	1.34146	0.43	0.234	1.47055e-208	MAST
NSMCE1	4.23493e-193	1.26593	0.418	0.245	1.02947e-188	MAST
ELL2	7.60083e-169	1.00902	0.325	0.165	1.84768e-164	MAST
HES1	1.11752e-153	1.5355	0.356	0.191	2.71657e-149	MAST
AREG	2.51059e-43	1.31286	0.324	0.237	6.10299e-39	MAST
S100A9	0	4.01192	0.929	0.393	0	Monocytes
S100A8	0	3.96572	0.763	0.246	0	Monocytes
IL1B	0	3.72183	0.838	0.197	0	Monocytes
G0S2	0	3.59011	0.815	0.156	0	Monocytes
FCN1	0	3.36566	0.886	0.046	0	Monocytes
CXCL8	0	2.96601	0.838	0.342	0	Monocytes
S100A12	0	2.95253	0.447	0.007	0	Monocytes
SOD2	0	2.77225	0.956	0.447	0	Monocytes
LST1	0	2.76591	0.97	0.35	0	Monocytes
EREG	0	2.72286	0.59	0.108	0	Monocytes
NAMPT	0	2.59978	0.96	0.434	0	Monocytes
LYZ	0	2.45811	0.974	0.43	0	Monocytes
BCL2A1	0	2.39462	0.833	0.304	0	Monocytes
CXCL2	0	2.37278	0.726	0.324	0	Monocytes
SAT1	0	2.36277	0.997	0.815	0	Monocytes
AIF1	0	2.31393	0.967	0.356	0	Monocytes
PLAUR	0	2.27588	0.898	0.368	0	Monocytes
VCAN	0	2.27573	0.541	0.101	0	Monocytes
TIMP1	0	2.19797	0.888	0.48	0	Monocytes
CTSS	0	2.12215	0.974	0.532	0	Monocytes
C5AR1	0	2.11045	0.714	0.204	0	Monocytes
RP11-1143G9.4	0	1.99737	0.585	0.192	0	Monocytes
CFP	0	1.98743	0.636	0.051	0	Monocytes
COTL1	0	1.94331	0.959	0.572	0	Monocytes
CCL3L3	0	1.91819	0.495	0.213	0	Monocytes
LINC00936	0	1.86959	0.661	0.23	0	Monocytes
THBS1	0	1.84988	0.33	0.052	0	Monocytes
FGL2	0	1.83773	0.674	0.125	0	Monocytes
IER3	0	1.76889	0.697	0.314	0	Monocytes
NFKBIA	0	1.73066	0.948	0.718	0	Monocytes
AP1S2	0	1.71926	0.766	0.285	0	Monocytes
LGALS2	0	1.71868	0.454	0.055	0	Monocytes
CSTA	0	1.70894	0.8	0.269	0	Monocytes
PPIF	0	1.70372	0.549	0.171	0	Monocytes
IFI30	0	1.671	0.497	0.208	0	Monocytes
FAM26F	0	1.66111	0.579	0.143	0	Monocytes
IL1RN	0	1.61408	0.412	0.136	0	Monocytes
TYMP	0	1.59061	0.915	0.513	0	Monocytes
CD300E	0	1.53255	0.458	0.018	0	Monocytes
MAFB	0	1.52357	0.597	0.244	0	Monocytes
PTGS2	0	1.5194	0.413	0.104	0	Monocytes
FCER1G	0	1.50336	0.974	0.468	0	Monocytes
MPEG1	0	1.47036	0.527	0.097	0	Monocytes
PLEK	0	1.46585	0.654	0.268	0	Monocytes
CTB-61M7.2	0	1.45163	0.364	0.013	0	Monocytes
ATP2B1	0	1.45081	0.681	0.328	0	Monocytes
WARS	0	1.4477	0.548	0.215	0	Monocytes
CLEC7A	0	1.44495	0.65	0.229	0	Monocytes
TYROBP	0	1.44043	0.997	0.53	0	Monocytes
LILRB2	0	1.42468	0.454	0.064	0	Monocytes
NINJ1	0	1.41735	0.616	0.271	0	Monocytes
SERPINB2	0	1.41491	0.168	0.004	0	Monocytes
NLRP3	0	1.39541	0.389	0.038	0	Monocytes
APOBEC3A	0	1.3878	0.268	0.011	0	Monocytes
SRGN	0	1.38141	0.994	0.8	0	Monocytes
CD14	0	1.37357	0.554	0.214	0	Monocytes
BASP1	0	1.37132	0.426	0.123	0	Monocytes
LYN	0	1.34788	0.588	0.286	0	Monocytes
MNDA	0	1.33859	0.556	0.227	0	Monocytes
LILRA5	0	1.31929	0.378	0.044	0	Monocytes
STX11	0	1.31833	0.607	0.256	0	Monocytes
NEAT1	0	1.29489	0.992	0.817	0	Monocytes
MXD1	0	1.2777	0.447	0.118	0	Monocytes
FPR1	0	1.27676	0.478	0.139	0	Monocytes
RILPL2	0	1.26768	0.627	0.31	0	Monocytes
TNFSF13B	0	1.25056	0.571	0.238	0	Monocytes
SERPINB9	0	1.23754	0.483	0.131	0	Monocytes
C10orf54	0	1.22456	0.607	0.263	0	Monocytes
NFKB1	0	1.18952	0.474	0.23	0	Monocytes
CDKN1A	0	1.18294	0.645	0.321	0	Monocytes
CST3	0	1.1747	0.989	0.617	0	Monocytes
PTPRE	0	1.16873	0.551	0.229	0	Monocytes
ZEB2	0	1.16515	0.7	0.36	0	Monocytes
PSAP	0	1.16218	0.963	0.653	0	Monocytes
CYBB	0	1.15548	0.631	0.26	0	Monocytes
PNRC1	0	1.15089	0.896	0.724	0	Monocytes
TNFRSF1B	0	1.14195	0.606	0.215	0	Monocytes
STXBP2	0	1.13241	0.692	0.349	0	Monocytes
SLC43A2	0	1.1284	0.45	0.183	0	Monocytes
LINC01272	0	1.12285	0.49	0.228	0	Monocytes
H3F3A	0	1.10645	0.992	0.936	0	Monocytes
C19orf38	0	1.10213	0.374	0.05	0	Monocytes
IFITM3	0	1.10083	0.738	0.47	0	Monocytes
NFKBIZ	0	1.08813	0.605	0.356	0	Monocytes
PHACTR1	0	1.0857	0.544	0.26	0	Monocytes
MARCKS	0	1.06998	0.523	0.2	0	Monocytes
MAP3K8	0	1.066	0.562	0.319	0	Monocytes
TKT	0	1.06515	0.728	0.454	0	Monocytes
FGR	0	1.06268	0.495	0.199	0	Monocytes
AQP9	0	1.05582	0.292	0.094	0	Monocytes
CD93	0	1.04566	0.317	0.051	0	Monocytes
PDE4B	0	1.04273	0.507	0.184	0	Monocytes
THAP2	0	1.03945	0.323	0.092	0	Monocytes
ETS2	0	1.03145	0.458	0.221	0	Monocytes
CPVL	0	1.03023	0.461	0.177	0	Monocytes
FOSL2	0	1.02349	0.527	0.248	0	Monocytes
SLC11A1	0	1.01913	0.528	0.224	0	Monocytes
NUP214	0	1.00959	0.419	0.191	0	Monocytes
BID	0	1.00792	0.503	0.274	0	Monocytes
PRELID1	0	1.00094	0.749	0.555	0	Monocytes
ATP1B3	2.49581e-294	1.07537	0.679	0.476	6.06706e-290	Monocytes
CCL3	4.49926e-285	1.39504	0.561	0.318	1.09373e-280	Monocytes
CHMP1B	1.93705e-282	1.08359	0.597	0.388	4.70876e-278	Monocytes
AREG	2.7728e-262	1.39993	0.454	0.23	6.74039e-258	Monocytes
TWISTNB	3.78967e-222	1.45279	0.371	0.189	9.2123e-218	Monocytes
SLC2A3	9.6867e-218	1.01001	0.568	0.372	2.35474e-213	Monocytes
CCL20	4.38163e-171	1.72999	0.3	0.146	1.06513e-166	Monocytes
MT2A	7.79946e-141	1.08065	0.62	0.486	1.89597e-136	Monocytes
CXCL3	6.78361e-139	1.42345	0.456	0.296	1.64903e-134	Monocytes
APOC1	0	4.53251	0.956	0.332	0	Macrophages
C1QB	0	4.25427	0.951	0.216	0	Macrophages
C1QA	0	4.24351	0.97	0.259	0	Macrophages
APOE	0	4.13225	0.912	0.273	0	Macrophages
CCL18	0	4.09938	0.715	0.166	0	Macrophages
FTL	0	3.62802	1	0.994	0	Macrophages
FABP4	0	3.51902	0.652	0.111	0	Macrophages
MARCO	0	3.45591	0.842	0.092	0	Macrophages
C1QC	0	3.4088	0.924	0.092	0	Macrophages
SPP1	0	3.31605	0.148	0.056	0	Macrophages
CD68	0	3.06946	0.969	0.172	0	Macrophages
FBP1	0	2.8967	0.847	0.197	0	Macrophages
CTSD	0	2.89406	0.985	0.57	0	Macrophages
MCEMP1	0	2.79137	0.738	0.061	0	Macrophages
GRN	0	2.79024	0.97	0.352	0	Macrophages
CTSB	0	2.74908	0.976	0.355	0	Macrophages
ACP5	0	2.68978	0.913	0.204	0	Macrophages
FN1	0	2.58281	0.799	0.189	0	Macrophages
GCHFR	0	2.53708	0.834	0.215	0	Macrophages
TYROBP	0	2.40898	0.998	0.4	0	Macrophages
LYZ	0	2.40019	0.976	0.278	0	Macrophages
GPNMB	0	2.39692	0.879	0.089	0	Macrophages
MSR1	0	2.39612	0.859	0.049	0	Macrophages
CTSZ	0	2.39182	0.942	0.253	0	Macrophages
CXCL3	0	2.29933	0.771	0.145	0	Macrophages
LGALS3	0	2.29774	0.956	0.49	0	Macrophages
VSIG4	0	2.29074	0.827	0.046	0	Macrophages
MS4A7	0	2.25873	0.926	0.093	0	Macrophages
HLA-DRA	0	2.25577	0.999	0.721	0	Macrophages
ALDH2	0	2.24933	0.863	0.25	0	Macrophages
FCER1G	0	2.20757	0.988	0.323	0	Macrophages
CSTB	0	2.19867	0.975	0.579	0	Macrophages
PSAP	0	2.18952	0.991	0.558	0	Macrophages
FTH1	0	2.17284	1	0.996	0	Macrophages
S100A11	0	2.14459	0.993	0.721	0	Macrophages
MRC1	0	2.12435	0.836	0.045	0	Macrophages
GLUL	0	2.06126	0.96	0.353	0	Macrophages
CTSL	0	2.05099	0.817	0.169	0	Macrophages
HLA-DRB1	0	2.04355	0.992	0.643	0	Macrophages
SPI1	0	2.03597	0.917	0.138	0	Macrophages
NUPR1	0	2.03565	0.761	0.201	0	Macrophages
RETN	0	1.99602	0.585	0.033	0	Macrophages
GPX1	0	1.96056	0.992	0.542	0	Macrophages
TSPO	0	1.9604	0.956	0.566	0	Macrophages
AIF1	0	1.94639	0.973	0.183	0	Macrophages
FABP5	0	1.90857	0.891	0.234	0	Macrophages
SERPINA1	0	1.8946	0.904	0.262	0	Macrophages
HLA-DRB5	0	1.89343	0.705	0.271	0	Macrophages
CAPG	0	1.88257	0.936	0.312	0	Macrophages
HLA-DQA1	0	1.85877	0.946	0.32	0	Macrophages
GLRX	0	1.85287	0.89	0.292	0	Macrophages
C1orf162	0	1.85067	0.923	0.208	0	Macrophages
TREM1	0	1.8382	0.77	0.09	0	Macrophages
CXCL16	0	1.77989	0.871	0.166	0	Macrophages
FCGRT	0	1.74639	0.935	0.322	0	Macrophages
SNX10	0	1.74556	0.846	0.127	0	Macrophages
HLA-DPA1	0	1.74554	0.989	0.585	0	Macrophages
INHBA	0	1.73622	0.531	0.032	0	Macrophages
CD74	0	1.73558	0.999	0.857	0	Macrophages
TREM2	0	1.70936	0.668	0.028	0	Macrophages
ANXA2	0	1.69883	0.968	0.547	0	Macrophages
STXBP2	0	1.69176	0.771	0.227	0	Macrophages
OLR1	0	1.69052	0.816	0.067	0	Macrophages
GSTO1	0	1.68601	0.912	0.339	0	Macrophages
CTSS	0	1.68507	0.972	0.409	0	Macrophages
DAB2	0	1.67047	0.828	0.093	0	Macrophages
HLA-DQB1	0	1.64491	0.967	0.435	0	Macrophages
CYP27A1	0	1.62792	0.711	0.062	0	Macrophages
MS4A4A	0	1.62425	0.758	0.039	0	Macrophages
ALOX5AP	0	1.59456	0.883	0.408	0	Macrophages
CTSC	0	1.59105	0.937	0.414	0	Macrophages
BRI3	0	1.58497	0.923	0.314	0	Macrophages
LTA4H	0	1.58039	0.804	0.215	0	Macrophages
HLA-DMA	0	1.58007	0.952	0.369	0	Macrophages
VIM	0	1.57658	0.994	0.795	0	Macrophages
CD14	0	1.57026	0.636	0.092	0	Macrophages
CYBB	0	1.55986	0.839	0.087	0	Macrophages
LINC01272	0	1.55614	0.778	0.057	0	Macrophages
CCL3	0	1.54584	0.658	0.217	0	Macrophages
MS4A6A	0	1.53961	0.757	0.099	0	Macrophages
NCF2	0	1.53629	0.816	0.077	0	Macrophages
CSTA	0	1.51937	0.825	0.113	0	Macrophages
CST3	0	1.51641	0.996	0.511	0	Macrophages
S100A10	0	1.49148	0.98	0.743	0	Macrophages
ASAH1	0	1.48363	0.933	0.362	0	Macrophages
ALOX5	0	1.47254	0.774	0.092	0	Macrophages
CCL2	0	1.47086	0.222	0.113	0	Macrophages
ANXA5	0	1.46451	0.942	0.411	0	Macrophages
NOP10	0	1.46424	0.92	0.463	0	Macrophages
ATP6V1F	0	1.4602	0.951	0.498	0	Macrophages
SLC11A1	0	1.44298	0.763	0.06	0	Macrophages
FCGR3A	0	1.44183	0.891	0.165	0	Macrophages
HLA-DMB	0	1.44079	0.88	0.203	0	Macrophages
LIPA	0	1.4357	0.745	0.138	0	Macrophages
CES1	0	1.42238	0.493	0.075	0	Macrophages
FCGR2A	0	1.41392	0.782	0.099	0	Macrophages
SLC7A7	0	1.40072	0.793	0.071	0	Macrophages
IGSF6	0	1.39827	0.709	0.071	0	Macrophages
TGFBI	0	1.38318	0.803	0.118	0	Macrophages
CD163	0	1.38111	0.629	0.024	0	Macrophages
HEXB	0	1.37407	0.83	0.222	0	Macrophages
CXCL8	0	1.37234	0.758	0.231	0	Macrophages
FOLR3	0	1.36808	0.371	0.014	0	Macrophages
HLA-DPB1	0	1.36406	0.99	0.639	0	Macrophages
LST1	0	1.34063	0.932	0.19	0	Macrophages
IFI6	0	1.33896	0.832	0.309	0	Macrophages
CCL20	0	1.33164	0.329	0.093	0	Macrophages
PYCARD	0	1.32956	0.897	0.306	0	Macrophages
HMOX1	0	1.31588	0.628	0.085	0	Macrophages
CD9	0	1.31535	0.87	0.333	0	Macrophages
MGST3	0	1.31196	0.865	0.368	0	Macrophages
PLIN2	0	1.30299	0.842	0.262	0	Macrophages
PLBD1	0	1.28661	0.695	0.078	0	Macrophages
SERPING1	0	1.28342	0.7	0.151	0	Macrophages
HLA-DQA2	0	1.28271	0.459	0.114	0	Macrophages
AP2S1	0	1.2721	0.928	0.4	0	Macrophages
TUBA1B	0	1.27002	0.937	0.564	0	Macrophages
VAMP8	0	1.26473	0.966	0.562	0	Macrophages
CD81	0	1.26226	0.866	0.269	0	Macrophages
TFRC	0	1.25931	0.668	0.122	0	Macrophages
SLCO2B1	0	1.25058	0.688	0.028	0	Macrophages
GLIPR2	0	1.24899	0.797	0.208	0	Macrophages
CCL3L3	0	1.24874	0.452	0.149	0	Macrophages
FCGR1A	0	1.24722	0.672	0.028	0	Macrophages
RP11-1143G9.4	0	1.24355	0.611	0.074	0	Macrophages
LY96	0	1.23897	0.806	0.144	0	Macrophages
YBX1	0	1.23234	0.984	0.824	0	Macrophages
LGMN	0	1.2279	0.438	0.154	0	Macrophages
CREG1	0	1.20764	0.766	0.158	0	Macrophages
ATP6V0B	0	1.20575	0.917	0.426	0	Macrophages
TYMP	0	1.20412	0.929	0.396	0	Macrophages
MNDA	0	1.20004	0.709	0.083	0	Macrophages
LGALS1	0	1.1861	0.983	0.628	0	Macrophages
SCD	0	1.18525	0.629	0.091	0	Macrophages
GRINA	0	1.17406	0.81	0.196	0	Macrophages
COMT	0	1.17156	0.838	0.284	0	Macrophages
SAMHD1	0	1.15997	0.823	0.167	0	Macrophages
CEBPB	0	1.1541	0.893	0.351	0	Macrophages
HNMT	0	1.15045	0.776	0.143	0	Macrophages
PLD3	0	1.14737	0.746	0.261	0	Macrophages
LPL	0	1.13958	0.523	0.029	0	Macrophages
OAZ1	0	1.13074	0.995	0.918	0	Macrophages
TXN	0	1.12511	0.937	0.564	0	Macrophages
RP11-598F7.3	0	1.12276	0.534	0.015	0	Macrophages
CRIP1	0	1.10994	0.748	0.328	0	Macrophages
RNF130	0	1.10956	0.829	0.199	0	Macrophages
PNPLA6	0	1.10481	0.667	0.085	0	Macrophages
PPT1	0	1.09543	0.823	0.224	0	Macrophages
RTN4	0	1.09025	0.928	0.462	0	Macrophages
YWHAH	0	1.08977	0.827	0.246	0	Macrophages
CD63	0	1.06107	0.975	0.654	0	Macrophages
GPX4	0	1.0575	0.969	0.63	0	Macrophages
RAB31	0	1.04869	0.771	0.158	0	Macrophages
PRDX1	0	1.04819	0.916	0.533	0	Macrophages
PLAUR	0	1.04236	0.859	0.233	0	Macrophages
CYBA	0	1.03662	0.991	0.841	0	Macrophages
SDCBP	0	1.02933	0.937	0.459	0	Macrophages
ATP6V0D1	0	1.02549	0.823	0.258	0	Macrophages
PILRA	0	1.02289	0.654	0.049	0	Macrophages
MAFB	0	1.02178	0.637	0.132	0	Macrophages
HCK	0	1.00439	0.676	0.068	0	Macrophages
CCL13	0	1.00258	0.113	0.012	0	Macrophages
LGALS9	0	1.00245	0.779	0.174	0	Macrophages
RBP4	0	1.00228	0.342	0.011	0	Macrophages
RAC1	0	1.00156	0.969	0.586	0	Macrophages
G0S2	0	2.75762	0.78	0.178	0	moDC
CCL3L3	0	2.75419	0.792	0.219	0	moDC
IL1B	0	2.63752	0.892	0.218	0	moDC
GPR183	0	2.39691	0.962	0.279	0	moDC
IER3	0	2.36352	0.939	0.324	0	moDC
CXCL8	0	2.17193	0.905	0.358	0	moDC
HLA-DPB1	0	2.063	0.993	0.724	0	moDC
C15orf48	0	1.93432	0.763	0.255	0	moDC
MS4A6A	0	1.91165	0.929	0.257	0	moDC
PLAUR	0	1.81704	0.946	0.385	0	moDC
HLA-DQA1	0	1.78796	0.963	0.472	0	moDC
HLA-DPA1	0	1.72751	0.997	0.684	0	moDC
CLEC10A	0	1.69344	0.654	0.051	0	moDC
CST3	0	1.59884	0.992	0.629	0	moDC
CD83	0	1.55193	0.947	0.39	0	moDC
AIF1	0	1.54768	0.979	0.376	0	moDC
S100B	0	1.45878	0.382	0.041	0	moDC
FAM26F	0	1.4354	0.77	0.155	0	moDC
LGALS2	0	1.31647	0.487	0.068	0	moDC
TGFBI	0	1.28579	0.835	0.285	0	moDC
PLEK	0	1.2322	0.839	0.279	0	moDC
LST1	0	1.21338	0.949	0.371	0	moDC
NR4A3	0	1.19139	0.732	0.153	0	moDC
PEA15	0	1.17376	0.754	0.196	0	moDC
PPIF	0	1.16132	0.697	0.182	0	moDC
FCGR2B	0	1.13177	0.574	0.088	0	moDC
FGL2	0	1.10562	0.756	0.142	0	moDC
OSM	0	1.09467	0.46	0.078	0	moDC
NFKB1	0	1.0917	0.751	0.235	0	moDC
IGSF6	0	1.06985	0.765	0.226	0	moDC
RNASE6	0	1.02099	0.7	0.169	0	moDC
CSF1R	0	1.0071	0.649	0.138	0	moDC
HLA-DMB	1.68251e-307	1.26439	0.928	0.368	4.09e-303	moDC
SGK1	2.37265e-307	1.43761	0.804	0.287	5.76768e-303	moDC
CD74	1.34178e-305	1.55522	0.998	0.891	3.26173e-301	moDC
HLA-DRA	1.0739e-299	1.57573	0.999	0.789	2.61055e-295	moDC
CD14	4.13714e-291	1.25626	0.724	0.224	1.0057e-286	moDC
HLA-DQB1	1.14272e-286	1.52994	0.982	0.565	2.77785e-282	moDC
CCL4L2	4.44046e-285	2.02083	0.773	0.279	1.07943e-280	moDC
CCL3	7.73778e-285	2.06843	0.824	0.323	1.88098e-280	moDC
BCL2A1	9.75767e-282	1.38983	0.847	0.322	2.37199e-277	moDC
RGS10	1.39025e-273	1.16761	0.923	0.453	3.37955e-269	moDC
NFKBIA	2.19009e-273	1.58378	0.984	0.725	5.32389e-269	moDC
TMEM176B	3.20757e-266	1.07643	0.657	0.189	7.79729e-262	moDC
SOD2	2.42964e-264	1.46705	0.939	0.464	5.9062e-260	moDC
COTL1	7.34696e-263	1.28192	0.978	0.584	1.78597e-258	moDC
AP1S2	1.64684e-252	1.18626	0.797	0.301	4.0033e-248	moDC
INSIG1	2.03766e-249	1.18132	0.68	0.221	4.95334e-245	moDC
YWHAH	2.06693e-248	1.40812	0.842	0.388	5.02449e-244	moDC
LYZ	1.37782e-245	1.49822	0.943	0.448	3.34934e-241	moDC
HLA-DRB5	1.87829e-242	1.57378	0.834	0.375	4.56594e-238	moDC
HLA-DMA	8.49699e-242	1.17018	0.961	0.511	2.06553e-237	moDC
GPX1	8.33733e-238	1.19812	0.987	0.652	2.02672e-233	moDC
LIMS1	4.18326e-235	1.01939	0.835	0.354	1.01691e-230	moDC
RGS1	3.43233e-224	1.05892	0.929	0.433	8.34365e-220	moDC
EREG	1.05605e-221	1.26274	0.479	0.126	2.56715e-217	moDC
KLF4	1.69309e-216	1.09047	0.846	0.366	4.11573e-212	moDC
TYMP	2.06601e-216	1.2432	0.946	0.526	5.02226e-212	moDC
HLA-DRB1	3.41259e-215	1.28223	0.987	0.729	8.29567e-211	moDC
HBEGF	3.88431e-189	1.15819	0.634	0.239	9.44236e-185	moDC
C1QC	2.93159e-174	1.10881	0.748	0.297	7.1264e-170	moDC
HLA-DQA2	1.39714e-158	1.17113	0.55	0.197	3.3963e-154	moDC
CCL17	7.49899e-103	1.26098	0.12	0.019	1.82293e-98	moDC
TUBA1B	4.82323e-82	1.07249	0.897	0.656	1.17248e-77	moDC
CCL17	0	3.4876	0.334	0.014	0	cDC2
FCER1A	0	2.83377	0.663	0.033	0	cDC2
CD1C	0	2.79909	0.742	0.02	0	cDC2
HLA-DPB1	0	2.75563	0.999	0.722	0	cDC2
CLEC10A	0	2.74396	0.845	0.043	0	cDC2
HLA-DPA1	0	2.42082	0.997	0.681	0	cDC2
GPR183	0	2.41121	0.966	0.274	0	cDC2
HLA-DQA1	0	2.35153	0.99	0.468	0	cDC2
HLA-DQB1	0	2.34708	0.99	0.561	0	cDC2
CST3	0	2.21915	0.994	0.626	0	cDC2
INSIG1	0	2.16304	0.794	0.216	0	cDC2
HLA-DRA	0	2.13571	1	0.788	0	cDC2
MS4A6A	0	2.09765	0.863	0.254	0	cDC2
C15orf48	0	2.03392	0.726	0.252	0	cDC2
HLA-DQA2	0	2.00835	0.562	0.194	0	cDC2
LGALS2	0	2.00774	0.701	0.061	0	cDC2
CD1E	0	1.98154	0.557	0.011	0	cDC2
CD74	0	1.97774	1	0.891	0	cDC2
G0S2	0	1.96621	0.608	0.177	0	cDC2
HLA-DRB1	0	1.96209	0.997	0.726	0	cDC2
HLA-DRB5	0	1.90991	0.771	0.373	0	cDC2
FCGR2B	0	1.86121	0.72	0.081	0	cDC2
CXCL8	0	1.79819	0.774	0.356	0	cDC2
PLAUR	0	1.77235	0.919	0.382	0	cDC2
HLA-DMA	0	1.69856	0.985	0.507	0	cDC2
HLA-DMB	0	1.68939	0.947	0.363	0	cDC2
PKIB	0	1.63101	0.581	0.034	0	cDC2
LST1	0	1.5802	0.979	0.366	0	cDC2
S100B	0	1.57019	0.319	0.04	0	cDC2
SGK1	0	1.52022	0.801	0.283	0	cDC2
CD83	0	1.49886	0.9	0.387	0	cDC2
COTL1	0	1.41279	0.978	0.581	0	cDC2
NR4A3	0	1.36887	0.677	0.15	0	cDC2
CPVL	0	1.3423	0.662	0.181	0	cDC2
REL	0	1.31678	0.909	0.507	0	cDC2
JAML	0	1.2587	0.774	0.253	0	cDC2
LYZ	0	1.24991	0.963	0.444	0	cDC2
IFI30	0	1.24365	0.696	0.212	0	cDC2
CSF2RA	0	1.23869	0.676	0.135	0	cDC2
CDKN1A	0	1.22354	0.84	0.326	0	cDC2
KLF4	0	1.21757	0.853	0.362	0	cDC2
PEA15	0	1.1989	0.71	0.193	0	cDC2
PPIF	0	1.18891	0.63	0.18	0	cDC2
AXL	0	1.18207	0.58	0.177	0	cDC2
PHACTR1	0	1.17917	0.742	0.264	0	cDC2
GPAT3	0	1.17889	0.488	0.039	0	cDC2
FAM26F	0	1.1586	0.665	0.152	0	cDC2
RNASE6	0	1.15378	0.672	0.165	0	cDC2
FGL2	0	1.15043	0.702	0.139	0	cDC2
RGS10	0	1.13597	0.899	0.45	0	cDC2
IL1B	0	1.12371	0.637	0.217	0	cDC2
CD86	0	1.11664	0.658	0.177	0	cDC2
AP1S2	0	1.10764	0.798	0.297	0	cDC2
AIF1	0	1.10692	0.965	0.372	0	cDC2
NAMPT	0	1.10596	0.885	0.449	0	cDC2
GNA15	0	1.09804	0.647	0.186	0	cDC2
CEBPD	0	1.09352	0.754	0.282	0	cDC2
RALA	0	1.07541	0.648	0.233	0	cDC2
CTSH	0	1.03281	0.894	0.427	0	cDC2
SERPINB9	0	1.00933	0.593	0.138	0	cDC2
IER3	4.71224e-276	1.21816	0.731	0.323	1.1455e-271	cDC2
YWHAH	5.17386e-274	1.31427	0.762	0.386	1.25771e-269	cDC2
RGS2	1.49183e-271	1.13364	0.794	0.365	3.62648e-267	cDC2
AREG	1.75815e-243	1.49581	0.593	0.233	4.27388e-239	cDC2
SAT1	1.70672e-229	1.18076	0.993	0.819	4.14887e-225	cDC2
ATP1B3	3.4236e-164	1.02527	0.787	0.48	8.32244e-160	cDC2
LGALS2	0	3.06547	0.93	0.07	0	cDC1
C1orf54	0	2.95888	0.98	0.107	0	cDC1
CLEC9A	0	2.71598	0.965	0.002	0	cDC1
S100B	0	2.70579	0.695	0.043	0	cDC1
DNASE1L3	0	2.23859	0.755	0.013	0	cDC1
WDFY4	0	2.06414	0.895	0.055	0	cDC1
IDO1	0	1.62856	0.635	0.016	0	cDC1
XCR1	0	1.26732	0.6	0	0	cDC1
HLA-DOB	0	1.16811	0.625	0.034	0	cDC1
BATF3	4.19805e-292	1.25819	0.66	0.06	1.0205e-287	cDC1
CADM1	2.11731e-277	1.11654	0.685	0.064	5.14696e-273	cDC1
CPVL	1.12054e-271	3.59909	0.995	0.187	2.72391e-267	cDC1
RAB7B	8.63745e-263	1.22237	0.59	0.053	2.09968e-258	cDC1
NAAA	2.8909e-250	2.0944	0.91	0.145	7.0275e-246	cDC1
SLAMF7	1.39986e-230	1.01751	0.63	0.063	3.40292e-226	cDC1
BASP1	1.86297e-211	1.53472	0.87	0.135	4.5287e-207	cDC1
SERPINF1	2.47171e-198	1.55686	0.83	0.128	6.00848e-194	cDC1
IRF8	2.93684e-197	2.40756	0.935	0.204	7.13918e-193	cDC1
KCNK6	4.42719e-183	1.21653	0.78	0.127	1.07621e-178	cDC1
MPEG1	2.03734e-178	1.20637	0.745	0.114	4.95257e-174	cDC1
CPNE3	1.04431e-168	1.7354	0.88	0.196	2.53861e-164	cDC1
FGL2	6.00428e-161	1.57774	0.805	0.147	1.45958e-156	cDC1
TACSTD2	2.91226e-144	1.6243	0.78	0.143	7.07942e-140	cDC1
DUSP4	1.73418e-134	1.33996	0.83	0.162	4.21562e-130	cDC1
CST3	5.15309e-133	3.60644	1	0.632	1.25266e-128	cDC1
HLA-DPB1	1.74871e-130	3.31206	1	0.727	4.25095e-126	cDC1
SHTN1	3.3523e-130	1.10968	0.705	0.146	8.1491e-126	cDC1
HLA-DPA1	2.21974e-129	2.97815	1	0.687	5.39595e-125	cDC1
RAB32	1.10016e-128	1.62687	0.815	0.21	2.67438e-124	cDC1
SNX3	2.05218e-126	2.38415	0.985	0.616	4.98864e-122	cDC1
RAMP1	4.80446e-126	1.08495	0.445	0.056	1.16792e-121	cDC1
SERPINB9	3.05411e-124	1.22026	0.745	0.145	7.42424e-120	cDC1
PTPRE	6.4292e-124	1.36934	0.895	0.241	1.56288e-119	cDC1
HLA-DQA1	3.76574e-123	2.48718	1	0.477	9.15415e-119	cDC1
CD74	4.20812e-123	2.5217	1	0.892	1.02295e-118	cDC1
HLA-DQB1	3.20649e-120	2.40331	1	0.568	7.79466e-116	cDC1
RGS10	1.72685e-119	1.97877	0.985	0.457	4.1978e-115	cDC1
[truncated: 906 more rows]

## Sheet: Tumour vs AT1 epi DEGs
gene	p_val	avg_log2FC	pct.1	pct.2	p_val_adj
SCGB3A2	1.41687e-87	3.16428	0.644	0.149	3.44426e-83
SCGB3A1	2.16423e-32	3.12747	0.637	0.321	5.26103e-28
AREG	1.11049e-138	2.83342	0.677	0.049	2.69948e-134
IGKC	6.097e-113	2.69539	0.639	0.07	1.48212e-108
NPC2	7.12752e-233	2.66765	0.965	0.232	1.73263e-228
SERPINA1	6.01145e-109	2.66483	0.68	0.153	1.46132e-104
MDK	3.03742e-197	2.5901	0.81	0.04	7.38366e-193
WFDC2	7.15671e-187	2.5308	0.951	0.442	1.73972e-182
RPS2	1.35726e-265	2.50121	0.994	0.715	3.29936e-261
AGR2	4.60642e-149	2.43073	0.744	0.079	1.11977e-144
CXCL17	2.29946e-207	2.40513	0.842	0.045	5.58975e-203
PIGR	5.32048e-111	2.38694	0.605	0.045	1.29335e-106
S100A2	6.5167e-79	2.31083	0.463	0.019	1.58415e-74
C8orf4	2.35212e-141	2.17213	0.683	0.04	5.71778e-137
LDHB	3.42155e-164	2.15541	0.828	0.128	8.31745e-160
AQP3	1.6153e-136	2.12847	0.714	0.083	3.92662e-132
RPL12	2.7471e-238	2.041	0.994	0.76	6.67793e-234
S100A9	4.64263e-88	2.01357	0.63	0.117	1.12858e-83
MGST1	3.03683e-191	1.99845	0.941	0.228	7.38224e-187
TIMP1	9.98794e-182	1.968	0.824	0.079	2.42797e-177
SFTPA2	1.60335e-84	1.95336	0.658	0.192	3.89759e-80
C15orf48	5.57415e-96	1.9403	0.576	0.06	1.35502e-91
RPS18	1.98033e-252	1.93024	0.997	0.923	4.81398e-248
PHLDA2	2.17142e-165	1.91115	0.748	0.047	5.27849e-161
TFPI2	1.07398e-68	1.89789	0.397	0.002	2.61073e-64
SFTPA1	3.42981e-81	1.86926	0.645	0.196	8.33754e-77
CXCL2	1.49387e-111	1.85779	0.717	0.128	3.63144e-107
SFTPB	5.55327e-90	1.83753	0.775	0.338	1.34994e-85
TFPI	9.1213e-112	1.79374	0.591	0.038	2.2173e-107
RPS4X	1.03539e-207	1.7696	0.989	0.725	2.51693e-203
NTS	2.84406e-15	1.7418	0.11	0.002	6.91362e-11
LCN2	4.56732e-65	1.72517	0.397	0.013	1.11027e-60
MARCKSL1	3.56057e-145	1.69728	0.691	0.034	8.6554e-141
GDF15	3.66194e-116	1.63938	0.637	0.055	8.90182e-112
RPLP0	1.10574e-166	1.63137	0.983	0.668	2.68793e-162
NAPSA	1.56514e-115	1.61282	0.878	0.296	3.8047e-111
RPS19	1.24535e-192	1.5904	0.994	0.911	3.02732e-188
HPGD	1.53146e-98	1.58671	0.536	0.019	3.72282e-94
HN1	8.30298e-122	1.57719	0.754	0.14	2.01837e-117
CD24	2.51003e-62	1.55724	0.548	0.147	6.10164e-58
RPS16	9.50257e-186	1.55494	0.996	0.853	2.30998e-181
GAPDH	1.76761e-130	1.55269	0.974	0.674	4.29689e-126
ISG15	6.91164e-72	1.55217	0.672	0.198	1.68015e-67
CRABP2	3.2084e-106	1.54205	0.533	0	7.7993e-102
CDKN2A	3.2597e-89	1.52841	0.493	0.013	7.92402e-85
CLDN3	2.93258e-122	1.52145	0.761	0.149	7.1288e-118
RPL13	1.35378e-179	1.52125	0.996	0.913	3.2909e-175
MALL	1.80556e-155	1.48767	0.796	0.094	4.38913e-151
CHI3L1	7.52278e-70	1.4839	0.412	0.011	1.82871e-65
RPS5	5.05107e-140	1.47703	0.974	0.708	1.22787e-135
DUSP6	2.15634e-132	1.47272	0.653	0.032	5.24185e-128
RPL10A	2.01925e-181	1.46699	0.985	0.738	4.9086e-177
RPS8	9.56151e-167	1.45079	0.99	0.813	2.32431e-162
PLAT	5.50072e-58	1.45031	0.351	0.002	1.33717e-53
C16orf89	3.58084e-100	1.44982	0.613	0.07	8.70467e-96
RPS6	6.20348e-183	1.43795	0.992	0.823	1.508e-178
RPL23A	2.68931e-169	1.43297	0.992	0.851	6.53745e-165
PPP1R14B	1.1191e-143	1.42003	0.687	0.038	2.72042e-139
RPL39	2.3052e-185	1.41646	0.988	0.817	5.60372e-181
S100A13	7.0957e-139	1.40816	0.926	0.304	1.72489e-134
RPL28	9.9777e-178	1.40293	0.99	0.847	2.42548e-173
HES1	8.63845e-103	1.38476	0.713	0.138	2.09992e-98
COL1A1	3.3044e-68	1.36451	0.412	0.013	8.03266e-64
IGFBP3	5.8781e-39	1.36444	0.253	0	1.42891e-34
RPL8	2.24459e-175	1.36235	0.995	0.896	5.45637e-171
PABPC1	5.09217e-135	1.35045	0.926	0.334	1.23786e-130
CSTB	6.17616e-69	1.34729	0.957	0.613	1.50136e-64
MET	1.30631e-129	1.34358	0.63	0.025	3.17551e-125
CTSC	5.47587e-136	1.34273	0.713	0.072	1.33113e-131
SPINK1	5.2524e-32	1.3154	0.213	0	1.27681e-27
RPL7	2.02317e-154	1.30804	0.988	0.785	4.91812e-150
RPL36	1.28743e-152	1.29499	0.98	0.747	3.12962e-148
MMP7	2.8951e-42	1.28552	0.314	0.026	7.03771e-38
C11orf96	1.93999e-68	1.27834	0.429	0.026	4.71591e-64
TM4SF4	2.41006e-37	1.26941	0.244	0	5.85861e-33
SMIM22	1.17028e-142	1.26461	0.8	0.126	2.84484e-138
RPL18A	5.21333e-178	1.2641	0.992	0.823	1.26731e-173
RPS23	1.24412e-168	1.26393	0.99	0.838	3.02433e-164
GNB2L1	1.68584e-134	1.25806	0.978	0.689	4.0981e-130
SFTPC	1.57243e-45	1.24986	0.529	0.706	3.82242e-41
RPL19	2.62045e-170	1.2494	0.992	0.896	6.37006e-166
IGLC3	3.58238e-30	1.24771	0.224	0.011	8.7084e-26
STEAP4	3.79299e-113	1.24737	0.595	0.032	9.22038e-109
HMGA1	1.32511e-93	1.2395	0.599	0.079	3.22121e-89
CEBPD	5.76814e-119	1.23864	0.801	0.172	1.40218e-114
RPLP1	3.0353e-160	1.23859	0.995	0.938	7.37852e-156
GPX1	2.54619e-109	1.23344	0.925	0.351	6.18953e-105
RPS9	1.43929e-155	1.23185	0.99	0.819	3.49876e-151
RPS10	2.10664e-124	1.2308	0.962	0.566	5.12102e-120
RPL3	4.73161e-134	1.2298	0.988	0.813	1.15021e-129
FTH1	2.68206e-148	1.22505	0.998	0.989	6.51981e-144
RPL18	3.41909e-120	1.21977	0.982	0.774	8.31148e-116
IGHA1	1.44063e-54	1.21624	0.402	0.043	3.50202e-50
RPS14	1.37559e-168	1.21607	0.994	0.909	3.34391e-164
EEF1B2	3.49658e-126	1.21606	0.94	0.453	8.49983e-122
RPL36A	4.2819e-115	1.21032	0.932	0.428	1.04089e-110
SLC22A31	6.00368e-116	1.19289	0.628	0.045	1.45943e-111
ALDOA	1.31781e-93	1.17473	0.92	0.472	3.20347e-89
EPS8	1.67064e-137	1.16395	0.667	0.03	4.06117e-133
UQCRH	4.92227e-116	1.14304	0.918	0.355	1.19655e-111
RPL13A	3.46664e-129	1.14289	0.993	0.923	8.42706e-125
LDHA	1.75997e-89	1.14171	0.87	0.349	4.27832e-85
ABCC3	5.53973e-126	1.13983	0.673	0.051	1.34665e-121
RPS15A	2.61093e-153	1.13683	0.989	0.86	6.34691e-149
SFN	4.63407e-115	1.13278	0.639	0.057	1.1265e-110
KRT17	4.79971e-32	1.12102	0.23	0.009	1.16676e-27
RPS17	2.91766e-148	1.11628	0.988	0.815	7.09253e-144
NEAT1	1.00698e-69	1.11325	0.949	0.804	2.44788e-65
CLU	8.98921e-42	1.10587	0.362	0.06	2.18519e-37
RPL27A	8.43104e-158	1.10319	0.993	0.881	2.0495e-153
RPL7A	1.56197e-127	1.10211	0.985	0.751	3.79698e-123
EREG	1.10602e-49	1.09285	0.329	0.013	2.68861e-45
RPS12	1.17468e-126	1.09201	0.993	0.904	2.85554e-122
PLPP2	4.9124e-119	1.09174	0.592	0.013	1.19416e-114
RPL38	9.23937e-128	1.08299	0.979	0.738	2.246e-123
RPS24	9.54857e-141	1.07729	0.99	0.804	2.32116e-136
RHOB	1.84424e-87	1.07592	0.787	0.245	4.48316e-83
RPL29	1.69556e-129	1.07372	0.984	0.77	4.12174e-125
FTL	3.86586e-67	1.07301	0.999	0.983	9.39753e-63
ARHGDIB	8.26308e-113	1.07297	0.703	0.102	2.00867e-108
RPL23	1.05086e-131	1.07064	0.985	0.717	2.55454e-127
RPL37	2.08055e-118	1.06698	0.99	0.832	5.0576e-114
RPL11	9.15926e-150	1.06545	0.993	0.885	2.22652e-145
RPS15	2.70443e-116	1.06171	0.988	0.879	6.57421e-112
RPL4	1.83554e-103	1.05563	0.955	0.519	4.462e-99
IGHG3	1.50886e-42	1.05454	0.286	0.009	3.6679e-38
RPL32	5.64999e-134	1.05182	0.993	0.855	1.37346e-129
IGFBP4	4.73848e-106	1.04598	0.588	0.04	1.15188e-101
SRD5A3	1.56567e-94	1.03059	0.565	0.051	3.80599e-90
SAA1	2.80876e-20	1.02975	0.148	0.004	6.82781e-16
CP	2.69357e-66	1.02655	0.384	0	6.5478e-62
RPL27	4.42123e-133	1.02471	0.984	0.806	1.07476e-128
ELF3	3.9955e-97	1.02435	0.929	0.428	9.71265e-93
PTMA	1.11396e-110	1.02398	0.991	0.825	2.70792e-106
MUC1	9.09307e-86	1.01845	0.941	0.406	2.21043e-81
RAB34	2.155e-120	1.01776	0.645	0.049	5.23858e-116
RPL10	5.89634e-153	1.01674	0.998	0.958	1.43334e-148
CD74	5.45563e-42	1.01434	0.931	0.6	1.32621e-37
S100A11	2.46208e-68	1.01342	0.98	0.742	5.98507e-64
KDELR2	2.14315e-101	1.00811	0.742	0.164	5.20979e-97
OCIAD2	1.53016e-96	1.00449	0.844	0.277	3.71966e-92
C4orf48	2.83717e-99	1.00183	0.585	0.047	6.89689e-95
C9orf16	2.41437e-96	1.00068	0.783	0.202	5.86908e-92
HOPX	5.7238e-80	-1.0034	0.89	0.923	1.3914e-75
COL4A1	4.25051e-143	-1.00462	0.012	0.194	1.03326e-138
TMEM160	4.25713e-07	-1.0057	0.615	0.491	0.0103487
ARAP2	1.576e-17	-1.01833	0.132	0.238	3.83109e-13
N4BP1	7.74225e-11	-1.02314	0.202	0.274	1.88206e-06
JUN	9.64836e-14	-1.02348	0.906	0.813	2.34542e-09
PPFIBP1	1.3968e-30	-1.0259	0.1	0.242	3.39549e-26
FAM189A2	2.87825e-81	-1.02968	0.034	0.211	6.99675e-77
EHD2	3.70696e-07	-1.03078	0.322	0.336	0.00901125
TACSTD2	1.1611e-44	-1.0311	0.882	0.832	2.82253e-40
C19orf33	3.73825e-48	-1.0314	0.765	0.764	9.08731e-44
LINC01290	5.67065e-82	-1.03312	0.025	0.185	1.37848e-77
STX11	1.79042e-98	-1.03331	0.034	0.234	4.35234e-94
SLC1A1	1.02688e-57	-1.03763	0.056	0.228	2.49625e-53
GALNT5	3.61677e-14	-1.04011	0.159	0.251	8.792e-10
MALAT1	1.83469e-77	-1.06407	0.987	0.974	4.45995e-73
ITM2B	3.29484e-73	-1.07419	0.898	0.849	8.00942e-69
AC008268.1	7.1221e-31	-1.0742	0.109	0.258	1.73131e-26
TMEM125	5.07619e-12	-1.08215	0.587	0.509	1.23397e-07
UBC	8.03368e-66	-1.08871	0.938	0.879	1.95291e-61
UBL3	1.03963e-10	-1.09669	0.328	0.362	2.52723e-06
GRK5	4.13723e-164	-1.09886	0.02	0.249	1.00572e-159
DSTN	5.66297e-73	-1.11038	0.933	0.84	1.37661e-68
MRPL14	2.07195e-40	-1.11169	0.831	0.711	5.03671e-36
FSTL3	1.37321e-21	-1.11576	0.125	0.245	3.33813e-17
SESN1	6.5033e-87	-1.11899	0.042	0.242	1.58089e-82
CXADR	1.58294e-07	-1.12019	0.528	0.455	0.00384797
TSPAN12	1.01941e-20	-1.12489	0.158	0.277	2.47809e-16
DHCR24	6.48995e-16	-1.1292	0.609	0.543	1.57764e-11
CALM2	4.85257e-85	-1.13144	0.953	0.883	1.17961e-80
SLC40A1	1.70263e-10	-1.13539	0.427	0.423	4.13892e-06
MYO1B	1.79294e-09	-1.14883	0.446	0.423	4.35846e-05
AQP1	3.26112e-16	-1.1489	0.259	0.362	7.92747e-12
STARD7	4.94525e-07	-1.15058	0.333	0.34	0.0120214
SERPING1	3.28317e-26	-1.15663	0.191	0.332	7.98106e-22
SESTD1	4.48591e-10	-1.16135	0.293	0.338	1.09048e-05
HEG1	1.88557e-144	-1.1683	0.021	0.238	4.58364e-140
PRSS8	1.43638e-11	-1.17038	0.589	0.506	3.4917e-07
SCD5	1.58095e-31	-1.17181	0.134	0.287	3.84313e-27
SYNE2	1.05761e-09	-1.17203	0.387	0.392	2.57093e-05
C10orf54	1.67789e-24	-1.17226	0.163	0.296	4.07878e-20
PHACTR2	2.25545e-23	-1.17246	0.207	0.334	5.48278e-19
PRKCZ	5.02349e-18	-1.17508	0.243	0.342	1.22116e-13
CYSTM1	1.62135e-32	-1.17981	0.776	0.67	3.94133e-28
FLNA	8.42316e-19	-1.181	0.6	0.553	2.04759e-14
NEDD9	6.04064e-10	-1.18169	0.412	0.413	1.46842e-05
SSFA2	2.03109e-19	-1.1857	0.235	0.342	4.93739e-15
RARRES3	3.33039e-27	-1.18836	0.672	0.64	8.09585e-23
MSLN	2.81052e-08	-1.18996	0.336	0.362	0.000683209
TIMP2	1.04848e-18	-1.19148	0.273	0.37	2.54875e-14
TUBA1A	1.99728e-16	-1.19798	0.388	0.443	4.85519e-12
TUBB6	1.05128e-44	-1.20345	0.113	0.294	2.55557e-40
ADRB2	1.5539e-16	-1.20484	0.239	0.334	3.77738e-12
LAMA5	1.32209e-15	-1.21694	0.275	0.355	3.21388e-11
TSPAN4	1.5056e-15	-1.22723	0.39	0.43	3.65997e-11
TTLL7	1.95792e-158	-1.22731	0.02	0.245	4.75952e-154
ABCA7	1.00109e-08	-1.22965	0.305	0.336	0.000243354
EPS8L2	4.89283e-12	-1.2315	0.451	0.442	1.1894e-07
COL4A4	1.64348e-35	-1.23155	0.123	0.285	3.99514e-31
BCAM	2.50256e-36	-1.23546	0.672	0.653	6.08347e-32
NKG7	6.4442e-09	-1.24313	0.067	0.128	0.000156652
HCFC1R1	4.7992e-16	-1.24791	0.507	0.491	1.16664e-11
MYL12B	2.42005e-69	-1.25759	0.867	0.809	5.88291e-65
PGM1	2.03342e-15	-1.26056	0.275	0.351	4.94304e-11
CELF2	1.40254e-22	-1.26254	0.407	0.468	3.40943e-18
QKI	5.7116e-20	-1.26316	0.312	0.4	1.38843e-15
CH17-360D5.2	1.34507e-195	-1.26567	0.018	0.272	3.26974e-191
COL12A1	4.34619e-121	-1.26865	0.039	0.274	1.05651e-116
ANKRD1	8.37165e-162	-1.27666	0.005	0.16	2.03506e-157
KRT7	1.38378e-71	-1.27916	0.862	0.874	3.36384e-67
PRDX1	1.53301e-72	-1.28082	0.85	0.806	3.7266e-68
KLK11	7.27661e-107	-1.28136	0.035	0.247	1.76887e-102
EFNA1	4.18707e-18	-1.28235	0.619	0.557	1.01784e-13
PLEKHA1	2.06798e-17	-1.28244	0.276	0.362	5.02706e-13
ABLIM1	6.48164e-19	-1.29034	0.308	0.391	1.57562e-14
TGFBR2	4.17562e-20	-1.29159	0.319	0.402	1.01505e-15
NKX2-1	1.59357e-27	-1.30191	0.668	0.608	3.87382e-23
COL8A1	4.03356e-41	-1.30399	0.139	0.319	9.80519e-37
CST6	3.20994e-58	-1.30478	0.348	0.577	7.80305e-54
SELENBP1	1.97905e-43	-1.30617	0.475	0.596	4.81087e-39
PAPSS1	9.86881e-26	-1.31493	0.185	0.321	2.39901e-21
MYRF	9.35538e-58	-1.31505	0.095	0.296	2.2742e-53
C1orf198	9.17324e-25	-1.3169	0.348	0.442	2.22992e-20
RBP1	4.30824e-47	-1.32327	0.125	0.321	1.04729e-42
CYBRD1	6.62556e-30	-1.32432	0.394	0.494	1.61061e-25
NDST1	3.31817e-47	-1.32819	0.114	0.302	8.06614e-43
UNC13D	3.98462e-39	-1.34383	0.149	0.325	9.68621e-35
FAM105A	1.83131e-110	-1.34431	0.054	0.304	4.45174e-106
XIST	3.89606e-151	-1.34609	0.003	0.138	9.47093e-147
DLC1	3.77958e-26	-1.34929	0.418	0.496	9.18778e-22
UTRN	6.17367e-38	-1.35498	0.271	0.436	1.50076e-33
RNASE1	1.48443e-119	-1.35756	0.877	0.932	3.60851e-115
SLC2A3	1.40419e-76	-1.36642	0.078	0.306	3.41343e-72
NEBL	1.47244e-43	-1.37292	0.175	0.364	3.57935e-39
PTRF	5.21623e-35	-1.37401	0.339	0.477	1.26801e-30
SCAI	7.05754e-54	-1.38017	0.128	0.336	1.71562e-49
RARRES2	1.45069e-24	-1.38111	0.209	0.342	3.52647e-20
SCNN1B	2.00539e-43	-1.38502	0.142	0.328	4.87491e-39
MYL6	6.20996e-156	-1.40814	0.973	0.96	1.50958e-151
COL4A2	7.80042e-192	-1.41668	0.026	0.304	1.8962e-187
EFEMP1	6.64891e-36	-1.42151	0.409	0.523	1.61628e-31
S100A10	2.1135e-144	-1.42163	0.977	0.979	5.1377e-140
MYL12A	1.77318e-95	-1.42237	0.859	0.851	4.31042e-91
HSD17B6	1.41777e-34	-1.43501	0.209	0.377	3.44646e-30
PDPN	1.42103e-232	-1.4467	0.02	0.313	3.45438e-228
METTL7A	4.36717e-72	-1.45057	0.121	0.366	1.06162e-67
NEDD4L	2.20415e-36	-1.45898	0.531	0.585	5.35807e-32
GOLGA8B	6.62897e-47	-1.46106	0.139	0.334	1.61144e-42
WWC2	5.36985e-56	-1.46452	0.18	0.402	1.30536e-51
ATOH8	2.26968e-58	-1.46809	0.146	0.368	5.51737e-54
CRYAB	2.82691e-171	-1.47563	0.031	0.302	6.87194e-167
MYO1C	5.11975e-34	-1.49042	0.345	0.47	1.24456e-29
ABCA8	0	-1.50155	0.005	0.279	0
SULT1A1	2.07104e-33	-1.51261	0.325	0.457	5.0345e-29
SPRYD7	5.16882e-72	-1.51739	0.142	0.391	1.25649e-67
GJA1	4.34564e-84	-1.51769	0.119	0.389	1.05638e-79
CAT	6.77434e-42	-1.51964	0.306	0.468	1.64677e-37
PLLP	1.16682e-37	-1.52362	0.302	0.455	2.83642e-33
HPCAL1	1.64012e-37	-1.52952	0.509	0.566	3.98698e-33
NPNT	1.04295e-124	-1.53127	0.07	0.358	2.53531e-120
EPB41L5	4.70589e-47	-1.54721	0.228	0.425	1.14395e-42
N4BP2L2	7.15244e-31	-1.55183	0.56	0.575	1.73869e-26
CD9	9.52287e-117	-1.56539	0.857	0.877	2.31492e-112
ABCA1	1.09403e-37	-1.58981	0.225	0.392	2.65949e-33
SDPR	6.94847e-65	-1.59533	0.159	0.4	1.6891e-60
DST	2.98412e-55	-1.59673	0.218	0.438	7.2541e-51
TNS1	1.31447e-57	-1.60608	0.294	0.504	3.19535e-53
SEPP1	1.80583e-58	-1.60682	0.589	0.664	4.38979e-54
IL32	3.05921e-56	-1.62966	0.439	0.625	7.43663e-52
SFTA1P	3.28016e-76	-1.6334	0.562	0.713	7.97375e-72
GOLGA8A	7.72461e-81	-1.64003	0.11	0.364	1.87777e-76
DUSP1	9.32767e-66	-1.64657	0.821	0.809	2.26746e-61
RAB11FIP1	2.05887e-75	-1.65057	0.656	0.717	5.0049e-71
ALCAM	2.1405e-41	-1.66083	0.511	0.579	5.20335e-37
NDNF	5.26227e-99	-1.66305	0.124	0.415	1.27921e-94
CPM	6.09513e-68	-1.6634	0.403	0.609	1.48167e-63
NTM	2.6329e-130	-1.66541	0.007	0.153	6.40031e-126
DAPK2	6.49129e-89	-1.6804	0.163	0.451	1.57797e-84
CD151	4.60427e-90	-1.69303	0.772	0.779	1.11925e-85
LAMA3	1.78767e-189	-1.71438	0.048	0.377	4.34564e-185
PDLIM2	1.46155e-56	-1.7198	0.323	0.523	3.55287e-52
GPM6A	0	-1.72386	0.005	0.37	0
SPTBN1	6.45527e-64	-1.74113	0.449	0.604	1.56921e-59
VSIG2	2.92133e-81	-1.74178	0.29	0.557	7.10146e-77
ANXA2	5.69808e-161	-1.7468	0.915	0.943	1.38515e-156
SEMA5A	2.11952e-224	-1.75895	0.043	0.398	5.15233e-220
FMO2	0	-1.759	0.006	0.353	0
PCYOX1	1.15717e-47	-1.7629	0.384	0.528	2.81298e-43
CD55	1.44151e-127	-1.79452	0.821	0.877	3.50416e-123
DENND3	2.29422e-103	-1.83256	0.139	0.445	5.57702e-99
SPARC	9.01066e-147	-1.84021	0.078	0.406	2.1904e-142
TAGLN	1.71136e-72	-1.84814	0.07	0.281	4.16014e-68
PEBP4	9.41908e-111	-1.86728	0.169	0.511	2.28968e-106
NUPR1	1.06564e-99	-1.89102	0.38	0.672	2.59045e-95
PLAC8	3.04108e-119	-1.89773	0.144	0.481	7.39257e-115
CYR61	4.69829e-59	-1.90487	0.593	0.691	1.14211e-54
ARHGEF26	3.12069e-149	-1.9057	0.108	0.466	7.58609e-145
COL4A3	2.76616e-123	-1.91984	0.113	0.44	6.72425e-119
RDX	1.57037e-83	-1.93289	0.541	0.679	3.81741e-79
ID1	7.67835e-82	-1.94033	0.488	0.681	1.86653e-77
S100A4	8.63613e-98	-1.94419	0.635	0.832	2.09936e-93
ANOS1	1.01693e-182	-1.95239	0.077	0.447	2.47205e-178
TIMP3	6.29462e-87	-1.97859	0.374	0.634	1.53016e-82
NCKAP5	0	-1.97887	0.011	0.46	0
WFS1	1.9958e-173	-1.99633	0.106	0.494	4.85158e-169
SCEL	1.11972e-97	-2.00908	0.287	0.583	2.72194e-93
CADM1	2.61958e-116	-2.01925	0.224	0.566	6.36795e-112
SUSD2	1.60629e-118	-2.0294	0.295	0.64	3.90474e-114
GKN2	0	-2.03479	0.028	0.43	0
MS4A15	0	-2.04433	0.032	0.434	0
B2M	2.53888e-245	-2.06225	0.994	1	6.17176e-241
HBB	1.57622e-13	-2.07552	0.056	0.13	3.83164e-09
LIMCH1	3.44149e-97	-2.09334	0.462	0.675	8.36591e-93
AHNAK	1.566e-103	-2.10122	0.406	0.662	3.80679e-99
SEMA3B	2.10872e-129	-2.13532	0.196	0.557	5.12608e-125
GPRC5A	2.62156e-182	-2.1574	0.803	0.919	6.37274e-178
RGCC	3.51851e-85	-2.19583	0.273	0.555	8.55314e-81
VEGFA	1.12246e-115	-2.26268	0.51	0.747	2.72858e-111
TSPAN13	5.06855e-198	-2.29251	0.766	0.906	1.23211e-193
FXYD3	2.09067e-202	-2.30541	0.734	0.917	5.08221e-198
UPK3B	0	-2.36953	0.031	0.487	0
ANKRD29	5.8806e-267	-2.38862	0.093	0.579	1.42952e-262
ITLN2	0	-2.43342	0.005	0.534	0
CLIC5	0	-2.44297	0.083	0.619	0
ID3	1.16754e-151	-2.44888	0.188	0.583	2.83818e-147
FOLR1	4.14897e-176	-2.48178	0.553	0.858	1.00857e-171
SLC39A8	2.83068e-186	-2.53025	0.426	0.8	6.88109e-182
GAS6	5.01875e-253	-2.54275	0.154	0.672	1.22001e-248
AQP4	9.00393e-250	-2.65215	0.175	0.698	2.18877e-245
LMO7	1.93436e-240	-2.65944	0.699	0.936	4.70223e-236
ANXA3	2.02512e-203	-2.77572	0.28	0.74	4.92286e-199
CLIC3	1.61501e-229	-2.79307	0.317	0.815	3.92592e-225
IGFBP7	1.60214e-243	-2.90618	0.256	0.792	3.89465e-239
CAV2	4.23152e-252	-2.96419	0.381	0.864	1.02864e-247
SPOCK2	0	-3.05169	0.073	0.7	0
CLDN18	0	-3.17349	0.083	0.775	0
TNNC1	0	-3.33481	0.146	0.794	0
CYP4B1	0	-3.44512	0.162	0.838	0
MYL9	0	-3.71694	0.331	0.911	0
ADIRF	5.97635e-272	-3.87296	0.44	0.911	1.45279e-267
RTKN2	0	-4.19857	0.047	0.881	0
EMP2	0	-4.52359	0.752	0.992	0
CAV1	0	-5.07071	0.211	0.994	0
AGER	0	-5.62174	0.107	0.987	0

## Sheet: Tumour vs AT2 epi DEGs
gene	p_val	avg_log2FC	pct.1	pct.2	p_val_adj
IFI27	0	3.27867	0.875	0.394	0
MDK	0	2.602	0.81	0.112	0
IGKC	5.43014e-275	2.56731	0.639	0.219	1.32001e-270
CEACAM6	0	2.49681	0.77	0.149	0
LY6E	0	2.33782	0.912	0.509	0
ISG15	0	2.32827	0.672	0.143	0
SOX4	0	2.32542	0.841	0.264	0
S100A2	1.70537e-245	2.3213	0.463	0.049	4.14558e-241
IFI6	0	2.16535	0.723	0.206	0
KRT7	0	2.13403	0.862	0.355	0
C15orf48	0	2.13227	0.576	0.07	0
GAPDH	0	2.10062	0.974	0.871	0
SCGB3A1	1.4562e-07	2.05347	0.637	0.603	0.00353987
WFDC2	0	2.03567	0.951	0.864	0
KRT19	0	2.01165	0.91	0.737	0
TIMP1	0	1.98828	0.824	0.202	0
TFPI2	1.65723e-232	1.8695	0.397	0.008	4.02855e-228
TMSB10	0	1.81022	0.993	0.986	0
MARCKSL1	0	1.77288	0.691	0.061	0
NTS	2.00192e-52	1.74216	0.11	0.002	4.86647e-48
CD24	1.26846e-222	1.70374	0.548	0.147	3.08349e-218
S100A10	0	1.7002	0.977	0.875	0
HN1	0	1.69598	0.754	0.299	0
CDKN2A	0	1.61181	0.493	0.004	0
HPGD	1.14778e-293	1.60545	0.536	0.062	2.79014e-293
BST2	0	1.59641	0.675	0.079	0
KRT18	0	1.5928	0.927	0.787	0
CLDN3	0	1.58608	0.761	0.352	0
CRABP2	0	1.51026	0.533	0.014	0
HES1	4.91124e-208	1.44146	0.713	0.393	1.19387e-203
PLAT	8.82438e-176	1.43106	0.351	0.028	2.14512e-171
TM4SF1	1.19869e-273	1.42333	0.844	0.585	2.9139e-269
GSN	1.02092e-293	1.40704	0.728	0.292	2.48177e-293
ABCC3	0	1.40507	0.673	0.027	0
TACSTD2	0	1.38229	0.882	0.596	0
ALDOA	0	1.3626	0.92	0.777	0
IGFBP3	5.53527e-134	1.35783	0.253	0.003	1.34557e-129
S100A6	0	1.34423	0.999	0.997	0
PPP1R14B	0	1.33141	0.687	0.143	0
PHLDA2	1.24313e-273	1.32997	0.748	0.362	3.02191e-269
COL1A1	1.24024e-184	1.32961	0.412	0.065	3.0149e-180
CST6	1.5694e-177	1.32636	0.348	0.023	3.81505e-173
IGHA1	3.1701e-148	1.30869	0.402	0.097	7.7062e-144
S100A16	1.30457e-293	1.30527	0.754	0.382	3.17127e-292
SPINK1	1.65784e-109	1.30072	0.213	0.003	4.03004e-105
IGLC3	3.57087e-79	1.29508	0.224	0.039	8.68044e-75
OCIAD2	0	1.29434	0.844	0.515	0
ANXA2	0	1.29419	0.915	0.75	0
KRT8	3.47108e-238	1.28556	0.893	0.746	8.43785e-234
RPS18	0	1.28257	0.997	0.993	0
RAC1	6.75582e-251	1.27862	0.931	0.856	1.64227e-246
RPS19	0	1.26979	0.994	0.991	0
TM4SF4	6.24527e-120	1.24854	0.244	0.011	1.51816e-115
GDF15	5.25755e-182	1.24189	0.637	0.267	1.27806e-177
CRIP2	7.50967e-282	1.24132	0.592	0.129	1.82553e-277
C19orf33	8.05406e-201	1.24093	0.765	0.461	1.95786e-196
S100A13	0	1.23303	0.926	0.728	0
CTSD	2.18046e-293	1.23231	0.916	0.792	5.30049e-290
S100A9	3.75054e-11	1.23206	0.63	0.574	9.1172e-07
RPL13A	0	1.22981	0.993	0.994	0
CEACAM5	1.6047e-206	1.22667	0.366	0.009	3.90088e-202
ACTG1	0	1.20023	0.978	0.929	0
AQP5	3.64784e-222	1.19784	0.417	0.028	8.86753e-218
HMGA1	1.23026e-192	1.18988	0.599	0.247	2.99064e-188
S100A11	1.64941e-293	1.18812	0.98	0.95	4.00955e-293
CCND1	1.72936e-139	1.17814	0.688	0.417	4.2039e-135
TUBB	1.53324e-228	1.17552	0.708	0.36	3.72716e-224
LCN2	5.32235e-49	1.17152	0.397	0.228	1.29381e-44
FTH1	0	1.12523	0.998	0.999	0
KRT17	9.29698e-108	1.12364	0.23	0.014	2.26e-103
PTGS2	1.95127e-93	1.11396	0.315	0.093	4.74334e-89
CLDN4	3.01e-262	1.0941	0.88	0.72	7.317e-258
LGALS3	3.52273e-293	1.09374	0.929	0.849	8.5634e-289
ZFP36L1	2.67846e-264	1.08533	0.92	0.804	6.51108e-260
MMP7	2.80433e-30	1.08096	0.314	0.194	6.81704e-26
CYBA	7.52516e-236	1.05317	0.792	0.48	1.82929e-231
PLPP2	0	1.0501	0.592	0.047	0
EREG	4.10643e-156	1.04634	0.329	0.029	9.98232e-152
TXN	3.45043e-274	1.03315	0.94	0.865	8.38766e-270
IGLC2	7.44354e-119	1.02708	0.317	0.063	1.80945e-114
ELF3	9.05565e-216	1.01856	0.929	0.816	2.20134e-211
ITGA3	1.05875e-218	1.00216	0.65	0.265	2.57371e-214
NDRG1	5.02588e-158	1.00152	0.628	0.317	1.22174e-153
AQP1	0	-1.00579	0.259	0.725	0
GADD45B	1.27355e-180	-1.01692	0.544	0.779	3.09588e-176
LPCAT1	7.76426e-270	-1.02864	0.649	0.884	1.88741e-265
MID1IP1	1.18061e-245	-1.03244	0.454	0.736	2.86993e-241
CD74	0	-1.04534	0.931	0.995	0
SFTA3	0	-1.04815	0.758	0.946	0
DHCR24	0	-1.05264	0.609	0.861	0
IRX3	1.44896e-266	-1.05724	0.403	0.715	3.52228e-262
AK1	0	-1.0636	0.745	0.934	0
RGS16	1.51724e-293	-1.07241	0.247	0.65	3.68826e-291
C3	0	-1.08092	0.522	0.844	0
CRTAC1	0	-1.09071	0.051	0.591	0
CAT	0	-1.09847	0.306	0.722	0
PLA2G1B	0	-1.11735	0.113	0.729	0
HLA-DPA1	0	-1.11882	0.581	0.892	0
ALPL	0	-1.12859	0.178	0.689	0
ADIRF	2.23385e-293	-1.13923	0.44	0.798	5.43028e-289
HLA-DRA	0	-1.154	0.842	0.98	0
SEPP1	0	-1.15671	0.589	0.878	0
SELENBP1	0	-1.1568	0.475	0.88	0
HLA-DRB1	0	-1.17022	0.732	0.933	0
FGGY	0	-1.17666	0.263	0.735	0
FASN	0	-1.17765	0.324	0.736	0
CACNA2D2	0	-1.17805	0.098	0.658	0
SFTA2	0	-1.19202	0.886	0.987	0
C2	0	-1.19721	0.19	0.731	0
MFSD2A	0	-1.2405	0.186	0.671	0
HBA2	6.50572e-89	-1.25507	0.038	0.164	1.58148e-84
CA2	0	-1.26235	0.067	0.628	0
ID3	0	-1.28204	0.188	0.608	0
DMBT1	8.95085e-288	-1.3008	0.1	0.443	2.17586e-283
SCD	0	-1.30938	0.36	0.787	0
NPC2	0	-1.327	0.965	0.991	0
HLA-DPB1	0	-1.33382	0.614	0.924	0
GKN2	0	-1.36481	0.028	0.578	0
LRRK2	0	-1.38279	0.301	0.83	0
FGG	9.02927e-237	-1.38492	0.012	0.209	2.19493e-232
CYB5A	0	-1.45135	0.877	0.984	0
CTSH	0	-1.46297	0.799	0.967	0
DBI	0	-1.46676	0.863	0.962	0
ID1	0	-1.48489	0.488	0.824	0
NUPR1	0	-1.50911	0.38	0.915	0
TPPP3	0	-1.53121	0.174	0.732	0
NNMT	0	-1.53581	0.077	0.572	0
HHIP	0	-1.57429	0.039	0.644	0
NAPSA	0	-1.59004	0.878	0.99	0
SFTPB	0	-1.66167	0.775	0.996	0
CLDN18	0	-1.69894	0.083	0.795	0
ID2	0	-1.83053	0.314	0.767	0
SLPI	0	-1.86819	0.845	0.992	0
ABCA3	0	-1.98055	0.196	0.858	0
HBB	2.57078e-155	-1.98219	0.056	0.256	6.24931e-151
PEBP4	0	-2.01321	0.169	0.905	0
LAMP3	0	-2.16941	0.159	0.906	0
WIF1	0	-2.23082	0.031	0.778	0
SFTPD	0	-2.31717	0.504	0.978	0
SFTPA2	0	-2.82173	0.658	0.993	0
FABP5	0	-3.03935	0.219	0.94	0
SFTPA1	0	-3.11805	0.645	0.993	0
PGC	0	-3.26197	0.094	0.889	0
SFTPC	0	-4.11039	0.529	0.998	0

## Sheet: Tumour vs ciliated epi DEGs
gene	p_val	avg_log2FC	pct.1	pct.2	p_val_adj
SFTPC	2.12174e-43	4.24274	0.529	0.734	5.15774e-39
SFTPA2	1.2155e-100	4.15549	0.658	0.295	2.95475e-96
SFTPA1	2.6167e-110	4.007	0.645	0.243	6.36093e-106
NAPSA	3.4115e-290	3.5615	0.878	0.067	8.293e-286
HOPX	1.59692e-255	2.85721	0.89	0.211	3.88196e-251
IGKC	1.44565e-128	2.80466	0.639	0.131	3.51423e-124
SFTPB	5.19151e-143	2.64316	0.775	0.284	1.262e-138
SFTA2	5.6758e-264	2.63121	0.886	0.15	1.37973e-259
CEACAM6	2.87518e-188	2.50086	0.77	0.185	6.98928e-184
RNASE1	1.0508e-199	2.31854	0.877	0.194	2.5544e-195
S100A2	3.30298e-88	2.31103	0.463	0.05	8.02921e-84
C8orf4	2.08633e-167	2.27077	0.683	0.089	5.07166e-163
SERPINA1	2.21455e-65	2.24104	0.68	0.472	5.38334e-61
GAPDH	5.66781e-257	2.17559	0.974	0.749	1.37779e-252
SFTPD	1.79724e-98	2.13894	0.504	0.066	4.36891e-94
S100A9	9.89723e-91	2.12978	0.63	0.214	2.40592e-86
NPC2	1.64703e-222	2.06552	0.965	0.784	4.00376e-218
LY6E	4.6883e-192	2.03682	0.912	0.497	1.13968e-187
TMSB10	4.40077e-178	2.02293	0.993	0.96	1.06978e-173
C15orf48	1.9412e-101	1.98766	0.576	0.138	4.71887e-97
RPS18	0	1.97579	0.997	0.971	0
TMSB4X	2.02755e-256	1.94633	0.999	0.992	4.92878e-252
RPL12	9.18261e-291	1.91462	0.994	0.942	2.2322e-286
MDK	3.42053e-148	1.89053	0.81	0.339	8.31496e-144
RPS12	4.89846e-276	1.86452	0.993	0.94	1.19077e-271
S100A14	9.2707e-214	1.84726	0.827	0.159	2.25361e-209
TFPI2	8.28249e-70	1.84329	0.397	0.046	2.01339e-65
CXCL2	3.84526e-105	1.82253	0.717	0.258	9.34743e-101
TM4SF1	1.89766e-158	1.80275	0.844	0.361	4.61302e-154
S100A16	3.77014e-200	1.80008	0.754	0.104	9.16484e-196
PHLDA2	7.37804e-172	1.78382	0.748	0.159	1.79353e-167
KRT7	2.0361e-143	1.75198	0.862	0.37	4.94955e-139
NTS	1.67784e-13	1.72665	0.11	0.02	4.07865e-09
SDC1	6.83441e-208	1.72583	0.778	0.116	1.66138e-203
RPS2	1.16529e-264	1.70886	0.994	0.966	2.83271e-260
RPL37	1.2085e-270	1.7007	0.99	0.898	2.93774e-266
ISG15	2.83086e-81	1.6737	0.672	0.295	6.88153e-77
HPGD	4.12234e-120	1.67208	0.536	0.034	1.0021e-115
MALL	1.68556e-200	1.67159	0.796	0.148	4.09742e-196
LDHA	2.36912e-174	1.65628	0.87	0.394	5.75909e-170
C4BPA	1.98448e-87	1.62947	0.453	0.043	4.82407e-83
RPS19	1.5023e-256	1.62252	0.994	0.98	3.65193e-252
MUC1	2.56203e-179	1.58383	0.941	0.564	6.22803e-175
MARCKSL1	6.49254e-150	1.57874	0.691	0.139	1.57827e-145
RPL36A	7.2364e-199	1.53022	0.932	0.596	1.7591e-194
HN1	1.10189e-121	1.52631	0.754	0.286	2.67858e-117
RPL8	6.0329e-258	1.52005	0.995	0.962	1.46654e-253
WFDC2	2.35561e-115	1.51526	0.951	0.787	5.72625e-111
TIMP1	1.03195e-134	1.51441	0.824	0.359	2.50856e-130
CRABP2	1.06626e-121	1.51223	0.533	0.026	2.59196e-117
CHI3L1	2.25097e-87	1.51108	0.412	0.006	5.47189e-83
NDRG1	3.79882e-146	1.50433	0.628	0.066	9.23456e-142
RPL23A	6.23458e-241	1.49522	0.992	0.966	1.51556e-236
RPS3	3.79259e-256	1.47236	0.992	0.939	9.2194e-252
CDKN2A	1.26327e-90	1.46473	0.493	0.07	3.07088e-86
PLAT	4.86216e-69	1.46227	0.351	0.008	1.18194e-64
LPCAT1	2.90675e-141	1.4618	0.649	0.098	7.06602e-137
SLC34A2	2.59259e-112	1.45483	0.856	0.54	6.30232e-108
TXNDC17	7.00426e-171	1.4542	0.831	0.313	1.70267e-166
BST2	6.76159e-142	1.44291	0.675	0.125	1.64368e-137
IFI27	2.91326e-67	1.43966	0.875	0.705	7.08184e-63
S100A6	1.30337e-179	1.40519	0.999	0.992	3.16837e-175
DUSP6	3.7281e-135	1.40486	0.653	0.124	9.06263e-131
CCND1	2.26126e-85	1.39242	0.688	0.303	5.4969e-81
PPP1R14B	1.19306e-159	1.38496	0.687	0.115	2.9002e-155
PDZK1IP1	1.5701e-128	1.37891	0.617	0.095	3.81675e-124
RPL27	1.35687e-254	1.37338	0.984	0.937	3.29841e-250
RPS16	3.82654e-222	1.36932	0.996	0.976	9.30194e-218
S100A13	4.96165e-169	1.35681	0.926	0.557	1.20613e-164
RPL10	1.0425e-270	1.35064	0.998	0.992	2.53422e-266
SLC22A31	5.90502e-158	1.34965	0.628	0.028	1.43545e-153
RPLP2	1.6148e-273	1.34617	0.996	0.972	3.92542e-269
TFPI	1.08211e-73	1.3413	0.591	0.248	2.63049e-69
RPS23	2.10516e-239	1.34012	0.99	0.945	5.11742e-235
AQP3	1.38911e-53	1.33925	0.714	0.476	3.37679e-49
IFITM3	1.42556e-123	1.33586	0.922	0.631	3.4654e-119
C11orf96	3.66142e-83	1.32464	0.429	0.032	8.90055e-79
ABCC3	4.46864e-157	1.3052	0.673	0.09	1.08628e-152
IGFBP3	4.39043e-38	1.3029	0.253	0.031	1.06727e-33
AREG	8.55196e-42	1.30102	0.677	0.442	2.0789e-37
RPL23	4.34217e-237	1.29873	0.985	0.898	1.05554e-232
SPINK1	3.02339e-35	1.29641	0.213	0.011	7.34956e-31
RPL35	2.74824e-242	1.29442	0.991	0.925	6.6807e-238
IGLC3	4.07233e-31	1.2941	0.224	0.029	9.89942e-27
TUBB	6.21002e-110	1.28238	0.708	0.257	1.50959e-105
RPL39	5.89678e-228	1.28114	0.988	0.959	1.43345e-223
ALDOA	4.44366e-137	1.28097	0.92	0.687	1.08021e-132
FTL	4.87216e-132	1.27708	0.999	0.994	1.18437e-127
MMP7	4.70794e-36	1.27692	0.314	0.08	1.14445e-31
COL1A1	7.26239e-66	1.27687	0.412	0.063	1.76541e-61
GNB2L1	6.88677e-181	1.27459	0.978	0.879	1.6741e-176
SFTA1P	3.61003e-98	1.26953	0.562	0.119	8.77563e-94
TM4SF4	1.73386e-45	1.26941	0.244	0	4.21483e-41
IGHA1	2.23187e-55	1.2631	0.402	0.089	5.42545e-51
IER3	2.80605e-101	1.25929	0.728	0.28	6.82122e-97
S100A10	1.44839e-99	1.247	0.977	0.853	3.52089e-95
ASPH	1.41639e-145	1.24491	0.723	0.183	3.4431e-141
RPL27A	7.15299e-251	1.24311	0.993	0.98	1.73882e-246
CEACAM5	1.10165e-74	1.24051	0.366	0.003	2.67799e-70
RPL19	3.40748e-231	1.23637	0.992	0.976	8.28325e-227
ENO1	8.6991e-122	1.23455	0.903	0.635	2.11466e-117
C16orf89	1.25845e-69	1.2192	0.613	0.251	3.05916e-65
CXCL17	1.0509e-84	1.21866	0.842	0.448	2.55462e-80
HMGA1	1.67625e-80	1.21503	0.599	0.219	4.0748e-76
EEF1D	1.31491e-193	1.21189	0.961	0.752	3.1964e-189
RPS4X	7.22213e-190	1.20964	0.989	0.969	1.75563e-185
PTGS2	1.31695e-45	1.19023	0.315	0.05	3.20138e-41
RPS5	8.96895e-131	1.17594	0.974	0.925	2.18026e-126
RPL36	1.76019e-182	1.17392	0.98	0.933	4.27886e-178
RPL18A	2.18848e-223	1.17313	0.992	0.963	5.31998e-219
RPL24	3.27778e-217	1.16668	0.985	0.942	7.96795e-213
GGTLC1	4.43813e-34	1.1657	0.217	0.018	1.07886e-29
RPL18	8.79419e-151	1.16228	0.982	0.939	2.13778e-146
RPL38	9.38853e-199	1.16202	0.979	0.92	2.28226e-194
RPS10	4.91654e-154	1.15236	0.962	0.809	1.19516e-149
RPL28	6.76719e-190	1.14916	0.99	0.965	1.64504e-185
SFN	4.08833e-125	1.14886	0.639	0.113	9.93833e-121
RPS15A	1.43573e-211	1.14713	0.989	0.951	3.49012e-207
RPS15	2.07265e-169	1.14291	0.988	0.966	5.0384e-165
APLP2	2.57119e-141	1.12951	0.91	0.595	6.2503e-137
EIF3H	9.32121e-150	1.12719	0.828	0.335	2.26589e-145
P4HB	4.33717e-132	1.12513	0.863	0.509	1.05432e-127
SYNGR2	1.76465e-130	1.12337	0.747	0.26	4.2897e-126
EREG	1.1205e-58	1.12178	0.329	0.021	2.72382e-54
RPS21	7.00437e-175	1.10932	0.963	0.829	1.70269e-170
KRT19	1.02189e-43	1.10917	0.91	0.765	2.48412e-39
RPLP0	2.59258e-125	1.1008	0.983	0.924	6.30229e-121
MAL2	6.76878e-94	1.09592	0.807	0.443	1.64542e-89
IFI6	1.12813e-41	1.09544	0.723	0.476	2.74237e-37
RPS8	2.11553e-155	1.089	0.99	0.988	5.14263e-151
RPS29	8.60143e-176	1.08216	0.983	0.931	2.09092e-171
MGST1	3.81292e-103	1.07815	0.941	0.737	9.26883e-99
ARPC1B	2.71518e-103	1.07755	0.816	0.453	6.60033e-99
RPS27	1.03082e-225	1.07192	0.995	0.995	2.50583e-221
RPL13	2.78056e-147	1.06963	0.996	0.989	6.75925e-143
IGHG3	3.96421e-53	1.0689	0.286	0.006	9.63661e-49
IL32	3.16056e-51	1.06272	0.439	0.136	7.68301e-47
MET	1.39992e-102	1.06195	0.63	0.179	3.40306e-98
CTSC	1.13572e-103	1.06119	0.713	0.255	2.76082e-99
C19orf33	2.04049e-63	1.05867	0.765	0.451	4.96023e-59
PON2	3.31668e-115	1.05648	0.703	0.223	8.06253e-111
RPL30	3.04704e-202	1.05439	0.991	0.94	7.40705e-198
ATP11A	4.88779e-139	1.05047	0.628	0.072	1.18817e-134
TAGLN2	7.76931e-61	1.05024	0.894	0.7	1.88864e-56
RPS13	1.06838e-194	1.05009	0.986	0.954	2.59713e-190
OST4	8.18362e-139	1.04909	0.927	0.645	1.98936e-134
PLD3	1.50098e-107	1.04733	0.78	0.33	3.64874e-103
LAPTM4B	2.21328e-133	1.04719	0.629	0.096	5.38027e-129
PPIA	8.94873e-107	1.04626	0.961	0.798	2.17535e-102
SFTA3	3.70986e-100	1.03433	0.758	0.323	9.01829e-96
SLC25A6	2.82871e-111	1.03277	0.904	0.676	6.87631e-107
TPT1	1.30135e-163	1.03227	0.992	0.982	3.16344e-159
ZFAS1	5.58527e-94	1.02744	0.901	0.667	1.35772e-89
CD151	2.56136e-116	1.02233	0.772	0.323	6.2264e-112
RPS14	2.48383e-191	1.02218	0.994	0.985	6.03794e-187
NFKBIA	1.07763e-64	1.01492	0.835	0.517	2.61961e-60
RPL10A	1.42195e-158	1.01368	0.985	0.942	3.45661e-154
NENF	9.40065e-114	1.01049	0.789	0.378	2.2852e-109
SSR3	2.96875e-119	1.00739	0.774	0.309	7.21674e-115
CD44	6.58516e-101	1.00721	0.641	0.177	1.60079e-96
RHOC	3.32943e-124	1.00343	0.707	0.208	8.09351e-120
RPL31	1.24246e-150	1.00019	0.989	0.957	3.0203e-146
CRIP1	1.31875e-74	-1.00157	0.451	0.683	3.20574e-70
CFAP20	6.12555e-93	-1.00247	0.259	0.547	1.48906e-88
NUPR1	5.22815e-84	-1.00249	0.38	0.693	1.27091e-79
CCDC191	1.67823e-207	-1.00274	0.078	0.451	4.0796e-203
ZC2HC1A	5.69485e-168	-1.00423	0.104	0.462	1.38436e-163
SRGAP3	2.2191e-248	-1.00428	0.054	0.433	5.39441e-244
GABPB1-AS1	5.23175e-94	-1.0043	0.197	0.491	1.27179e-89
ECI2	7.72278e-94	-1.0046	0.223	0.515	1.87733e-89
DMKN	7.01504e-84	-1.00639	0.636	0.783	1.70529e-79
MT-ND3	1.02988e-92	-1.00807	0.948	0.943	2.50353e-88
PDLIM4	9.74262e-67	-1.00934	0.345	0.576	2.36833e-62
FAM65B	0	-1.0099	0.015	0.44	0
GRIN3B	0	-1.0133	0.014	0.42	0
CFAP54	0	-1.01605	0.011	0.428	0
SCGB2A1	1.05892e-155	-1.02431	0.136	0.52	2.57413e-151
CFAP221	1.26258e-166	-1.02493	0.128	0.511	3.0692e-162
CD164	1.93319e-68	-1.02606	0.498	0.665	4.6994e-64
RAB36	0	-1.0261	0.031	0.446	0
ANKUB1	0	-1.02697	0.001	0.387	0
TNFRSF19	9.8472e-219	-1.02734	0.078	0.466	2.39376e-214
ZDHHC1	1.07164e-192	-1.02743	0.079	0.439	2.60506e-188
HACD4	1.05476e-192	-1.0282	0.102	0.491	2.56402e-188
RPGR	1.66862e-157	-1.02938	0.111	0.463	4.05624e-153
INTS6	1.03455e-31	-1.031	0.393	0.514	2.51488e-27
MAPRE3	3.3924e-188	-1.03242	0.093	0.465	8.24658e-184
MGST3	1.32702e-90	-1.03383	0.589	0.775	3.22584e-86
IQCK	1.54158e-215	-1.03529	0.088	0.485	3.74743e-211
C1orf158	0	-1.03767	0.006	0.422	0
TTC21A	0	-1.03963	0.03	0.445	0
DUSP18	1.33853e-200	-1.04375	0.085	0.462	3.25383e-196
MDH1B	0	-1.04424	0.011	0.431	0
GADD45G	5.31852e-49	-1.04473	0.263	0.468	1.29288e-44
PCSK1N	2.13513e-63	-1.04701	0.406	0.654	5.19028e-59
SYT8	1.8809e-83	-1.04787	0.159	0.436	4.57228e-79
C20orf96	2.70299e-172	-1.04954	0.114	0.483	6.5707e-168
FUZ	2.91639e-176	-1.04981	0.117	0.495	7.08946e-172
TSGA10	8.19199e-238	-1.05045	0.073	0.472	1.99139e-233
CFAP44	3.90411e-249	-1.05072	0.06	0.451	9.49049e-245
PIH1D3	0	-1.05135	0.003	0.414	0
ST6GALNAC2	2.7254e-159	-1.05364	0.139	0.506	6.62517e-155
C4orf47	2.27117e-293	-1.05434	0.044	0.446	5.52098e-293
PALMD	0	-1.0594	0.026	0.454	0
PLPP2	5.66706e-94	-1.06253	0.592	0.774	1.37761e-89
HSPA1B	4.68779e-36	-1.06616	0.404	0.555	1.13956e-31
CFAP77	0	-1.06754	0.009	0.471	0
C4orf22	0	-1.06882	0.005	0.468	0
JUNB	2.07663e-53	-1.06891	0.871	0.832	5.04807e-49
CFAP36	9.64838e-91	-1.06901	0.363	0.625	2.34543e-86
SMIM22	5.54862e-115	-1.07072	0.8	0.887	1.34881e-110
MT2A	6.88556e-122	-1.07441	0.543	0.833	1.67381e-117
SERPINB6	6.29474e-94	-1.07536	0.492	0.706	1.53019e-89
LRRC6	0	-1.07554	0.037	0.469	0
SOD1	4.84921e-143	-1.07689	0.857	0.92	1.1788e-138
KLHDC9	3.78194e-175	-1.07736	0.139	0.528	9.19351e-171
LXN	2.11559e-195	-1.07834	0.099	0.483	5.14279e-191
RP4-539M6.14	0	-1.0784	0.003	0.425	0
IFT88	2.64785e-234	-1.0818	0.074	0.472	6.43665e-230
YWHAE	9.36869e-104	-1.08495	0.731	0.821	2.27743e-99
IQCA1	2.62658e-245	-1.08716	0.085	0.52	6.38496e-241
EFCAB2	2.00046e-139	-1.08777	0.148	0.503	4.86291e-135
PTPRN2	0	-1.08917	0.041	0.469	0
VWA3A	0	-1.09242	0.004	0.41	0
NEK11	3.50505e-253	-1.09437	0.076	0.495	8.52044e-249
ARL3	3.29421e-94	-1.09823	0.373	0.644	8.0079e-90
RFX2	1.51844e-160	-1.09852	0.149	0.526	3.69117e-156
TMEM232	0	-1.10062	0.009	0.456	0
ACYP1	7.06671e-157	-1.10261	0.145	0.514	1.71785e-152
DNAH11	1.42052e-138	-1.10307	0.153	0.506	3.45314e-134
RP11-128M1.1	0	-1.10695	0.006	0.454	0
UBAC1	3.3882e-119	-1.10793	0.217	0.541	8.23638e-115
AZIN1	3.86627e-87	-1.10907	0.408	0.642	9.39851e-83
FAM179A	0	-1.11047	0.007	0.453	0
ABCA5	1.71048e-143	-1.11077	0.124	0.469	4.15801e-139
CFAP65	0	-1.11164	0.017	0.491	0
B9D2	3.85775e-171	-1.1121	0.136	0.518	9.37781e-167
CNTRL	1.14019e-218	-1.11742	0.095	0.503	2.7717e-214
LRRC71	0	-1.11892	0.003	0.462	0
DENND6B	1.30799e-162	-1.11908	0.138	0.511	3.17959e-158
DAW1	0	-1.12029	0.024	0.466	0
IL20RA	0	-1.12195	0.039	0.456	0
SRGAP3-AS2	0	-1.12547	0.001	0.402	0
KIF19	0	-1.12572	0.005	0.463	0
COQ4	1.43589e-92	-1.13088	0.382	0.628	3.4905e-88
CCDC114	0	-1.13119	0.021	0.479	0
DNAJB13	0	-1.13428	0.053	0.497	0
HIPK1	2.71414e-121	-1.13515	0.271	0.599	6.59779e-117
RSPH3	2.12e-166	-1.13789	0.149	0.531	5.15351e-162
CALM2	1.83286e-172	-1.13881	0.953	0.972	4.45551e-168
C6	0	-1.13909	0.007	0.451	0
C7orf57	0	-1.13919	0.043	0.485	0
DNAI1	0	-1.14274	0.006	0.485	0
SLC22A4	0	-1.14313	0.012	0.479	0
C17orf97	0	-1.14329	0.036	0.462	0
HSPBP1	5.55117e-114	-1.14407	0.267	0.583	1.34943e-109
TMC5	4.50217e-81	-1.14599	0.495	0.716	1.09443e-76
EZR	1.94919e-160	-1.1511	0.828	0.93	4.73829e-156
SYNE2	1.02192e-89	-1.15572	0.387	0.636	2.48419e-85
RUVBL1	2.42658e-118	-1.15809	0.262	0.59	5.89878e-114
NPHP1	1.08447e-225	-1.15829	0.104	0.529	2.63624e-221
DNPH1	8.33663e-127	-1.16285	0.664	0.823	2.02655e-122
CFAP100	0	-1.16417	0.008	0.469	0
DNAH10	0	-1.16715	0.007	0.491	0
CTXN1	4.90647e-198	-1.16765	0.12	0.521	1.19271e-193
CSPP1	2.39257e-214	-1.17919	0.098	0.503	5.81609e-210
GSTA2	5.02404e-233	-1.17941	0.004	0.2	1.22129e-228
PKIG	3.23486e-188	-1.18366	0.159	0.578	7.86363e-184
POLR2I	2.27039e-122	-1.18742	0.712	0.849	5.5191e-118
SPATA17	0	-1.18828	0.033	0.474	0
CFAP46	0	-1.19483	0.014	0.486	0
MOK	1.6518e-218	-1.1949	0.121	0.549	4.01535e-214
ID2	2.04506e-77	-1.2052	0.314	0.573	4.97134e-73
RP11-275I14.4	0	-1.20667	0.009	0.469	0
C11orf74	2.97479e-153	-1.2109	0.212	0.59	7.23141e-149
LKAAEAR1	0	-1.21143	0.016	0.45	0
DNAL1	1.23236e-193	-1.21148	0.136	0.543	2.99574e-189
OSBPL6	0	-1.21192	0.009	0.485	0
RGS22	0	-1.21387	0.004	0.503	0
CCDC30	0	-1.21555	0.041	0.495	0
PRSS12	4.59418e-270	-1.21587	0.081	0.523	1.1168e-265
CC2D2A	1.54435e-267	-1.21909	0.084	0.528	3.75415e-263
PTGES3	9.34407e-126	-1.22202	0.709	0.844	2.27145e-121
DALRD3	8.35602e-155	-1.22848	0.211	0.59	2.03127e-150
SPATA33	2.01469e-227	-1.23086	0.131	0.575	4.89751e-223
METRN	5.6573e-98	-1.2325	0.359	0.622	1.37523e-93
DEGS2	7.97875e-218	-1.23508	0.097	0.505	1.93955e-213
TTC25	0	-1.24645	0.023	0.508	0
MARCKS	2.7371e-167	-1.24897	0.295	0.743	6.65361e-163
GPC3	1.05986e-192	-1.24974	0.069	0.417	2.57642e-188
CCDC189	0	-1.25211	0.08	0.563	0
DLEC1	0	-1.2537	0.005	0.5	0
PCM1	1.27201e-114	-1.25596	0.397	0.685	3.09214e-110
DNAH6	0	-1.25793	0.017	0.534	0
CYSTM1	9.3452e-153	-1.26278	0.776	0.901	2.27173e-148
TUSC3	4.97624e-159	-1.26815	0.231	0.625	1.20968e-154
MORN3	0	-1.26939	0.034	0.55	0
TCTEX1D1	0	-1.27657	0.002	0.511	0
PPP1R42	0	-1.27955	0.003	0.521	0
MAATS1	0	-1.27957	0.018	0.498	0
CCDC181	0	-1.28389	0.019	0.511	0
NEK10	0	-1.28662	0.016	0.518	0
MAP1A	0	-1.28786	0.027	0.549	0
IFT57	4.61945e-143	-1.28852	0.709	0.884	1.12294e-138
IQCD	0	-1.29241	0.069	0.549	0
WDR60	8.16059e-128	-1.29521	0.345	0.668	1.98376e-123
C9orf9	1.27452e-284	-1.29749	0.081	0.535	3.09823e-280
MAPK15	0	-1.30128	0.039	0.531	0
TMEM59	4.96176e-175	-1.30758	0.846	0.953	1.20615e-170
RRAD	1.17382e-108	-1.31059	0.331	0.668	2.85344e-104
GPR162	0	-1.31779	0.007	0.541	0
DNAI2	0	-1.32053	0.003	0.537	0
SPAG8	0	-1.32228	0.015	0.537	0
CCDC113	0	-1.32862	0.032	0.54	0
LRRC10B	0	-1.33382	0.013	0.541	0
ID3	2.67775e-96	-1.33655	0.188	0.488	6.50935e-92
FANK1	1.39777e-293	-1.33667	0.092	0.572	3.39784e-290
SRI	7.81274e-145	-1.33681	0.821	0.896	1.8992e-140
ANKRD37	1.32916e-144	-1.33691	0.255	0.638	3.23106e-140
MLF1	1.04944e-131	-1.33897	0.42	0.722	2.55108e-127
C11orf16	0	-1.34008	0.01	0.537	0
WDR66	8.00392e-256	-1.34408	0.129	0.61	1.94567e-251
H2AFJ	1.64841e-133	-1.34647	0.607	0.807	4.00712e-129
CCDC39	0	-1.34731	0.004	0.524	0
BBOF1	0	-1.34818	0.076	0.555	0
DTHD1	0	-1.35493	0.003	0.521	0
SQLE	1.05297e-144	-1.35786	0.249	0.625	2.55966e-140
RP4-666F24.3	0	-1.35925	0.003	0.543	0
AK9	0	-1.35941	0.075	0.575	0
TMEM67	0	-1.36254	0.068	0.55	0
SCPEP1	5.83109e-132	-1.3662	0.371	0.699	1.41748e-127
CRNDE	2.06283e-147	-1.36629	0.527	0.789	5.01454e-143
TTLL10	0	-1.37013	0.012	0.543	0
CLUAP1	5.84599e-238	-1.37592	0.153	0.618	1.4211e-233
ENDOG	3.09041e-181	-1.38568	0.219	0.63	7.51249e-177
CCDC74B	0	-1.38638	0.013	0.563	0
CTSS	2.71247e-141	-1.40777	0.505	0.786	6.59374e-137
RFX3	0	-1.40957	0.043	0.576	0
RP11-1008C21.1	0	-1.41976	0.008	0.538	0
DNAAF3	0	-1.42118	0.023	0.569	0
TMEM107	7.2073e-264	-1.42167	0.134	0.618	1.75202e-259
IFT43	2.40195e-157	-1.4234	0.312	0.682	5.83891e-153
WDR78	0	-1.42364	0.037	0.583	0
DNAH9	0	-1.42958	0.008	0.567	0
STOML3	0	-1.42969	0.003	0.558	0
UBXN10	2.2285e-293	-1.43315	0.099	0.586	5.41725e-293
SPEF2	0	-1.43689	0.044	0.578	0
AKAP14	0	-1.43843	0.002	0.547	0
IRF1	3.62673e-93	-1.44078	0.404	0.654	8.81622e-89
DCDC2B	0	-1.44688	0.003	0.552	0
CD59	3.57117e-171	-1.44864	0.828	0.927	8.68116e-167
WRB	4.53168e-164	-1.45252	0.316	0.696	1.1016e-159
PIP	3.87723e-170	-1.4538	0.05	0.346	9.42516e-166
ALOX15	0	-1.45705	0.003	0.508	0
IFT22	8.05917e-163	-1.46226	0.364	0.723	1.9591e-158
EFCAB10	0	-1.46892	0.015	0.58	0
CKB	7.03621e-160	-1.46895	0.608	0.865	1.71043e-155
VWA3B	0	-1.47011	0.008	0.583	0
ANKRD66	0	-1.47156	0.002	0.584	0
SOX2	1.27607e-275	-1.47716	0.122	0.613	3.10199e-271
DYX1C1	0	-1.47771	0.103	0.624	0
DYNLT1	1.9615e-171	-1.48152	0.787	0.902	4.76821e-167
ARHGAP18	7.46232e-226	-1.48347	0.181	0.641	1.81402e-221
PFN2	2.80281e-293	-1.48579	0.123	0.642	6.81336e-293
LRTOMT	0	-1.4858	0.064	0.601	0
ID1	1.07585e-35	-1.48585	0.488	0.587	2.61529e-31
TNFAIP8L1	0	-1.48856	0.044	0.618	0
AGR3	3.77375e-177	-1.48992	0.743	0.974	9.17361e-173
TCTN1	1.32848e-256	-1.49653	0.171	0.665	3.22939e-252
DZIP3	2.15718e-284	-1.49784	0.132	0.638	5.24388e-280
C11orf70	0	-1.49867	0.089	0.59	0
C10orf107	0	-1.50509	0.04	0.587	0
DRC1	0	-1.52167	0.016	0.607	0
CIB1	4.34926e-204	-1.52178	0.821	0.942	1.05726e-199
CDHR4	0	-1.52191	0.005	0.581	0
FHAD1	0	-1.52255	0.027	0.619	0
RSPH4A	0	-1.53163	0.01	0.618	0
RABL2B	2.84907e-294	-1.53434	0.135	0.665	6.9258e-293
SSBP4	8.971e-191	-1.53446	0.342	0.742	2.18076e-186
KIF21A	8.65767e-229	-1.53583	0.183	0.648	2.10459e-224
RUVBL2	4.57102e-188	-1.53726	0.28	0.693	1.11117e-183
PPIL6	0	-1.53794	0.081	0.653	0
HMGN3	8.08091e-217	-1.55135	0.797	0.953	1.96439e-212
HSBP1	1.46567e-206	-1.55588	0.803	0.917	3.56291e-202
FTO	1.96351e-264	-1.56432	0.103	0.561	4.7731e-260
UBXN11	0	-1.56485	0.133	0.671	0
PACRG	0	-1.56526	0.008	0.595	0
CFAP70	0	-1.56541	0.029	0.576	0
SPEF1	0	-1.56786	0.027	0.628	0
TMEM231	0	-1.56881	0.029	0.615	0
P4HTM	2.44382e-203	-1.57452	0.282	0.714	5.94069e-199
ARMC3	0	-1.57532	0.03	0.615	0
FAM227A	0	-1.57837	0.095	0.619	0
FXYD3	8.16319e-208	-1.58937	0.734	0.942	1.98439e-203
CFAP45	0	-1.5902	0.056	0.665	0
DNAH7	0	-1.59347	0.025	0.581	0
CTGF	1.96555e-132	-1.59763	0.264	0.644	4.77807e-128
C14orf142	1.19457e-274	-1.60627	0.158	0.665	2.90389e-270
CFAP52	0	-1.61336	0.009	0.63	0
ZBBX	0	-1.61528	0.01	0.664	0
C22orf15	0	-1.61672	0.003	0.596	0
HSPB11	1.3217e-161	-1.61788	0.447	0.774	3.21291e-157
IQCG	0	-1.62057	0.092	0.653	0
TCTEX1D4	0	-1.6383	0.014	0.631	0
RGCC	1.36451e-206	-1.63949	0.273	0.732	3.31699e-202
FAM81B	0	-1.6395	0.079	0.677	0
HSPH1	8.83228e-190	-1.64027	0.382	0.775	2.14704e-185
STMND1	0	-1.64622	0.027	0.639	0
CDS1	1.11365e-223	-1.65215	0.284	0.743	2.70716e-219
C21orf59	4.84705e-198	-1.65275	0.389	0.778	1.17827e-193
IGFBP5	0	-1.65422	0.077	0.673	0
B9D1	0	-1.6607	0.119	0.659	0
C6orf118	0	-1.67267	0.009	0.648	0
CD164L2	0	-1.67771	0.059	0.638	0
CENPM	0	-1.67998	0.075	0.618	0
DNAJA4	0	-1.68173	0.129	0.671	0
DYDC2	0	-1.68243	0.011	0.621	0
NUDC	1.56692e-209	-1.68527	0.586	0.87	3.80904e-205
ATPIF1	6.3093e-226	-1.69047	0.818	0.937	1.53373e-221
OSCP1	0	-1.69162	0.105	0.696	0
CLU	4.00361e-219	-1.70314	0.362	0.858	9.73237e-215
ODF2L	4.01965e-205	-1.70788	0.482	0.829	9.77136e-201
SPATA18	0	-1.70955	0.03	0.667	0
CCDC173	0	-1.71776	0.042	0.648	0
SPAG16	1.23541e-251	-1.71845	0.275	0.761	3.00316e-247
MNS1	0	-1.72097	0.054	0.674	0
SOCS3	1.13483e-85	-1.72179	0.411	0.648	2.75866e-81
DYNC2H1	0	-1.72289	0.058	0.679	0
KCTD12	0	-1.72329	0.144	0.683	0
DNAH5	0	-1.72698	0.096	0.642	0
SARAF	1.61957e-232	-1.7278	0.706	0.922	3.93702e-228
NME5	0	-1.74557	0.062	0.667	0
UBB	3.66693e-233	-1.76453	0.908	0.963	8.91394e-229
DPCD	7.18745e-251	-1.76542	0.307	0.784	1.7472e-246
RIIAD1	0	-1.76704	0.019	0.683	0
CH17-340M24.3	4.20621e-240	-1.77099	0.259	0.74	1.02249e-235
TEKT2	0	-1.77377	0.023	0.68	0
UFC1	5.62864e-224	-1.77394	0.704	0.91	1.36827e-219
SPA17	0	-1.78245	0.116	0.697	0
FAM174A	1.39893e-271	-1.78947	0.269	0.777	3.40066e-267
PRR29	0	-1.79163	0.043	0.688	0
ENKUR	0	-1.79185	0.019	0.687	0
C21orf58	0	-1.80759	0.062	0.693	0
STK33	0	-1.82062	0.06	0.713	0
ALDH3B1	3.56618e-269	-1.82756	0.284	0.791	8.66902e-265
DNALI1	9.5516e-256	-1.83201	0.285	0.777	2.3219e-251
CFAP43	0	-1.84139	0.012	0.699	0
TUBA4B	0	-1.86333	0.006	0.709	0
NEK5	0	-1.86601	0.025	0.694	0
CCDC74A	0	-1.87398	0.065	0.72	0
SAXO2	0	-1.88529	0.018	0.693	0
FAM166B	0	-1.91652	0.007	0.72	0
SPAG6	0	-1.91658	0.054	0.726	0
HYDIN	0	-1.92189	0.019	0.696	0
SLC44A4	9.46088e-236	-1.92777	0.426	0.835	2.29985e-231
CCDC153	0	-1.93775	0.07	0.748	0
AKAP9	1.40778e-216	-1.93776	0.603	0.872	3.42218e-212
TFF3	3.10489e-287	-1.94181	0.116	0.627	7.54769e-283
RP1	0	-1.94309	0.016	0.624	0
NUCB2	4.81982e-241	-1.95659	0.372	0.815	1.17165e-236
IK	8.87887e-245	-1.95739	0.408	0.832	2.15836e-240
SPAG17	0	-1.9654	0.035	0.722	0
IFT27	2.15549e-278	-1.97094	0.353	0.839	5.23979e-274
GADD45B	8.63764e-107	-1.97337	0.544	0.765	2.09972e-102
CEP126	0	-1.97564	0.06	0.719	0
METTL7A	0	-1.98896	0.121	0.757	0
RP11-620J15.3	0	-1.99154	0.106	0.74	0
KIF9	0	-1.9969	0.265	0.823	0
IGFBP2	5.40822e-282	-2.02953	0.23	0.784	1.31468e-277
CCDC17	0	-2.03082	0.014	0.706	0
CYP4B1	9.4941e-294	-2.03435	0.162	0.731	2.30792e-293
CDHR3	0	-2.03507	0.011	0.74	0
CFAP73	0	-2.04566	0.014	0.758	0
CHST9	0	-2.07318	0.006	0.743	0
LRRC23	0	-2.09424	0.22	0.797	0
C9orf135	0	-2.10716	0.048	0.769	0
ERICH3	0	-2.10749	0.004	0.716	0
EFCAB1	0	-2.12731	0.038	0.792	0
BPIFB1	2.68662e-27	-2.13976	0.048	0.147	6.5309e-23
DNAH12	0	-2.14292	0.01	0.763	0
CATSPERD	0	-2.14417	0.006	0.717	0
TSPAN19	0	-2.14734	0.003	0.647	0
TCTEX1D2	0	-2.16892	0.244	0.81	0
HSP90AA1	1.64587e-293	-2.18582	0.928	0.992	4.00095e-293
WDR38	0	-2.18598	0.008	0.749	0
RSPH9	0	-2.20424	0.022	0.792	0
TEKT1	0	-2.2114	0.007	0.772	0
C11orf97	0	-2.22688	0.007	0.768	0
CFAP157	0	-2.24675	0.02	0.8	0
LDLRAD1	0	-2.24708	0.008	0.754	0
RP11-295M3.4	0	-2.25941	0.026	0.742	0
CFAP53	0	-2.25957	0.026	0.777	0
LRRC46	0	-2.26298	0.018	0.772	0
FAM216B	0	-2.27633	0.005	0.783	0
PSENEN	4.76276e-283	-2.28715	0.551	0.924	1.15778e-278
PLAC8	0	-2.29013	0.144	0.792	0
RP11-356K23.1	0	-2.30293	0.005	0.709	0
FOXJ1	0	-2.31128	0.207	0.841	0
DRC3	0	-2.317	0.029	0.804	0
EFHC1	0	-2.3231	0.157	0.846	0
TUBB4B	6.10894e-258	-2.32743	0.707	0.945	1.48502e-253
CALM1	0	-2.36699	0.834	0.988	0
CCDC146	0	-2.37974	0.045	0.801	0
ROPN1L	0	-2.38509	0.011	0.824	0
WDR54	0	-2.40043	0.165	0.844	0
AC013264.2	0	-2.42116	0.013	0.786	0
PRDX5	0	-2.43392	0.927	0.991	0
CFAP126	0	-2.45681	0.046	0.827	0
CCDC170	0	-2.4722	0.047	0.812	0
FAM229B	0	-2.4744	0.165	0.844	0
FAM92B	0	-2.47519	0.006	0.835	0
CES1	0	-2.52615	0.03	0.757	0
OMG	0	-2.55787	0.005	0.628	0
DYNLL1	0	-2.57866	0.851	0.995	0
TUBA1A	0	-2.58421	0.388	0.907	0
MORN5	0	-2.58472	0.01	0.849	0
CCDC78	0	-2.65727	0.019	0.869	0
MRPS31	0	-2.77077	0.173	0.873	0
C12orf75	0	-2.80653	0.102	0.887	0
FABP6	0	-2.80664	0.128	0.815	0
ODF3B	0	-2.82715	0.359	0.937	0
GSTA1	0	-2.83921	0.068	0.702	0
ZMYND10	0	-2.83944	0.033	0.884	0
ALDH1A1	0	-2.87421	0.068	0.867	0
CAPSL	0	-2.89331	0.02	0.864	0
MORN2	0	-2.92438	0.349	0.945	0
DYNLRB2	0	-2.95188	0.036	0.896	0
IGFBP7	0	-2.9733	0.256	0.954	0
C9orf116	0	-3.04116	0.128	0.914	0
CETN2	0	-3.05817	0.458	0.957	0
LRRIQ1	0	-3.08359	0.063	0.91	0
MS4A8	0	-3.10319	0.012	0.925	0
C5orf49	0	-3.10488	0.08	0.94	0
SNTN	0	-3.11893	0.018	0.888	0
TSPAN1	0	-3.16139	0.384	0.963	0
PIFO	0	-3.1776	0.129	0.93	0
C2orf40	0	-3.28432	0.005	0.852	0
C11orf88	0	-3.33514	0.011	0.925	0
DNAAF1	0	-3.38033	0.025	0.916	0
RSPH1	0	-3.66567	0.096	0.971	0
TMEM190	0	-3.69338	0.006	0.624	0
FAM183A	0	-3.98461	0.032	0.963	0
C1orf194	0	-4.02745	0.02	0.968	0
C20orf85	0	-4.36237	0.01	0.977	0
C9orf24	0	-4.64173	0.03	0.989	0
SCGB1A1	0	-4.91145	0.136	0.752	0
CAPS	0	-5.03323	0.282	1	0
TPPP3	0	-5.04146	0.174	0.992	0

## Sheet: Tumour vs club epi DEGs
gene	p_val	avg_log2FC	pct.1	pct.2	p_val_adj
IFI27	1.86244e-149	3.07723	0.875	0.387	4.5274e-145
IGKC	2.57091e-81	2.73641	0.639	0.169	6.24964e-77
NAPSA	1.73399e-159	2.64652	0.878	0.185	4.21516e-155
SERPINA1	7.98513e-52	2.37027	0.68	0.446	1.94111e-47
SFTPA1	1.15575e-42	2.34921	0.645	0.401	2.80952e-38
SFTPA2	7.2323e-37	2.27847	0.658	0.435	1.7581e-32
ISG15	9.98398e-83	2.1753	0.672	0.212	2.42701e-78
S100A10	1.09014e-148	2.00808	0.977	0.686	2.65003e-144
C15orf48	2.05887e-67	1.96789	0.576	0.15	5.00491e-63
IFI6	1.00874e-85	1.92496	0.723	0.251	2.45214e-81
CSTB	7.95699e-105	1.75025	0.957	0.736	1.93427e-100
CD24	2.31939e-55	1.74302	0.548	0.166	5.63821e-51
TMSB10	2.02378e-93	1.72158	0.993	0.97	4.91961e-89
GAPDH	3.34001e-133	1.70323	0.974	0.827	8.11923e-129
SFTPC	3.82579e-54	1.69202	0.529	0.813	9.30011e-50
HN1	1.20095e-98	1.65016	0.754	0.251	2.91938e-94
S100A9	5.52561e-35	1.63228	0.63	0.326	1.34322e-30
S100A2	2.69393e-29	1.60886	0.463	0.182	6.54866e-25
HPGD	4.43527e-74	1.59168	0.536	0.068	1.07817e-69
TFPI2	3.53282e-29	1.58819	0.397	0.137	8.58793e-25
ALDOA	1.04539e-127	1.58075	0.92	0.633	2.54124e-123
TFPI	2.46486e-65	1.52963	0.591	0.185	5.99184e-61
C4BPA	3.84918e-51	1.52473	0.453	0.082	9.35698e-47
CDKN2A	6.15701e-71	1.52091	0.493	0.032	1.49671e-66
NPC2	8.23719e-113	1.49491	0.965	0.779	2.00238e-108
LDHA	1.73088e-104	1.47634	0.87	0.499	4.20758e-100
CHI3L1	7.80101e-54	1.45565	0.412	0.034	1.89635e-49
AREG	1.23096e-52	1.45412	0.677	0.301	2.99234e-48
PLAT	1.19697e-45	1.45119	0.351	0.016	2.90971e-41
AQP3	7.06963e-46	1.42828	0.714	0.44	1.71856e-41
SLC34A2	9.14145e-85	1.42409	0.856	0.469	2.2222e-80
CRABP2	2.68075e-70	1.39247	0.533	0.077	6.51663e-66
TAGLN2	7.74554e-74	1.36548	0.894	0.645	1.88286e-69
C8orf4	4.93602e-60	1.36307	0.683	0.276	1.1999e-55
TXNDC17	8.13491e-107	1.35509	0.831	0.396	1.97752e-102
S100A6	8.58076e-113	1.35191	0.999	0.975	2.0859e-108
RAC1	1.60657e-79	1.32456	0.931	0.733	3.90541e-75
COL1A1	6.21969e-47	1.30389	0.412	0.057	1.51194e-42
NDRG1	2.33934e-80	1.30136	0.628	0.134	5.6867e-76
IGLC3	7.92561e-22	1.29894	0.224	0.03	1.92664e-17
OCIAD2	1.70992e-101	1.27991	0.844	0.433	4.15665e-97
FTL	5.21996e-81	1.26532	0.999	0.995	1.26892e-76
TM4SF4	9.59638e-31	1.25587	0.244	0.002	2.33278e-26
ARPC1B	3.51939e-91	1.24973	0.816	0.41	8.55528e-87
MGLL	4.74436e-96	1.24071	0.697	0.159	1.15331e-91
CTSH	3.48948e-54	1.23895	0.799	0.472	8.48258e-50
LPCAT1	2.31088e-77	1.21543	0.649	0.148	5.61751e-73
FTH1	5.86272e-127	1.21248	0.998	1	1.42517e-122
PLA2G16	2.79613e-88	1.20845	0.786	0.342	6.79711e-84
SPINK1	2.88596e-20	1.20194	0.213	0.03	7.01548e-16
IGHA1	1.36444e-37	1.19333	0.402	0.1	3.31682e-33
BST2	9.7554e-73	1.17895	0.675	0.216	2.37144e-68
CST6	2.26781e-34	1.17681	0.348	0.059	5.51281e-30
GPX1	5.87144e-90	1.17057	0.925	0.677	1.42729e-85
PPP1R14B	2.40875e-85	1.15637	0.687	0.214	5.85543e-81
IGFBP3	4.53804e-16	1.15635	0.253	0.089	1.10315e-11
LDHB	5.03825e-35	1.1557	0.828	0.626	1.22475e-30
CEACAM6	8.04933e-40	1.15277	0.77	0.538	1.95671e-35
GUK1	3.88915e-96	1.14907	0.889	0.59	9.45413e-92
DUSP6	2.11281e-66	1.11546	0.653	0.221	5.13602e-62
C11orf96	3.9827e-44	1.10708	0.429	0.084	9.68156e-40
CTSD	2.14834e-68	1.10377	0.916	0.704	5.22241e-64
NEAT1	4.8107e-57	1.09675	0.949	0.872	1.16943e-52
ENO1	9.1456e-79	1.08905	0.903	0.647	2.22321e-74
PPIA	4.30364e-80	1.0848	0.961	0.813	1.04617e-75
TMSB4X	1.08672e-83	1.08169	0.999	0.998	2.64172e-79
MAL2	2.09767e-60	1.07684	0.807	0.481	5.09922e-56
CEACAM5	3.97044e-40	1.07539	0.366	0.046	9.65174e-36
IGHG3	5.10206e-36	1.06821	0.286	0.009	1.24026e-31
MUC1	9.31225e-70	1.06566	0.941	0.711	2.26372e-65
SRD5A3	5.62024e-67	1.04834	0.565	0.125	1.36623e-62
CLDN3	3.28517e-43	1.04115	0.761	0.485	7.98591e-39
PDZK1IP1	3.64017e-52	1.03969	0.617	0.235	8.8489e-48
LY6E	1.09734e-36	1.03797	0.912	0.809	2.66752e-32
ANAPC11	3.18562e-91	1.03471	0.882	0.604	7.74393e-87
HOPX	7.75846e-45	1.03303	0.89	0.638	1.88601e-40
S100A11	9.50455e-62	1.02567	0.98	0.916	2.31046e-57
PON2	7.85529e-71	1.01072	0.703	0.269	1.90954e-66
MARCKSL1	6.87556e-51	1.00967	0.691	0.371	1.67138e-46
EREG	8.91354e-37	1.00005	0.329	0.032	2.16679e-32
RGCC	2.31651e-37	-1.0149	0.273	0.499	5.63121e-33
FOLR1	1.4867e-63	-1.02376	0.553	0.802	3.61403e-59
TSC22D1	2.86323e-41	-1.04227	0.673	0.772	6.96022e-37
SERPINF1	5.46051e-165	-1.06303	0.066	0.442	1.3274e-160
GADD45B	1.21625e-19	-1.12806	0.544	0.645	2.95659e-15
ID2	1.17409e-50	-1.1585	0.314	0.574	2.85409e-46
PIGR	1.34216e-56	-1.2411	0.605	0.827	3.26265e-52
ID1	6.74369e-32	-1.31947	0.488	0.656	1.63932e-27
TMEM45A	8.33122e-140	-1.32146	0.079	0.435	2.02524e-135
FMO2	0	-1.32774	0.006	0.51	0
KRTAP3-1	1.29041e-42	-1.33763	0.044	0.191	3.13685e-38
CYP4B1	1.29215e-156	-1.35435	0.162	0.658	3.14109e-152
TFF3	5.83113e-61	-1.4567	0.116	0.374	1.41749e-56
LCN2	2.47901e-08	-1.53805	0.397	0.465	0.000602621
CYB5A	2.1588e-137	-1.54403	0.877	0.984	5.24783e-133
GSTA1	2.9117e-230	-1.5632	0.068	0.522	7.07804e-226
ALDH1A1	0	-1.6433	0.068	0.649	0
CLU	1.24581e-118	-1.65732	0.362	0.804	3.02844e-114
CAV1	1.27694e-50	-1.7337	0.211	0.469	3.10412e-46
ADIRF	4.6691e-125	-1.73565	0.44	0.831	1.13501e-120
CXCL8	2.93046e-19	-1.98478	0.479	0.565	7.12366e-15
CXCL1	5.39484e-41	-2.10107	0.255	0.483	1.31143e-36
FABP5	2.85514e-152	-2.38302	0.219	0.688	6.94056e-148
KLK11	0	-2.43235	0.035	0.749	0
BPIFA1	5.12603e-18	-2.59054	0.029	0.105	1.24609e-13
MGP	1.02104e-80	-2.83937	0.281	0.617	2.48205e-76
SLPI	1.46112e-144	-3.07854	0.845	0.941	3.55182e-140
SCGB3A2	4.51751e-49	-3.55824	0.644	0.756	1.09816e-44
MSMB	1.35633e-114	-3.77707	0.014	0.189	3.2971e-110
SCGB3A1	3.7047e-107	-4.53118	0.637	0.866	9.00574e-103
BPIFB1	1.35502e-127	-4.9572	0.048	0.328	3.29393e-123
SCGB1A1	0	-8.28229	0.136	0.847	0
