# Supplementary material for: A network medicine framework for multi-modal data integration in therapeutic target discovery
Source: Commun Chem. 2026 May 6;9:244. doi: 10.1038/s42004-026-02049-9 (PMC13358115; doi:10.1038/s42004-026-02049-9)
Supplement: Supplementary file 9 — Supplementary Data 8 [file 42004_2026_2049_MOESM9_ESM.xlsx]

## Sheet: LUAD feature blocks
Parameter type	Parameter_names	Total
Gene genetic dependency scores	ACH_000012, ACH_000021, ACH_000029, ACH_000030, ACH_000150, ACH_000161, ACH_000264, ACH_000282, ACH_000311, ACH_000337, ACH_000339, ACH_000343, ACH_000414, ACH_000416, ACH_000448, ACH_000496, ACH_000521, ACH_000528, ACH_000562, ACH_000587, ACH_000589, ACH_000638, ACH_000666, ACH_000667, ACH_000677, ACH_000681, ACH_000706, ACH_000718, ACH_000757, ACH_000766, ACH_000774, ACH_000781, ACH_000785, ACH…	53
Average genetic dependency of neighbouring nodes	ACH_000012_neigh, ACH_000021_neigh, ACH_000029_neigh, ACH_000030_neigh, ACH_000150_neigh, ACH_000161_neigh, ACH_000264_neigh, ACH_000282_neigh, ACH_000311_neigh, ACH_000337_neigh, ACH_000339_neigh, ACH_000343_neigh, ACH_000414_neigh, ACH_000416_neigh, ACH_000448_neigh, ACH_000496_neigh, ACH_000521_neigh, ACH_000528_neigh, ACH_000562_neigh, ACH_000587_neigh, ACH_000589_neigh, ACH_000638_neigh, ACH…	53
Centralities	Betweenness_Centrality, Degree_Centrality, Eigenvector_Centrality, PageRank_Centrality	4
Proportion of neighbouring nodes belonging to gene sets	Activated_DC_markers_neigh, AT1_markers_neigh, AT2_markers_neigh, B_cells_markers_neigh, CAGs_neigh, CD4_markers_neigh, CD8_markers_neigh, cDC1_markers_neigh, cDC2_markers_neigh, Ciliated_markers_neigh, Club_markers_neigh, Common_essentials_neigh, DTGs_neigh, Endo_markers_neigh, Fibro_markers_neigh, FPGs_neigh, Gillette_Acetyl_DOWN_neigh, Gillette_Acetyl_UP_neigh, Gillette_CNV_GAIN_neigh, Gillett…	46
Average shortest path distance to gene sets	Mean_Activated_DC_markers, Mean_AT1_markers, Mean_AT2_markers, Mean_B_cells_markers, Mean_CAGs, Mean_CD4_markers, Mean_CD8_markers, Mean_cDC1_markers, Mean_cDC2_markers, Mean_Ciliated_markers, Mean_Club_markers, Mean_Common_essentials, Mean_DTGs, Mean_Endo_markers, Mean_Fibro_markers, Mean_FPGs, Mean_Gillette_Acetyl_DOWN, Mean_Gillette_Acetyl_UP, Mean_Gillette_CNV_GAIN, Mean_Gillette_CNV_LOSS, Me…	46
Minimum shortest path distance to gene sets	Min_Activated_DC_markers, Min_AT1_markers, Min_AT2_markers, Min_B_cells_markers, Min_CAGs, Min_CD4_markers, Min_CD8_markers, Min_cDC1_markers, Min_cDC2_markers, Min_Ciliated_markers, Min_Club_markers, Min_Common_essentials, Min_Endo_markers, Min_Fibro_markers, Min_FPGs, Min_Gillette_Acetyl_DOWN, Min_Gillette_Acetyl_UP, Min_Gillette_CNV_GAIN, Min_Gillette_CNV_LOSS, Min_Gillette_Phospho_DOWN, Min_G…	44

## Sheet: LUAD embedding
protID	ACH_000012	ACH_000021	ACH_000029	ACH_000030	ACH_000150	ACH_000161	ACH_000264	ACH_000282	ACH_000311	ACH_000337	ACH_000339	ACH_000343	ACH_000414	ACH_000416	ACH_000448	ACH_000496	ACH_000521	ACH_000528	ACH_000562	ACH_000587	ACH_000589	ACH_000638	ACH_000666	ACH_000667	ACH_000677	ACH_000681	ACH_000706	ACH_000718	ACH_000757	ACH_000766	ACH_000774	ACH_000781	ACH_000785	ACH_000787	ACH_000791	ACH_000837	ACH_000841	ACH_000845	ACH_000851	ACH_000860	ACH_000861	ACH_000869	ACH_000872	ACH_000886	ACH_000888	ACH_000900	ACH_000916	ACH_000945	ACH_001137
ENSP00000000233	0.00804428	0.0111693	0.00481121	0.00766248	0.00345097	0.00660654	0.0229965	0.0145686	0.0131063	0.0137248	0.0111868	0.00837673	0.0181082	0.0144514	0.0139739	0.0101116	0.00902037	0.00499385	0.0199569	0.0050353	0.0134038	0.0117589	0.00137372	0.0155495	0.00724175	0.0175536	0.0136037	0.0616203	0.0184538	0.0071915	0.0152612	0.00435496	0.0317362	0.0207681	0.0115376	0.0143793	0.0135454	0.0114249	0.00732112	0.00346542	0.00903272	0.00853499	0.0157417	0.031897	0.00419055	0.0345054	0.0111286	0.0145569	0.0564774
ENSP00000000412	0.00391548	0.0104662	0.00684381	0.0105173	0.0116552	0.0149798	0.0179641	0.0303735	0.0151012	0.0267763	0.00171601	0.0223793	0.0147101	0.0214109	0.0167669	0.00217574	0.00635662	0.0112729	0.0323364	0.00574801	0.00482523	0.011096	0.10122	0.0125482	0.010431	0.00504176	0.0152923	0.0269444	0.00780795	0.00899862	0.0249132	0.00765948	0.0692996	0.00969914	0.012942	0.0176441	0.00426985	0.00246225	0.0129279	0.00311957	0.0727268	0.0114901	0.007638	0.0199905	0.0089607	0.0173753	0.0773405	0.00475024	0.0128877
ENSP00000001008	0.00382111	0.0118267	0.0332372	0.0434614	0.0149232	0.0190481	0.0287359	0.326689	0.00850537	0.0229544	0.0211343	0.0467997	0.0564621	0.0396146	0.0993833	0.0596596	0.0879948	0.00597242	0.0829794	0.125707	0.0219378	0.00341534	0.0239778	0.00107636	0.0219131	0.049125	0.0362319	0.0222047	0.12177	0.010019	0.00839409	0.00475467	0.0104969	0.0314805	0.0200325	0.00272661	0.0141766	0.00533059	0.0547762	0.0129953	0.113	0.00790573	0.0104562	0.0366747	0.0121772	0.135974	0.0518152	0.0406392	0.203979
ENSP00000001146	0.00618523	0.0238997	0.00359713	0.00580667	0.00515531	0.00603036	0.0161984	0.0153486	0.0299517	0.00211541	0.0175264	0.0466916	0.00929876	0.00932284	0.0091566	0.0401912	0.0255851	0.0052907	0.0389364	0.0225886	0.0688608	0.00637177	0.00407808	0.00137449	0.0103197	0.0144675	0.00784123	0.0122729	0.00633788	0.0559215	0.0194895	0.0366089	0.0411308	0.00388665	0.0974818	0.0507903	0.0394055	0.0763893	0.0321631	0.00697882	0.00666828	0.00734866	0.00609263	0.00556019	0.00705139	0.00522884	0.131188	0.0375393	0.0495144
ENSP00000002125	0.357127	0.117877	0.583746	0.250777	0.0407891	0.293362	0.137488	0.0792023	0.18359	0.037365	0.275729	0.0450252	0.309996	0.134961	0.0565232	0.137114	0.0399761	0.645116	0.0614933	0.18667	0.964743	0.236681	0.339762	0.463944	0.218603	0.0459598	0.876824	0.20351	0.036394	0.0523281	0.0145763	0.0269288	0.045739	0.221381	0.093742	0.647909	0.0725216	0.0765655	0.71244	0.285052	0.212781	0.0954778	0.0559297	0.078529	0.256333	0.376788	0.0191992	0.0449238	0.0100429
ENSP00000002165	0.0437242	0.0293382	0.0219075	0.028862	0.0383641	0.00804726	0.0422731	0.0306012	0.0285781	0.0196026	0.0213595	0.0296782	0.0231367	0.0190217	0.0474596	0.0117323	0.0427395	0.0222119	0.0481034	0.0514433	0.00864185	0.0147636	0.0157749	0.0111696	0.0126027	0.0126167	0.021728	0.0343716	0.0198026	0.0152223	0.0205889	0.0197734	0.0145155	0.00635946	0.0227327	0.00735136	0.0265681	0.0263024	0.0106333	0.00711285	0.0516687	0.0559425	0.0195848	0.0135767	0.0269927	0.0400468	0.0573368	0.0497446	0.0877645
ENSP00000002596	0.036489	0.00785498	0.0120002	0.00943533	0.00806623	0.0177968	0.0119747	0.0241768	0.00502849	0.0174367	0.0131129	0.0123927	0.00804179	0.00714119	0.0108046	0.0161862	0.0274089	0.00785343	0.025318	0.00868223	0.00849031	0.00779663	0.00335908	0.0166724	0.0164245	0.00492938	0.00731153	0.0148016	0.0304878	0.00963665	0.0164312	0.0197706	0.0116544	0.00749711	0.0119178	0.00400902	0.0137557	0.02235	0.00212018	0.0439726	0.00352486	0.0149522	0.00784395	0.00804767	0.0126985	0.00443657	0.036701	0.055102	0.182733
ENSP00000002829	0.176872	0.03498	0.134849	0.244591	0.0588328	0.0922635	0.0609241	0.280026	0.202726	0.012498	0.0570585	0.0693144	0.105375	0.0548	0.119027	0.117522	0.0471421	0.0501089	0.241017	0.0902581	0.0850383	0.134364	0.0166932	0.1469	0.180587	0.0301417	0.0257006	0.298099	0.385592	0.035775	0.0542944	0.129084	0.0699703	0.116847	0.21353	0.0650507	0.33491	0.262964	0.0578402	0.0714086	0.126236	0.0793368	0.0308147	0.108979	0.0728702	0.126413	0.138529	0.380881	0.367716
ENSP00000003084	0.00665617	0.00818893	0.00209756	0.0159416	0.00367978	0.0214188	0.017556	0.0091066	0.0651119	0.0688044	0.00377254	0.00974551	0.0112628	0.0176387	0.0110454	0.0199703	0.016716	0.0177277	0.0148103	0.00670042	0.0284162	0.010522	0.00299637	0.020494	0.0106389	0.00446091	0.0296866	0.0150583	0.0114979	0.0111586	0.0316468	0.00383186	0.018265	0.00289597	0.0156415	0.0167305	0.0158358	0.00218245	0.0331227	0.00300129	0.0227095	0.0116056	0.0598697	0.00185513	0.0105191	0.0102277	0.0108242	0.0202384	0.00829282
ENSP00000003100	0.00388241	0.0197692	0.00748322	0.00528255	0.0275823	0.0689586	0.0286113	0.0173721	0.00681064	0.024015	0.014527	0.0514354	0.0549487	0.0401319	0.00816762	0.0169688	0.0168987	0.00522487	0.0302949	0.013934	0.00395173	0.0204335	0.113241	0.00815692	0.0102081	0.00697545	0.0259418	0.0306203	0.0709286	0.0265662	0.0144367	0.0029705	0.024884	0.00235452	0.0227391	0.00727945	0.00689656	0.071014	0.00192177	0.029787	0.00816767	0.0154397	0.00433812	0.0062156	0.0114326	0.0104208	0.0197176	0.00544147	0.00326753
ENSP00000003302	0.00305043	0.00856944	0.00243214	0.00567435	0.0024347	0.00599374	0.0144817	0.0104746	0.00333908	0.0047362	0.0050537	0.0239427	8.56906e-06	0.0189674	0.000940945	0.00119673	0.0353275	0.0087168	0.031322	0.00596062	0.0122464	0.0016684	0.00301437	0.00113259	0.00244327	3.25395e-05	0.0243766	0.0147079	0.00146485	0.00275081	0.00455804	0.00215241	0.0143904	0.00148355	0.0116457	0.00103701	0.00678121	0.0129309	0.0044316	0.00383801	0.00834816	0.00586704	0.00453905	0.00256305	0.00580879	0.00146373	0.000124032	0.00539542	0.00929866
ENSP00000004531	0.00259053	0.0118534	0.00243561	0.00534476	0.00395827	0.0117932	0.00748472	0.01295	0.0127134	0.00790149	0.00425432	0.00898522	0.0203035	0.0202885	0.00803005	0.035143	0.0154166	0.00296519	0.0222743	0.00554687	0.00452082	0.00469892	0.017214	0.00500309	0.00712253	0.0153582	0.00512208	0.00411233	0.010551	0.018006	0.0171034	0.00768415	0.00870038	0.010705	0.00776194	0.00342628	0.00603649	0.0150692	0.00255955	0.00329567	0.0027332	0.0274934	0.00317694	0.00568952	0.0132079	0.00400226	0.00553954	0.0135866	0.0287215
ENSP00000005178	0.00849562	0.0129574	0.00970708	0.0147091	0.0203998	0.00649461	0.0415271	0.0350214	0.0168672	0.0263824	0.0198751	0.00758577	0.0205953	0.0289436	0.0273621	0.0438402	0.0079051	0.0163169	0.017361	0.0143893	0.0196107	0.0183774	0.0939966	0.0290691	0.0138366	0.00968862	0.0107966	0.0171401	0.0172817	0.0291123	0.0184649	0.0410876	0.0140551	0.0583824	0.0297561	0.0110053	0.0101951	0.0209967	0.00422564	0.0131674	0.0237677	0.0198099	0.031012	0.020449	0.0325468	0.007524	0.0466316	0.0132427	0.00912177
ENSP00000005226	0.021236	0.0194647	0.0292692	0.0198133	0.0188435	0.00506026	0.0105913	0.0199319	0.00796164	0.0478737	0.00918193	0.0240556	0.00998739	0.0171267	0.0190073	0.0241465	0.0111576	0.015089	0.0171848	0.0141608	0.022155	0.019396	0.0353289	0.0176205	0.0130768	0.0183958	0.00673961	0.0172101	0.0340318	0.0242101	0.0217193	0.0302366	0.0364446	0.0127012	0.0248953	0.0113483	0.019284	0.00877	0.0105783	0.0182656	0.031516	0.017294	0.00860766	0.0102187	0.0181141	0.0260546	0.0409989	0.0102155	0.00920778
ENSP00000005257	0.030814	0.131426	0.199042	0.0724939	0.0675057	0.0634141	0.151905	0.112867	0.163013	0.0719322	0.0355878	0.011815	0.128873	0.0304958	0.0405128	0.0741922	0.0477772	0.0525828	0.0816121	0.0253486	0.0713821	0.0924573	0.212442	0.0390308	0.0550678	0.0548942	0.0321216	0.231174	0.0294704	0.156619	0.203992	0.0500289	0.341853	0.0776548	0.176056	0.0454112	0.0706268	0.285931	0.0475935	0.115197	0.0480457	0.0567755	0.0406795	0.0202538	0.0549464	0.0849592	0.00206928	0.0278792	0.0432586
ENSP00000005260	0.00871865	0.0114624	0.00584744	0.0102393	0.0180652	0.0145079	0.0395557	0.021632	0.00312101	0.0284917	0.00459206	0.0250896	0.00581664	0.0107708	0.00724544	0.0319022	0.0122949	0.0179366	0.0334178	0.0123957	0.00411021	0.0335391	0.0045594	0.0181044	0.00825216	0.0662882	0.0191409	0.0219336	0.015489	0.0176113	0.0135959	0.0188423	0.00924924	0.00425877	0.0096995	0.0052279	0.0121564	0.00124819	0.0103968	0.0101246	0.015364	0.0296059	0.00571628	0.00808089	0.0139159	0.00191328	0.0101658	0.0177487	0.0380889
ENSP00000005284	0.0102332	0.00773305	0.0160234	0.0246483	0.0142476	0.0236061	0.047236	0.0737371	0.045809	0.124389	0.0199176	0.0355797	0.00605759	0.0163832	0.037165	0.0446961	0.0181977	0.0127993	0.0158317	0.0231513	0.0179648	0.01535	0.110512	0.0110538	0.0163377	0.0142223	0.0355252	0.0154439	0.0139235	0.0252759	0.0217227	0.00964016	0.0276482	0.0506869	0.0281015	0.0367475	0.00403944	0.00547385	0.00797243	0.0104593	0.0261926	0.040008	0.0195501	0.0172144	0.0180516	0.000496866	0.11844	0.0322555	0.00691505
ENSP00000005286	0.0347846	0.0498997	0.0498926	0.037282	0.306379	0.0173168	0.0237851	0.027791	0.0284283	0.065638	0.0612653	0.0276434	0.0364555	0.012166	0.0832549	0.0466977	0.0384164	0.0697444	0.0430457	0.0199524	0.07481	0.0131287	0.00473977	0.0175178	0.0126304	0.0125439	0.0175686	0.0104148	0.0142933	0.0388906	0.0180285	0.0703918	0.0512668	0.0243935	0.0322984	0.0523233	0.0378452	0.0343948	0.0740908	0.0180419	0.0494057	0.124591	0.0862046	0.00677508	0.00945576	0.111276	0.234974	0.093319	0.105928
ENSP00000005340	0.00983329	0.0206806	0.0448361	0.0306378	0.0237097	0.0112747	0.0489491	0.165143	0.057466	0.0606643	0.0331517	0.0414623	0.0720773	0.0530501	0.031752	0.0417797	0.0459696	0.0243278	0.033417	0.148	0.0377352	0.0426539	0.0152689	0.111621	0.0552044	0.0544701	0.0343083	0.0258968	0.108581	0.0518225	0.0269224	0.0770834	0.0315679	0.00677568	0.0187272	0.0220628	0.0303783	0.0321951	0.0356896	0.0120964	0.160494	0.076912	0.119399	0.0252024	0.0270654	0.0827585	0.0426331	0.0112984	0.0206238
ENSP00000005386	0.841677	0.752324	0.948268	0.844087	0.246187	0.935224	0.866753	0.902503	0.875167	0.758397	0.843592	0.686042	0.877786	0.838736	0.815591	0.933951	0.750461	0.952007	0.178578	0.750878	0.964414	0.84425	0.304269	0.572139	0.932114	0.407872	0.890288	0.755444	0.788642	0.71481	0.85453	0.575124	0.916234	0.794341	0.96761	0.987352	0.790584	0.915781	0.979556	0.8757	0.844747	0.763958	0.715063	0.749095	0.894038	0.725637	0.0823717	0.614985	0.978035
ENSP00000005587	0.00859077	0.0255718	0.0165129	0.0182365	0.0118907	0.0112584	0.0667332	0.0135735	0.0102264	0.103775	0.0050445	0.0216769	0.0198112	0.0731426	0.00947147	0.014147	0.017358	0.00651358	0.0316436	0.0202557	0.0274616	0.0349223	0.213292	0.0168779	0.0102951	0.0372214	0.00651886	0.0549649	0.0369225	0.00723444	0.0338251	0.0114739	0.0247018	0.0196057	0.0162519	0.0702795	0.00582865	0.0124651	0.00381532	0.00898675	0.1001	0.0469906	0.0104791	0.00530101	0.0209597	0.00989845	0.374768	0.0238212	0.0401768
ENSP00000005995	0.0140267	0.0297713	0.0386189	0.0918465	0.125481	0.0630739	0.106081	0.0861579	0.0151268	0.0185474	0.0786349	0.163851	0.0137702	0.0370982	0.0472769	0.0127664	0.0423127	0.0157878	0.0574319	0.0591671	0.020612	0.0166582	0.140482	0.0284788	0.0138049	0.0513699	0.0122636	0.0195772	0.0268765	0.0454576	0.0327529	0.0160311	0.0296881	0.0155757	0.0312499	0.00733094	0.0459033	0.0509773	0.0766798	0.0349486	0.0484561	0.0451599	0.0218198	0.106758	0.0222901	0.107219	0.0330871	0.0638356	0.0154884
ENSP00000006015	0.219654	0.0459885	0.0598388	0.0435374	0.155114	0.131171	0.23296	0.123894	0.0235617	0.354562	0.138957	0.0442081	0.0515038	0.12503	0.0794131	0.252668	0.0327293	0.120295	0.0396408	0.124824	0.114293	0.0693528	0.0274977	0.0543526	0.0660728	0.0708282	0.0600199	0.0531866	0.145744	0.0279342	0.0524901	0.0192355	0.0881439	0.059775	0.0913143	0.219879	0.0407973	0.011232	0.0244442	0.0699736	0.0970978	0.219266	0.0141946	0.0848704	0.134844	0.14822	0.269936	0.0401647	0.0306032
ENSP00000006053	0.00709421	0.0229554	0.0420867	0.0217734	0.00670725	0.00567065	0.0266829	0.0306263	0.0106357	0.0169257	0.0101389	0.0185332	0.0180207	0.0150466	0.0110402	0.0147756	0.0122624	0.0151083	0.138794	0.0691383	0.0149119	0.00567607	0.0321578	0.0523644	0.011212	0.0169886	0.0113876	0.0212442	0.0159744	0.0353789	0.0130316	0.0193886	0.0274497	0.00716239	0.0202226	0.00903291	0.00816346	0.0110782	0.00324378	0.00752665	0.0118159	0.0150486	0.0205216	0.0171816	0.0184763	0.0165397	0.0111256	0.0313614	0.0385045
ENSP00000006275	0.0710273	0.0563585	0.210656	0.0311444	0.42068	0.318211	0.0314659	0.024722	0.202477	0.0546105	0.286556	0.0805333	0.181038	0.0968967	0.160661	0.0321943	0.0505747	0.0559601	0.0578784	0.385997	0.0295876	0.313445	0.00977439	0.147721	0.0316153	0.212689	0.0208153	0.112646	0.0365529	0.122807	0.12535	0.0465798	0.109267	0.0453336	0.153825	0.0928537	0.0978074	0.0808876	0.105303	0.122986	0.83222	0.0905071	0.0264475	0.0791523	0.053204	0.236097	0.0930122	0.115328	0.071009
ENSP00000006526	0.29233	0.0881325	0.00722327	0.0502465	0.0113573	0.0976043	0.0591975	0.104478	0.267712	0.0503193	0.0814757	0.0750873	0.206415	0.0570913	0.0127206	0.124956	0.0483018	0.0345702	0.0278877	0.0423318	0.0667552	0.0148187	0.0071463	0.0129737	0.0956566	0.328038	0.0203505	0.0814475	0.206003	0.0242439	0.0866671	0.158145	0.123777	0.112157	0.0773176	0.152479	0.136056	0.230762	0.107755	0.0655456	0.0529228	0.175141	0.180633	0.0250464	0.0832387	0.547778	0.0125779	0.0846342	0.2504
ENSP00000006658	0.0180251	0.0751839	0.0879032	0.0451912	0.00566063	0.0575374	0.037991	0.202141	0.0341687	0.147619	0.046504	0.0378106	0.018891	0.0245567	0.0784035	0.0135324	0.0329923	0.0302819	0.0281363	0.047996	0.0107546	0.0288826	0.157844	0.0640893	0.017862	0.00426428	0.0198714	0.021762	0.036874	0.0167574	0.0207145	0.0790206	0.0328314	0.0361867	0.03133	0.0189124	0.0203324	0.00816894	0.025073	0.00397059	0.118439	0.17655	0.0150547	0.0541912	0.010044	0.00862221	0.00779116	0.0370392	0.183996
ENSP00000006724	0.0168152	0.0189746	0.0109846	0.00703229	0.046925	0.0116334	0.0544924	0.122255	0.10157	0.0321324	0.0184719	0.00882353	0.0226845	0.0215382	0.0150915	0.0298033	0.0218521	0.0178533	0.00299993	0.0287483	0.0057411	0.117928	0.0184656	0.00395285	0.0569328	0.0995616	0.0167606	0.0148091	0.245443	0.0155936	0.0547279	0.0174998	0.0656643	0.0136662	0.0415245	0.0676676	0.0452974	0.0254286	0.0198292	0.0169812	0.197038	0.0199387	0.0687451	0.00837712	0.0182409	0.0131414	0.040422	0.00203037	0.00242278
ENSP00000006777	0.0468725	0.038076	0.0325986	0.00703584	0.00790149	0.0209929	0.0514248	0.0199352	0.00772864	0.0251021	0.0179293	0.0157174	0.010422	0.0390928	0.0252865	0.0348628	0.00342018	0.00400918	0.0116266	0.0271921	0.00814824	0.00851023	0.00168072	0.0627985	0.0263218	0.0386025	0.0135997	0.00708097	0.0323188	0.0647761	0.0240554	0.0185012	0.0214294	0.0870999	0.0196112	0.0222956	0.02755	0.00612044	0.0387389	0.0177495	0.0109317	0.0103356	0.0112113	0.0247687	0.00822586	0.0425964	0.00153867	0.0508381	0.00705948
ENSP00000007390	0.00851553	0.0228871	0.0407708	0.0437107	0.00951646	0.0229035	0.271944	0.127632	0.245493	0.00861632	0.0314518	0.0388844	0.0463742	0.0300159	0.0299261	0.0400141	0.0553883	0.156463	0.0554672	0.296519	0.0480707	0.00210295	0.0520293	0.535386	0.562235	0.518354	0.138938	0.018991	0.00950601	0.0446079	0.0228983	0.295734	0.0469412	0.0914627	0.027174	0.0330415	0.018463	0.00780439	0.00932448	0.064963	0.55338	0.0778602	0.0343176	0.0520075	0.0192519	0.0143179	0.095651	0.121281	0.0910999
ENSP00000007414	0.0743478	0.262187	0.100676	0.140642	0.135145	0.0270697	0.0648191	0.0539083	0.0370193	0.0998565	0.0305426	0.0701747	0.0303574	0.0996143	0.0413922	0.120293	0.120406	0.143297	0.0887572	0.114796	0.0316098	0.06202	0.0601585	0.0332088	0.0727368	0.0404993	0.0636856	0.0561003	0.227367	0.0734268	0.0604767	0.0868609	0.0764714	0.1201	0.127458	0.0447458	0.131695	0.168063	0.319222	0.0313774	0.123808	0.156008	0.0665697	0.116428	0.142141	0.315981	0.0477098	0.192177	0.0215341
ENSP00000007699	0.0193792	0.0292962	0.0184772	0.0253442	0.0104764	0.028059	0.0652411	0.0385504	0.0553524	0.077093	0.0137135	0.0940818	0.0374246	0.0498646	0.0110829	0.00802313	0.120836	0.0097861	0.0710341	0.0183163	0.0648538	0.00230856	0.0481407	0.0162125	0.0196519	0.0163882	0.0427153	0.0463885	0.0371313	0.137565	0.0212902	0.0213155	0.0701881	0.0837021	0.0348001	0.0280334	0.0111904	0.0252304	0.0384075	0.016449	0.0159287	0.07785	0.284102	0.0687726	0.0282591	0.0146172	0.016566	0.0280837	0.123598
ENSP00000007722	0.300278	0.0300145	0.938147	0.39472	0.0191977	0.058876	0.120272	0.0121946	0.0915043	0.0235207	0.00573518	0.041066	0.0287354	0.0238372	0.597809	0.0724195	0.00846388	0.0632632	0.187544	0.153096	0.0529875	0.535732	0.0185533	0.0469596	0.00552012	0.00694484	0.0253162	0.0514447	0.0204616	0.0226814	0.332783	0.0440443	0.0614586	0.00434912	0.472464	0.109284	0.165102	0.0839684	0.0133361	0.0140081	0.0162341	0.0893351	0.0208826	0.156645	0.0436692	0.063677	0.117685	0.0167636	0.0753879
ENSP00000007735	0.408811	0.261785	0.394535	0.360389	0.183236	0.0194927	0.252965	0.32305	0.161788	0.117958	0.558488	0.106116	0.337908	0.347739	0.047729	0.260886	0.480749	0.209762	0.32305	0.106714	0.310602	0.542539	0.32305	0.638508	0.256799	0.890602	0.747554	0.709015	0.321777	0.108179	0.423568	0.324478	0.666869	0.469583	0.130743	0.466362	0.0921403	0.147161	0.230544	0.144664	0.449472	0.213383	0.616438	0.423102	0.5238	0.0209851	0.42336	0.32305	0.32305
ENSP00000008391	0.0710065	0.0646154	0.0393872	0.141949	0.0654765	0.100729	0.25404	0.1185	0.0736609	0.0485693	0.227416	0.0652888	0.0952287	0.145469	0.100493	0.154811	0.0946039	0.058686	0.116252	0.0797235	0.259551	0.266881	0.100677	0.133723	0.220517	0.113374	0.0558528	0.26481	0.0442353	0.260049	0.237258	0.100072	0.133773	0.0788033	0.165377	0.138738	0.103229	0.101678	0.16116	0.31669	0.0732965	0.575443	0.165081	0.186706	0.0790542	0.166014	0.174529	0.124926	0.104181
ENSP00000008527	0.00771243	0.0139508	0.00249399	0.00657509	0.00642341	0.0088728	0.0114297	0.00401142	0.0165865	0.00696824	0.00429939	0.0207162	0.00781196	0.00931388	0.00422787	0.0312977	0.00597126	0.00788601	0.0104827	0.00436932	0.0125696	0.00529524	0.182167	0.0124819	0.00381068	0.00286856	0.00628492	0.0080995	0.0283122	0.00853456	0.0213519	0.00824325	0.0153868	0.00196317	0.0103423	0.0121284	0.0107853	0.00442486	0.00127728	0.00139037	0.00794763	0.0195291	0.0178096	0.0116862	0.0149743	0.0160024	0.0294891	0.0105233	0.0179844
ENSP00000008938	0.0115212	0.0676017	0.0692115	0.0566426	0.0360199	0.100174	0.0553088	0.0639827	0.0206159	0.0830016	0.0931347	0.143587	0.0469647	0.0932193	0.0294095	0.0163063	0.0197607	0.025171	0.054841	0.0503138	0.0123838	0.00757866	0.0128792	0.0386055	0.0322524	0.05679	0.0829454	0.0285849	0.117182	0.0269529	0.0829684	0.0312627	0.0170889	0.214336	0.0360879	0.0998895	0.00852408	0.0298791	0.0319315	0.0320985	0.0287487	0.0556396	0.135552	0.0711273	0.16828	0.0493323	0.0413978	0.0478838	0.0882463
ENSP00000009041	0.00950576	0.00873749	0.00193213	0.00626098	0.000270117	0.00943105	0.0125469	0.0532551	0.00467271	0.0163299	0.00656065	0.00219102	0.00815714	0.00790733	0.0205797	0.00110958	0.00907596	0.00536889	0.0107	0.00893644	0.0217534	0.00959809	0.0063509	0.0486203	0.0111622	0.00294504	0.00672091	0.0160695	0.0107116	0.00471555	0.0100239	0.00273731	0.00560937	0.00678365	0.0123586	0.0167408	0.00302251	0.00775328	0.0067604	0.00197893	0.045911	0.00165892	0.0138896	0.00272023	0.00491543	0.00483342	0.0303013	0.00441334	0.00729252
ENSP00000009105	0.00401581	0.0163211	0.0144589	0.00536179	0.0127507	0.0134871	0.0121616	0.0143682	0.00389871	0.00259306	0.0102196	0.0150633	0.00469445	0.0120683	0.0346848	0.00517209	0.0231424	0.00425927	0.0237459	0.00510023	0.0118466	0.0112393	0.0162092	0.0465471	0.00921749	0.00591439	0.0180417	0.0655602	0.0102644	0.0210401	0.0391768	0.0049909	0.0103022	0.00409514	0.0178661	0.00231096	0.00852841	0.0423537	0.00503348	0.0212097	0.00324814	0.00641478	0.00418686	0.0136299	0.0195901	0.000735835	0.0655509	0.01117	0.00879124
ENSP00000009530	0.0056402	0.00616442	0.017753	0.00728721	0.0158486	0.00972949	0.0189565	0.0379955	0.00283146	0.0118694	0.0065117	0.0199666	0.0186452	0.0359605	0.0113122	0.00801934	0.00698121	0.010456	0.0443014	0.0196701	0.0136752	0.00711028	0.0113742	0.0289649	0.0140653	0.00380352	0.0198965	0.00686471	0.0040697	0.0147243	0.0140635	0.0107713	0.0137665	0.0498699	0.00997552	0.0205717	0.00748698	0.00391017	0.00395865	0.0142023	0.0114185	0.016206	0.0311362	0.00375847	0.0127138	0.0110919	0.00308882	0.0381891	0.0120706
ENSP00000010299	0.0278945	0.030699	0.0427884	0.0354677	0.0587406	0.0356369	0.0484851	0.0950367	0.0503736	0.0520111	0.023952	0.0277384	0.0989934	0.0551521	0.071153	0.0518343	0.0287436	0.0408845	0.120479	0.0360224	0.0433423	0.0411689	0.0427239	0.0192048	0.0270628	0.0219527	0.0168969	0.0603059	0.0226315	0.0149002	0.0268117	0.021616	0.0373579	0.0496336	0.033602	0.063338	0.0684138	0.0289662	0.024347	0.0461072	0.0181602	0.0144863	0.0501506	0.0522192	0.0525859	0.105745	0.0219502	0.387803	0.058282
ENSP00000011292	0.0211686	0.1868	0.00812577	0.0133404	0.0480038	0.00871353	0.0259136	0.0388094	0.016142	0.013218	0.0111218	0.0282998	0.0300475	0.0371891	0.0196354	0.0236947	0.0350501	0.0103123	0.0528732	0.0127131	0.00698692	0.0140426	0.00430747	0.0192746	0.0441196	0.0611964	0.0371159	0.0193062	0.0729653	0.030532	0.0458642	0.0203978	0.0552307	0.0718304	0.0260539	0.0153121	0.0207702	0.0294019	0.00450925	0.0382942	0.0105135	0.032552	0.0105144	0.0166006	0.0164139	0.050345	0.0151647	0.0548917	0.0325788
ENSP00000011473	0.00833966	0.0199422	0.0103093	0.0195952	0.0264448	0.00421093	0.0296921	0.0176326	0.00685696	0.00670836	0.0159445	0.00618299	0.0113389	0.0205144	0.0166549	0.022257	0.0173847	0.0231542	0.0152571	0.0176769	0.0220714	0.0195348	0.0115678	0.0201934	0.0108068	0.0216382	0.0169121	0.0228985	0.00852114	0.0343467	0.0231669	0.0174431	0.029805	0.00859536	0.0329527	0.0236667	0.00981577	0.00595042	0.00781406	0.00836789	0.0359976	0.0620445	0.0252275	0.00444095	0.0118317	0.0132646	0.0356894	0.0470049	0.0295085
ENSP00000011619	0.0451259	0.107922	0.249635	0.339411	0.0230341	0.0682474	0.261146	0.118464	0.271545	0.206723	0.0308429	0.0772297	0.0842497	0.103584	0.0826236	0.243447	0.0443612	0.0893618	0.453481	0.234434	0.145802	0.0181344	0.0738902	0.0366463	0.0582714	0.0398257	0.110981	0.228472	0.0415307	0.0259903	0.0167681	0.00933733	0.137038	0.331825	0.157237	0.0339274	0.334169	0.0105528	0.0346046	0.0665624	0.0585338	0.0377538	0.0186115	0.0750226	0.191872	0.0961755	0.0524558	0.0381106	0.253361
ENSP00000011653	0.0134234	0.0135088	0.0103816	0.021707	0.0151078	0.0328194	0.0179901	0.0115989	0.0243434	0.00906417	0.00564655	0.0869685	0.0183513	0.0159614	0.0489603	0.0322618	0.0208426	0.0149571	0.0186511	0.00300263	0.0179407	0.0341413	0.00657212	0.0253987	0.00716747	0.0353221	0.00429245	0.0162139	0.0248294	0.0385951	0.0111134	0.00874003	0.0454742	0.0283915	0.0138798	0.00286446	0.0394033	0.0383611	0.0141198	0.0299845	0.0125734	0.00692748	0.0202397	0.0171155	0.00574012	0.0192349	0.0167987	0.0354784	0.0611485
ENSP00000011898	0.0593314	0.0556263	0.0181132	0.0211421	0.149188	0.00845607	0.0449169	0.15899	0.022833	0.0269297	0.0608489	0.0612383	0.0537369	0.0310603	0.0272956	0.0408063	0.0404922	0.0164198	0.120665	0.0184068	0.0939383	0.0225107	0.00642204	0.0164528	0.0414643	0.0795079	0.0138176	0.0981208	0.0795735	0.0356189	0.016702	0.0400412	0.0433268	0.152612	0.0272135	0.0268736	0.0295604	0.0294258	0.0130235	0.0637219	0.00783383	0.0506649	0.0152694	0.0130449	0.0445605	0.0637938	0.076418	0.098753	0.103321
ENSP00000012049	0.0609007	0.0607476	0.14604	0.0312659	0.114196	0.0591725	0.180046	0.0324918	0.0564725	0.00299054	0.0657303	0.0620527	0.165765	0.104819	0.0526697	0.0281001	0.0957238	0.0144028	0.0460686	0.109811	0.0662143	0.172127	0.0501647	0.0396289	0.027495	0.0523657	0.219859	0.0780422	0.113287	0.0442589	0.0360132	0.0320849	0.0768821	0.363717	0.0824748	0.329118	0.326429	0.0866376	0.0152416	0.0609571	0.427123	0.0105549	0.0168878	0.100384	0.175525	0.279124	0.0315769	0.0560007	0.0182741
ENSP00000012443	0.0365823	0.0313973	0.0742952	0.0618566	0.0337323	0.0539154	0.0247733	0.0301751	0.00477419	0.031076	0.0405519	0.042443	0.0122603	0.0708748	0.0505601	0.0187271	0.0285579	0.0368608	0.0155123	0.165953	0.0119311	0.00537333	0.0069667	0.0247261	0.0547373	0.0743303	0.027308	0.130747	0.0269181	0.152819	0.0205733	0.0598545	0.0477835	0.0924011	0.0273863	0.0396323	0.0118651	0.0614234	0.0216896	0.0255166	0.026955	0.00956355	0.247391	0.028447	0.0785594	0.122709	0.0401178	0.0405587	0.0177079
ENSP00000013070	0.0272239	0.0156183	0.0104035	0.0213676	0.0463506	0.00871693	0.0247692	0.0712207	0.00360547	0.00811799	0.0269495	0.024657	0.00676674	0.0277551	0.032496	0.041363	0.0141242	0.00436895	0.07332	0.014463	0.00644164	0.0170217	0.0414715	0.0472033	0.00708669	0.00742507	0.00612745	0.00756134	0.0298499	0.00903377	0.0202506	0.00534999	0.152696	0.00669643	0.0104314	0.00239471	0.00779725	0.0313722	0.112127	0.00651959	0.00669079	0.0193818	0.00762393	0.0141367	0.00928304	0.0260533	0.0349477	0.0205874	0.0379599
ENSP00000013222	0.0292626	0.0263601	0.00167367	0.0153712	0.0267043	0.0113086	0.0154065	0.0315037	0.0207801	0.00128488	0.0855002	0.0788429	0.0261742	0.0229786	0.00977073	0.00272505	0.0269845	0.023047	0.0419784	0.00884786	0.0664159	0.038691	0.00588188	0.00603532	0.0200394	0.0816135	0.0136843	0.0203403	0.0143646	0.00505255	0.0207966	0.0274809	0.00863576	0.0193697	0.0290707	0.0310087	0.0404921	0.0239131	0.0310846	0.0248223	0.0126373	0.0167476	0.00870248	0.0309015	0.0109799	0.0516544	0.00748494	0.00867298	0.00605312
ENSP00000013807	0.109799	0.157731	0.0997736	0.0323582	0.180141	0.0798392	0.0683904	0.0453094	0.0331684	0.0583954	0.0917589	0.262825	0.103081	0.0621098	0.103305	0.0441012	0.0923751	0.304388	0.101093	0.10693	0.0348618	0.295817	0.0485327	0.18963	0.0811698	0.0535455	0.0702014	0.0796159	0.0758931	0.236542	0.0455862	0.130835	0.155865	0.222748	0.0552627	0.134854	0.244343	0.0953134	0.0347161	0.167601	0.153229	0.0875228	0.110161	0.173025	0.218514	0.353852	0.0158907	0.0638101	0.063687
ENSP00000014914	0.0632697	0.0249666	0.063408	0.0223708	0.0397914	0.0289347	0.0126882	0.00622009	0.00320569	0.00666516	0.00554764	0.0645286	0.0239177	0.0470444	0.0436528	0.00491199	0.0110431	0.0276307	0.0929762	0.0679264	0.00779337	0.0174612	0.000161846	0.00161417	0.0114061	0.00428655	0.00950339	0.172911	0.0111202	0.0207076	0.0111407	0.00919017	0.0129168	0.0353906	0.0252523	0.126296	0.0402561	0.00532236	0.147425	0.0182725	0.0200608	0.00277941	0.0289737	0.00401704	0.015586	0.0597187	0.134179	0.00950882	0.0227597
ENSP00000014930	0.00340283	0.0117888	0.0121523	0.0234192	0.0358442	0.0144998	0.03633	0.00899863	0.00232757	0.0113629	0.00958864	0.0146896	0.00178361	0.00903501	0.00675228	0.00774115	0.0123181	0.00454714	0.00678036	0.0182923	0.00479267	0.00894394	0.000988973	0.0118666	0.00747171	0.00372214	0.00158182	0.0138586	0.00577923	0.0308075	0.0170919	0.00428522	0.0126164	0.0133068	0.0405634	0.00143628	0.00609443	0.0123427	0.00340063	0.015005	0.0029151	0.00941589	0.00900518	0.0206817	0.0148	0.010801	0.0115377	0.0719964	0.00627483
ENSP00000016171	0.336767	0.025761	0.194158	0.246451	0.0961535	0.0713681	0.0448354	0.0663807	0.349385	0.119289	0.238212	0.318392	0.20055	0.0347467	0.0221329	0.0213202	0.0211741	0.400265	0.0323008	0.0970696	0.62836	0.0830239	0.0441122	0.148244	0.170259	0.224288	0.120762	0.0853269	0.25692	0.0290793	0.0167749	0.153945	0.035423	0.145124	0.0253306	0.788619	0.085459	0.104684	0.521361	0.306054	0.521063	0.00722773	0.140404	0.247381	0.485237	0.529807	0.16061	0.171563	0.0453201
ENSP00000016913	0.0569415	0.0125841	0.0100559	0.00864868	0.0518654	0.00778514	0.0521536	0.0100682	0.00328419	0.0422466	0.00985202	0.0411051	0.0172914	0.00852269	0.0174558	0.01736	0.00821902	0.00500229	0.000157762	0.015907	0.0100756	0.00386239	0.0295042	0.00674003	0.0437624	0.0155206	0.025483	0.0349248	0.0121964	0.00716826	0.0225031	0.0113078	0.0183041	0.0146593	0.0277748	0.0206863	0.00676936	0.00406701	0.00306693	0.004253	0.0311271	0.018014	0.0695326	0.0102235	0.00935687	0.0160541	0.0585923	0.0149604	0.0129469
ENSP00000017003	0.372701	0.458162	0.511956	0.11105	0.279238	0.145266	0.493582	0.357804	0.571874	0.321639	0.420055	0.638387	0.618531	0.631722	0.0359372	0.525549	0.336389	0.137981	0.347611	0.180866	0.0261518	0.00623593	0.0664948	0.0439988	0.474176	0.336069	0.350767	0.191844	0.762571	0.654434	0.0711004	0.726815	0.164233	0.777181	0.130695	0.571494	0.147697	0.0610394	0.191516	0.068743	0.362975	0.386063	0.447162	0.0968272	0.950209	0.54751	0.841201	0.119455	0.251029
ENSP00000019103	0.0153206	0.0126723	0.0257061	0.0265879	0.0199304	0.0251055	0.0314692	0.0341538	0.0188456	0.0178159	0.0135861	0.0807239	0.0360405	0.0193415	0.0345197	0.0611165	0.113308	0.0104893	0.0110973	0.0253669	0.0150234	0.0401773	0.00770795	0.0277052	0.0516612	0.0255421	0.0323337	0.00821976	0.0522348	0.061377	0.0305316	0.0640997	0.0357498	0.0815075	0.0617239	0.0391271	0.0374462	0.117007	0.0825617	0.021093	0.161346	0.117322	0.0810808	0.0161165	0.0376489	0.0366936	0.155053	0.0153639	0.060175
ENSP00000019317	0.0840802	0.150568	0.170038	0.172081	0.0474513	0.172707	0.235019	0.111375	0.282973	0.156939	0.167652	0.0625235	0.240161	0.188364	0.140224	0.0985043	0.151092	0.0940298	0.179181	0.217207	0.27453	0.197809	0.113233	0.153189	0.146274	0.0999889	0.0915041	0.218958	0.0922497	0.0567221	0.0367708	0.137024	0.223298	0.289595	0.0883903	0.392505	0.314282	0.0568042	0.0449828	0.0696076	0.0993187	0.226291	0.16728	0.116186	0.367007	0.128513	0.150516	0.227835	0.0569648
ENSP00000020673	0.009316	0.0103062	0.0220158	0.0195633	0.0281828	0.0146761	0.0530946	0.0220774	0.0088538	0.0238681	0.00434399	0.0255053	0.00903662	0.0235392	0.0170381	0.00770467	0.0255755	0.0612184	0.0130858	0.0120451	0.0135957	0.00313029	0.0142736	0.163697	0.103546	0.00944747	0.00726736	0.0169909	0.0385884	0.0131551	0.0465358	0.00715454	0.041483	0.00616884	0.0255902	0.00817225	0.0453367	0.00116695	0.00379806	0.0173102	0.0795311	0.017533	0.0154471	0.00997835	0.0126882	0.0187383	0.0155265	0.0529675	0.0410085
ENSP00000020926	0.00769288	0.0866377	0.00517136	0.00774806	0.246155	0.0206943	0.00969162	0.0196187	0.00481066	0.0458413	0.00621011	0.0419884	0.00956859	0.0112787	0.00675053	0.0300767	0.00502599	0.00706033	0.0123942	0.013711	0.00715222	0.0123622	0.0695446	0.00300796	0.0267069	0.0349502	0.00656692	0.0130148	0.0492138	0.0146361	0.0217517	0.00814253	0.0102929	0.00804127	0.0203134	0.00491517	0.00462015	0.0235711	0.0086696	0.0124681	0.0062926	0.0124631	0.0645663	0.0295111	0.00796444	0.00623296	0.0166835	0.0213788	0.0191533
ENSP00000023064	0.0685951	0.0628321	0.0433967	0.0449006	0.0228716	0.181769	0.0731693	0.0501997	0.135497	0.0191797	0.019069	0.0564552	0.0696122	0.0456851	0.0156579	0.0529428	0.0813277	0.0168878	0.0210352	0.0664825	0.0220439	0.132342	0.0509388	0.0273453	0.0203952	0.321293	0.0795731	0.0322867	0.0907478	0.196745	0.0284031	0.0196488	0.0932569	0.050685	0.0597334	0.129703	0.133333	0.0924063	0.118315	0.0156544	0.0665552	0.0650625	0.0287622	0.0379211	0.0195374	0.0456345	0.124413	0.0186547	0.076603
ENSP00000023939	0.999414	0.999906	0.998541	0.99999	0.999612	0.972587	1	0.997843	0.970058	0.96869	0.999973	0.991139	0.939076	1	0.984464	0.999773	0.990287	1	0.814496	0.997233	0.999652	0.999208	0.9684	0.998133	0.981917	0.957548	0.999763	0.995949	0.993926	0.999941	0.998189	0.999403	0.98722	0.991414	1	0.990491	0.985283	0.988224	0.998508	0.971421	0.978958	0.999625	1	0.999298	1	0.991708	0.843634	0.999739	0.858
ENSP00000025008	0.243767	0.14815	0.269527	0.273881	0.150148	0.122892	0.0495798	0.11839	0.450698	0.0557427	0.554393	0.13299	0.117436	0.0917228	0.0703285	0.0941982	0.00700021	0.0467899	0.0626688	0.58852	0.672043	0.051426	0.0482519	0.467862	0.0160893	0.101506	0.0476513	0.13917	0.0924295	0.0828671	0.498204	0.106917	0.0581664	0.147119	0.116421	0.530068	0.304862	0.688963	0.839028	0.112994	0.183466	0.197838	0.170116	0.365728	0.252808	0.201549	0.257408	0.0118921	0.0160988
ENSP00000025301	0.00888569	0.0267954	0.00996458	0.0281855	0.0360214	0.0118944	0.0237622	0.00638248	0.0186572	0.00350498	0.0508218	0.0306507	0.021079	0.0215394	0.0234252	0.0149292	0.0124311	0.070718	0.0321916	0.0479448	0.0200565	0.0178021	0.0082034	0.00776736	0.0117728	0.0191353	0.0105305	0.0405546	0.0160706	0.0463607	0.0168734	0.0257373	0.0359287	0.00547482	0.0219262	0.0599792	0.0318108	0.00379716	0.0402344	0.0153285	0.0258044	0.025053	0.0143901	0.0106394	0.00886822	0.0242423	0.0127104	0.0757488	0.0204458
ENSP00000026218	0.0355785	0.00960649	0.0548647	0.0601382	0.0222572	0.0948147	0.0393053	0.138443	0.102755	0.0119818	0.0407745	0.0275695	0.047716	0.0825134	0.0410083	0.23954	0.0730972	0.0848589	0.0180408	0.047953	0.0238993	0.00295198	0.0140473	0.0800919	0.0304116	0.0245286	0.126296	0.0813479	0.0102365	0.0313963	0.0136097	0.0628666	0.045542	0.08078	0.0149064	0.0293598	0.00851917	0.0152078	0.0677321	0.0737573	0.0275211	0.081042	0.00789713	0.0373511	0.0303766	0.013587	0.01406	0.01854	0.0246844
ENSP00000027335	0.0143743	0.0433873	0.101684	0.0225768	0.0187265	0.0119852	0.0433	0.0183497	0.0626337	0.0122107	0.0191037	0.0891603	0.00827081	0.0157262	0.0169747	0.055987	0.023069	0.0676752	0.0163764	0.0276557	0.0155276	0.0514246	0.0280205	0.0498832	0.103646	0.0168939	0.0727545	0.0754689	0.0200213	0.0490672	0.0740183	0.0590933	0.0433558	0.0235793	0.0622778	0.0481632	0.0603973	0.0307283	0.0380938	0.0139578	0.0284149	0.0795104	0.0318486	0.026906	0.0167645	0.00904499	0.0229683	0.0582008	0.0258146
ENSP00000029410	0.0118401	0.0382999	0.037236	0.0113	0.028346	0.0199267	0.034989	0.0600019	0.265409	0.0560229	0.0166696	0.070881	0.181731	0.063473	0.0106872	0.0647134	0.0620669	0.016189	0.0196664	0.0416604	0.00753672	0.00863645	0.00747902	0.00606823	0.095093	0.0441678	0.0492763	0.0339131	0.0962266	0.115096	0.0185924	0.128451	0.109079	0.259264	0.0461709	0.250952	0.0444001	0.00401197	0.0121392	0.0452418	0.0707567	0.0529007	0.0381465	0.0291915	0.234803	0.0141265	0.176586	0.0382946	0.0118076
ENSP00000033079	0.01493	0.0197959	0.0125566	0.0177811	0.015123	0.00304946	0.151547	0.0516262	0.00764286	0.0105585	0.0342062	0.041894	0.00568872	0.0297378	0.0170278	0.0766285	0.027585	0.0157931	0.363014	0.0413282	0.00355732	0.00477981	0.0184757	0.0111102	0.0196514	0.0150458	0.01732	0.0163605	0.0499191	0.0136825	0.0361693	0.00530326	0.0132466	0.0165233	0.0200441	0.0060802	0.023222	0.00713709	0.00883193	0.0045479	0.0968802	0.0467581	0.0536315	0.0165986	0.0265686	0.0436079	0.0065292	0.0948973	0.202522
ENSP00000035307	0.00809235	0.00773956	0.0149555	0.0146056	0.0177211	0.0149911	0.0537877	0.0274886	0.0309135	0.0444107	0.00889005	0.0622262	0.0409628	0.0171179	0.0165166	0.0389496	0.0286217	0.0112775	0.0372701	0.0723906	0.0119188	0.0605986	0.281331	0.0121273	0.0211354	0.094494	0.0134451	0.11193	0.0811705	0.0538104	0.0245131	0.0291559	0.096327	0.0116985	0.0354512	0.025541	0.0241481	0.0255513	0.0265585	0.0168471	0.0118763	0.0466196	0.0289751	0.0393278	0.0156426	0.0937407	0.0324714	0.0265829	0.084641
ENSP00000035383	0.050832	0.0334686	0.0441334	0.0441321	0.00940124	0.0108729	0.0467447	0.0350731	0.00831663	0.0341304	0.0201018	0.0190257	0.0387721	0.0264695	0.0579333	0.0746409	0.00609219	0.0232575	0.00609341	0.0419162	0.0247296	0.0436937	0.0885989	0.0669362	0.120114	0.0308057	0.0175498	0.0380256	0.0505266	0.0154332	0.0428446	0.0141884	0.0676733	0.0263686	0.0606115	0.00932766	0.0518922	0.0381064	0.00336308	0.00830002	0.0281258	0.0877309	0.0220562	0.0205245	0.057417	0.0158355	0.00120393	0.0124701	0.00671595
ENSP00000037243	0.00935803	0.00966301	0.00936333	0.0131307	0.00641042	0.00866498	0.0137233	0.0244148	0.0434632	0.0700798	0.00849169	0.0273296	0.00880021	0.00743472	0.0122484	0.0216606	0.00199835	0.00826894	0.0639234	0.0430603	0.0134576	0.00591936	0.0455742	0.014327	0.00996059	0.00610458	0.0145892	0.0477651	0.0433325	0.0219458	0.0127955	0.00540208	0.0128915	0.0118694	0.0389349	0.00816126	0.0117187	0.0108469	0.00278453	0.00608354	0.0217007	0.00922525	0.00649531	0.00612586	0.0177588	0.0078704	0.00860056	0.027582	0.043505
ENSP00000037502	0.0262621	0.0661447	0.00978018	0.00935829	0.0156162	0.0061735	0.0324018	0.0442002	0.0145744	0.0125632	0.0139431	0.00758227	0.013678	0.0482308	0.0114834	0.00958852	0.0478947	0.0222494	0.0121939	0.0106211	0.0195442	0.00811919	0.0755163	0.00964723	0.0153707	0.0670403	0.0374264	0.0162794	0.0467148	0.0192111	0.0183406	0.0170917	0.0211671	0.00383604	0.0224859	0.00639281	0.0261258	0.0265591	0.00733005	0.0305916	0.00930351	0.0373767	0.015413	0.0350929	0.0254111	0.0105912	0.01438	0.0274795	0.0164393
ENSP00000037869	0.488507	0.547583	0.669791	0.414262	0.656657	0.495087	0.893327	0.26919	0.458883	0.43148	0.501057	0.580407	0.873578	0.730939	0.641371	0.504883	0.578119	0.404794	0.459711	0.639641	0.433702	0.712975	0.767034	0.613548	0.234596	0.820801	0.53003	0.652397	0.735386	0.72033	0.241485	0.998277	0.779913	0.747275	0.745207	0.651159	0.674403	0.898494	0.85556	0.931744	0.721917	0.58002	0.343261	0.948795	0.722081	0.911702	0.661593	0.614618	0.827276
ENSP00000039007	0.00238159	0.00741704	0.00436265	0.00246254	0.00687506	0.00664935	0.0104392	0.00672511	0.00865298	0.0184967	0.00477292	0.00571305	0.00671162	0.0120446	0.0119987	0.00578004	0.00605241	0.0050728	0.0176913	0.00998729	0.0118558	0.00340962	0.0597984	0.00680078	0.0105329	0.00325984	0.00681369	0.00571473	0.00700087	0.0134265	0.0139978	0.00437586	0.0118133	0.00220368	0.0158067	0.00427404	0.00693856	0.00274334	0.00245669	0.00780605	0.00292268	0.0107665	0.0241411	0.00344231	0.00592473	0.00464795	0.0469145	0.00932255	0.0113858
ENSP00000039989	0.00529652	0.0116184	0.0468591	0.0136833	0.00472735	0.00270547	0.0184846	0.017509	0.00671957	0.0164496	0.0155378	0.0112973	0.0422972	0.0157111	0.0225346	0.0128173	0.0109942	0.0101839	0.0114273	0.0203059	0.0243409	0.00829355	0.12788	0.0122042	0.0060854	0.0116535	0.00947287	0.0106856	0.0587156	0.0170332	0.0124479	0.00799437	0.0395817	0.00506355	0.0132335	0.00990677	0.0146735	0.00701688	0.0109165	0.00574174	0.0388983	0.0382774	0.0139156	0.0135615	0.00882111	0.036243	0.0452612	0.0319044	0.247584
ENSP00000040584	0.0680244	0.0284045	0.13559	0.0960544	0.0197313	0.0342454	0.129805	0.084257	0.35696	0.0544722	0.144811	0.175777	0.0414382	0.0842773	0.0824224	0.701257	0.0641376	0.0429806	0.0141874	0.100783	0.132677	0.224601	0.0260207	0.254025	0.125315	0.0619499	0.0903822	0.151127	0.113464	0.0821827	0.0454306	0.0580262	0.038009	0.0266668	0.0386058	0.176243	0.126066	0.158638	0.305754	0.0795934	0.231072	0.119347	0.00820402	0.0706104	0.13388	0.117443	0.0606471	0.122419	0.250998
ENSP00000040663	0.0392537	0.0100665	0.0584888	0.0122856	0.0621326	0.0791584	0.107545	0.0156801	0.0061414	0.083353	0.0377545	0.132213	0.0096143	0.100048	0.0140857	0.0563917	0.0263194	0.0217859	0.0350322	0.0189359	0.0430899	0.0453498	0.0143584	0.0234999	0.0174162	0.00570389	0.029748	0.0402144	0.0102541	0.0148674	0.0134775	0.0143861	0.0466987	0.0312121	0.013669	0.100941	0.0350373	0.0962982	0.0574528	0.0614572	0.0790285	0.0514646	0.0206741	0.0285035	0.0235156	0.0445706	0.0643626	0.091332	0.177234
ENSP00000040738	0.0110775	0.0276799	0.0624747	0.0227258	0.00758867	0.0850575	0.157796	0.144736	0.0150453	0.130077	0.112718	0.0223523	0.0947874	0.0689499	0.0795727	0.0531554	0.0136629	0.0797681	0.022728	0.116732	0.00472699	0.0726812	0.0220562	0.0343772	0.0204587	0.0370707	0.0302757	0.0724553	0.0583537	0.0192987	0.0302537	0.024226	0.0864611	0.085003	0.0416482	0.00742058	0.0468337	0.229299	0.04779	0.0207242	0.0485905	0.0898843	0.0344999	0.0293064	0.162801	0.263112	0.0740426	0.169301	0.151479
ENSP00000040877	0.0953438	0.0377009	0.0179773	0.0601612	0.0230356	0.026534	0.00849115	0.0605345	0.00877298	0.0103516	0.029215	0.0409391	0.0486848	0.0438036	0.0597157	0.0120825	0.0175307	0.0144061	0.1031	0.0421355	0.00378887	0.00822959	0.0234549	0.0907991	0.0211746	0.0126222	0.0432338	0.0229651	0.00242943	0.0135623	0.0170925	0.0144167	0.069613	0.051745	0.0168886	0.0601101	0.046982	0.00387613	0.00931039	0.00893831	0.0204014	0.0480202	0.0426988	0.00800486	0.0176985	0.00381846	0.0599854	0.0185692	0.174579
ENSP00000043402	0.0226267	0.0506242	0.0670693	0.0619195	0.0603491	0.0934754	0.0613677	0.462346	0.0132715	0.0372614	0.0464767	0.202052	0.0192873	0.149142	0.0173078	0.0117768	0.0795639	0.162199	0.0525154	0.100317	0.120172	0.067397	0.0647954	0.160685	0.105763	0.0528558	0.0854624	0.0967618	0.0327085	0.108638	0.03492	0.0812574	0.11703	0.0621071	0.05468	0.0170322	0.0517123	0.0173704	0.01146	0.0451703	0.0400349	0.103828	0.331258	0.0625008	0.0254257	0.0205438	0.171667	0.20153	0.121091
ENSP00000044462	0.988645	0.999997	0.999325	1	1	0.997703	1	0.999967	0.993103	0.968557	0.999978	0.992649	0.982599	1	0.99996	0.99014	0.999871	1	0.976232	1	0.999991	0.99913	0.999521	0.999978	0.992394	0.993054	0.992552	0.999768	0.92687	1	0.999288	0.998342	0.994105	0.980086	0.999995	0.989418	0.998428	0.98962	0.99938	0.999967	0.969655	0.98989	1	0.999995	1	0.960585	0.848229	0.999984	0.96177
ENSP00000046087	0.00413759	0.00534647	0.00662108	0.00473928	0.00348803	0.00249176	0.00795927	0.043689	0.00201602	0.00376603	0.006771	0.00343732	0.00209992	0.00571674	0.00531251	0.00229898	0.00614425	0.00629037	0.00483434	0.159779	0.00510629	0.0099427	0.0760817	0.0074463	0.00592632	0.00481237	0.00350051	0.0212459	0.00561429	0.0117929	0.0134223	0.00200487	0.00427351	0.00692455	0.00866383	0.0050693	0.00428178	0.0100125	0.000622205	0.00193596	0.00591089	0.00534043	0.00191978	0.00173481	0.00399008	0.000239027	0.0566796	0.00394362	0.017618
ENSP00000046794	0.0125047	0.0196555	0.0171107	0.0155845	0.0321715	0.0126022	0.033837	0.0246149	0.00719582	0.0182701	0.0131842	0.0166051	0.0110763	0.0301289	0.0192986	0.0198601	0.0134513	0.0150337	0.0188652	0.0173123	0.0131503	0.00858676	0.027932	0.0136195	0.0273135	0.0112716	0.0197902	0.0135199	0.0311294	0.0237754	0.0194133	0.01431	0.0330973	0.0160027	0.0150726	0.0111621	0.00976337	0.0178108	0.00309547	0.0287132	0.00581413	0.0166947	0.0228531	0.0156288	0.0408309	0.00571237	0.0702022	0.0155781	0.0424937
ENSP00000052754	0.00644204	0.0125666	0.0110078	0.00577939	0.00961236	0.00956808	0.0390699	0.0283687	0.0429161	0.00591605	0.011347	0.00891239	0.0200857	0.0576489	0.0626833	0.0429752	0.0208605	0.00756298	0.0109465	0.0523783	0.0119208	0.00658359	0.0139341	0.0420839	0.014184	0.00644824	0.00818017	0.0225449	0.00340251	0.0170659	0.0141663	0.0138793	0.0119544	0.00549738	0.0188736	0.00829251	0.0105498	0.00297229	0.00184656	0.00665583	0.00897337	0.00527059	0.0232468	0.0114354	0.00559812	0.004726	0.0673186	0.0269259	0.0175128
ENSP00000053243	0.0296197	0.177948	0.072322	0.0302207	0.0214702	0.0470096	0.0213454	0.0892075	0.0452382	0.0581422	0.0345272	0.0284548	0.0872571	0.0428422	0.0322436	0.0242929	0.0318089	0.0181483	0.265542	0.0519111	0.0168491	0.0252771	0.177473	0.0607426	0.0386448	0.0304819	0.0865731	0.0415267	0.0582986	0.0893892	0.023671	0.0537786	0.0850534	0.0426987	0.0322426	0.0838563	0.0431006	0.0168325	0.0416827	0.0189511	0.0294734	0.0359022	0.05159	0.0207145	0.0476668	0.0141071	0.0538247	0.0521875	0.105675
ENSP00000053468	0.972284	0.585379	0.922802	0.746126	0.827779	0.81081	0.469738	0.357229	0.111981	0.522743	0.659585	0.841113	0.593006	0.688066	0.35361	0.0840457	0.364444	0.942093	0.473625	0.67193	0.951754	0.72332	0.696228	0.699221	0.826016	0.847191	0.975741	0.669281	0.798983	0.723723	0.117011	0.826041	0.678252	0.844838	0.297424	0.959971	0.367356	0.706176	0.960804	0.655763	0.651393	0.591807	0.469927	0.884687	0.871569	0.931701	0.0671231	0.64152	0.408578
ENSP00000053867	0.185233	0.149737	0.152245	0.345824	0.33981	0.20863	0.184465	0.281061	0.0461298	0.207279	0.339238	0.337484	0.098596	0.257447	0.0399326	0.241484	0.085082	0.129301	0.172579	0.225143	0.113374	0.124398	0.0185608	0.0626285	0.124921	0.21829	0.155559	0.330538	0.176346	0.461157	0.138836	0.142076	0.193543	0.114708	0.137231	0.158143	0.107461	0.224064	0.0944223	0.0905854	0.446772	0.369517	0.164539	0.0682901	0.22441	0.39622	0.0633376	0.492471	0.104442
ENSP00000054650	0.0289381	0.0373383	0.0845499	0.0638692	0.0132126	0.0606701	0.375245	0.229889	0.303498	0.0589228	0.16807	0.134606	0.134062	0.241311	0.0687624	0.0836922	0.070803	0.144223	0.485567	0.351494	0.149873	0.130614	0.0645655	0.168389	0.0379996	0.0627587	0.058958	0.0406744	0.0473805	0.0668443	0.0284361	0.0553374	0.0576723	0.0810675	0.0192837	0.10543	0.0464731	0.014527	0.0456303	0.0462754	0.0502307	0.382197	0.0358888	0.10808	0.167179	0.0913444	0.322249	0.0693569	0.0851619
ENSP00000054666	0.0204322	0.0290288	0.0220192	0.0104467	0.0147739	0.0196795	0.040156	0.0418821	0.0609786	0.0170667	0.01513	0.0133905	0.0232986	0.0632835	0.0197089	0.016264	0.017907	0.00717701	0.0646329	0.0400129	0.0158184	0.0116204	0.0732305	0.0182441	0.0123019	0.0198126	0.00370699	0.0226696	0.00790795	0.012598	0.0200862	0.0105292	0.0127234	0.0217711	0.01282	0.0248777	0.0135979	0.00330083	0.0308982	0.0157742	0.0140901	0.00559436	0.00556659	0.00603259	0.004164	0.0412267	0.0153187	0.122744	0.0791191
ENSP00000054668	0.0192985	0.026618	0.0251459	0.00870316	0.015695	0.0215521	0.0321965	0.124549	0.0329539	0.0227581	0.0147281	0.0183454	0.0302567	0.055843	0.0169712	0.0551191	0.0270355	0.0182576	0.0326944	0.0284138	0.0250223	0.0161811	0.056445	0.00150662	0.00895874	0.108643	0.0057289	0.104697	0.00674358	0.0467389	0.0220694	0.0454628	0.029437	0.0416814	0.0573946	0.0283441	0.0165884	0.0327044	0.00100236	0.0369146	0.0240305	0.00834524	0.0108419	0.0129174	0.0153997	0.0225006	0.0422121	0.0521279	0.00406563
ENSP00000054950	0.15304	0.0252396	0.147188	0.0564884	0.0715456	0.471274	0.0783795	0.0717172	0.104478	0.177786	0.0793215	0.1901	0.0559364	0.209473	0.0330824	0.0498648	0.0157593	0.155702	0.0541321	0.0375258	0.255682	0.165144	0.016427	0.0483392	0.0650943	0.00818147	0.0516773	0.0375724	0.142082	0.018677	0.0395344	0.0213331	0.130003	0.0383131	0.0243679	0.0212507	0.0897428	0.116113	0.0970815	0.14371	0.247485	0.0207645	0.012362	0.0791243	0.0082111	0.0868797	0.0412951	0.0501766	0.0400107
ENSP00000055077	0.999991	1	0.990872	1	0.999995	0.941819	1	0.99943	0.95155	0.996532	0.999867	1	0.983512	1	1	0.999938	0.999999	1	0.97012	0.9983	0.985016	1	0.95125	0.999996	0.899859	0.998946	0.997186	0.967148	0.999993	1	0.973102	0.999997	1	1	0.999757	1	0.999944	0.968035	0.999992	0.970479	0.979266	0.999641	0.999999	0.995371	1	0.999989	0.982756	0.970613	0.963229
ENSP00000055335	0.00909972	0.0346696	0.00469231	0.0139333	0.0341226	0.00395964	0.028668	0.0352882	0.00330479	0.0038679	0.0198971	0.0294648	0.0047932	0.0187018	0.0118816	0.0077461	0.0173218	0.0091849	0.0580842	0.0105824	0.00759049	0.00347856	0.0047435	0.00465148	0.0128869	0.012456	0.00775809	0.00867175	0.0204446	0.0145398	0.0246073	0.00501138	0.0125427	0.0101322	0.0114289	0.00357287	0.0286578	0.0355864	0.00355385	0.0190341	0.00773009	0.0311743	0.0174412	0.0082615	0.00998959	0.0181172	0.0100815	0.0267059	0.0695052
ENSP00000055682	0.0284504	0.020607	0.0269991	0.0278616	0.02826	0.0487512	0.0310341	0.0104074	0.00685468	0.0370265	0.0417206	0.0400185	0.0132099	0.0299286	0.050519	0.00555845	0.0153916	0.0171916	0.288896	0.0165463	0.00716036	0.0285964	0.0280313	0.0101555	0.0574314	0.00955767	0.00953979	0.00770633	0.0223113	0.0837489	0.0243951	0.0211074	0.090678	0.0184093	0.0240356	0.0100217	0.0160119	0.0405402	0.0381746	0.0363195	0.0327706	0.0145933	0.0314456	0.0397734	0.0341913	0.144868	0.0616529	0.0650741	0.0883395
ENSP00000056217	0.0190045	0.190608	0.0822871	0.419477	0.0888349	0.391219	0.335579	0.759898	0.75622	0.223274	0.226829	0.420414	0.568471	0.193365	0.366342	0.322943	0.51745	0.27004	0.905107	0.196877	0.385533	0.45601	0.768436	0.365773	0.191229	0.451661	0.351855	0.759689	0.19431	0.414393	0.118524	0.227619	0.511833	0.124133	0.308782	0.024832	0.605681	0.123811	0.29043	0.331312	0.103315	0.451138	0.191997	0.482821	0.657112	0.622807	0.0541408	0.518861	0.95581
ENSP00000056233	0.252409	0.659889	0.600905	0.365019	0.56197	0.881144	0.268363	0.11431	0.155221	0.382268	0.304857	0.8058	0.361653	0.552028	0.53086	0.712102	0.415959	0.188841	0.757687	0.248579	0.299738	0.376608	0.605035	0.182113	0.320596	0.397413	0.57629	0.393266	0.347797	0.491282	0.0837053	0.475157	0.129211	0.243987	0.730569	0.475063	0.167751	0.65866	0.644854	0.362848	0.320928	0.577594	0.798317	0.341392	0.661649	0.213358	0.227546	0.333016	0.317735
ENSP00000061240	0.00339596	0.00769631	0.0010824	0.00480999	0.00138311	0.00910789	0.00751981	0.0193904	0.00887812	0.0333458	0.00289549	0.00868376	0.00277363	0.00764462	0.00792369	0.0118622	0.0148979	0.0040275	0.00556492	0.00359611	0.00607654	0.00603662	0.00963845	0.00128433	0.0077879	0.000830346	0.00834697	0.0419384	0.00663187	0.0064802	0.016177	0.00264363	0.00595616	0.0101958	0.0094848	0.00147343	0.00557755	0.0060339	0.00220472	0.00727268	0.0465154	0.007313	0.0172092	0.00103805	0.00299563	0.0053625	0.0560064	0.015927	0.00672287
ENSP00000062104	0.0215635	0.0480221	0.0123894	0.019717	0.00984108	0.063708	0.0706574	0.0671217	0.0218275	0.0138034	0.0284233	0.0560267	0.0444421	0.0337563	0.0211702	0.0554955	0.0425985	0.0483254	0.101282	0.0702285	0.0378949	0.0209216	0.00618131	0.0161976	0.0096483	0.0320961	0.0350689	0.0813738	0.0305753	0.173593	0.0324407	0.0510598	0.0176913	0.0456319	0.0206203	0.0156674	0.0176592	0.105936	0.0192408	0.0368355	0.0229573	0.0285537	0.0352953	0.0407711	0.0339785	0.0221926	0.0859673	0.157879	0.0612962
ENSP00000064571	0.162277	0.102869	0.0521883	0.0946807	0.0697455	0.272884	0.171614	0.41927	0.044692	0.0307253	0.116375	0.176539	0.0416238	0.138534	0.0469207	0.049963	0.0669163	0.159955	0.0593986	0.211288	0.0979173	0.0941623	0.0791877	0.293232	0.110628	0.154864	0.287853	0.0704762	0.226729	0.083988	0.0292842	0.161203	0.12675	0.0952533	0.0576199	0.178528	0.0333231	0.0589925	0.0888618	0.0855684	0.173539	0.156661	0.116366	0.171285	0.0582844	0.0163153	0.0597078	0.261542	0.110214
ENSP00000064724	0.0364725	0.0340887	0.0680747	0.0159935	0.00750021	0.0336446	0.0318192	0.0260248	0.0831632	0.0832166	0.0379152	0.0517267	0.0682187	0.039642	0.0525002	0.0566033	0.0323138	0.0308828	0.105545	0.0228425	0.0355376	0.0407289	0.0266867	0.0190715	0.0258299	0.0426838	0.0220669	0.0459313	0.268763	0.0386272	0.0705714	0.0453412	0.0691291	0.0282328	0.0398454	0.116132	0.0816376	0.0575202	0.0141373	0.0154692	0.0293747	0.0608593	0.0190292	0.0276837	0.060453	0.0641822	0.0245097	0.165298	0.0579483
ENSP00000064778	0.330907	0.346114	0.494062	0.433503	0.168248	0.370716	0.439692	0.456192	0.443237	0.184614	0.245445	0.391415	0.329345	0.249907	0.264101	0.124816	0.163617	0.209016	0.598807	0.199254	0.310069	0.370569	0.40672	0.293915	0.321644	0.175383	0.188181	0.399053	0.37318	0.181084	0.109463	0.318397	0.296736	0.348681	0.241746	0.546699	0.377848	0.461043	0.138516	0.211281	0.181537	0.392117	0.158905	0.237478	0.350384	0.529649	0.151958	0.220436	0.175613
ENSP00000064780	0.0214127	0.0538954	0.0594339	0.174141	0.0044844	0.0410594	0.168512	0.0108787	0.0185525	0.0235266	0.012901	0.0423641	0.0447583	0.0301041	0.0303037	0.0413714	0.0528574	0.0445805	0.225066	0.0388252	0.0189891	0.0967319	0.00396424	0.0142211	0.0359677	0.00236479	0.0135526	0.0399128	0.0615113	0.0456671	0.0600723	0.0392677	0.0414473	0.0367379	0.0315473	0.0147547	0.109027	0.0552501	0.00659738	0.0181791	0.0391694	0.0936737	0.0493809	0.0339152	0.0822559	0.156944	0.26309	0.110746	0.0551103
ENSP00000070846	0.0061255	0.0219325	0.031961	0.0627777	0.064059	0.0566084	0.0820624	0.0267361	0.0469544	0.0188235	0.0150274	0.159792	0.148335	0.0321377	0.0518005	0.0392331	0.0937031	0.0231306	0.0199482	0.0726107	0.0555313	0.127957	0.0936925	0.0368169	0.0343184	0.0612581	0.0284626	0.00776372	0.0638227	0.0382396	0.0244012	0.0681576	0.110489	0.0321828	0.0959814	0.0217286	0.792873	0.362472	0.0144554	0.110424	0.0146583	0.0542705	0.024661	0.0226676	0.0284913	0.0326892	0.0504233	0.0370258	0.0223587
ENSP00000072644	0.0110907	0.0160139	0.0141202	0.0292126	0.0141794	0.0186975	0.0283926	0.0272712	0.0266704	0.0347437	0.008152	0.0104012	0.0177877	0.0213053	0.0475459	0.0188979	0.0100844	0.0230772	0.0203535	0.0324392	0.025158	0.00909986	0.0464768	0.0072428	0.0195319	0.024177	0.00935943	0.0183153	0.0167438	0.0309077	0.0214659	0.0129663	0.0394528	0.0149787	0.02247	0.0136135	0.023568	0.00933199	0.0115565	0.00777691	0.0269678	0.0152772	0.0122143	0.00714609	0.0202021	0.00994111	0.0146571	0.0183551	0.0060617
ENSP00000072869	0.157512	0.0182457	0.0942507	0.158585	0.0260043	0.031687	0.0842118	0.260587	0.0254006	0.104199	0.0344769	0.0705874	0.0356406	0.095877	0.022049	0.149665	0.0633768	0.24955	0.100437	0.160714	0.14653	0.0128702	0.072496	0.0316322	0.161183	0.0320842	0.19844	0.0403191	0.0509568	0.0236385	0.0169886	0.081782	0.0996012	0.0530676	0.0389611	0.0526026	0.107644	0.00911653	0.0567863	0.0543972	0.198063	0.341987	0.0322272	0.0609921	0.0874466	0.238519	0.170389	0.339502	0.28
ENSP00000074304	0.0122723	0.0219231	0.0131562	0.0850902	0.00777974	0.025158	0.0304344	0.0634332	0.0272037	0.0735573	0.0843448	0.212942	0.0303864	0.085987	0.0572004	0.095864	0.0750764	0.0401523	0.0368413	0.0596672	0.0643476	0.0470759	0.0310782	0.0973139	0.0794962	0.119767	0.0758058	0.0149431	0.0314782	0.0308046	0.0566909	0.0398954	0.197926	0.0110482	0.0474444	0.0267908	0.0952594	0.0432794	0.0787101	0.0171534	0.0159241	0.0473609	0.254448	0.0468243	0.0392949	0.0966486	0.170808	0.112277	0.0521465
ENSP00000075120	0.00544817	0.0330971	0.0194852	0.0421552	0.0217467	0.00793085	0.0381899	0.154727	0.0431137	0.0139779	0.0119436	0.0269045	0.0442082	0.0244533	0.0294718	0.013734	0.0209192	0.0397747	0.0649541	0.0508694	0.0351612	0.0471803	0.0122581	0.0423406	0.0347547	0.0127209	0.00621599	0.0534486	0.0251432	0.019297	0.0215673	0.013787	0.045336	0.0139334	0.0191136	0.0139184	0.0120726	0.00870366	0.00852592	0.00591433	0.0834516	0.0834141	0.110175	0.017809	0.0309731	0.0456513	0.0525544	0.0158295	0.133601
ENSP00000075503	0.00381468	0.00874664	0.0128583	0.0116523	0.0112084	0.00236003	0.0277118	0.00670487	0.00661948	0.0116494	0.00894292	0.00982565	0.00792122	0.00936834	0.00489334	0.0252916	0.0691211	0.0210132	0.0107542	0.0053663	0.00138456	0.00637164	0.00398147	0.0223826	0.0151192	0.00397241	0.00558932	0.0184596	0.0403888	0.013846	0.0113768	0.0096213	0.00979813	0.00913893	0.00944582	0.00254988	0.0062713	0.000941331	0.00766195	0.00675272	0.0282436	0.00808985	0.0020147	0.00329929	0.00447372	0.0172339	0.0420312	0.0231775	0.052977
ENSP00000078429	0.181717	0.0833975	0.255071	0.0395151	0.0324228	0.444945	0.134683	0.0439632	0.0926871	0.14336	0.164668	0.0871836	0.0661351	0.160399	0.016174	0.0858364	0.044827	0.112722	0.679792	0.0803668	0.178675	0.0717897	0.152498	0.128539	0.0833828	0.137005	0.0717081	0.177771	0.0743368	0.0349817	0.0164993	0.127465	0.0560987	0.0532021	0.12481	0.039413	0.14707	0.0728697	0.0922532	0.187929	0.161505	0.105931	0.395418	0.115108	0.10392	0.0919324	0.0425235	0.106324	0.0687284
ENSP00000078445	0.0826673	0.0467778	0.0432779	0.014598	0.0282113	0.0396619	0.0150381	0.011705	0.020797	0.00372746	0.00935922	0.0137042	0.0423034	0.0198287	0.0399339	0.0385302	0.0264727	0.0179234	0.0286818	0.0296446	0.0177872	0.0358352	0.0088701	0.0256872	0.0224818	0.00337893	0.0135438	0.0295483	0.0388695	0.0248321	0.0206169	0.0303461	0.0164083	0.00866389	0.0188689	0.0105923	0.0185081	0.0144311	0.0225395	0.0123436	0.0165415	0.0641486	0.013427	0.0475046	0.0131221	0.152236	0.0123507	0.0247502	0.0184865
ENSP00000080059	0.0721794	0.0103933	0.0754798	0.0818582	0.0239428	0.0180766	0.117842	0.121768	0.0274936	0.303267	0.085517	0.0255242	0.0252721	0.0191285	0.203528	0.0811697	0.0626808	0.0395764	0.0435092	0.0482029	0.263618	0.16666	0.0320598	0.0496225	0.243838	0.31425	0.0029519	0.15834	0.219107	0.0114292	0.0916053	0.0197062	0.291621	0.0409086	0.0617129	0.030263	0.03859	0.134454	0.808671	0.0278575	0.247196	0.154682	0.0199148	0.0683676	0.139789	0.0670311	0.0110206	0.198626	0.398746
ENSP00000081029	0.96009	0.066494	0.930964	0.488422	0.221161	0.0844704	0.553286	0.00541971	0.242703	0.553503	0.724075	0.300753	0.675559	0.638393	0.186611	0.106544	0.475359	0.834603	0.210192	0.785545	0.958575	0.40294	0.382641	0.24545	0.81592	0.779202	0.882988	0.557911	0.0918384	0.39232	0.0432512	0.129636	0.0465811	0.511542	0.324858	0.770463	0.13136	0.850731	0.813248	0.859616	0.407986	0.0875962	0.16781	0.358818	0.459175	0.767122	0.447641	0.0562039	0.436171
ENSP00000083182	0.0132774	0.0146097	0.0393805	0.0197569	0.00734105	0.00570281	0.1176	0.0498597	0.0130618	0.0595532	0.00918239	0.0251589	0.0272219	0.0195587	0.0164172	0.0262745	0.0270131	0.0254793	0.00869436	0.0535545	0.0161757	0.00364314	0.0724044	0.0147765	0.00638487	0.0117386	0.0187101	0.0153089	0.0160925	0.00782626	0.0107438	0.0201121	0.0527933	0.0185579	0.0195829	0.0148354	0.0106184	0.0140526	0.00963463	0.0105562	0.00670312	0.0336195	0.0579242	0.0358129	0.0133645	0.00495564	0.00683801	0.205322	0.0061448
ENSP00000084798	0.0572475	0.0674656	0.0304375	0.0291412	0.0347238	0.101887	0.190845	0.038621	0.0385089	0.0410227	0.0310276	0.228698	0.108085	0.158617	0.0947096	0.0207808	0.028022	0.0171194	0.0640097	0.147869	0.0412349	0.0277159	0.0423292	0.0561752	0.045606	0.0424203	0.135657	0.025324	0.116203	0.138517	0.0522858	0.0458048	0.0236971	0.0470334	0.0645215	0.0549994	0.0767397	0.113167	0.101401	0.0121442	0.0314526	0.0616434	0.022798	0.0405197	0.0736227	0.321931	0.308806	0.0792622	0.0191221
ENSP00000085068	0.00896362	0.0517784	0.0130697	0.192006	0.00462034	0.0509448	0.118388	0.0607316	0.0240343	0.0120106	0.0227344	0.058011	0.0281153	0.0815571	0.0301099	0.0305974	0.0192506	0.0124134	0.581206	0.025445	0.00725202	0.00516968	0.0228389	0.0343969	0.027173	0.0186221	0.00558924	0.0153431	0.0399402	0.0199538	0.0367584	0.0134936	0.0460776	0.0665079	0.0151434	0.00206338	0.00854009	0.059828	0.0201182	0.0234801	0.0223342	0.119545	0.0185638	0.0251385	0.0437831	0.0105053	0.0193654	0.041798	0.0681715
ENSP00000085219	0.0255218	0.0462385	0.0455706	0.0101604	0.0203361	0.0314893	0.0380336	0.0202169	0.0149209	0.0339952	0.0115851	0.036397	0.0092036	0.0252174	0.0242059	0.0113307	0.0314023	0.0182155	0.0068954	0.0453048	0.0224527	0.0186444	0.0573522	0.0116653	0.025687	0.0107627	0.031132	0.0323614	0.0142335	0.017387	0.0261305	0.0232988	0.0252052	0.0152982	0.0276553	0.022654	0.0177999	0.0173737	0.0296259	0.0455688	0.0802574	0.0339527	0.0108532	0.0259871	0.0245265	0.0111768	0.00767335	0.106769	0.00565403
ENSP00000086933	0.0105212	0.0260231	0.0183386	0.0148412	0.0798584	0.0734366	0.0631429	0.771071	0.00406789	0.0119427	0.249716	0.0595423	0.0169795	0.0140892	0.0464725	0.00468193	0.0131694	0.258613	0.110611	0.0299473	0.103468	0.0108034	0.0545244	0.130267	0.0372846	0.0308125	0.0664455	0.00598356	0.004803	0.0254127	0.0267275	0.0176563	0.0068801	0.131646	0.0137485	0.00241355	0.0121354	0.0266103	0.0188252	0.177626	0.422141	0.0529384	0.210715	0.207167	0.0113014	0.0347503	0.0230707	0.0288507	0.0326493
ENSP00000155840	0.0214302	0.0133828	0.019875	0.0184943	0.0162464	0.0680581	0.0403947	0.0357345	0.00778192	0.0123121	0.0210481	0.089472	0.0382303	0.0549914	0.0295775	0.0396462	0.0151366	0.0382292	0.0736985	0.0483862	0.0132741	0.00493404	0.0162055	0.0984866	0.0472208	0.0178529	0.0749269	0.0165637	0.0098021	0.0509479	0.0263767	0.0214978	0.0329789	0.0173301	0.0176231	0.0313219	0.078462	0.0302284	0.00446857	0.0416202	0.0185857	0.0242383	0.0230311	0.0171127	0.0153511	0.00523508	0.0307003	0.0265053	0.183047
ENSP00000155858	0.162137	0.0498267	0.0594787	0.0574768	0.108642	0.0183857	0.0956276	0.0730274	0.142742	0.0149808	0.0271873	0.0469691	0.0590494	0.0298554	0.0503785	0.0185432	0.115755	0.0633657	0.100596	0.0454545	0.0163999	0.00643596	0.0622779	0.0341042	0.0352169	0.103405	0.0343593	0.0877143	0.0352642	0.0101649	0.0323798	0.0233806	0.0439422	0.0247266	0.0251974	0.0130082	0.0368328	0.101505	0.0212286	0.021328	0.0308253	0.0360943	0.0164269	0.00744716	0.0253613	0.02943	0.00850095	0.0344516	0.0579546
ENSP00000155926	0.00592573	0.0119552	0.00807875	0.0140292	0.00994981	0.00702145	0.0419408	0.0537407	0.194355	0.0617829	0.0144689	0.0195075	0.0208065	0.0220851	0.014814	0.0109078	0.0152905	0.0137831	0.0574752	0.0191247	0.0162623	0.00272178	0.0406497	0.0403094	0.0157614	0.00236939	0.054706	0.0258668	0.0122306	0.0101056	0.0156288	0.0122167	0.0131698	0.00853244	0.00884962	0.0155374	0.0117804	0.00947999	0.021972	0.00798992	0.00873347	0.00975188	0.00997888	0.0104504	0.00976549	0.004997	0.00186768	0.0290882	0.00927102
ENSP00000156084	0.000596392	0.0690808	5.66412e-05	0.0114991	0.0115447	0.0297664	0.825242	0.0576429	0.260112	0.305756	0.0589829	0.236114	0.0500708	0.029676	0.0489891	0.212043	0.0781931	0.525576	0.832466	0.0728422	0.273102	0.437568	0.0260337	0.422036	0.331208	0.0220353	0.376275	0.148282	0.0700651	0.975102	0.0935465	0.273566	0.760867	0.16991	0.0208613	0.0186852	0.629052	0.103358	0.678564	0.702326	0.107964	0.102554	0.205936	0.602497	0.0441402	0.484462	0.0464366	0.574075	0.73021
ENSP00000156109	0.973037	0.972028	0.986818	0.954409	0.669844	0.968419	0.988654	0.937788	0.981097	0.968311	0.950041	0.833532	0.982857	0.997966	0.996251	0.849769	0.973352	0.991174	0.816416	0.878871	0.980494	0.700784	0.968295	0.668457	0.931486	0.842903	0.97338	0.699769	0.873872	0.741906	0.888888	0.962198	0.89275	0.940941	0.943822	0.970897	0.920731	0.97174	0.95541	0.936708	0.966448	0.997242	0.938225	0.929738	0.949842	0.949492	0.999967	0.964334	0.985601
ENSP00000156471	0.985015	0.999866	0.995983	0.988951	0.982336	0.979053	1	0.999973	0.984589	0.997655	0.999516	0.988274	0.982799	0.999856	0.975629	0.998933	0.985279	0.999989	0.955437	0.987764	0.998846	0.991385	0.999491	0.995411	0.98021	0.97382	0.999947	0.995499	0.998882	0.994683	0.973278	0.990606	0.995103	0.967201	0.954961	0.999699	0.982375	0.990023	0.986107	0.977483	0.999732	1	1	0.989003	0.996933	0.994493	0.968641	0.999958	1
ENSP00000156626	0.0469287	0.0510612	0.0328742	0.0298692	0.124148	0.0456594	0.0782811	0.0938569	0.0831022	0.0149451	0.0265349	0.0465079	0.0889888	0.0893767	0.0276818	0.0615532	0.0567974	0.0280641	0.0297493	0.0216739	0.0119489	0.0231422	0.0473228	0.10418	0.104121	0.050128	0.031173	0.0496508	0.0338149	0.105714	0.0414071	0.0732735	0.0266264	0.0125181	0.0550012	0.0319691	0.0958335	0.0477543	0.0713156	0.113275	0.0562664	0.0849148	0.0140331	0.0275807	0.0630756	0.0196843	0.00178351	0.0926046	0.122367
ENSP00000157600	0.00498022	0.00815687	0.00372239	0.00460975	0.00406149	0.00207386	0.00598909	0.0117167	0.00761258	0.0012793	0.0012353	0.00642166	0.00448783	0.00803012	0.00702063	0.00599244	0.00606536	0.00269595	0.0234864	0.00350279	0.00465505	0.00150246	0.00164987	0.00514414	0.00582616	0.00288223	0.0031271	0.0046625	0.00224515	0.00629734	0.0110131	0.00226221	0.00429053	0.00412088	0.00252791	0.0028075	0.00299459	0.00118771	0.00141735	0.00463727	0.0120257	0.00340071	0.00414587	0.00856018	0.00403472	0.00469573	0.000699247	0.0140967	0.0107228
ENSP00000157812	0.999986	0.999995	0.999681	0.999808	0.999887	0.999927	1	0.990728	0.985368	0.995354	0.999933	0.999729	0.983024	1	0.999681	0.999998	0.998107	1	0.971554	1	0.999939	0.998883	1	0.999997	0.977331	0.99645	0.999969	1	0.99839	1	0.998291	0.999991	0.990732	0.999793	0.999993	0.994221	0.997308	0.997498	0.999772	0.985426	0.98687	1	1	0.999877	1	0.999733	0.958927	1	0.999987
ENSP00000158166	0.00214773	0.00969585	0.00718079	0.00789543	0.00468277	0.0183049	0.0207424	0.00919618	0.0165231	0.0155681	0.00261968	0.0149496	0.00778304	0.02524	0.00595573	0.00249974	0.00717154	0.00933397	0.0153201	0.0105652	0.00765599	0.00622521	0.0043104	0.00433962	0.0124419	0.00851772	0.0465114	0.0168831	0.00664524	0.0122424	0.0113447	0.00644592	0.0177959	0.00774322	0.012887	0.00516594	0.00848749	0.00115937	0.0200552	0.00252286	0.0096681	0.0264315	0.031807	0.0132476	0.00692899	0.00833048	0.0195063	0.0174629	0.0164408
ENSP00000158762	0.0587962	0.0157721	0.00385079	0.0119129	0.0146622	0.0113412	0.0448114	0.0323457	0.14707	0.058562	0.0221957	0.0149375	0.00976295	0.0267306	0.0298696	0.0221104	0.0378583	0.00674815	0.0171872	0.0971436	0.0126938	0.0145886	0.00841248	0.0486997	0.0223808	0.00391588	0.0146253	0.0178764	0.0157341	0.0209336	0.0152568	0.00745528	0.0196147	0.0244295	0.0321713	0.00471489	0.0161835	0.0157089	0.0407774	0.00361743	0.0305453	0.0811795	0.0128404	0.0106962	0.0271659	0.0149202	0.0531639	0.0256464	0.0184039
ENSP00000158771	0.778005	0.041068	0.955503	0.0712988	0.0405718	0.181966	0.122155	0.108584	0.0312367	0.168731	0.0460903	0.0329147	0.123651	0.243353	0.0239238	0.246981	0.150145	0.743606	0.0282608	0.240259	0.0215955	0.0292992	0.141943	0.208251	0.0188211	0.0128821	0.0501137	0.185657	0.108449	0.00603753	0.0176036	0.0092202	0.107607	0.291034	0.0116118	0.144575	0.0471196	0.285206	0.153215	0.0441379	0.421485	0.48615	0.0561106	0.00967255	0.0876175	0.215716	0.02768	0.0214351	0.000461602
ENSP00000159060	0.00655877	0.00334791	0.00718488	0.00561309	0.00875041	0.00784463	0.0087938	0.00430757	0.00317694	0.00913237	0.008403	0.093474	0.00367981	0.00839644	0.0210507	0.00727791	0.0155791	0.00652014	0.0102127	0.0562373	0.00852793	0.00231178	0.00938469	0.021799	0.0110957	0.00328762	0.0283864	0.0113416	0.00609129	0.0050558	0.0148768	0.00677068	0.0140486	0.0120279	0.00737113	0.00689455	0.00714928	0.0021705	0.00133707	0.0294772	0.00166679	0.0141668	0.0207106	0.01058	0.0172597	0.000856061	0.0476759	0.122163	0.171206
ENSP00000159087	0.196683	0.156118	0.0526565	0.140265	0.00582495	0.0462153	0.108449	0.0368269	0.0918816	0.0186303	0.162928	0.110536	0.0884548	0.107567	0.049554	0.239699	0.118505	0.104213	0.0791554	0.0138362	0.108331	0.118448	0.00700829	0.21396	0.0393601	0.0964527	0.0323356	0.0778391	0.0346755	0.17443	0.0295045	0.0717061	0.0680463	0.197837	0.0893559	0.380794	0.159024	0.0897326	0.0183461	0.0385134	0.0805567	0.0863391	0.0685487	0.114286	0.118845	0.370245	0.0016511	0.0212755	0.101797
ENSP00000159111	0.0681975	0.0446094	0.0473896	0.0587139	0.0213002	0.0429765	0.144972	0.0430449	0.0193945	0.0160169	0.0168671	0.247816	0.0267495	0.120779	0.0241642	0.119894	0.0373752	0.042523	0.0720439	0.0519094	0.0285888	0.0235254	0.0109521	0.0326734	0.0245073	0.14476	0.0363646	0.0219	0.0575604	0.1534	0.0184199	0.0701752	0.15883	0.0378059	0.014734	0.0198745	0.036555	0.0513244	0.0780484	0.05338	0.0356867	0.0671063	0.0186663	0.0323511	0.0297838	0.107451	0.0173071	0.160736	0.0512263
ENSP00000160262	0.0338975	0.0246432	0.0131613	0.0387848	0.0168569	0.0182707	0.0257255	0.020711	0.0320709	0.0481396	0.0270769	0.0535571	0.0493681	0.0995906	0.0369078	0.0519722	0.111475	0.0137373	0.0551241	0.243531	0.0712339	0.0620618	0.0543892	0.0266246	0.0286312	0.0462798	0.0670608	0.0384201	0.0301001	0.023899	0.0301387	0.0621432	0.0745701	0.0148766	0.0314693	0.0285161	0.0068354	0.100823	0.150474	0.0366752	0.0239332	0.0485434	0.0269267	0.00901693	0.0217415	0.0185087	0.0464272	0.0135836	0.064572
ENSP00000160373	0.00744085	0.0258619	0.0191542	0.0165078	0.0168176	0.0122036	0.0321893	0.029907	0.00467385	0.0257764	0.0113913	0.0177568	0.0248964	0.0347166	0.029041	0.0213173	0.0107311	0.00696016	0.061697	0.0221546	0.0136974	0.00501346	0.029187	0.00604094	0.0122743	0.0134031	0.0108466	0.00745369	0.0201519	0.0199514	0.0182811	0.0139587	0.0423945	0.00552657	0.00925448	0.0122233	0.00890634	0.0565584	0.00508327	0.0233536	0.00865042	0.0395728	0.0152759	0.00925547	0.0376012	0.0145792	0.0104184	0.0183777	0.0189902
ENSP00000160382	0.0107069	0.0490923	0.0307574	0.0145865	0.0437736	0.00645254	0.0170893	0.010904	0.00605272	0.0216963	0.0182815	0.0278834	0.013695	0.0194761	0.0181675	0.0219012	0.00589119	0.0106252	0.10525	0.00574032	0.00629187	0.0172414	0.00104441	0.0295456	0.0347552	0.0241531	0.0115899	0.0221481	0.0458761	0.0310569	0.0181193	0.00610372	0.0154821	0.0228598	0.0317927	0.00985895	0.0408362	0.022156	0.0186257	0.0165291	0.0135788	0.0360902	0.137867	0.0104656	0.0164386	0.0233379	0.0361475	0.0312717	0.0462696
ENSP00000160827	0.424434	0.254468	0.259284	0.0954529	0.824437	0.429542	0.542911	0.0886801	0.0778336	0.368341	0.138253	0.185786	0.329488	0.23348	0.167035	0.440152	0.0565727	0.200536	0.0869154	0.0933583	0.0350035	0.461602	0.152699	0.380036	0.206854	0.0320138	0.298683	0.402967	0.225151	0.0807275	0.175514	0.102349	0.0961979	0.0733274	0.140557	0.507566	0.44271	0.292114	0.153324	0.0563586	0.296892	0.187459	0.20223	0.41493	0.0771707	0.518922	0.730205	0.191385	0.41818
ENSP00000161006	0.0410105	0.0193585	0.00855158	0.0160029	0.133462	0.00668176	0.0537818	0.0346541	0.01289	0.0112109	0.0132884	0.0423522	0.00692002	0.0162695	0.0115526	0.0306033	0.0120574	0.0113832	0.0134343	0.0113959	0.036463	0.0389533	0.0120325	0.0860677	0.0087167	0.0144517	0.0244554	0.00998992	0.0148913	0.0105199	0.0248041	0.010093	0.0155837	0.0361191	0.0242206	0.0122706	0.0143644	0.00976315	0.0201871	0.0103766	0.0195204	0.0186669	0.0511639	0.00854362	0.0115488	0.00493651	0.0447774	0.0184268	0.0427295
ENSP00000161559	0.0198328	0.0114459	0.00777388	0.00498021	0.00744547	0.0109722	0.0195451	0.0152099	0.0316209	0.0591392	0.00355176	0.00679095	0.00465058	0.0192807	0.00847137	0.0197289	0.00879241	0.00540092	0.00397629	0.0168698	0.0111443	0.00583724	0.0113265	0.00748964	0.0104584	0.00438326	0.0160583	0.0481282	0.00721969	0.00979206	0.0119855	0.00483224	0.0122078	0.00200275	0.0179577	0.0121396	0.0110757	0.00157353	0.0141305	0.00250916	0.0162431	0.0110378	0.0143125	0.00462132	0.0171058	0.00289721	0.0290939	0.0172371	0.0142382
ENSP00000161863	0.0274616	0.0891085	0.103406	0.0251212	0.0431499	0.00872375	0.101735	0.0722536	0.0698234	0.126634	0.0199705	0.0379206	0.0299258	0.0516454	0.0251376	0.0635882	0.0123722	0.0271728	0.0176413	0.0556947	0.0753686	0.0320034	0.117779	0.00278571	0.037558	0.0280912	0.05187	0.0319974	0.00789817	0.0235624	0.0342677	0.029698	0.0411039	0.112974	0.0451223	0.0748306	0.0241756	0.0127506	0.00339067	0.0367424	0.072632	0.0409418	0.00225967	0.0102539	0.045895	0.0123321	0.0407572	0.473529	0.110023
ENSP00000162044	0.0255953	0.158074	0.0595351	0.272976	0.03618	0.268821	0.13578	0.0788714	0.0335389	0.0491045	0.104902	0.136977	0.0346241	0.0681866	0.0829044	0.164349	0.126994	0.117727	0.04972	0.0697319	0.0482367	0.0293593	0.0573506	0.155796	0.0741717	0.0939382	0.0349956	0.0633171	0.127272	0.22668	0.0893053	0.132487	0.0646317	0.0676904	0.176352	0.215349	0.125212	0.0629357	0.0488514	0.0331059	0.0779594	0.119608	0.19104	0.086695	0.234051	0.194445	0.0723097	0.252097	0.0823961
ENSP00000162391	0.00757456	0.0266211	0.0256889	0.0249357	0.0269718	0.015114	0.0198854	0.0509783	0.0127261	0.0183692	0.0246754	0.0132183	0.0344286	0.045971	0.063089	0.00623824	0.0471954	0.0081093	0.0183392	0.0184657	0.00598285	0.0262903	0.0132562	0.0148103	0.0449542	0.115289	0.0148602	0.008727	0.044424	0.00837648	0.0343582	0.0195775	0.0605688	0.0417064	0.00885415	0.00305758	0.0162843	0.0818786	0.0141453	0.0202013	0.0388486	0.0242037	0.0809449	0.0055852	0.018092	0.115692	0.0119124	0.0337662	0.0152949
ENSP00000162749	0.0143498	0.00308452	0.00463675	0.00435078	0.00228084	0.00126758	0.0139691	0.0509429	0.00604766	0.0129989	0.00153519	0.0062121	0.00154972	0.0101292	0.00604153	0.000303069	0.00350446	0.00108148	0.0100635	0.0133442	0.00374199	0.00559759	0.00458344	0.00869377	0.00895283	0.00414876	0.014018	0.00417281	0.00297371	0.00403836	0.00712574	0.00295091	0.0231998	0.00232027	0.00423066	0.000433477	0.00427482	0.00122792	0.00287843	0.00153787	0.0119366	0.0125106	0.00134497	0.00234297	0.00387377	0.00798399	0.0149631	0.00727537	0.00995017
ENSP00000163416	0.0205396	0.056503	0.213002	0.0520017	0.0378656	0.029678	0.103496	0.0765046	0.0846644	0.0428543	0.0294143	0.0862507	0.115552	0.0650891	0.0340794	0.233151	0.100576	0.0491274	0.177111	0.148339	0.0867505	0.045598	0.079509	0.0787214	0.0386784	0.0463191	0.0869825	0.0645142	0.168677	0.0445812	0.0243531	0.0425703	0.218261	0.114386	0.0327985	0.125476	0.089188	0.0464396	0.0520319	0.0294647	0.0339403	0.0410368	0.0829355	0.0361796	0.192898	0.0633918	0.0181805	0.037539	0.0343455
ENSP00000164024	0.0703227	0.0966103	0.127354	0.087353	0.0121079	0.0995764	0.116245	0.109123	0.061751	0.0438471	0.0743455	0.241633	0.0892742	0.0589612	0.0395812	0.0438351	0.0992113	0.0540106	0.047542	0.0635246	0.0686698	0.057516	0.0408855	0.116363	0.100082	0.0211405	0.0433161	0.454619	0.142519	0.0253529	0.0562672	0.148228	0.0792351	0.0853709	0.0950951	0.280502	0.0628696	0.0347146	0.0798402	0.0494514	0.0200409	0.105102	0.039343	0.0527027	0.0957727	0.258532	0.0401675	0.107471	0.104561
ENSP00000164133	0.0872977	0.130996	0.0605982	0.148861	0.0786842	0.189973	0.286575	0.0668362	0.034782	0.17215	0.0700022	0.171522	0.0825765	0.0634589	0.0971658	0.216865	0.0824062	0.0307652	0.00579782	0.034918	0.0278024	0.0138387	0.0312537	0.126145	0.0195279	0.0779856	0.136145	0.101255	0.568879	0.0833203	0.101433	0.109401	0.0323809	0.0532322	0.08552	0.100096	0.0294431	0.025231	0.0355951	0.144976	0.124432	0.321942	0.0536594	0.0908699	0.0698057	0.125833	0.0764609	0.149156	0.015206
ENSP00000164139	0.162351	0.0888271	0.192475	0.230242	0.357278	0.0703031	0.0684639	0.0737072	0.106787	0.444359	0.075869	0.367828	0.104009	0.0401089	0.130006	0.179503	0.183139	0.151134	0.00772679	0.102286	0.0550273	0.162303	0.0573422	0.0889147	0.0484031	0.134052	0.177917	0.441619	0.519066	0.277551	0.31514	0.102999	0.0369473	0.172419	0.384289	0.0604443	0.156223	0.223664	0.0483924	0.225556	0.253439	0.194872	0.106625	0.022533	0.0633405	0.28726	0.0778246	0.117235	0.0333999
ENSP00000164227	0.022518	0.00824731	0.094111	0.00295823	0.00396351	0.0144811	0.0130745	0.0172893	0.00727002	0.0213267	0.00428109	0.00764367	0.0297041	0.00928412	0.00803588	0.0145233	0.00652414	0.00912765	0.060237	0.00923898	0.0103958	0.0034106	0.0123412	0.00345888	0.00715653	0.00413422	0.0110404	0.039277	0.0115404	0.00337135	0.0155747	0.0221324	0.0252243	0.00206483	0.0103576	0.00344608	0.00420078	0.024277	0.0322819	0.00244022	0.0898051	0.0100161	0.00850665	0.00695248	0.0103378	0.00296557	0.0332502	0.00406675	0.040469
ENSP00000164305	0.0226749	0.0388582	0.0216262	0.116637	0.00764796	0.0206039	0.0796632	0.721477	0.0197494	0.00686133	0.0501941	0.16887	0.023935	0.0663475	0.0785423	0.247762	0.0581826	0.0864683	0.0257596	0.202062	0.0426953	0.256585	0.114453	0.156406	0.04863	0.171964	0.136149	0.106547	0.176818	0.0530726	0.0557875	0.147905	0.298073	0.0246239	0.20409	0.0145247	0.0232091	0.0736512	0.18916	0.0314693	0.220424	0.0181477	0.0398046	0.156601	0.0595284	0.264022	0.0136141	0.0684189	0.0121506
ENSP00000164640	0.280472	0.219575	0.268684	0.294563	0.359548	0.256276	0.236082	0.800319	0.202764	0.43076	0.176016	0.242875	0.240467	0.224401	0.129195	0.52994	0.347111	0.127939	0.151786	0.659589	0.252317	0.384195	0.58999	0.235945	0.142447	0.108578	0.558867	0.224579	0.285959	0.178347	0.777773	0.234012	0.216737	0.352202	0.298441	0.500104	0.321633	0.203532	0.35686	0.183523	0.360097	0.307619	0.311684	0.115128	0.17489	0.208363	0.434618	0.158754	0.573772
ENSP00000165524	0.0054555	0.0255439	0.0420241	0.00411775	0.247354	0.00571112	0.0225702	0.0308206	0.00349421	0.0384028	0.00868541	0.00456147	0.0129311	0.0153543	0.0239149	0.00202452	0.0131462	0.0101033	0.0885046	0.0188424	0.0047615	0.00581565	0.0121442	0.0420152	0.00926112	0.0167134	0.00908248	0.0110365	0.00407647	0.0206067	0.0178218	0.00822657	0.0285624	0.0239801	0.0136744	0.00543492	0.00496179	0.00823706	0.00282457	0.0290324	0.00891011	0.0168734	0.0107523	0.00856964	0.0124099	0.00522689	0.0131406	0.0172552	0.0196294
ENSP00000166139	0.00479677	0.0093011	0.0097125	0.0115562	0.00763294	0.00440205	0.0299624	0.0397396	0.00372775	0.0127801	0.00626954	0.00832061	0.0119137	0.0185228	0.00465012	0.0322492	0.0175273	0.00244029	0.042329	0.015378	0.00682397	0.00211813	0.0426007	0.00838229	0.0149168	0.00957017	0.0378075	0.00406393	0.00613683	0.00403705	0.0243691	0.00588256	0.0119547	0.0515108	0.00878551	0.0040735	0.0229229	0.00904228	0.00539903	0.00890206	0.0407331	0.0359772	0.010373	0.0145676	0.0175028	0.0058047	0.0240101	0.0245413	0.0175021
ENSP00000166244	0.00879205	0.0132883	0.00254274	0.00742586	0.0104432	0.0188222	0.0268107	0.019125	0.004914	0.00425412	0.0132605	0.00520534	0.003575	0.0107843	0.0204209	0.0269067	0.0305886	0.0149889	0.0777504	0.0528991	0.0354179	0.00234266	0.0112583	0.014382	0.0074972	0.00559722	0.00317118	0.00495536	0.0119259	0.00996844	0.0240202	0.0102381	0.00750856	0.0634446	0.0134714	0.00213051	0.0166473	0.0057713	0.00989828	0.0122188	0.019275	0.0194576	0.0128364	0.00619129	0.0113849	0.0390521	0.0690465	0.131051	0.064298
ENSP00000166345	0.699401	0.090183	0.0550207	0.236614	0.1204	0.275056	0.58023	0.917866	0.335325	0.11805	0.134177	0.265095	0.614596	0.0160014	0.0454598	0.117298	0.0193574	0.0988921	0.464511	0.321279	0.0408731	0.0135162	0.0712283	0.179476	0.323579	0.162421	0.328166	0.159747	0.0591912	0.0497176	0.167114	0.340402	0.607561	0.686769	0.0554237	0.0204565	0.0671787	0.0238236	0.157774	0.00566495	0.0245625	0.059914	0.0274786	0.0881268	0.0974114	0.235771	0.00831912	0.0508983	0.204401
ENSP00000167106	0.020715	0.0580393	0.0192547	0.00558421	0.0334475	0.00287315	0.0114038	0.101041	0.0404722	0.0287165	0.0140657	0.0105586	0.0114267	0.0201327	0.00685934	0.0754927	0.0129332	0.0267696	0.0336197	0.154875	0.00941321	0.0107469	0.0111767	0.00965361	0.01375	0.0184218	0.0322366	0.111941	0.0991836	0.00822155	0.0273134	0.020029	0.117404	0.0128777	0.0318329	0.0196227	0.0115767	0.00931115	0.0171264	0.0128826	0.043306	0.157014	0.0237015	0.010156	0.0119441	0.0242021	0.0270477	0.00373476	0.0166056
ENSP00000167586	0.115132	0.0188773	0.0833826	0.0794828	0.0262064	0.0224632	0.1715	0.183586	0.055122	0.0206073	0.121113	0.0426938	0.0921432	0.375186	0.0517942	0.133064	0.0250168	0.0609357	0.152996	0.0994684	0.188911	0.101455	0.0873491	0.0219016	0.0706498	0.111317	0.094874	0.0486786	0.0353417	0.0135196	0.0478099	0.302918	0.142712	0.211563	0.0431239	0.0322499	0.133102	0.0112446	0.0777221	0.0465587	0.12944	0.0425513	0.0153038	0.0768418	0.0513553	0.00998717	0.191382	0.02407	0.0401059
ENSP00000167588	0.0929392	0.0252371	0.0220804	0.0183963	0.00282949	0.0206995	0.04415	0.0124472	0.0179178	0.02549	0.0324586	0.0349067	0.0268145	0.0578246	0.0136833	0.0115236	0.0155858	0.0456645	0.0712379	0.00743528	0.0437302	0.0152238	0.00346098	0.0271417	0.0567484	0.0020854	0.016177	0.0377147	0.0103124	0.00861892	0.0559541	0.0202438	0.041614	0.00541996	0.0227885	0.00949925	0.0195292	0.00293124	0.0085559	0.00547604	0.075464	0.0372834	0.0127142	0.0182175	0.0235928	0.00339758	0.00102928	0.0595472	0.0111657
ENSP00000168148	0.00233677	0.0103168	0.00457624	0.00329889	0.0110595	0.00377919	0.0166234	0.049846	0.00724888	0.00497068	0.004778	0.00748755	0.00199091	0.00793656	0.011213	0.00505743	0.00466462	0.00499801	0.0607137	0.00719473	0.00651519	0.001962	0.0190458	0.00115568	0.00531769	0.00479901	0.00593482	0.024053	0.00516111	0.00729576	0.0116481	0.00477902	0.0102749	0.0181444	0.0117192	0.00185375	0.0127574	0.002959	0.00120253	0.0148479	0.0034125	0.00365151	0.00403296	0.00356133	0.00467677	0.00250635	0.00938006	0.0422951	0.0384059
ENSP00000168216	0.963411	0.0405656	0.928076	0.569884	0.956977	0.167565	0.0406509	0.115912	0.336348	0.568625	0.58942	0.516939	0.650481	0.0131446	0.0853771	0.0372169	0.0223262	0.729724	0.215782	0.670598	0.978101	0.659673	0.215895	0.973114	0.613624	0.790969	0.8607	0.268485	0.720907	0.0801509	0.0136779	0.659567	0.0447388	0.870814	0.0267918	0.983607	0.0727161	0.281232	0.582708	0.58143	0.404064	0.0584703	0.0725243	0.818265	0.327864	0.754007	0.013607	0.570691	0.0653803
ENSP00000168712	0.00731709	0.0327832	0.0639866	0.0715706	0.0806325	0.00942635	0.0132622	0.0311159	0.0118559	0.0259776	0.0304821	0.0586631	0.0147819	0.0218526	0.0334371	0.00246827	0.0227345	0.050481	0.0283916	0.0429208	0.0107633	0.0047073	0.0101836	0.179864	0.0217748	0.0329478	0.0919571	0.106632	0.0103926	0.0636275	0.194828	0.0432497	0.025544	0.0214894	0.0213125	0.0253229	0.00962271	0.0175949	0.00306807	0.0463738	0.0137811	0.00794225	0.0640332	0.0375293	0.00743012	0.0215156	0.090114	0.070412	0.0944319
ENSP00000169298	0.002532	0.00629096	0.00472488	0.00505463	0.0173619	0.00389121	0.0112333	0.0068677	0.00459652	0.00571039	0.00220805	0.00918767	0.00214349	0.0107468	0.00387076	0.00299963	0.008789	0.00173457	0.030163	0.00618596	0.00661667	0.00533696	0.00151043	0.000855519	0.00663132	0.00392694	0.0022505	0.0148047	0.0139441	0.00409247	0.0215736	0.00290252	0.0100304	0.00122635	0.00759732	0.0101855	0.0110923	0.00233022	0.00138566	0.00822343	0.0023592	0.0114568	0.0207838	0.00513746	0.0175963	0.00147571	0.0247376	0.00833619	0.00861771
ENSP00000169551	0.0709902	0.0125471	0.0311631	0.0111935	0.00193548	0.00335936	0.00598549	0.0159856	0.00360991	0.0865054	0.00405355	0.0208725	0.00639926	0.00676586	0.00393321	0.0473208	0.0218127	0.0180366	0.0120092	0.0261869	0.0164663	0.00217758	0.0074033	0.0929896	0.00907711	0.00218527	0.0107405	0.0120518	0.00747581	0.00533113	0.00997372	0.00448211	0.04303	0.00268533	0.0121957	0.0186587	0.00755376	0.000679344	0.0187697	0.00611917	0.0232658	0.0183691	0.0216044	0.0116408	0.00723846	0.0184335	0.00366099	0.0188698	0.0155999
ENSP00000170150	0.00409211	0.0153026	0.0104426	0.0419279	0.00936306	0.00766857	0.0429614	0.0332658	0.00783403	0.00825332	0.00780339	0.0201769	0.00550262	0.0122294	0.0195799	0.0107654	0.011658	0.013837	0.0131749	0.0402972	0.00476639	0.0171759	0.00766138	0.00543098	0.0183817	0.0190371	0.0172715	0.0561139	0.0086696	0.0647459	0.0206008	0.0116444	0.0151631	0.0196475	0.0270612	0.00842642	0.0201105	0.0274615	0.0364958	0.0175711	0.0122354	0.0115618	0.0209846	0.0314185	0.0112451	0.0193819	0.0828557	0.0207989	0.0207712
ENSP00000170168	0.193578	0.0546901	0.0501974	0.0617191	0.0793129	0.165938	0.041682	0.0113604	0.140324	0.0111948	0.0187388	0.173562	0.549488	0.0291931	0.0484094	0.0447347	0.180183	0.169913	0.648828	0.0319017	0.147985	0.102521	0.00423358	0.0463531	0.101693	0.0836986	0.0664928	0.14105	0.0172827	0.0401104	0.0187881	0.0956062	0.10788	0.436184	0.0641923	0.0518663	0.0815135	0.00698046	0.0609609	0.0236789	0.0770431	0.0302359	0.111042	0.0491635	0.0133814	0.207834	0.0553217	0.0223203	0.0200068
ENSP00000170447	0.108555	0.0116599	0.0264688	0.0335861	0.0130803	0.00607069	0.0844996	0.074042	0.00961402	0.0350385	0.0225346	0.0607928	0.0122009	0.0788417	0.0445561	0.0143614	0.00981889	0.00684255	0.0415923	0.156766	0.0140128	0.0121891	0.0124046	0.0645611	0.0164996	0.0272726	0.0302154	0.0245754	0.00733272	0.0142719	0.0144528	0.0531217	0.0205794	0.41267	0.0230077	0.0143464	0.0435868	0.0110472	0.00237128	0.0362679	0.0579561	0.0209919	0.0207251	0.0370068	0.0194882	0.010507	0.0126421	0.0428068	0.0321596
ENSP00000170564	0.725067	0.176451	0.940341	0.471893	0.189687	0.800089	0.281456	0.0783424	0.0843498	0.154123	0.331791	0.606962	0.100478	0.575372	0.354471	0.307611	0.0887142	0.517664	0.00483097	0.40988	0.436248	0.540995	0.108724	0.574817	0.153804	0.515686	0.131353	0.686636	0.421661	0.571087	0.0195921	0.208268	0.163457	0.180406	0.382934	0.676315	0.474024	0.8355	0.296432	0.166469	0.780642	0.0776141	0.408966	0.631103	0.518974	0.256758	0.465677	0.0128061	0.121367
ENSP00000171111	0.734339	0.0264381	0.147539	0.608089	0.360368	0.647748	1	0.144402	0.0107443	0.0325926	0.256726	0.769283	0.0845556	0.321642	0.59849	0.164757	0.0329751	0.137673	0.644381	0.605546	0.0200837	0.00817511	0.0221304	0.0147536	0.0108477	0.0932063	0.0187849	0.0196386	0.0181004	0.0504239	0.308294	0.0730063	0.168181	0.03154	0.132615	0.108248	0.0475065	0.866093	0.443545	0.3115	0.00490366	0.0191476	0.253287	0.374891	0.0889844	0.10449	0.250094	0.300585	0.0239623
ENSP00000171757	0.0201703	0.0204548	0.033873	0.0179014	0.0066521	0.0279404	0.0491553	0.0320007	0.0576009	0.0528751	0.0167155	0.0289173	0.0148853	0.0351364	0.020095	0.116454	0.0119304	0.0132448	0.0189346	0.0190578	0.0149068	0.0344647	0.00718629	0.0127982	0.0790791	0.0241803	0.0116763	0.0444235	0.0342646	0.029305	0.016893	0.024605	0.0440864	0.00825425	0.0513003	0.0349311	0.0454268	0.0392179	0.0434216	0.0234117	0.0203054	0.0475739	0.0135093	0.0116491	0.035737	0.0263066	0.0343825	0.0135605	0.279543
ENSP00000171887	0.0223441	0.0207689	0.00762837	0.0153319	0.0383101	0.0273867	0.0157328	0.019142	0.0049595	0.00907482	0.00799038	0.00671673	0.0131972	0.00807839	0.00561775	0.00392329	0.0188845	0.00610899	0.0316941	0.0123521	0.00238557	0.00268098	0.00618603	0.0518913	0.00879177	0.0313448	0.011541	0.0292219	0.0482285	0.0101021	0.0397569	0.00843995	0.0188208	0.00640062	0.0159659	0.00496455	0.0107715	0.0124474	0.00210886	0.0129585	0.0137526	0.0103419	0.00521525	0.00423103	0.00959366	0.00726499	0.0140368	0.0153292	0.00698492
ENSP00000172229	0.153223	0.387834	0.184498	0.163703	0.16226	0.0975728	0.0872883	0.433349	0.101854	0.032192	0.0977912	0.109618	0.28242	0.183167	0.095855	0.0716951	0.304823	0.155405	0.0913612	0.2063	0.197896	0.212738	0.167489	0.310998	0.185392	0.102363	0.0670194	0.0479873	0.159132	0.337166	0.169802	0.216888	0.124267	0.180655	0.103902	0.0895126	0.256097	0.122569	0.179215	0.0951966	0.0827139	0.166073	0.170159	0.0796371	0.0596367	0.0689373	0.0496225	0.118584	0.383998
ENSP00000173229	0.0371786	0.0273612	0.0319469	0.0429848	0.0943505	0.0891547	0.126874	0.206288	0.0142305	0.0612876	0.116148	0.116113	0.0363196	0.0451366	0.0307606	0.0398648	0.0498138	0.096138	0.409019	0.12114	0.112168	0.0550532	0.013019	0.0809724	0.0409542	0.0133737	0.0786602	0.133779	0.0623108	0.0105826	0.0159097	0.0761964	0.0477363	0.0660691	0.0641494	0.025614	0.0917192	0.0974563	0.0429875	0.127854	0.00833265	0.132794	0.0544649	0.0496746	0.0741422	0.0549244	0.000850141	0.0250854	0.192152
ENSP00000173527	0.013589	0.01483	0.0106893	0.0149441	0.000516464	0.0278597	0.0289755	0.0808621	0.0930188	0.0130663	0.0173235	0.00345928	0.00930716	0.00969611	0.00351186	0.0150865	0.00882638	0.0113592	0.0159022	0.0203779	0.0150935	0.015059	0.0030437	0.00657792	0.0199217	0.0402401	0.00219066	0.0182135	0.224075	0.00546275	0.00350459	0.0142149	0.0131593	0.0281427	0.0148995	0.178318	0.0112895	0.00487667	0.133286	0.0123425	0.0848728	0.00675665	0.151481	0.0090472	0.00401125	0.00200531	0.15176	0.0502563	0.0203087
ENSP00000173898	0.0098922	0.0348619	0.0040031	0.0154054	0.00418674	0.00958162	0.00714629	0.0175038	0.0218177	0.00769633	0.00433735	0.00996225	0.0047221	0.0109507	0.0118139	0.0142678	0.0145474	0.00354234	0.0120724	0.013904	0.00782372	0.00744473	0.00721409	0.00507722	0.0124012	0.00599954	0.00469841	0.00541587	0.0119189	0.0252962	0.0154846	0.0103085	0.0121208	0.00374581	0.0152691	0.00214365	0.00964163	0.0105483	0.00226486	0.0077164	0.00895817	0.0451737	0.00494458	0.00683372	0.00412405	0.0131434	0.0214938	0.0198454	0.0156445
ENSP00000174618	0.00590432	0.0304487	0.120995	0.0929574	0.0278992	0.00309497	0.0816883	0.063951	0.00345445	0.0392302	0.00103788	0.524614	0.0335256	0.00414948	0.0451106	0.000932724	0.00027284	0.0156674	0.669773	0.265681	0.153899	0.240612	0.0198819	0.0118022	0.153331	0.0102664	0.00995985	0.00880041	0.00519844	0.146393	0.0181128	0.00283308	0.0379329	0.0643606	0.0149284	0.00679086	0.0444967	0.0139327	0.0195351	0.0663019	0.0193335	0.0240984	0.341698	0.461907	0.0193338	0.0384278	0.0428933	0.00510798	0.0128701
ENSP00000175091	0.00327779	0.0063152	0.00970271	0.00595334	0.00133092	0.00301721	0.0228764	0.0130571	0.00852065	0.00952619	0.00624031	0.00246061	0.00474795	0.00539259	0.00586643	0.015032	0.00755567	0.00330289	0.00500307	0.00156073	0.00674733	0.00262763	0.00475368	0.00211142	0.0130459	0.0052742	0.00456855	0.00822524	0.00522011	0.00360832	0.0116842	0.00209854	0.0266219	0.00282834	0.00994036	0.0163045	0.00508884	0.00607125	0.0157564	0.00158869	0.00786396	0.0121585	0.00674047	0.00177672	0.00884287	0.00254757	0.0250841	0.00775888	0.0206748
ENSP00000175238	0.011572	0.0578936	0.0122666	0.015661	0.0112897	0.0216332	0.0240585	0.00879059	0.0448223	0.022353	0.0039035	0.0227058	0.0316538	0.0292941	0.0244446	0.0123665	0.0477917	0.0138409	0.0824927	0.0112538	0.00581035	0.0166979	0.0511002	0.0233388	0.0168596	0.0128518	0.0134206	0.00534801	0.0249199	0.0124653	0.0229318	0.00533497	0.0893347	0.00922593	0.0146164	0.03568	0.0230446	0.0130597	0.0119045	0.0237673	0.0118274	0.0230821	0.0140869	0.00777038	0.0375314	0.0186049	0.0669616	0.0143902	0.0229584
ENSP00000175506	0.0582102	0.069937	0.143386	0.0992057	0.174792	0.103721	0.96243	0.0863178	0.054	0.0312348	0.290046	0.128357	0.325811	0.0787272	0.14948	0.11434	0.260856	0.666561	0.0674835	0.75298	0.0149182	0.27735	0.0930611	0.153974	0.144413	0.173096	0.106262	0.167743	0.24914	0.11256	0.095596	0.125978	0.252283	0.0813156	0.30745	0.0785894	0.105413	0.0475667	0.044857	0.0597484	0.0417714	0.0394292	0.157977	0.255996	0.0681555	0.204839	0.0774431	0.0565408	0.0602204
ENSP00000175756	0.0603186	0.014153	0.0258408	0.0130657	0.0257733	0.0648154	0.0338993	0.0349824	0.0111656	0.00646835	0.0170822	0.0717342	0.0328415	0.021934	0.0159263	0.0187824	0.00931441	0.0106159	0.055223	0.011783	0.00603773	0.0237132	0.010597	0.00839364	0.0274295	0.0201922	0.0599798	0.0940763	0.0209257	0.00634793	0.0161483	0.0250715	0.0197375	0.00405377	0.009135	0.0074651	0.00813597	0.00716224	0.042823	0.0108591	0.0645536	0.0828655	0.0160215	0.0427514	0.0056582	0.0222437	0.00203018	0.0319075	0.0704964
ENSP00000176183	0.00577297	0.0137637	0.00884862	0.015399	0.159911	0.0146281	0.0643135	0.0363039	0.00806704	0.00950258	0.0566458	0.25623	0.0343438	0.0484196	0.0686802	0.0398051	0.0276996	0.0378296	0.100624	0.00366423	0.0379618	0.0205912	0.00850274	0.0254557	0.0126141	0.03277	0.0130193	0.0332731	0.00370063	0.0386199	0.0199291	0.00857262	0.0564164	0.0453764	0.0227768	0.0144907	0.0194733	0.0685073	0.023978	0.0358136	0.00526674	0.0107004	0.00359692	0.0473481	0.0143411	0.0753803	0.0566394	0.0384261	0.0220577
ENSP00000176195	0.141033	0.016152	0.123434	0.0136383	0.0871094	0.220614	0.0556013	0.0959547	0.00338058	0.125579	0.0387318	0.0895196	0.0112713	0.131379	0.0272772	0.00435318	0.0267466	0.0743842	0.103139	0.0231264	0.0123422	0.00436879	0.0131706	0.0249443	0.0177854	0.0188325	0.0297058	0.0445104	0.0191665	0.0058174	0.0174992	0.0347568	0.0196637	0.00453387	0.0106106	0.0342884	0.0179505	0.0116979	0.0315842	0.0211115	0.16688	0.0507544	0.0455687	0.0264874	0.00916975	0.0685107	0.381624	0.0864481	0.0136543
ENSP00000176763	0.00788468	0.0156669	0.0599965	0.0198757	0.00606397	0.00607996	0.0358528	0.0406752	0.0064362	0.04135	0.00817666	0.0602707	0.0331697	0.030608	0.0170059	0.0136217	0.0154117	0.0341457	0.452297	0.0521784	0.0096847	0.0302905	0.0059196	0.0389183	0.0130392	0.00877149	0.0382906	0.243817	0.0244502	0.00630889	0.0167426	0.014931	0.0508385	0.01207	0.0165039	0.0080165	0.00661734	0.0507528	0.00502816	0.00904025	0.0226647	0.0608966	0.00532746	0.0342333	0.012026	0.0131685	0.0743666	0.0596668	0.0282833
ENSP00000177694	0.0484503	0.0854628	0.0403829	0.0726973	0.119442	0.157134	0.0854143	0.0507389	0.0112261	0.0285059	0.0536537	0.130227	0.0401943	0.0657146	0.0845346	0.0457875	0.0830082	0.167412	0.0167679	0.0654755	0.0284602	0.0318334	0.0577446	0.0473972	0.125013	0.0875311	0.106229	0.0278154	0.136493	0.0210634	0.0177728	0.108209	0.0389015	0.0998209	0.0482837	0.0739122	0.0480233	0.125911	0.0789725	0.0382942	0.0700094	0.078152	0.0118412	0.0394775	0.0545572	0.0930379	0.0196211	0.0729652	0.124084
ENSP00000177742	0.970767	0.22471	0.972582	0.637465	0.525742	0.752825	0.717983	0.2687	0.481232	0.529705	0.802672	0.942662	0.814197	0.552563	0.0773589	0.142993	0.486836	0.636182	0.400133	0.908093	0.979745	0.907867	0.270568	0.867611	0.922047	0.912624	0.987519	0.122074	0.963795	0.526566	0.0195942	0.445477	0.368472	0.940226	0.0981173	0.995385	0.551447	0.405948	0.691184	0.504682	0.91012	0.23464	0.238129	0.75785	0.959056	0.928086	0.46433	0.586762	0.467955
ENSP00000178638	0.00890868	0.0242815	0.0248093	0.0319129	0.0465998	0.0718051	0.0319034	0.0483968	0.0345377	0.0445426	0.0344106	0.025767	0.0334013	0.0215444	0.0285753	0.0536752	0.0162398	0.0267505	0.0417536	0.0203367	0.0554079	0.0354876	0.00465011	0.0741923	0.0219259	0.0436003	0.0172279	0.0736088	0.0170896	0.0287392	0.0183425	0.0261617	0.199996	0.088012	0.0246688	0.012588	0.0466309	0.0119134	0.0337422	0.0872625	0.0626154	0.21907	0.012971	0.0581601	0.0915537	0.0277079	0.0446749	0.0279974	0.106033
ENSP00000178640	0.0456844	0.0483061	0.0712843	0.0234809	0.00615902	0.0131529	0.0425792	0.0863696	0.213123	0.114229	0.0113916	0.0250491	0.0717475	0.0217804	0.0148163	0.0112669	0.0311754	0.0153608	0.00872678	0.0209943	0.0252968	0.0112346	0.0334069	0.0556116	0.0227971	0.179476	0.0147217	0.0342172	0.0120393	0.0252631	0.0173975	0.0432818	0.0188078	0.0217267	0.0718561	0.0184296	0.0128632	0.00864127	0.0213065	0.0121022	0.0153588	0.104675	0.0356006	0.0210948	0.0506119	0.0218332	0.0937842	0.00679588	0.0104941
ENSP00000179259	0.0047803	0.00924633	0.0188779	0.0107318	0.00935412	0.00118004	0.0157064	0.0268908	0.0126793	0.0328366	0.0159188	0.00689094	0.0122206	0.0115223	0.00441416	0.0171045	0.00835839	0.00342477	0.0106798	0.00464803	0.00328852	0.00332541	0.106247	0.00376054	0.00642276	0.00288732	0.0282284	0.138356	0.00436847	0.0104765	0.0163711	0.00420921	0.0131928	0.00917356	0.00819454	0.00731676	0.0074189	0.00195888	0.0102713	0.00344012	0.0153294	0.0113244	0.0161689	0.00437405	0.0137421	0.0051858	0.0154416	0.00798875	0.00810853
ENSP00000180166	0.00516122	0.0158338	0.025666	0.0132872	0.0121284	0.0598029	0.0236851	0.0548932	0.0248427	0.0390801	0.00792951	0.00641726	0.0164598	0.00906304	0.0207175	0.0079162	0.0433822	0.0305135	0.131834	0.0112673	0.0547343	0.0198743	0.0293293	0.00743778	0.0344172	0.0120016	0.00515578	0.0120372	0.0170694	0.00491552	0.0180204	0.00439783	0.046064	0.0151771	0.0274631	0.0275472	0.0062548	0.00636591	0.0324637	0.00345806	0.0393543	0.0298879	0.00516471	0.00748372	0.0131225	0.00496879	0.0308925	0.122471	0.0265425
ENSP00000180173	0.00895057	0.0145488	0.0319955	0.0112962	0.0156544	0.0175932	0.0652166	0.0647342	0.00473167	0.016138	0.00553827	0.0527728	0.0133207	0.0282031	0.00801232	0.0164115	0.0264256	0.00648302	0.0452572	0.0240722	0.00552252	0.00667471	0.0785654	0.0658166	0.0263137	0.00975263	0.0210095	0.00881594	0.0359214	0.0112481	0.0143804	0.0200472	0.0197605	0.00685864	0.0115073	0.00307093	0.0139306	0.0304455	0.0132333	0.0100396	0.00594124	0.0568798	0.0136132	0.0152959	0.00964889	0.00601763	0.00868937	0.157389	0.0631478
ENSP00000181383	0.00648872	0.012529	0.0155136	0.0141976	0.0252885	0.0108537	0.0199563	0.0187776	0.0148843	0.0104144	0.00829996	0.00383909	0.0132526	0.0237061	0.0171358	0.0961795	0.0176038	0.00229748	0.0448733	0.004674	0.00806171	0.018588	0.0120786	0.00527786	0.0249927	0.00720397	0.0053999	0.00355321	0.022833	0.0103692	0.0365558	0.0119818	0.024846	0.00865218	0.0201108	0.022993	0.0162081	0.00521972	0.00862844	0.0101766	0.0061308	0.0110194	0.0193556	0.00246278	0.0187498	0.0063748	0.00839747	0.00936211	0.00437383
ENSP00000181796	0.00278058	0.00791798	0.0165764	0.00854047	0.00978141	0.00322723	0.0224492	0.0271098	0.00518064	0.0141586	0.0119402	0.00684119	0.00366231	0.0145238	0.0129998	0.0106364	0.0102774	0.00524969	0.0114253	0.0077723	0.0173526	0.00250879	0.0556945	0.0109315	0.0119506	0.0114184	0.0121676	0.0138168	0.00335911	0.0112633	0.0140059	0.0120173	0.0132949	0.0107468	0.00738518	0.00577968	0.00611077	0.00260712	0.00204896	0.00400338	0.00518601	0.00567835	0.00577351	0.00579901	0.00402768	0.00173435	0.011814	0.00635207	0.00788696
ENSP00000181839	0.192202	0.00537397	0.0430312	0.131492	0.00507402	0.14071	0.0455853	0.202468	0.566453	0.50914	0.0349012	0.0015131	0.154012	0.110544	0.0399262	0.0926518	0.0380576	0.0474679	0.0436725	0.00619926	0.1433	0.197854	0.00611123	0.0324634	0.00847869	0.0546727	0.000712643	0.0365208	0.0382699	0.0287073	0.187138	0.549889	0.0680232	0.0468685	0.105058	0.400347	0.0027857	0.43801	0.0220928	0.0345704	0.262935	0.263711	0.0232063	0.0940119	0.279599	0.0315651	0.0296825	0.058949	0.498709
ENSP00000182290	0.0316026	0.0236751	0.0184957	0.0389325	0.0151258	0.00937787	0.0356236	0.026076	0.00885449	0.0263198	0.00907092	0.0819743	0.0146227	0.0371186	0.0246901	0.0218828	0.0166696	0.0403303	0.0555021	0.0296634	0.0455761	0.0121773	0.0130275	0.0239407	0.0235222	0.00621753	0.024286	0.0731405	0.0104259	0.0168548	0.0186409	0.0289435	0.0547814	0.0514953	0.0281716	0.0341568	0.0188537	0.0290768	0.028988	0.015781	0.0402	0.0316511	0.0134612	0.0152427	0.0198107	0.0149906	0.0730262	0.0757864	0.0102348
ENSP00000182527	0.00443487	0.0506696	0.0135367	0.0310909	0.0304944	0.178048	0.0354785	0.304507	0.0483226	0.0281907	0.0212378	0.0345364	0.0174721	0.101813	0.0194274	0.275178	0.0194797	0.0272704	0.129213	0.0318157	0.00685358	0.0186582	0.0138998	0.0437184	0.0259743	0.0572918	0.0404576	0.0411261	0.0465918	0.0431487	0.0385148	0.0370405	0.0370082	0.0892673	0.0291473	0.103808	0.0259643	0.0192623	0.0799674	0.0290014	0.103559	0.0465419	0.0307255	0.0156271	0.0324432	0.0183722	0.0869579	0.116265	0.031514
ENSP00000183605	0.0166616	0.053127	0.00987769	0.0235225	0.00984294	0.0203714	0.0713752	0.0563453	0.0251031	0.0252153	0.0305807	0.211833	0.0412529	0.0246389	0.0605871	0.0183597	0.0392483	0.049868	0.0192962	0.0495338	0.0121283	0.00819553	0.255565	0.00359947	0.0164156	0.0520598	0.0245757	0.00917535	0.0481408	0.0163955	0.177254	0.021963	0.0410821	0.0143698	0.0462074	0.0105534	0.00877676	0.0263082	0.0877876	0.0525104	0.00773446	0.0370843	0.0210547	0.0695076	0.0267669	0.029723	0.024525	0.0852745	0.0530983
ENSP00000184183	0.138474	0.0784977	0.0617185	0.0716147	0.00990635	0.225458	0.149933	0.125897	0.0156996	0.268843	0.145492	0.0867252	0.0142136	0.141848	0.153085	0.047983	0.0415389	0.187205	0.125897	0.0128077	0.0780223	0.0893031	0.125897	0.0747768	0.198906	0.483244	0.168942	0.196767	0.170508	0.0231058	0.195179	0.0343588	0.321673	0.0935476	0.0689162	0.0249471	0.0403389	0.0299962	0.242132	0.0806367	0.125789	0.259826	0.118665	0.12318	0.213597	0.180343	0.285985	0.125897	0.125897
ENSP00000184266	0.834996	0.312648	0.902692	0.52893	0.493535	0.832218	0.560731	0.0983556	0.154006	0.180635	0.197421	0.22711	0.790493	0.581293	0.283056	0.101674	0.0902672	0.838032	0.48223	0.432779	0.982847	0.64097	0.140683	0.686685	0.910547	0.830997	0.973644	0.416214	0.770166	0.308052	0.0262293	0.0558083	0.197155	0.560426	0.253304	0.809695	0.312013	0.232151	0.982037	0.753292	0.543202	0.206081	0.123813	0.142848	0.796486	0.801231	0.0873158	0.270612	0.342234
ENSP00000184956	0.747135	0.407621	0.291419	0.204193	0.188618	0.102056	0.299417	0.27728	0.106344	0.059829	0.0630493	0.185667	0.339298	0.155944	0.0532773	0.230242	0.110009	0.0645067	0.0791732	0.510567	0.112165	0.0837211	0.619879	0.037265	0.209843	0.021504	0.0566805	0.247527	0.224425	0.332038	0.0274098	0.104782	0.0626866	0.283778	0.178259	0.117595	0.0765527	0.063093	0.0737965	0.119062	0.0852629	0.438347	0.0649916	0.21733	0.172278	0.5629	0.0533925	0.188909	0.228629
ENSP00000185150	0.00416507	0.00983061	0.0412291	0.0344959	0.00118151	0.0512941	0.0211774	0.0942307	0.0078022	0.0379778	0.00896069	0.0106913	0.00425415	0.0165664	0.0597703	0.00685823	0.0558741	0.0178692	0.0603142	0.032368	0.0100075	0.020797	0.0719538	0.203723	0.0197198	0.0157081	0.0294365	0.131924	0.00625265	0.0619491	0.0306668	0.00405913	0.123186	0.025486	0.0142449	0.00322273	0.015076	0.0380356	0.0398064	0.0114402	0.0232142	0.0297163	0.284921	0.123921	0.0320616	0.00897433	0.000137715	0.0111392	0.00909843
ENSP00000185206	0.0187489	0.0108633	0.00440992	0.00681691	0.0137747	0.00835798	0.0369162	0.0137069	0.0283478	0.0228976	0.00600017	0.00600884	0.0101672	0.0139255	0.00896969	0.0102304	0.0159581	0.00367237	0.0135287	0.00619633	0.0104482	0.0473934	0.00455472	0.0167369	0.0267087	0.0121164	0.0196218	0.0170567	0.0157467	0.0273769	0.0153125	0.00211703	0.0266161	0.0124988	0.0412647	0.0102685	0.01356	0.0250256	0.00347191	0.00503108	0.0259923	0.0124986	0.0269812	0.00661133	0.00409104	0.0137499	0.0352445	0.00631839	0.0668455
ENSP00000186436	0.0059804	0.0362419	0.0247702	0.039584	0.00819887	0.0128688	0.0633117	0.016781	0.0077537	0.0139515	0.00903	0.0596241	0.013903	0.0181371	0.0201741	0.00486812	0.0031264	0.0559316	0.047289	0.00761272	0.338567	0.00470342	0.00731394	0.0212461	0.0136672	0.0165788	0.00330971	0.0200706	0.016658	0.0106607	0.026406	0.00411038	0.0560585	0.00158242	0.00939055	0.0266557	0.0280474	0.118514	0.00818591	0.015351	0.0339423	0.21628	0.0670686	0.0180375	0.0204157	0.0342088	0.00210008	0.0367548	0.0760824
ENSP00000187762	0.0419914	0.0244125	0.0153847	0.0305885	0.0142494	0.274917	0.0562199	0.0956669	0.0746454	0.15569	0.00947819	0.0543044	0.0416009	0.0666316	0.0473019	0.145586	0.0301686	0.00813559	0.0254814	0.0510122	0.011685	0.0361359	0.0227588	0.218816	0.0598847	0.0261474	0.0276041	0.00619093	0.0957166	0.0646489	0.0227536	0.0392735	0.055612	0.0317968	0.0301301	0.101509	0.12966	0.019089	0.151123	0.0141604	0.0893007	0.0593677	0.0297606	0.0282775	0.168675	0.258366	0.0247971	0.102856	0.0225506
ENSP00000188312	0.974623	0.263383	0.975822	0.793372	0.937047	0.935021	0.544307	0.283665	0.48116	0.674897	0.963482	0.82265	0.285838	0.67941	0.508046	0.922783	0.422329	0.754119	0.145476	0.814115	0.838833	0.932579	0.344715	0.839476	0.170306	0.0999566	0.77974	0.81291	0.203817	0.603851	0.573722	0.866041	0.310328	0.672826	0.194759	0.819353	0.492224	0.76421	0.937168	0.630181	0.38534	0.284465	0.753716	0.95713	0.0198795	0.798897	0.056276	0.389413	0.0153552
ENSP00000188790	0.0275066	0.0468785	0.0263284	0.0118367	0.0134552	0.0672812	0.109096	0.0176352	0.00921754	0.106196	0.0219762	0.00935342	0.0226901	0.0360976	0.00929899	0.0251679	0.0481445	0.0274526	0.120781	0.0506422	0.0462545	0.0605303	0.0200109	0.0153858	0.0306757	0.0156218	0.029843	0.0337241	0.0211907	0.0177036	0.0168599	0.0173745	0.0303066	0.0479102	0.0179083	0.0356168	0.162263	0.0246995	0.00711483	0.00777452	0.100121	0.0178774	0.064338	0.0133626	0.0436019	0.0113454	0.0136082	0.0291344	0.023321
ENSP00000190165	0.013266	0.00397028	0.00209781	0.00287489	0.00795134	0.0152184	0.00559648	0.00258771	0.00598303	0.00416599	0.00286311	0.0428011	0.00232612	0.00587153	0.00867901	0.00382582	0.0119022	0.00290927	0.0149876	0.00274178	0.00565012	0.00135034	0.00916863	0.0014189	0.0126206	0.00748892	0.00171749	0.00334337	0.00489751	0.00749936	0.0126578	0.00262569	0.0124928	0.0180064	0.00662562	0.00145131	0.00276151	0.00180144	0.00435459	0.0135166	0.00267965	0.010051	0.00248485	0.00258434	0.00445796	0.000182663	0.0353255	0.0206025	0.0211909
ENSP00000192314	0.111149	0.0316587	0.0215976	0.0130993	0.0660526	0.0201745	0.0637637	0.10371	0.024498	0.0317181	0.0348303	0.0912722	0.0459568	0.152501	0.0477402	0.0255036	0.0378761	0.0509215	0.372647	0.0677512	0.0556189	0.0135462	0.0308102	0.0354965	0.0449751	0.0416253	0.0579466	0.140169	0.0299912	0.0353898	0.0294581	0.0659593	0.0671027	0.0796324	0.020739	0.0184371	0.0612981	0.0213011	0.00999178	0.105734	0.0126293	0.040713	0.00883267	0.0397024	0.0646186	0.0331463	0.0414947	0.158907	0.0510501
ENSP00000192788	0.0465122	0.0803335	0.0909643	0.0482958	0.0369553	0.032067	0.045582	0.0683897	0.153072	0.280216	0.106233	0.0830529	0.152736	0.0562493	0.0705198	0.0424419	0.0347031	0.084375	0.0857975	0.122084	0.143506	0.037585	0.0806761	0.034955	0.16012	0.0545288	0.054244	0.141527	0.378229	0.245402	0.0442396	0.231442	0.0705488	0.105948	0.0349608	0.169469	0.254686	0.107791	0.0685961	0.0443865	0.278698	0.336272	0.0193901	0.099922	0.0191647	0.145724	0.422887	0.282613	0.035369
ENSP00000193322	0.00892428	0.00555949	0.00630053	0.00963711	0.0465218	0.00412092	0.0154179	0.0125193	0.000568372	0.00172374	0.00335147	0.0291319	0.00290969	0.0178618	0.0219108	0.00300052	0.00339917	0.00340162	0.0382885	0.00816451	0.00498438	0.00600236	0.00942322	0.0048469	0.0263033	0.0165048	0.0252167	0.0105401	0.00431326	0.00297513	0.0157709	0.0058936	0.0149585	0.000775647	0.0049974	0.00211744	0.00382636	0.0237663	0.0204894	0.00508585	0.00651634	0.0246833	0.00546023	0.00432175	0.0120896	0.0330462	0.0844852	0.0253833	0.0242621
ENSP00000193391	0.00665375	0.0386698	0.00431278	0.00499432	0.0156621	0.0421854	0.0130984	0.0827883	0.00571501	0.0142144	0.00959918	0.0195416	0.0234132	0.0148686	0.0237684	0.0413948	0.0124498	0.0107019	0.00654473	0.0183362	0.00901846	0.0270289	0.02076	0.00417678	0.0317851	0.0101368	0.0282081	0.00848554	0.0467183	0.0225933	0.0201096	0.00440118	0.0182904	0.00516686	0.0108391	0.00864083	0.0063312	0.0632796	0.0296948	0.00457077	0.034705	0.00725459	0.0238704	0.0213374	0.00956194	0.0215024	0.104396	0.00851461	0.0859156
ENSP00000194130	0.0023403	0.00568007	0.00435004	0.00874984	0.00593818	0.00169953	0.0100309	0.0149214	0.00478129	0.0100602	0.00655616	0.0206518	0.011951	0.0203159	0.011559	0.0206994	0.0106464	0.00339325	0.00750252	0.00695725	0.00806594	0.0131374	0.00490054	0.00269935	0.0109488	0.00198785	0.00696125	0.00447223	0.00932726	0.00750517	0.0148648	0.00400214	0.0101722	0.00401518	0.0191775	0.00405102	0.00747462	0.00395221	0.00133323	0.00541489	0.00785648	0.0140511	0.0123632	0.00230888	0.00755241	0.0023933	0.0146925	0.00752677	0.0236371
ENSP00000194152	0.00881043	0.0384855	0.0721303	0.0256283	0.0406905	0.0112342	0.0762477	0.0336271	0.0258951	0.0983433	0.0575645	0.153164	0.047469	0.0488236	0.00907767	0.0255904	0.0193881	0.0219941	0.07777	0.0422252	0.0471253	0.0209452	0.0809831	0.0533473	0.0246293	0.0300866	0.0234791	0.015393	0.0946597	0.022184	0.125515	0.0523992	0.113969	0.0395925	0.104327	0.0343434	0.0207434	0.199462	0.0713808	0.0512601	0.0255677	0.0446484	0.0121335	0.0255146	0.0168934	0.0119272	0.130158	0.0348621	0.0942698
ENSP00000194155	0.0590576	0.028876	0.0870961	0.108547	0.024729	0.114099	0.106211	0.0707757	0.137652	0.345557	0.112325	0.202023	0.0579923	0.220418	0.0714105	0.088616	0.0381557	0.0308346	0.277223	0.0832693	0.10554	0.134882	0.0961472	0.325366	0.186301	0.124252	0.0203456	0.116992	0.264111	0.0385199	0.0883311	0.154676	0.0790031	0.127949	0.0695061	0.0743599	0.119537	0.0133599	0.0771163	0.0579978	0.163546	0.114834	0.0151199	0.110918	0.0638544	0.0757531	0.307449	0.0996537	0.161575
ENSP00000194214	0.00291191	0.00869723	0.00507676	0.0227554	0.000650866	0.00884276	0.0405475	0.0754873	0.0168575	0.011484	0.0051511	0.00343807	0.0143347	0.0110468	0.00401736	0.00726651	0.0049541	0.0213568	0.00669764	0.00466463	0.00884555	0.00369077	0.0351929	0.000539714	0.0103909	0.00861201	0.00803795	0.0177669	0.0178256	0.0137107	0.00903626	0.00501894	0.00379922	0.00165296	0.00811005	0.0364673	0.00612347	0.00165812	0.00113154	0.00146397	0.0343696	0.00494582	0.00491916	0.00138592	0.0108066	0.00623236	0.0227571	0.00851146	0.0177714
ENSP00000194530	0.183483	0.102855	0.111988	0.227022	0.167306	0.0445639	0.443363	0.0902252	0.11774	0.0479099	0.236812	0.202186	0.142326	0.0886201	0.420696	0.131192	0.0230723	0.106082	0.678758	0.201313	0.156561	0.096116	0.337219	0.110427	0.119333	0.130678	0.0165213	0.114731	0.0393094	0.282396	0.0524753	0.299612	0.150053	0.191828	0.0710259	0.133763	0.133164	0.124145	0.113733	0.341437	0.0813412	0.168979	0.141108	0.223779	0.137436	0.176206	0.157307	0.960683	0.0311344
ENSP00000196061	0.0200443	0.0462684	0.0246884	0.0176335	0.0070377	0.00835711	0.0261019	0.0846118	0.0944393	0.0257694	0.0226228	0.0106666	0.0240656	0.0556867	0.00880846	0.00986399	0.0264863	0.0158964	0.107784	0.0149919	0.0705339	0.104551	0.0171718	0.0323978	0.0703697	0.0475628	0.0339549	0.0199208	0.0539203	0.0298817	0.0218786	0.0160221	0.0541787	0.0312041	0.0204623	0.0258102	0.0668112	0.0196735	0.0171949	0.0262315	0.0233342	0.0237132	0.00539993	0.00618193	0.0176471	0.0122648	0.0372823	0.0559775	0.0912918
ENSP00000196371	0.00192005	0.00761318	0.00553154	0.00519651	0.00167639	0.0015198	0.0114618	0.00933395	0.000855424	0.00247997	0.00346322	0.0094873	0.00227853	0.0125679	0.00563357	0.00190905	0.00542154	0.00725861	0.00541812	0.00376587	0.0089698	0.00296574	0.00334176	0.00129724	0.00354032	0.00248435	0.0231987	0.0100756	0.00564808	0.00516831	0.00606901	0.00150022	0.0326868	0.00225837	0.00822572	0.00421008	0.00259918	0.0055626	0.0023886	0.00237391	0.00632003	0.00635452	0.0164108	0.00725859	0.00361029	0.0101466	0.0458001	0.0161012	0.00693772
ENSP00000196489	0.00969064	0.0196787	0.0174717	0.0491943	0.0131381	0.00748226	0.0296673	0.0685684	0.00980166	0.00732707	0.0165603	0.0261084	0.00909542	0.0430578	0.0240902	0.0179895	0.00887296	0.0274658	0.00173309	0.00267172	0.00925831	0.0110475	0.0367669	0.00460832	0.00686232	0.00670928	0.0206639	0.00524317	0.00662437	0.0227456	0.0176524	0.018767	0.0200113	0.00448037	0.0191934	0.00575296	0.00894986	0.00681659	0.00697433	0.0173666	0.0030698	0.0110382	0.00851149	0.014201	0.0180594	0.0158568	0.041654	0.080997	0.0263574
ENSP00000197268	0.030115	0.0667607	0.0530799	0.0810649	0.0143814	0.0815741	0.029198	0.0225068	0.0256412	0.0181607	0.0241497	0.0336809	0.0187519	0.0508508	0.0103878	0.140326	0.0564317	0.0247366	0.141443	0.0243124	0.0143506	0.0484609	0.00977859	0.0921693	0.013626	0.109865	0.0438335	0.266708	0.0283935	0.0673467	0.0256695	0.0143245	0.0536676	0.0138576	0.0904272	0.0124094	0.0605247	0.0230645	0.0126046	0.0415892	0.0225199	0.0249667	0.00894274	0.0629522	0.0330061	0.0452362	0.035179	0.00576548	0.0358313
ENSP00000198536	0.0577355	0.0152029	0.237075	0.048484	0.0173978	0.0448572	0.125135	0.0802596	0.0121616	0.0113721	0.016355	0.234028	0.036519	0.0220932	0.0233046	0.0303572	0.0557551	0.0652537	0.0213164	0.0786372	0.0358423	0.0194882	0.0406228	0.0274642	0.0145361	0.0315931	0.135669	0.010109	0.0456289	0.0346916	0.0223658	0.0432701	0.123473	0.0683168	0.0253112	0.0353655	0.0227952	0.0056755	0.138006	0.0451857	0.0226062	0.0511306	0.0239619	0.0548373	0.177991	0.101323	0.0732366	0.0410715	0.114597
ENSP00000198767	0.997298	0.997298	0.997298	0.999582	0.997298	0.997298	0.997298	1	0.997298	1	0.997298	0.997298	0.999977	0.997298	0.997298	0.997298	0.997298	0.997298	0.962425	1	0.997298	0.997298	1	0.997298	1	0.999987	0.997298	0.997298	0.997298	0.997298	0.997298	0.999993	0.997298	1	0.997298	0.997298	1	0.997298	0.997298	1	0.999668	0.999989	0.997298	0.997298	0.997298	0.999764	0.997298	1	0.987278
ENSP00000198801	0.0331612	0.0365138	0.0357684	0.0374417	0.0128095	0.0213735	0.0237299	0.0242728	0.0146734	0.0305817	0.0284195	0.0299378	0.022921	0.061142	0.0383931	0.0331496	0.0261391	0.0258963	0.0663712	0.0420965	0.00997759	0.0888762	0.0190426	0.0304905	0.0143956	0.0142372	0.0331101	0.0114188	0.0349834	0.0160965	0.132821	0.0210161	0.0470698	0.017219	0.0202937	0.00721714	0.0143294	0.0107523	0.0174284	0.0154063	0.0288334	0.0669718	0.0225572	0.00710295	0.0127491	0.0436734	0.0873872	0.0318096	0.0108322
ENSP00000199280	0.203117	0.144706	0.177615	0.154233	0.130037	0.0749365	0.17981	0.204879	0.0252957	0.0237021	0.335556	0.055801	0.0987225	0.239214	0.235287	0.214034	0.0411026	0.0572349	0.0281736	0.0916071	0.150194	0.0544838	0.223941	0.264466	0.0574402	0.0857008	0.0439538	0.0203427	0.0998028	0.0398356	0.250249	0.0803991	0.174256	0.0871311	0.103022	0.0296505	0.051812	0.0487836	0.109757	0.0408643	0.0929662	0.225773	0.00963716	0.121893	0.154234	0.0845111	0.0214924	0.0881846	0.169587
ENSP00000199320	0.98772	0.926997	0.978945	0.971151	0.784134	0.973023	0.983715	0.986828	0.866115	0.928096	0.977245	0.958739	0.9656	0.997598	0.98798	0.94975	0.83509	0.997172	0.731235	0.973016	0.983763	0.940872	0.826626	0.929216	0.849205	0.941206	0.971965	0.909214	0.810944	0.970478	0.77969	0.980653	0.859925	0.984032	0.937725	0.986193	0.828345	0.978771	0.979272	0.962074	0.975591	0.937091	0.994348	0.980218	0.984089	0.959453	0.857553	0.72077	0.829951
ENSP00000199389	0.00636751	0.0193081	0.0036998	0.00573268	0.000314911	0.00101548	0.0163219	0.121184	0.0118297	0.0473948	0.00432456	0.00817974	0.0165683	0.0150301	0.0103386	0.020029	0.0118919	0.00459812	0.0375515	0.00863496	0.00344901	0.002836	0.0463653	0.0364446	0.00489235	0.00389171	0.00668565	0.00648551	0.0193413	0.00976101	0.0156816	0.0118726	0.0101336	0.00628925	0.0115877	0.0094282	0.00443358	0.00310308	0.0499828	0.00533461	0.018585	0.00855668	0.00280593	0.0270113	0.0179305	0.00186242	0.105299	0.0188578	0.0141565
ENSP00000199447	0.00685942	0.035264	0.0244041	0.0272627	0.0347827	0.0308256	0.0556859	0.104594	0.0552281	0.192861	0.054178	0.0396001	0.0462803	0.0329018	0.0377552	0.0432699	0.0214724	0.00979487	0.0324875	0.0254298	0.0137952	0.0151552	0.149085	0.0405071	0.0280416	0.0342546	0.0192771	0.0112283	0.0293368	0.0401267	0.0527621	0.0231878	0.0573786	0.0325674	0.0342727	0.0294633	0.0425442	0.0197307	0.00630948	0.018525	0.0113223	0.0249576	0.040551	0.0478547	0.0444942	0.201127	0.0650574	0.0063285	0.0197279
ENSP00000199448	0.00481168	0.0065754	0.00266365	0.0038711	0.00863848	0.00181603	0.015103	0.0136898	0.001382	0.00433725	0.00259001	0.00645797	0.00307014	0.00977699	0.0183155	0.0152995	0.0101289	0.00171768	0.017431	0.0166123	0.0168816	0.00438337	0.0121118	0.00842731	0.0129019	0.00367473	0.0118946	0.0116906	0.0027125	0.00370546	0.0108756	0.00283494	0.00178915	0.00599302	0.0132889	0.00303056	0.00284613	0.000617682	0.00518026	0.00349038	0.0140226	0.0200153	0.014933	0.00432716	0.00668311	0.00131755	0.0444118	0.0460856	0.0360094
ENSP00000199706	0.821515	0.092539	0.614222	0.682944	0.629494	0.825282	0.258586	0.234908	0.226361	0.100441	0.49732	0.894839	0.635723	0.3964	0.0603963	0.0983908	0.301589	0.83273	0.129633	0.630288	0.916127	0.352925	0.314176	0.913432	0.857604	0.525043	0.61705	0.408336	0.269268	0.186897	0.0233396	0.660795	0.0750943	0.824863	0.0731644	0.83714	0.259616	0.491183	0.782038	0.530217	0.489545	0.0558534	0.350116	0.738702	0.569742	0.867479	0.0736602	0.105148	0.0143463
ENSP00000199708	0.0104405	0.0124428	0.0127718	0.0177357	0.0162756	0.0212945	0.0422045	0.03069	0.0117962	0.0165118	0.00762918	0.0375533	0.0160804	0.0233177	0.0120386	0.0127672	0.034772	0.0164163	0.0203643	0.0412566	0.0177971	0.00823553	0.00596671	0.00782525	0.0171603	0.0136672	0.00329789	0.0313503	0.00658111	0.0113261	0.0219642	0.0281836	0.0224783	0.0192905	0.013381	0.0138042	0.00921487	0.00856554	0.00491957	0.0186496	0.00310302	0.0121686	0.0243378	0.0242973	0.0383217	0.00343248	0.0145083	0.0532219	0.0235943
ENSP00000199764	0.129405	0.217631	0.272546	0.159906	0.0768766	0.178684	0.112884	0.445936	0.887066	0.208483	0.246301	0.151833	0.546819	0.173214	0.16919	0.147748	0.162587	0.221787	0.142294	0.266441	0.305493	0.0834358	0.176558	0.157946	0.149568	0.646134	0.138557	0.196282	0.224449	0.151208	0.0892811	0.0688032	0.216409	0.169089	0.241551	0.511533	0.393375	0.125732	0.102138	0.151977	0.21249	0.243097	0.148465	0.0628391	0.483713	0.139315	0.0234465	0.599279	0.246957
ENSP00000199814	0.999863	1	1	0.993188	1	0.991238	0.997033	1	0.992502	0.967938	0.999998	0.994265	0.976413	0.995573	0.999997	0.997627	0.996627	0.999635	0.973529	0.998199	1	0.99993	0.978088	0.981292	0.969413	0.895746	0.987497	1	0.993219	0.999983	0.946218	0.98524	0.998842	1	1	0.991113	0.996999	0.999974	0.999258	0.984096	0.978999	1	0.999896	0.999047	0.999789	0.998867	0.999981	0.999771	1
ENSP00000199936	0.00104453	0.00492542	0.00189393	0.00449276	0.00273708	0.000681569	0.0115994	0.0130614	0.00331866	0.00103669	0.00438777	0.00394202	0.0013702	0.0214958	0.00589631	0.00259498	0.00392196	0.00311552	0.00229677	0.0027162	0.00580797	0.00100099	0.0036559	0.00320126	0.00745325	0.001893	0.00294503	0.00499225	0.00515669	0.00786317	0.00641249	0.00434754	0.0121484	0.000698412	0.0100184	0.00189727	0.00194845	0.000849901	0.00312523	0.00717276	0.00120121	0.00200813	0.00366003	0.0053774	0.00295073	0.00105377	0.0853708	0.0212303	0.00891507
ENSP00000200135	0.0630342	0.0154808	0.0609646	0.0616503	0.0239472	0.100674	0.0593438	0.175645	0.117413	0.0369078	0.255208	0.0427407	0.221729	0.0195135	0.297013	0.0701034	0.014999	0.930257	0.0206489	0.178828	0.00622006	0.00857999	0.15313	0.00746816	0.0336805	0.120486	0.320681	0.017412	0.00700316	0.0103491	0.016766	0.33054	0.0171007	0.223335	0.00433401	0.0349539	0.0591227	0.0413085	0.0540413	0.00909143	0.239967	0.0078057	0.0268917	0.0742465	0.213721	0.00190447	0.0012967	0.0376412	0.282398
ENSP00000200181	0.0794657	0.0607237	0.173523	0.053	0.135915	0.0263651	0.194404	0.0223903	0.0398045	0.172011	0.0798777	0.112704	0.0669073	0.0956653	0.0413637	0.166036	0.0215115	0.0403769	0.405343	0.233004	0.131757	0.0311542	0.0857427	0.151172	0.0716284	0.0256815	0.0440638	0.133024	0.0262453	0.0834825	0.0820909	0.0859763	0.0680224	0.0735947	0.0225108	0.0646525	0.0806734	0.0744277	0.090481	0.247966	0.0370071	0.101397	0.0666619	0.101147	0.0669988	0.0173433	0.0133257	0.172493	0.419267
ENSP00000200453	0.00783286	0.0226838	0.0272358	0.009037	0.0477409	0.0375277	0.00583894	0.0679214	0.097625	0.00944542	0.0193646	0.0471121	0.0177272	0.0211323	0.0883867	0.0407263	0.0461307	0.0436102	0.00194455	0.103846	0.00671704	0.0691331	0.209306	0.0574109	0.0122722	0.115252	0.00870925	0.161184	0.0209805	0.0210142	0.0252795	0.0241162	0.151933	0.22736	0.0707237	0.020862	0.0903403	0.0729578	0.00970988	0.00473442	0.0421201	0.085218	0.187833	0.00440516	0.017893	0.0439103	0.00310337	0.0350507	0.00863685
ENSP00000200457	0.104767	0.179099	0.154903	0.081338	0.0947057	0.409827	0.102907	0.0827416	0.110862	0.0355696	0.118296	0.146967	0.239843	0.0384246	0.122815	0.0404387	0.234196	0.170926	0.196834	0.0822009	0.221821	0.0841066	0.0541696	0.105442	0.0240934	0.154316	0.105445	0.195079	0.0705795	0.12428	0.0258571	0.198745	0.572281	0.150793	0.174612	0.0480863	0.153735	0.548273	0.110598	0.186798	0.0748691	0.0754749	0.160301	0.215129	0.201066	0.295129	0.0456781	0.145121	0.214643
ENSP00000200557	0.393499	0.272764	0.549617	0.635228	0.761355	0.413226	0.299756	0.220741	0.15358	0.199917	0.451899	0.569921	0.19177	0.41466	0.438372	0.135936	0.30716	0.209827	0.227079	0.291817	0.275343	0.117855	0.00748875	0.332082	0.259902	0.285695	0.295279	0.390816	0.302432	0.531649	0.551057	0.275921	0.371423	0.237277	0.601911	0.134034	0.205201	0.676285	0.28002	0.194891	0.265183	0.32237	0.0563584	0.363581	0.448969	0.716753	0.137909	0.169194	0.220547
ENSP00000200652	0.0445512	0.0236695	0.0130339	0.0218159	0.0266704	0.00578305	0.0661147	0.0425532	0.00921127	0.0231863	0.0384382	0.0199632	0.0385635	0.0283292	0.0250918	0.0394267	0.0358959	0.0136035	0.0329766	0.0558203	0.0263605	0.0454678	0.0230768	0.0251678	0.0392565	0.0285532	0.0275118	0.0371897	0.039868	0.0164649	0.0169826	0.0337691	0.0589763	0.0168817	0.0242287	0.0144273	0.0237409	0.0159802	0.0113183	0.030275	0.0154038	0.0356805	0.0173299	0.0178575	0.0114944	0.0215429	0.025784	0.0471127	0.0318969
ENSP00000200676	0.0261462	0.0865922	0.0524493	0.0298903	0.0273636	0.0323198	0.0389186	0.03568	0.188279	0.0208563	0.0225922	0.0381011	0.0241563	0.0172983	0.0551718	0.0434645	0.0176058	0.0305106	0.33215	0.0689852	0.140971	0.0493151	0.114046	0.214201	0.0221345	0.00946382	0.00908937	0.0302209	0.0477111	0.069907	0.0595253	0.0308479	0.0552004	0.0194644	0.0429034	0.00639227	0.043726	0.15572	0.0513975	0.0173195	0.0789908	0.0435289	0.0200921	0.016328	0.0476455	0.0585853	0.0539186	0.0269638	0.0437324
ENSP00000200691	0.0130163	0.00686953	0.00831355	0.0123745	0.00918957	0.0370738	0.0687073	0.0321637	0.00804072	0.00603243	0.0092083	0.0148746	0.00231404	0.0161542	0.0370272	0.0317506	0.00891333	0.00980041	0.155919	0.0331234	0.0626749	0.00451093	0.00397223	0.00208648	0.0525271	0.00288329	0.0262089	0.00846265	0.0444664	0.00671192	0.0152985	0.00389897	0.0873007	0.0103515	0.0144057	0.0184477	0.0132865	0.00666777	0.00687464	0.00467481	0.0100972	0.0123496	0.0243214	0.00802378	0.0307306	0.00843123	0.0271631	0.0538112	0.0100232
ENSP00000201031	0.0875308	0.0587785	0.0207351	0.077072	0.0842674	0.0924987	0.0640923	0.0515146	0.106834	0.397206	0.0872766	0.121247	0.16512	0.139327	0.0587398	0.0251717	0.098301	0.47564	0.0745878	0.0299094	0.764628	0.0790336	0.0408837	0.181589	0.0734711	0.0615279	0.22648	0.0238344	0.106569	0.0281402	0.135593	0.122617	0.287862	0.155799	0.0365737	0.418025	0.118854	0.0640017	0.146701	0.00656941	0.0833178	0.412346	0.163606	0.0377504	0.0174408	0.244813	0.16833	0.0576265	0.610958
ENSP00000201586	0.15434	0.0539643	0.143328	0.0897785	0.0482156	0.401718	0.0641994	0.0389877	0.0993757	0.101683	0.176217	0.340124	0.198987	0.107918	0.138273	0.034167	0.174078	0.0632892	0.349453	0.0555509	0.0988004	0.067419	0.154584	0.0812605	0.120492	0.181397	0.0996452	0.274676	0.188092	0.107353	0.0534425	0.118241	0.0509599	0.284443	0.112196	0.200973	0.126026	0.0533388	0.0856312	0.189751	0.0480063	0.140259	0.110898	0.0335865	0.107539	0.113888	0.0713516	0.1351	0.0777143
ENSP00000201647	0.00839005	0.0205318	0.0913762	0.060503	0.0328616	0.0274987	0.0310742	0.383917	0.0264027	0.0948087	0.0252251	0.0163781	0.16564	0.0917609	0.0583416	0.234628	0.0464297	0.0308764	0.379929	0.0634205	0.0185033	0.0289152	0.0517248	0.10149	0.0414445	0.0297529	0.145357	0.0932355	0.0121746	0.00870415	0.0242816	0.0600279	0.0978994	0.0417107	0.0390527	0.151714	0.0734069	0.158606	0.0742664	0.080969	0.0752259	0.133471	0.0218222	0.0597864	0.0874788	0.035083	0.0843867	0.142492	0.278516
ENSP00000201979	0.221578	0.393398	0.352853	0.18233	0.189946	0.181421	0.222903	0.0585901	0.0439025	0.509073	0.167049	0.322187	0.39648	0.0684588	0.332316	0.358042	0.26981	0.076191	0.43692	0.322653	0.0905197	0.456688	0.379896	0.694703	0.207383	0.231425	0.156422	0.253213	0.461654	0.262827	0.0647916	0.225621	0.236542	0.240397	0.189601	0.319172	0.344178	0.300774	0.237069	0.213685	0.185822	0.268572	0.0473673	0.421369	0.0809696	0.144158	0.00013232	0.0982934	0.0257867
ENSP00000202017	0.995701	1	0.995213	1	1	0.951428	1	0.999643	0.965411	1	1	0.996243	0.958211	0.99793	0.974824	0.999486	0.999356	0.999994	0.539086	1	0.993237	0.999963	0.992298	0.979782	0.991679	0.918708	0.999922	0.997685	0.99998	1	0.993152	1	0.997899	0.999928	0.999988	0.993352	0.999995	0.971547	0.994652	0.993089	0.976763	0.996872	0.957608	0.999832	0.99996	0.999138	0.942799	0.932259	0.999718
ENSP00000202556	0.00167516	0.0114538	0.00104334	0.00288037	0.022728	0.00124829	0.010419	0.0194769	0.00703162	0.000647139	0.00585814	0.0144587	0.00774308	0.00946675	0.0194033	0.00962704	0.0194274	0.00137344	0.01194	0.0106582	0.00457197	0.00310687	0.00479016	0.0923749	0.00615859	0.0045013	0.00550662	0.00644012	0.0101049	0.012912	0.0131031	0.00580664	0.0464291	0.00269357	0.00655575	0.00357969	0.0042372	0.0052172	0.0039678	0.0134827	0.00401935	0.0103116	0.0253586	0.00383848	0.0133846	0.0012191	0.00551018	0.0146779	0.00191055
ENSP00000202625	0.00874553	0.0203742	0.00757192	0.0147788	0.0307714	0.0104	0.0265864	0.0332209	0.00326867	0.0675404	0.00838508	0.0226783	0.0187351	0.0479598	0.0071833	0.0251687	0.0116992	0.019141	0.0790639	0.0363479	0.00767532	0.00319759	0.00857496	0.0205901	0.0118872	0.00967678	0.00663886	0.0216075	0.00678096	0.0130438	0.100375	0.0146415	0.0138585	0.0147492	0.0298955	0.00684937	0.0289524	0.00601879	0.00436021	0.00654385	0.00434756	0.0365652	0.0439305	0.00349675	0.00967199	0.012665	0.0273527	0.0198103	0.101796
ENSP00000202677	0.165468	0.0163239	0.014649	0.0195568	0.0126174	0.0413935	0.0554455	0.0296269	0.0314207	0.116261	0.0370493	0.0890451	0.0360304	0.0416383	0.0131739	0.0462066	0.0200793	0.0104912	0.0470789	0.0090323	0.0261927	0.0525634	0.190965	0.068067	0.0293162	0.0632295	0.0285184	0.0981271	0.0373852	0.04618	0.0174599	0.0209326	0.0372512	0.0453619	0.0152326	0.0992348	0.0168276	0.0215602	0.0620119	0.00380485	0.0199753	0.0707869	0.0223797	0.0522608	0.0471067	0.0803281	0.0216569	0.0739836	0.0558453
ENSP00000202816	0.943185	0.933238	0.770457	0.865556	0.0142244	0.950488	0.930258	0.954307	0.984853	0.351565	0.946571	0.88251	0.930116	0.942854	0.769418	0.997631	0.736235	0.765636	0.0620872	0.95138	0.911216	0.870717	0.968703	0.716883	0.912723	0.81074	0.981365	0.268499	0.999019	0.948095	0.736927	0.963178	0.78285	0.894189	0.90573	0.979635	0.690809	0.583858	0.863431	0.445605	0.797811	0.875443	0.587344	0.942328	0.892282	0.799423	0.82376	0.59172	0.62534
ENSP00000202967	0.261321	0.169353	0.188496	0.0491888	0.126189	0.0765986	0.119604	0.206743	0.031274	0.133538	0.025	0.0825128	0.0810311	0.139787	0.0721153	0.152431	0.115706	0.0359803	0.101109	0.100706	0.132063	0.0548861	0.138521	0.344918	0.0476096	0.0517565	0.010716	0.0673863	0.020215	0.17986	0.0254605	0.121078	0.339272	0.100538	0.0289926	0.156859	0.0741765	0.05335	0.0130949	0.014291	0.0601531	0.0581059	0.10048	0.154246	0.0785333	0.202458	0.269489	0.064506	0.0204158
ENSP00000203001	0.276535	0.416367	0.775603	0.3685	0.217441	0.377499	0.117575	0.0851514	0.460781	0.189447	0.59922	0.121996	0.0845881	0.781864	0.0302073	0.87486	0.290166	0.649174	0.0955706	0.389321	0.294411	0.706476	0.311347	0.574033	0.0219696	0.280732	0.590351	0.206673	0.14795	0.865118	0.0554339	0.93223	0.00538993	0.906185	0.204617	0.916232	0.0655201	0.708446	0.730888	0.052036	0.125492	0.0319178	0.229537	0.627886	0.0974202	0.635386	0.127625	0.150437	0.0387511
ENSP00000203407	0.771042	0.142781	0.889976	0.854793	0.0354783	0.877687	0.403665	0.0101888	0.87086	0.546254	0.43546	0.47381	0.634038	0.451384	0.156491	0.138964	0.221263	0.976405	0.768862	0.409484	0.988731	0.776689	0.163137	0.65997	0.886073	0.661586	0.829336	0.331933	0.768917	0.276937	0.0221294	0.407917	0.244961	0.796035	0.141701	0.948319	0.641194	0.504178	0.930291	0.78321	0.645371	0.14032	0.108877	0.328911	0.915538	0.844436	0.106332	0.339325	0.0822171
ENSP00000203556	0.0299669	0.0612311	0.00904375	0.0127455	0.0145352	0.0169804	0.0268246	0.0224996	0.0183439	0.00424677	0.0651668	0.0374324	0.00846729	0.0120752	0.0133671	0.137187	0.00711672	0.017958	0.0125656	0.002502	0.00806101	0.0064098	0.00271537	0.0272421	0.0193181	0.00731787	0.0383205	0.022055	0.0160416	0.0160516	0.0414485	0.0086613	0.0215154	0.0100957	0.0196683	0.058476	0.0183022	0.0030276	0.0187708	0.0208258	0.0383761	0.028669	0.00365471	0.0103724	0.00559605	0.0369998	0.0703676	0.0661719	0.0385275
ENSP00000203629	0.0118122	0.0239214	0.0361072	0.0245647	0.0140358	0.00131585	0.00832755	0.0679181	0.00218301	0.0271434	0.0197582	0.0754965	0.0215796	0.0213494	0.0117542	0.0563381	0.0135935	0.0104048	0.0622775	0.00123175	0.0251888	0.0132629	0.0867838	0.0222159	0.0119971	0.0218002	0.0064568	0.0625889	0.0230535	0.0520022	0.0197518	0.0167817	0.0110722	0.0763529	0.0124103	0.00800652	0.0196614	0.000477175	0.00141989	0.0592366	0.0121597	0.0767196	0.00339516	0.00452013	0.0466676	0.0125252	0.0585154	0.025714	0.00920935
ENSP00000203630	0.00238816	0.0107544	0.015059	0.00725913	0.00751689	0.00145418	0.0220213	0.0973091	0.00910492	0.0106646	0.0133352	0.00900951	0.00968919	0.0100387	0.009818	0.0172216	0.00699773	0.00653598	0.0338173	0.00483657	0.00453651	0.0371252	0.0107147	0.0235015	0.00516276	0.00718391	0.00563165	0.0225119	0.011682	0.0249976	0.0201608	0.00398618	0.021416	0.00544898	0.0101028	0.00553059	0.0173295	0.0186137	0.00836619	0.0224309	0.0152527	0.0162649	0.0221142	0.0241566	0.00402071	0.0534992	0.0354471	0.00363853	0.023583
ENSP00000203664	0.00270324	0.014651	0.00619913	0.00741742	0.0136943	0.00167263	0.0140938	0.0605303	0.00699542	0.0204628	0.00615353	0.0244314	0.0105905	0.0309798	0.0111617	0.0669071	0.00908804	0.00225883	0.0251709	0.0108875	0.0254457	0.00453725	0.00718333	0.0298875	0.0180661	0.0043369	0.00521643	0.00156228	0.0100096	0.00929411	0.0169837	0.00813198	0.0137618	0.0111967	0.010975	0.0234723	0.00728703	0.00330397	0.00416012	0.0258064	0.00859104	0.0372787	0.00947173	0.00743548	0.0216013	0.00278636	0.0240418	0.0100697	0.00922398
ENSP00000204517	0.433371	0.235577	0.164305	0.046705	0.482906	0.520423	0.03624	0.350334	0.717961	0.665147	0.395885	0.0780748	0.592861	0.565816	0.813648	0.946158	0.209434	0.0501754	0.690712	0.747565	0.976068	0.418998	0.285112	0.307752	0.379985	0.75493	0.44212	0.415356	0.199875	0.567257	0.177208	0.711698	0.315331	0.252836	0.357085	0.330887	0.0675788	0.445832	0.571224	0.596501	0.217783	0.12851	0.627641	0.0247739	0.614064	0.588363	0.600773	0.692114	0.54601
ENSP00000204549	0.955047	0.844434	0.976206	0.96244	0.703116	0.973094	0.984884	0.988512	0.755605	0.952935	0.975807	0.973157	0.979286	0.969615	0.929838	0.892877	0.811098	0.995956	0.969973	0.936991	0.986874	0.910541	0.976444	0.899805	0.888393	0.786283	0.984227	0.801958	0.876994	0.902838	0.820896	0.945102	0.855295	0.972531	0.647768	0.981214	0.833286	0.943856	0.973341	0.932695	0.977314	0.902547	0.907999	0.973322	0.976296	0.88912	0.802554	0.961659	0.986394
ENSP00000204566	0.0567114	0.140476	0.138982	0.194904	0.0272603	0.0264596	0.0818815	0.417264	0.0562984	0.0100978	0.0720729	0.0885556	0.177244	0.0674865	0.26276	0.831868	0.344574	0.0168626	0.0301691	0.0591316	0.0987699	0.0247052	0.490189	0.113203	0.0434781	0.261092	0.00968456	0.125457	0.196364	0.495471	0.0491554	0.0537655	0.0302066	0.153804	0.0782664	0.0210249	0.406232	0.274982	0.248834	0.0860785	0.05513	0.25493	0.0596665	0.127895	0.0445381	0.283086	0.0277799	0.353592	0.0453875
ENSP00000204604	0.0117911	0.00978706	0.0338861	0.017308	0.00944401	0.0313137	0.0158925	0.0182465	0.00176325	0.0710489	0.00539359	0.0825035	0.00900311	0.0344346	0.0127512	0.00357961	0.00622227	0.0102913	0.0293062	0.0125486	0.0266321	0.00286263	0.00758989	0.0165383	0.0233932	0.00665158	0.0155913	0.00907841	0.0409099	0.00800141	0.0239018	0.0176525	0.00807158	0.00679661	0.0110487	0.0106178	0.0147975	0.00651263	0.00603076	0.0365815	0.0150809	0.0229743	0.0149359	0.0213839	0.0144641	0.0119841	0.042029	0.0306005	0.069282
ENSP00000204615	0.00907968	0.0216534	0.0672974	0.020858	0.0278373	0.161802	0.0242525	0.00879207	0.056838	0.00696014	0.00905047	0.023127	0.024825	0.0274071	0.0227795	0.0260345	0.0149104	0.0311321	0.0209095	0.115636	0.0257403	0.0275338	0.0283303	0.0359339	0.0150051	0.0231373	0.0429614	0.0718596	0.132979	0.0515835	0.0324934	0.0486636	0.0261007	0.00526921	0.0344426	0.0144207	0.0363626	0.0103616	0.0470156	0.0480507	0.0062369	0.0162989	0.0245246	0.012215	0.0260726	0.127905	0.0127758	0.00894735	0.0644355
ENSP00000204679	0.0250419	0.010426	0.0575644	0.0346058	0.00375589	0.0117878	0.0932305	0.0467083	0.0255365	0.0133817	0.0149616	0.0151976	0.0190179	0.0272645	0.0118891	0.0211193	0.0326566	0.0160527	0.00788391	0.0362757	0.0048907	0.0144409	0.00336192	0.0093797	0.0249295	0.00667739	0.121279	0.0521197	0.011463	0.0164916	0.031164	0.00475307	0.0129167	0.0159824	0.011575	0.0414146	0.020141	0.00389187	0.00855955	0.00817255	0.0137815	0.00958662	0.00546751	0.00465368	0.0211352	0.0236839	0.0199436	0.0220813	0.00533901
ENSP00000204726	0.011919	0.0200873	0.0696123	0.0187444	0.100218	0.0271194	0.0126223	0.0775728	0.0247701	0.132939	0.013072	0.142348	0.0307368	0.0280316	0.0169689	0.0354153	0.0176288	0.0383317	0.106291	0.0329141	0.0165598	0.0126756	0.121284	0.00580525	0.0113458	0.0241211	0.00705638	0.0281318	0.013628	0.00522344	0.0464108	0.0188613	0.00808809	0.0149039	0.0223191	0.00499636	0.00795276	0.023361	0.00698154	0.0289657	0.110945	0.0227833	0.144547	0.0421471	0.0920348	0.00619152	0.0254159	0.0410017	0.0995763
ENSP00000204961	0.00699514	0.0283813	0.00612667	0.0109503	0.00228415	0.0118496	0.0151075	0.0191322	0.00994833	0.0391222	0.018615	0.0141623	0.0165402	0.0192498	0.0259043	0.0156181	0.0171905	0.00980368	0.0121913	0.00240299	0.0457519	0.00639905	0.0159542	0.0413456	0.0202816	0.0165182	0.0100824	0.0271149	0.0330826	0.0144332	0.0337543	0.0130932	0.0583918	0.0183344	0.0145745	0.00860849	0.0172744	0.04702	0.00734342	0.0174569	0.0109918	0.0284544	0.0519868	0.0075926	0.0248289	0.0111694	0.000885093	0.0265825	0.0181312
ENSP00000205061	0.0690691	0.0382283	0.00841272	0.0336316	0.0113819	0.040697	0.0280619	0.421171	0.0578947	0.0233238	0.0278507	0.0718221	0.0613856	0.0876105	0.0856172	0.0865484	0.0410393	0.0132589	0.0204323	0.0706159	0.0283164	0.0774626	0.0621617	0.135051	0.0454234	0.0692924	0.0125608	0.0598959	0.0804261	0.106723	0.018825	0.0584752	0.0810326	0.179033	0.0420343	0.0372536	0.0529674	0.0206113	0.0472729	0.0223964	0.0966588	0.0824858	0.0269087	0.0459743	0.058046	0.0460824	0.0566242	0.0848944	0.202775
ENSP00000205143	0.0215407	0.0346337	0.0431911	0.0395333	0.06594	0.0472559	0.0284838	0.0569072	0.0100843	0.0106561	0.0431733	0.0286255	0.026646	0.0286599	0.0147056	0.00808417	0.0734899	0.01981	0.0317441	0.0395215	0.0176316	0.0228073	0.0252994	0.0201407	0.0371449	0.124443	0.0227327	0.0153711	0.0935656	0.0295114	0.0327188	0.0255583	0.0425876	0.00927227	0.020318	0.00417333	0.043622	0.115005	0.0114085	0.0483223	0.247532	0.0210771	0.0317844	0.0194373	0.0393077	0.0508715	0.069911	0.0270313	0.013422
ENSP00000205194	0.00541761	0.00737736	0.0202825	0.0234413	0.010698	0.0140489	0.029344	0.0661704	0.00108646	0.000896209	0.00706036	0.0149903	0.00333304	0.0301187	0.0590738	0.0012573	0.00801051	0.00754315	0.276167	0.00812488	0.00255982	0.0248932	0.0137319	0.00967743	0.0220541	0.00107858	0.0159007	0.0108376	0.00138264	0.0241013	0.0223452	0.0145129	0.0111956	0.000286619	0.00800179	0.000356578	0.0103876	0.0313798	0.000977505	0.0308758	0.00342703	0.0676218	0.0181467	0.0423305	0.0110045	0.0047362	0.0244231	0.0334514	0.0436057
ENSP00000205214	0.0275676	0.0330528	0.073556	0.0827383	0.0951459	0.0221098	0.0133884	0.0265802	0.084635	0.020398	0.0860561	0.088021	0.0386051	0.0412849	0.0496565	0.035079	0.0920277	0.0352325	0.0087311	0.0229221	0.0981744	0.176501	0.0118676	0.0143557	0.022088	0.0249658	0.014214	0.0472088	0.0420958	0.0233026	0.0570273	0.0444341	0.0635394	0.0147139	0.0589966	0.0533308	0.0931357	0.0216563	0.0784082	0.0413456	0.0606466	0.0333352	0.0724597	0.0245798	0.0848038	0.180024	0.017177	0.0112691	0.0935916
ENSP00000205402	0.296288	0.0341867	0.180419	0.24425	0.0258092	0.051103	0.832138	0.0733471	0.774767	0.171683	0.87814	0.0133162	0.203071	0.0580479	0.0147553	0.10923	0.0457651	0.832429	0.391558	0.101609	0.895153	0.0840572	0.777505	0.433097	0.0447015	0.0503569	0.370712	0.0358951	0.111781	0.236224	0.0178034	0.00675225	0.0537226	0.615671	0.0201825	0.99034	0.158075	0.0781634	0.701892	0.0705125	0.336949	0.0852095	0.19534	0.00876011	0.0619796	0.5943	0.110766	0.726207	0.222234
ENSP00000205557	0.0326382	0.0326382	0.0326382	0.0241932	0.0326382	0.0326382	0.0326382	0.0470117	0.0326382	0.0140969	0.0326382	0.0326382	0.0203554	0.0326382	0.0326382	0.0326382	0.0326382	0.0326382	0.0461679	0.0702655	0.0326382	0.0326382	0.0191188	0.0326382	0.0152101	0.00208794	0.0326382	0.0326382	0.0326382	0.0326382	0.0326382	0.0194029	0.0326382	0.0399969	0.0326382	0.0326382	0.0188295	0.0326382	0.0326382	0.0243681	0.00409985	0.0286117	0.0326382	0.0326382	0.0326382	0.00460185	0.0326382	0.0815701	0.0568312
ENSP00000205636	0.00434603	0.0158505	0.0118153	0.00637454	0.0109415	0.0333066	0.0926671	0.0921618	0.0396225	0.00863908	0.0630858	0.0248575	0.00445321	0.0306876	0.0254124	0.0745722	0.00479547	0.0186342	0.00290369	0.00768041	0.0305739	0.00902055	0.0250241	0.00851463	0.00591892	0.00233286	0.00312155	0.0446583	0.0102671	0.0110071	0.0158738	0.00472253	0.0189372	0.17451	0.0105489	0.0150673	0.0228553	0.00572009	0.0270836	0.0317644	0.124618	0.0363993	0.0295597	0.0248395	0.0326899	0.0201608	0.0365182	0.00689704	0.0010595
ENSP00000205890	0.0650385	0.173508	0.098024	0.26023	0.0465924	0.0898867	0.068677	0.073526	0.108278	0.201914	0.205563	0.152457	0.217575	0.163594	0.180395	0.0561476	0.147712	0.127253	0.138849	0.24335	0.26331	0.174007	0.0100589	0.518749	0.161782	0.0320321	0.114417	0.0197354	0.0858928	0.104143	0.209739	0.276466	0.15024	0.182283	0.341194	0.604586	0.19613	0.191973	0.570928	0.468698	0.372791	0.367107	0.104096	0.0833975	0.116061	0.152792	0.456401	0.292826	0.177421
ENSP00000205948	0.0443542	0.0557765	0.0194056	0.0172226	0.0505797	0.0409627	0.071365	0.246835	0.107154	0.164434	0.0220408	0.0402013	0.0463452	0.14921	0.0217104	0.0901783	0.0208436	0.038091	0.148149	0.0683526	0.0854992	0.0323634	0.352741	0.140618	0.0466411	0.00633043	0.0768085	0.130405	0.099294	0.0437972	0.0593962	0.0329188	0.0587646	0.0621856	0.0768207	0.0458543	0.0511602	0.00866042	0.0217643	0.0551992	0.0628637	0.0775693	0.0200924	0.0141319	0.0200681	0.0110708	0.0332607	0.545667	0.0707026
ENSP00000206020	0.072852	0.0406105	0.0269697	0.049938	0.00395616	0.0364131	0.0774874	0.0356332	0.273939	0.040454	0.0189928	0.0513546	0.0613181	0.0472597	0.0258027	0.0884743	0.0192908	0.0197467	0.00663868	0.0180357	0.0386393	0.0246634	0.0496209	0.0269207	0.0453016	0.0129249	0.053512	0.0166419	0.0118366	0.0106095	0.0334713	0.067469	0.0795521	0.00466674	0.0920966	0.133652	0.0143764	0.0180594	0.0414281	0.00477294	0.00874773	0.0555996	0.0338458	0.0379686	0.0419949	0.00736277	0.0244303	0.017769	0.00597203
ENSP00000206423	0.0313854	0.0706607	0.0183298	0.0331619	0.0132265	0.0358601	0.0751114	0.057985	0.0407526	0.0326413	0.0426064	0.0301831	0.041361	0.043188	0.0362725	0.0224542	0.025475	0.0220893	0.091773	0.0506374	0.0334128	0.0890135	0.0569625	0.0181163	0.0419463	0.077937	0.0753362	0.0635576	0.0931655	0.0829519	0.0318431	0.0268891	0.0843491	0.044918	0.0370869	0.0348097	0.0412264	0.0617382	0.00962494	0.0461176	0.0214769	0.0748577	0.0136759	0.0363835	0.0478252	0.0461909	0.0305416	0.0757663	0.050852
ENSP00000206474	0.99623	0.950095	0.996135	0.999187	0.99589	0.967877	1	0.991344	0.961967	0.96299	0.981773	0.987026	0.982414	1	0.964941	0.999426	0.969764	1	0.940018	0.998658	0.983896	0.999978	0.995979	0.994618	0.896961	0.951115	0.982988	0.869688	0.971165	0.981226	0.972236	0.966363	0.982511	0.970629	0.872318	0.987555	0.978056	0.986924	0.986129	0.94861	0.973824	0.997907	0.982341	0.917204	0.999875	0.993603	0.946663	0.948413	0.763307
ENSP00000206513	0.153852	0.294043	0.0711958	0.196183	0.0227379	0.2164	0.0631829	0.0854617	0.0200835	0.0461089	0.240818	0.112463	0.131852	0.0678228	0.108815	0.0178596	0.122345	0.103628	0.0528638	0.0218196	0.129267	0.0795212	0.00536599	0.513655	0.270699	0.0860166	0.060029	0.0583566	0.380189	0.129236	0.588773	0.0890859	0.0240287	0.0995977	0.0984488	0.125164	0.147858	0.239186	0.264398	0.18851	0.19774	0.22962	0.0915323	0.120549	0.0380331	0.218414	0.200066	0.0479747	0.127142
ENSP00000206542	0.945048	0.780204	0.995686	0.995518	0.999934	0.973083	0.997995	0.989272	0.885866	0.96851	0.877097	0.987434	0.906959	0.950499	0.972983	0.992171	0.928817	0.999936	0.948482	0.978335	0.995194	0.956239	0.968686	0.998817	0.937581	0.999903	0.994277	0.775471	0.898884	0.99239	0.926251	1	0.173817	1	0.99486	0.990352	0.900507	0.770572	0.995191	0.953051	0.942836	0.610167	1	0.980175	0.980007	0.998741	0.999993	0.560907	0.961107
ENSP00000206595	0.0145988	0.0643781	0.0189796	0.0179467	0.00811452	0.101924	0.0193303	0.211136	0.116779	0.0223784	0.0246273	0.00799665	0.0113932	0.0272826	0.0285484	0.0126126	0.0347577	0.0102025	0.00364322	0.0253948	0.00621131	0.0683891	0.00822092	0.0320353	0.0187202	0.00735668	0.0176043	0.0478789	0.0367322	0.12583	0.0140791	0.0137068	0.0573876	0.0307378	0.133112	0.0117616	0.049077	0.108507	0.07827	0.0118641	0.0121023	0.0150348	0.00856407	0.0477771	0.0244852	0.0698147	0.0151273	0.0259864	0.0801678
ENSP00000206765	0.0375707	0.132892	0.145635	0.0552406	0.0243823	0.0934918	0.273463	0.0606997	0.0507595	0.0168009	0.133239	0.108624	0.134347	0.116271	0.0449861	0.0339936	0.0514142	0.0223583	0.271335	0.065866	0.0308544	0.0826673	0.0595999	0.127064	0.218584	0.100007	0.15368	0.0124422	0.0697514	0.0643412	0.118459	0.205847	0.111535	0.0978849	0.094592	0.0461523	0.353026	0.0557873	0.177646	0.122949	0.0538085	0.102935	0.0393903	0.159209	0.10431	0.0675519	0.0678278	0.0585916	0.374993
ENSP00000207157	0.019622	0.059563	0.0224201	0.164311	0.0303579	0.0215742	0.0766801	0.109153	0.0926892	0.0538664	0.110115	0.0175825	0.0330636	0.0587135	0.0765872	0.152196	0.131191	0.0157015	0.0216041	0.0299684	0.0544187	0.017592	0.0273237	0.0311626	0.123838	0.104479	0.0266224	0.0200319	0.0832048	0.129421	0.0818532	0.0537719	0.36735	0.0296502	0.108927	0.0435202	0.0926101	0.0489887	0.272341	0.016358	0.093445	0.220227	0.135148	0.0153723	0.0559208	0.0333299	0.0609883	0.0511349	0.087372
ENSP00000207457	0.127069	0.198772	0.318189	0.0940463	0.337487	0.0174948	0.0546414	0.0544643	0.504555	0.2043	0.220712	0.375108	0.373333	0.129576	0.180901	0.111944	0.275886	0.0928881	0.257605	0.216971	0.184536	0.0266802	0.0719625	0.0530737	0.550878	0.38419	0.0338437	0.343597	0.604757	0.168134	0.108054	0.14704	0.211058	0.327403	0.37416	0.426741	0.323248	0.389905	0.0345344	0.224958	0.179024	0.234892	0.162417	0.0664561	0.0726349	0.312287	0.231923	0.333126	0.121065
ENSP00000207549	0.0301896	0.0537808	0.0811464	0.0589484	0.0386346	0.0381342	0.164984	0.100272	0.069665	0.26856	0.0221442	0.351585	0.0526741	0.206864	0.052683	0.0619622	0.184464	0.0690851	0.546066	0.0593743	0.0598294	0.0229497	0.202619	0.140894	0.0274573	0.0255243	0.112464	0.0210947	0.0900507	0.375158	0.0366108	0.0690094	0.0344237	0.0916771	0.0389382	0.0381881	0.0632314	0.0975931	0.0240856	0.253914	0.0592478	0.0503019	0.0157177	0.0311337	0.160014	0.112433	0.766418	0.078287	0.0398895
ENSP00000207870	0.00374348	0.00804959	0.00860689	0.0128222	0.00484636	0.0097186	0.0488831	0.0125254	0.00837512	0.00562855	0.00871519	0.0753992	0.00371414	0.0224738	0.0112338	0.0164451	0.00458151	0.012931	0.0204778	0.00727837	0.00475463	0.00419494	0.00973178	0.0170583	0.0148216	0.0105994	0.0115479	0.00721196	0.00425939	0.0449286	0.0153014	0.0107558	0.0110763	0.00497359	0.00838377	0.00231599	0.0120426	0.0135723	0.00282021	0.0139876	0.0195709	0.021366	0.0360324	0.0108728	0.0083813	0.00538103	0.0195985	0.00642724	0.0787154
ENSP00000209540	0.0375701	0.0253355	0.0220587	0.0435075	0.021586	0.0383966	0.0638746	0.0528457	0.0541074	0.110087	0.0236881	0.123502	0.0658078	0.0736093	0.0188361	0.069704	0.0357927	0.0319718	0.0528457	0.0986241	0.0424068	0.012341	0.0528457	0.0457705	0.0454181	0.0138816	0.0276314	0.0178899	0.0183849	0.0228245	0.0307602	0.0468142	0.0223515	0.09523	0.0637028	0.0649227	0.00883715	0.133164	0.00967	0.0234696	0.0923419	0.0679522	0.120517	0.0493826	0.125544	0.019311	0.0678506	0.0528457	0.0528457
ENSP00000209668	0.0122022	0.035163	0.0216315	0.00902739	0.00937002	0.00414785	0.0570564	0.0157332	0.01	0.00973011	0.0267073	0.0208354	0.0197913	0.0157447	0.0188357	0.0269455	0.0691137	0.00937251	0.097575	0.0277359	0.0114575	0.0102029	0.00135204	0.0419259	0.0281556	0.0365066	0.0437437	0.00280894	0.0346705	0.0129014	0.0245735	0.0290273	0.0658439	0.00415402	0.0232951	0.0168243	0.0120933	0.00152843	0.0403398	0.00556987	0.00814647	0.0103984	0.0440105	0.0267505	0.0155674	0.00842847	0.0976553	0.0211545	0.0172292
ENSP00000209718	0.0620751	0.0596962	0.0383579	0.042557	0.0147646	0.111826	0.0910561	0.21661	0.03529	0.0345155	0.0873066	0.0363892	0.0886384	0.0908292	0.137747	0.0267492	0.187446	0.0507645	0.00691665	0.0252521	0.0745505	0.054413	0.156212	0.137345	0.0213012	0.058146	0.043815	0.110438	0.136377	0.0104881	0.0853015	0.0611287	0.0813797	0.0237264	0.104295	0.0147877	0.0407484	0.131898	0.109536	0.0113961	0.0653564	0.105822	0.0318289	0.0569451	0.0424584	0.0332404	0.0659039	0.0335994	0.0379249
ENSP00000209728	0.985621	0.998775	0.999277	0.963456	0.993694	0.973831	0.996807	0.964769	0.992995	0.996852	0.995183	0.994501	0.984519	1	0.999967	0.996677	0.963018	0.999804	0.45013	0.972715	0.999544	0.986345	0.994954	0.990436	0.967447	0.965183	0.992813	0.999605	0.992842	0.956887	0.976021	0.994394	0.996343	0.976291	0.999937	0.994717	0.96937	0.99043	0.986279	0.96713	0.978933	1	1	0.989757	0.994116	0.999993	0.978039	0.969657	1
ENSP00000209873	0.135486	0.11888	0.0450425	0.326282	0.0713668	0.10504	0.253989	0.342281	0.276842	0.0734664	0.486041	0.44671	0.0943233	0.080444	0.052068	0.135764	0.158129	0.0821188	0.493596	0.165679	0.0614218	0.222847	0.0577341	0.0722955	0.0762419	0.27412	0.040213	0.0279235	0.598524	0.0150301	0.102589	0.172036	0.175361	0.26896	0.0503516	0.0127761	0.062258	0.293137	0.361597	0.0717863	0.150154	0.0646944	0.112513	0.0773328	0.175847	0.232782	0.195992	0.394797	0.208876
ENSP00000209875	0.0621779	0.0747837	0.0224003	0.0269151	0.0283287	0.0203199	0.0542845	0.13766	0.0829514	0.0685533	0.116385	0.0198623	0.128069	0.0957408	0.106186	0.137901	0.0320804	0.0974111	0.00689571	0.104608	0.0226123	0.0982078	0.153458	0.170787	0.0663428	0.0199457	0.0563161	0.0464934	0.247127	0.020342	0.0223679	0.0367677	0.0448006	0.021103	0.0301547	0.0910414	0.0496403	0.0440687	0.104752	0.015431	0.245015	0.0163116	0.0262892	0.0761736	0.0672746	0.0939451	0.212251	0.0312372	0.0337777
ENSP00000209884	0.0244549	0.0634155	0.0953702	0.180085	0.0164111	0.0586588	0.197305	0.209672	0.0421231	0.051151	0.0589004	0.0510077	0.0251198	0.0710784	0.045122	0.0530749	0.0390011	0.0752536	0.0632092	0.133642	0.0395306	0.0160451	0.0371079	0.0643518	0.0871766	0.0768686	0.106039	0.0278286	0.0185153	0.0578978	0.023329	0.0197633	0.0470349	0.187238	0.0352186	0.0531175	0.0342944	0.0191121	0.0641363	0.0308749	0.198326	0.138538	0.0337368	0.0653513	0.0503914	0.0174589	0.044037	0.385755	0.118615
ENSP00000209929	0.00954711	0.0123785	0.0100889	0.00893535	0.00687725	0.00882691	0.0331956	0.0346721	0.0202953	0.0187006	0.0100096	0.01368	0.00598918	0.0213652	0.020056	0.0196142	0.0117228	0.00871858	0.00540836	0.0182575	0.0084306	0.01023	0.00268034	0.00319783	0.0149337	0.00686062	0.0135356	0.0155011	0.0125281	0.018962	0.0204774	0.00827353	0.028771	0.00348569	0.031855	0.0106583	0.00898405	0.0174248	0.0119226	0.00946555	0.0212646	0.0186281	0.00507271	0.0042457	0.00759696	0.00905424	0.0205098	0.00226126	0.00813691
ENSP00000210060	0.980528	0.749931	0.958922	0.954906	0.967223	0.929017	0.262938	0.963008	0.997865	0.968689	0.774342	0.993448	0.21134	0.79013	0.57972	0.944958	0.833554	0.733488	0.356105	0.952256	0.931696	0.886306	0.64376	0.964189	0.0625509	0.915873	0.698407	0.385182	0.0459021	0.253448	0.104333	0.946401	0.0233014	0.923427	0.101045	0.984319	0.884827	0.983611	0.987977	0.381774	0.774666	0.554549	0.815229	0.460045	0.960363	0.856764	0.454037	0.290456	0.466957
ENSP00000210187	0.0392593	0.0275987	0.0565395	0.0643162	0.0479377	0.011881	0.0362769	0.222617	0.053933	0.0499415	0.0561938	0.0718812	0.0181711	0.0781162	0.0593323	0.0855909	0.0551997	0.0427236	0.00743671	0.0867804	0.0241178	0.0208496	0.024503	0.15151	0.0387418	0.086697	0.0128674	0.0611984	0.0125578	0.0483361	0.0160265	0.0314313	0.014695	0.0360999	0.0246305	0.0328106	0.0384438	0.0569414	0.089823	0.0374975	0.0930092	0.0201982	0.0140147	0.103233	0.0828205	0.544256	0.0203496	0.0327382	0.0226867
ENSP00000210313	0.0115846	0.0127104	0.0698002	0.0175167	0.129737	0.0597307	0.0377387	0.0192257	0.00741319	0.0629904	0.0402274	0.016871	0.049872	0.0350338	0.011569	0.181933	0.0157597	0.0290496	0.0112672	0.0166754	0.0135275	0.0118639	0.0283898	0.0831688	0.0224071	0.00900485	0.0286317	0.101214	0.0944931	0.0351435	0.0151526	0.0147839	0.0591501	0.0140339	0.0200131	0.00642624	0.00627312	0.0333584	0.0378206	0.0183513	0.0954215	0.0356625	0.0440315	0.0330209	0.00558365	0.0473557	0.0172285	0.117451	0.0525852
ENSP00000210444	0.0221816	0.0313496	0.0285869	0.0232399	0.00947945	0.00533681	0.034139	0.0113523	0.138606	0.0393991	0.0189431	0.0573628	0.0100248	0.170959	0.0221044	0.00938782	0.0170509	0.0207015	0.0526596	0.0878181	0.00621483	0.0450064	0.142024	0.0360977	0.0164831	0.01814	0.0433103	0.0636631	0.0558635	0.0286263	0.023229	0.0586164	0.0504984	0.0233948	0.00776347	0.0444942	0.0316402	0.0696749	0.115083	0.0448912	0.0795868	0.03586	0.038036	0.0182835	0.0355133	0.0689434	0.0215476	0.0994415	0.162589
ENSP00000210633	0.0207227	0.0609838	0.0250212	0.0157863	0.0244826	0.00203592	0.109837	0.177449	0.0384848	0.143114	0.0320475	0.0708845	0.0352275	0.0261724	0.051532	0.0273662	0.0273156	0.0523383	0.225665	0.0133456	0.0466713	0.0198652	0.0483844	0.00407284	0.0835611	0.0689417	0.0129158	0.0297128	0.136673	0.0395496	0.0543015	0.031785	0.0335516	0.0145863	0.0394837	0.0207213	0.116361	0.0579746	0.0520887	0.0214665	0.0721225	0.116448	0.0356169	0.0134101	0.0321384	0.0751438	0.0401627	0.0154627	0.0178843
ENSP00000211076	0.00947409	0.00495614	0.00462817	0.0207853	0.00404887	0.00831076	0.0289238	0.0418704	0.00569716	0.026203	0.00307444	0.0118295	0.00406272	0.0137546	0.0402416	0.0188116	0.01385	0.0190035	0.0208022	0.0981651	0.0386824	0.00164581	0.022111	0.00625765	0.0127963	0.00947873	0.0130333	0.0147432	0.00533743	0.00414285	0.0115198	0.0126068	0.0130457	0.00629634	0.00871817	0.028967	0.0111324	0.000468142	0.00481192	0.00396389	0.0543861	0.0394586	0.00794404	0.00169985	0.01417	0.00253037	0.0355295	0.0185481	0.0179007
ENSP00000211122	0.0287001	0.0375155	0.00719616	0.0166066	0.0286978	0.0513778	0.0781502	0.109864	0.023305	0.00897957	0.0224215	0.0235821	0.0541665	0.0832132	0.0656187	0.0526234	0.0441343	0.0150337	0.0106673	0.0929018	0.0221578	0.0303212	0.224889	0.0114224	0.0769656	0.0271132	0.0539103	0.0168837	0.0593212	0.0949338	0.0209222	0.0337182	0.0507295	0.0123273	0.029086	0.0742506	0.0644923	0.15555	0.143282	0.0224515	0.0569002	0.0338771	0.0546644	0.0765847	0.0288634	0.0164005	0.000945957	0.235638	0.00886629
ENSP00000211287	0.0222308	0.0387477	0.0620574	0.0655355	0.0466146	0.0690796	0.245184	0.0407353	0.0410819	0.0109458	0.0605205	0.0487763	0.012323	0.0332282	0.134566	0.052531	0.0452562	0.0300167	0.120897	0.120596	0.0441468	0.0280624	0.0311184	0.0317514	0.0344143	0.0106667	0.03588	0.134053	0.0185037	0.0259189	0.0279396	0.0942531	0.0358037	0.0633517	0.0424519	0.0383729	0.0989757	0.0394651	0.0161734	0.128271	0.0525646	0.0651297	0.0197983	0.0219566	0.0414477	0.0621073	0.0458301	0.0295818	0.143428
ENSP00000211314	0.0124413	0.0101317	0.00556079	0.00604744	0.00279916	0.00798804	0.00796993	0.0126859	0.00954627	0.00142255	0.00211827	0.00408148	0.00259246	0.00675558	0.0118412	0.0132345	0.00730659	0.00241623	0.0118406	0.00857287	0.00816683	0.00783855	0.00179832	0.00536457	0.00439962	0.004686	0.00591432	0.0127748	0.00620219	0.00480838	0.0153483	0.00244282	0.00720993	0.00199159	0.0121249	0.00162232	0.00636365	0.00268336	0.00303739	0.00770316	0.0027744	0.00910922	0.0041915	0.00511367	0.012679	0.00282293	0.0776569	0.00786248	0.0134066
ENSP00000211413	0.0237159	0.0140793	0.0323929	0.0190641	0.0137859	0.0713969	0.103637	0.0292821	0.00148651	0.00302108	0.036484	0.0364	0.011096	0.0648276	0.0309602	0.0100512	0.017614	0.016397	0.0224873	0.135787	0.013477	0.00823456	0.0111008	0.0131467	0.0197505	0.00483978	0.00415895	0.0183121	0.0107948	0.0240567	0.0217314	0.00803207	0.0127924	0.0371215	0.0087319	0.00416779	0.0122709	0.0148452	0.0470452	0.0713231	0.00836571	0.0204662	0.032703	0.035956	0.0414228	0.0188536	0.0254995	0.0148682	0.0513405
ENSP00000211936	0.00242874	0.011879	0.00427056	0.00616255	0.00403435	0.00924979	0.00834198	0.00698433	0.0127958	0.00470806	0.00321004	0.00517748	0.00898445	0.00751766	0.00652254	0.00237807	0.00837129	0.00170634	0.00523845	0.00656546	0.0130838	0.00395591	0.0196353	0.0129862	0.00315991	0.004197	0.00293594	0.00647816	0.0135603	0.00467365	0.0109063	0.00221882	0.0139701	0.00438539	0.0121562	0.00641682	0.00545343	0.000850065	0.00126507	0.00744084	0.00319275	0.00852134	0.00945993	0.0014598	0.00467962	0.00457385	0.00901351	0.00594885	0.00863791
ENSP00000211998	0.0525549	0.638862	0.411114	0.733704	0.371094	0.308185	0.68249	0.859849	0.142888	0.208953	0.926013	0.243356	0.121085	0.821043	0.395135	0.768741	0.934727	0.410913	0.467188	0.629595	0.628235	0.116565	0.622675	0.563607	0.51976	0.348213	0.285186	0.517963	0.227509	0.659945	0.129225	0.239197	0.100922	0.815774	0.315585	0.336408	0.0879445	0.554475	0.314018	0.0908097	0.729915	0.384913	0.867317	0.250604	0.435461	0.510354	0.031427	0.309971	0.239143
ENSP00000212015	0.0240112	0.00995164	0.0185549	0.0212056	0.00906588	0.055437	0.228304	0.0035411	0.00337605	0.254325	0.0237196	0.0860236	0.0256053	0.0342099	0.0104392	0.00958462	0.00122426	0.165243	0.0329165	0.0277852	0.0158588	0.0115202	0.00352831	0.0374054	0.0179123	0.0222123	0.00636436	0.0140624	0.0323214	0.0279859	0.0219132	0.0084807	0.0128123	0.00587236	0.0098619	0.0167075	0.0137478	0.0123775	0.00655304	0.00208299	0.00111781	0.0019278	0.024068	0.0735768	0.00815236	0.162167	0.000507847	0.0175212	0.0100996
ENSP00000212355	0.00953282	0.0388265	0.020462	0.0144324	0.00685428	0.00442194	0.040142	0.0122268	0.010794	0.0140729	0.0653444	0.0116792	0.0693907	0.0448196	0.0281246	0.0254842	0.0281598	0.00834202	0.0379368	0.074506	0.0153558	0.0301196	0.0440345	0.0298564	0.068251	0.0347922	0.0245516	0.010272	0.0148478	0.0523992	0.0286	0.0412015	0.0291857	0.0407296	0.0591014	0.00560522	0.0381939	0.0551074	0.016097	0.0298503	0.0566167	0.0147443	0.040192	0.0446395	0.0163087	0.0604335	0.00790668	0.0175514	0.0204028
ENSP00000214869	0.0883748	0.0311072	0.0483033	0.0232644	0.0139334	0.0135827	0.164466	0.0304439	0.0162858	0.0217332	0.0822339	0.0881229	0.0151944	0.134718	0.0283777	0.0660356	0.0538893	0.0461241	0.0923447	0.35542	0.0595254	0.106525	0.00848325	0.0952518	0.0217506	0.0048332	0.0557886	0.0761695	0.0128403	0.0301932	0.0222851	0.0254383	0.021004	0.0105845	0.0327624	0.0375847	0.011901	0.0614697	0.0490965	0.036313	0.150532	0.0200016	0.0241946	0.0655264	0.0303954	0.0813849	0.00674836	0.024483	0.0206407
ENSP00000215057	0.120217	0.0363616	0.0925271	0.00214333	0.0142545	0.0461314	0.102665	0.229302	0.0896289	0.183224	0.0681952	0.0987602	0.804514	0.168566	0.174531	0.0751836	0.111318	0.135468	0.0646713	0.0619095	0.0084926	0.450177	0.333855	0.120074	0.0303863	0.413132	0.0266157	0.0499417	0.0604712	0.0611833	0.0342447	0.231216	0.0862902	0.159742	0.0394358	0.00665596	0.0468109	0.0317516	0.249886	0.0660286	0.0200427	0.0874252	0.0591612	0.0286427	0.733222	0.260643	0.117117	0.130807	0.0492597
ENSP00000215061	0.0121929	0.00665996	0.00606199	0.0202842	0.00567415	0.00378038	0.0413215	0.016362	0.0249	0.0360187	0.00441865	0.00658668	0.00628665	0.030614	0.0112378	0.0189562	0.0124974	0.0084249	0.015637	0.012332	0.0298316	0.00731206	0.0101792	0.0146517	0.0064288	0.00322423	0.00474346	0.0176047	0.0294853	0.0112086	0.0132886	0.00577608	0.0139343	0.0106144	0.0152765	0.00861174	0.0086955	0.000825823	0.0106599	0.00354005	0.0176037	0.0270645	0.0597927	0.00778334	0.0540207	0.0231231	0.132276	0.00873246	0.0468101
ENSP00000215071	0.885606	0.97913	0.94353	0.828454	0.678041	0.887274	0.970104	0.921067	0.558463	0.907647	0.912283	0.800265	0.690412	0.960212	0.726637	0.908486	0.875239	0.967619	0.767948	0.892368	0.890424	0.513134	0.940418	0.861717	0.921186	0.790534	0.908323	0.73821	0.887487	0.711035	0.911393	0.903096	0.915256	0.892917	0.828535	0.8718	0.851752	0.910844	0.852546	0.882313	0.901026	0.940898	0.706365	0.853362	0.915473	0.873371	0.503953	0.969508	0.990894
ENSP00000215095	0.0465963	0.147724	0.0137533	0.019185	0.127609	0.0185979	0.0136827	0.0158877	0.0209034	0.0595959	0.0153037	0.0547955	0.0460759	0.0210291	0.0404923	0.0379184	0.0347561	0.0151575	0.0772379	0.0118429	0.0626675	0.0906063	0.0458333	0.00587028	0.0279902	0.062438	0.00988144	0.0892954	0.307634	0.24763	0.0216076	0.0417966	0.0359263	0.0173576	0.0174566	0.0360447	0.0152879	0.0508063	0.00600859	0.0176668	0.01984	0.0955459	0.0649888	0.0511251	0.0272239	0.0877395	0.0210542	0.0851256	0.021584
ENSP00000215368	0.0596262	0.0485039	0.0172644	0.0303815	0.0423524	0.0301391	0.0590161	0.0529962	0.25229	0.0378081	0.0631697	0.0274174	0.0773173	0.017232	0.0112401	0.0424909	0.0648128	0.0442601	0.538972	0.0487527	0.0275445	0.00833869	0.0602944	0.0589612	0.0781941	0.0475372	0.0485033	0.0765601	0.00671953	0.0556847	0.0202032	0.0154671	0.0823112	0.0244814	0.0604909	0.0429415	0.0276609	0.024636	0.202684	0.0393003	0.035506	0.0336202	0.0264239	0.0188363	0.065569	0.0389504	0.0109685	0.0266588	0.0360755
ENSP00000215375	0.951422	0.64878	0.977309	0.506127	0.869094	0.555093	0.901034	0.672393	0.295609	0.808987	0.455521	0.940481	0.983158	0.663849	0.302865	0.343149	0.334141	0.999899	0.96311	0.946134	0.985931	0.609498	0.964057	0.88838	0.982056	0.875645	0.991383	0.811527	0.666031	0.487942	0.0535611	0.968372	0.827074	0.961628	0.205413	0.656226	0.7947	0.803764	0.916484	0.88606	0.920705	0.937711	0.234835	0.554032	0.971288	0.963154	0.189258	0.899694	0.261048
ENSP00000215530	0.0211017	0.00574952	0.0185808	0.0102934	0.00505507	0.00241849	0.0113691	0.031355	0.0556385	0.0490826	0.00930774	0.0137439	0.00416341	0.0113345	0.00382232	0.0043466	0.00964775	0.0038965	0.161095	0.00824756	0.00935838	0.00293263	0.00785719	0.0187657	0.0159571	0.0141802	0.00817958	0.0206424	0.00474944	0.0116683	0.0117426	0.00325091	0.00737996	0.0374549	0.0101256	0.00927273	0.0267014	0.00386286	0.003498	0.0041562	0.00964041	0.0100483	0.00958148	0.00579563	0.0361932	0.00926532	0.0264323	0.0709575	0.00689567
ENSP00000215531	0.0267262	0.00992464	0.00451143	0.0140177	0.255164	0.00380271	0.063342	0.0286002	0.00236968	0.0031645	0.00760437	0.0320789	0.0204872	0.0353226	0.00570921	0.0356173	0.00419865	0.0419325	0.261653	0.0246219	0.0100443	0.00566389	0.0516954	0.0495577	0.00662086	0.00801996	0.0119615	0.0160613	0.00657302	0.0271495	0.0158817	0.0131522	0.0333431	0.0170369	0.00987342	0.0044039	0.0138958	0.0063902	0.0403794	0.027002	0.0351296	0.0115531	0.0205928	0.0872306	0.0237841	0.025253	0.00355229	0.0280119	0.0079239
ENSP00000215565	0.941815	0.669611	0.985048	0.767328	0.687357	0.533122	0.427168	0.0446666	0.434272	0.269727	0.73763	0.663664	0.776939	0.605658	0.650761	0.357122	0.340355	0.965932	0.700058	0.541473	0.986694	0.764042	0.278259	0.746992	0.876278	0.80185	0.892104	0.76158	0.800878	0.41876	0.0551836	0.252136	0.362174	0.569932	0.375314	0.944361	0.493037	0.564546	0.845671	0.778143	0.733481	0.344139	0.0952176	0.532332	0.862424	0.954239	0.295413	0.555162	0.543181
ENSP00000215567	0.253601	0.335612	0.15871	0.831374	0.0678416	0.446588	0.292554	0.369258	0.1447	0.420014	0.320411	0.250849	0.581188	0.39014	0.0502881	0.0872603	0.215165	0.185306	0.0830707	0.256535	0.16609	0.0976798	0.0763509	0.123651	0.123227	0.376641	0.496874	0.106594	0.0911304	0.0973862	0.0502582	0.0968682	0.101831	0.363579	0.145336	0.167902	0.200989	0.204466	0.0350273	0.0882633	0.302084	0.337277	0.106068	0.208047	0.201725	0.64647	0.104094	0.0606594	0.680851
ENSP00000215570	0.978079	0.855484	0.948594	0.9588	0.962829	0.933917	0.980066	0.592483	0.74792	0.680691	0.708971	0.982632	0.991159	0.888822	0.926489	0.999844	0.941051	0.891924	0.999941	0.96848	0.983185	0.908488	0.98486	0.914412	0.801017	0.994204	0.995559	0.944126	0.656948	0.953276	0.268688	1	0.856431	0.999988	0.653785	0.922447	0.88577	0.964218	0.963361	0.999834	0.943091	0.991712	0.953998	0.999671	0.999923	0.979849	0.399668	0.726781	0.637811
ENSP00000215574	0.00701755	0.00749128	0.00256765	0.00478601	0.0264987	0.00229208	0.0194026	0.00973119	0.00521068	0.0126702	0.00429989	0.0428374	0.00768851	0.00820567	0.00589219	0.00259849	0.0137066	0.00132906	0.118588	0.00798982	0.00773516	0.0125347	0.00307062	0.0304606	0.0118138	0.0136505	0.00358896	0.0265508	0.00555115	0.0105331	0.0125577	0.00389356	0.0118471	0.00996634	0.0129428	0.00488816	0.0226502	0.00622752	0.00313567	0.00370492	0.00722381	0.00781669	0.0133703	0.00533986	0.0142191	0.0113294	0.00315798	0.0112543	0.00808456
ENSP00000215582	0.006697	0.0093045	0.0137401	0.022825	0.0106553	0.00780174	0.0287651	0.0125465	0.00892153	0.0176122	0.0348345	0.017351	0.0347688	0.0188083	0.0139355	0.00987676	0.0339694	0.00579512	0.0936166	0.00523659	0.0168074	0.00688713	0.00702046	0.0352842	0.0376679	0.0289272	0.00117182	0.030006	0.0108362	0.0193171	0.00998209	0.0109447	0.0120637	0.00918056	0.0232362	0.0026157	0.0196887	0.011278	0.00809103	0.0118812	0.0124762	0.0078789	0.00875218	0.0181729	0.0102127	0.0166242	0.00706259	0.0265768	0.00651607
ENSP00000215631	0.00605343	0.0225173	0.0123435	0.0294258	0.00727361	0.0186354	0.0805792	0.0148409	0.0230806	0.00946057	0.00659888	0.196529	0.0526523	0.0417871	0.0134368	0.110701	0.0260888	0.0155238	0.690107	0.00462262	0.0855476	0.0537681	0.0471131	0.0219453	0.0730608	0.0582456	0.0553959	0.024925	0.057854	0.00854363	0.0119992	0.0154238	0.041508	0.0598382	0.0133151	0.0173317	0.0931857	0.0175069	0.0554623	0.0125698	0.0303865	0.0378034	0.0201464	0.0383282	0.0655131	0.0130932	0.013984	0.0539146	0.0208963
ENSP00000215637	0.0140893	0.00579997	0.0378637	0.0180585	0.0173487	0.0284569	0.220454	0.017862	0.201311	0.0520979	0.0246928	0.0726166	0.104407	0.0367598	0.00932549	0.0337548	0.12954	0.0296481	0.283011	0.0271819	0.046151	0.00289014	0.0151867	0.0413638	0.0140566	0.0724411	0.0452497	0.0380685	0.00788552	0.026037	0.0176851	0.0315247	0.0161531	0.0679372	0.0414701	0.0739597	0.0757542	0.010887	0.0110045	0.0231385	0.0790876	0.0106876	0.0113544	0.135416	0.0792258	0.00832262	3.85208e-06	0.0545865	0.0163763
ENSP00000215659	0.0217885	0.0170175	0.00704306	0.038073	0.00738108	0.022799	0.0553659	0.0279584	0.0837636	0.00568649	0.0111071	0.00189244	0.027874	0.0335983	0.0102689	0.0133661	0.0761348	0.0130036	0.0445193	0.0089918	0.0555165	0.0151211	0.00811695	0.0111786	0.0091372	0.0041397	0.0118703	0.0560007	0.00481007	0.00510356	0.0191784	0.0129935	0.0516259	0.0134648	0.0135858	0.00470741	0.00499516	0.00417327	0.0233858	0.00949967	0.0247821	0.0199149	0.0036095	0.00486687	0.0208147	0.0199263	0.00856641	0.175215	0.00981894
ENSP00000215727	0.116737	0.0269554	0.110272	0.0301684	0.0310519	0.229704	0.28655	0.710172	0.0305434	0.347202	0.0659812	0.0798014	0.0527018	0.0850604	0.0695114	0.0552492	0.0136049	0.0350045	0.0257069	0.0992458	0.0737314	0.0425383	0.230366	0.108452	0.0867843	0.0425146	0.287923	0.248604	0.0250467	0.244317	0.0269353	0.0446496	0.124451	0.0973737	0.0446507	0.029053	0.0426002	0.0591977	0.0557936	0.0252773	0.130368	0.0162222	0.0740751	0.0536087	0.114708	0.186535	0.507705	0.0592249	0.144011
ENSP00000215730	0.03752	0.118281	0.350073	0.146265	0.265089	0.648249	0.187461	0.86822	0.183666	0.570855	0.0467208	0.215337	0.159515	0.147724	0.218278	0.200733	0.0506756	0.245476	0.373339	0.293609	0.0404849	0.0145937	0.14758	0.0342844	0.242505	0.117704	0.221658	0.139535	0.337466	0.294956	0.0446023	0.120829	0.26679	0.301201	0.166708	0.414071	0.387686	0.051477	0.329238	0.0428708	0.380211	0.616653	0.341317	0.338317	0.335109	0.356825	0.0255369	0.283924	0.345731
ENSP00000215739	0.00507475	0.0480169	0.0868423	0.133969	0.342739	0.158205	0.0816377	0.442835	0.0167674	0.0955576	0.0343189	0.0481602	0.015805	0.0162768	0.0616119	0.00758497	0.0430249	0.137935	0.0315392	0.030694	0.129052	0.0232065	0.00692786	0.0225177	0.0987365	0.0710209	0.0508566	0.152594	0.0492283	0.0157486	0.0322864	0.0146887	0.0578295	0.0478211	0.204548	0.0368139	0.0892215	0.121219	0.0471818	0.0519912	0.119863	0.0623647	0.571141	0.197817	0.00363729	0.121016	0.020254	0.157373	0.0181396
ENSP00000215742	0.484691	0.0196479	0.431187	0.0260521	0.149873	0.0219958	0.160317	0.799953	0.236845	0.150231	0.10964	0.148603	0.0409533	0.0890609	0.0421113	0.0555065	0.0503068	0.146352	0.0800975	0.153678	0.142206	0.107302	0.0755357	0.0891455	0.0313076	0.0431952	0.145731	0.0872474	0.095804	0.238605	0.0222511	0.0688625	0.0255912	0.444137	0.0293484	0.123751	0.0477249	0.113821	0.0604297	0.0285808	0.195174	0.106882	0.855261	0.0298448	0.0416315	0.207991	0.553703	0.105389	0.154203
ENSP00000215743	0.00307108	0.0410333	0.00389624	0.00570975	0.00759868	0.0498452	0.00476743	0.0170108	0.0140836	0.0199909	0.0102411	0.0242939	0.00881718	0.0226221	0.00786465	0.0122511	0.0199772	0.00800993	0.0521323	0.0138576	0.00504097	0.00558376	0.00730874	0.00372113	0.0134731	0.00437881	0.0150853	0.0231989	0.20928	0.0103127	0.0159589	0.0346912	0.0309866	0.020086	0.0242613	0.0122858	0.0153405	0.00783734	0.00502349	0.0157309	0.0124526	0.00936973	0.0424333	0.0234163	0.0130612	0.0206352	0.0408327	0.0310576	0.174543
ENSP00000215754	0.0270506	0.0302776	0.0395792	0.0212913	0.0192869	0.0276054	0.0906556	0.0538405	0.0247849	0.118188	0.129722	0.161449	0.0372075	0.0439435	0.0383861	0.05748	0.105244	0.112758	0.031389	0.0118113	0.0702443	0.049148	0.00885785	0.15096	0.0112125	0.0156416	0.113665	0.0290968	0.172887	0.0252571	0.0917394	0.0157846	0.0596396	0.064479	0.0151276	0.0441547	0.179463	0.0334111	0.049396	0.0156688	0.208355	0.102096	0.0630593	0.0506352	0.0310346	0.208821	0.0126638	0.019555	0.0163223
ENSP00000215781	0.0350273	0.0365275	0.0730501	0.0458981	0.0203158	0.0907286	0.0396254	0.0180776	0.0141249	0.00630251	0.0118959	0.118529	0.0528206	0.0422256	0.0379417	0.0786452	0.0141465	0.0279436	0.0241793	0.0191718	0.0361529	0.129799	0.00275012	0.00628994	0.0141738	0.00307951	0.293557	0.113175	0.0118152	0.00477979	0.0110412	0.0313686	0.0228341	0.0150228	0.0293956	0.0217284	0.0255654	0.122955	0.00925576	0.0302393	0.012768	0.0740368	0.0966824	0.0252106	0.150062	0.0873356	0.0509662	0.0113071	0.0530239
ENSP00000215793	1	1	0.999933	0.999571	0.999986	0.989263	1	0.999407	0.995367	1	0.986933	0.999621	0.988598	0.999852	0.999926	1	0.999865	1	0.978972	1	0.996318	0.997535	0.999597	0.997809	0.991843	0.999704	1	0.999848	1	0.909847	1	0.989463	0.998084	0.998548	0.998542	0.9997	0.992631	0.999847	0.986274	0.968148	0.996987	1	1	0.987075	1	0.942946	1	0.996159	1
ENSP00000215794	0.562432	0.902127	0.429266	0.249648	0.408829	0.782479	0.591873	0.769341	0.30617	0.577925	0.52563	0.618206	0.389506	0.548086	0.428081	0.16492	0.561248	0.647125	0.719596	0.680783	0.448957	0.377051	0.0958849	0.57641	0.265349	0.325248	0.391668	0.614425	0.59658	0.406699	0.303305	0.414557	0.453485	0.435398	0.696953	0.480353	0.71349	0.0625462	0.322164	0.39642	0.568383	0.817995	0.591299	0.464429	0.514725	0.460204	0.232779	0.864818	0.022668
ENSP00000215812	0.0318409	0.0795201	0.00353143	0.0325676	0.00410307	0.0659325	0.0546075	0.0700448	0.142138	0.00969081	0.0127166	0.0488388	0.0566086	0.0194939	0.0238395	0.0116284	0.0278438	0.0598257	0.0372228	0.0827202	0.0410712	0.0279024	0.251884	0.00756614	0.134892	0.126156	0.0132765	0.0144726	0.0555837	0.0139681	0.0193687	0.0138634	0.0757517	0.0709213	0.0661504	0.0257882	0.125585	0.0270574	0.0230178	0.0108008	0.0340611	0.122093	0.0359321	0.0310804	0.0307893	0.0178026	0.147664	0.0158049	0.0274916
ENSP00000215829	1	1	1	1	1	1	1	1	1	1	1	1	1	1	1	1	1	1	1	1	1	1	1	1	1	1	1	1	1	1	1	1	1	1	1	1	1	1	1	1	1	1	1	1	1	1	1	1	1
ENSP00000215832	0.0564386	0.0243904	0.0227392	0.00574174	0.0555428	0.0980214	0.399129	0.976485	0.00888459	0.0244437	0.175154	0.0606739	0.0772987	0.225279	0.185578	0.775422	0.0169941	0.0595816	0.0125104	0.0933545	0.0582732	0.0417111	0.00666187	0.233676	0.0770842	0.00652342	0.43803	0.199466	0.0345004	0.111808	0.015435	0.0710258	0.0538685	0.0332829	0.0549602	0.0334348	0.20537	0.0788705	0.0176456	0.0238124	0.183774	0.380743	0.532963	0.0678422	0.255891	0.0227816	0.104513	6.78414e-05	0.0113172
ENSP00000215838	0.0141719	0.0855048	0.0305082	0.0358778	0.0362648	0.0607457	0.0838911	0.0875478	0.0694843	0.0224221	0.0537359	0.0671948	0.0371846	0.0650814	0.117066	0.0816744	0.049057	0.0610832	0.0680418	0.029622	0.0158573	0.00355999	0.0728577	0.0533225	0.0572413	0.0594633	0.0769383	0.0702593	0.10799	0.0333179	0.0270529	0.027508	0.0367597	0.0573534	0.0625218	0.0314608	0.0311941	0.0247798	0.119942	0.0191431	0.067151	0.0407284	0.0407459	0.0369197	0.023491	0.0916815	0.129034	0.0515079	0.10471
ENSP00000215855	0.0154442	0.0783183	0.0111727	0.00628736	0.171624	0.0206351	0.0182951	0.0363925	0.00992491	0.00460212	0.00996395	0.0765492	0.00937448	0.0100155	0.0413672	0.00309195	0.0130797	0.0952131	0.0256358	0.0171813	0.00488283	0.0242309	0.0642496	0.19992	0.0211442	0.0350373	0.0192677	0.0226956	0.0563153	0.0420098	0.0385227	0.039374	0.0532091	0.0483139	0.0114906	0.00492635	0.0280639	0.184718	0.100204	0.0697698	0.00488822	0.0196211	0.239976	0.0716188	0.0322391	0.0544894	0.560923	0.0231226	0.0211088
ENSP00000215862	0.0603068	0.119127	0.0484503	0.183366	0.0900554	0.102828	0.403366	0.0636334	0.0652312	0.0374124	0.0502529	0.140108	0.154286	0.122004	0.147477	0.0372961	0.0287593	0.361148	0.106932	0.190758	0.0852722	0.0172749	0.0228487	0.233639	0.157592	0.0923059	0.0442096	0.0650212	0.164066	0.136333	0.0286162	0.15842	0.0399559	0.642895	0.0533091	0.0101229	0.255013	0.0302968	0.0468885	0.0383575	0.145787	0.344417	0.0601017	0.102571	0.0448909	0.288034	0.0142845	0.237046	0.210399
ENSP00000215882	0.239862	0.0237172	0.138287	0.0264757	0.0266425	0.00532682	0.137807	0.30654	0.0328378	0.526243	0.365941	0.0493012	0.0922518	0.124399	0.139145	0.0340801	0.10671	0.14844	0.0824891	0.108694	0.0233694	0.0352923	0.108269	0.190207	0.0347026	0.0444946	0.366769	0.026916	0.130665	0.0348478	0.0169604	0.00436029	0.0189749	0.093287	0.0157442	0.00422842	0.104956	0.0246514	0.341783	0.0236449	0.433861	0.189413	0.191652	0.0246406	0.170816	0.254878	0.345996	0.0356677	0.0419248
ENSP00000215885	0.00436104	0.0976866	0.0688681	0.0557964	0.0303897	0.0227549	0.186646	0.0140228	0.0189027	0.044119	0.0516571	0.115892	0.0335665	0.0209937	0.0574461	0.0263652	0.0630524	0.0616647	0.0485015	0.0343141	0.0200666	0.0197651	0.0200299	0.0457546	0.0131206	0.0344765	0.114933	0.0293002	0.0176184	0.0284846	0.0454304	0.09227	0.027864	0.00779897	0.0527919	0.0338125	0.0223401	0.0916584	0.00619446	0.0184477	0.0368089	0.0356592	0.159997	0.0229018	0.0152943	0.188837	0.0104465	0.0137096	0.018004
ENSP00000215886	0.014091	0.0150898	0.017755	0.0440558	0.00339342	0.00431794	0.0636819	0.0224323	0.0320869	0.0186861	0.0440782	0.0165953	0.00923447	0.0250639	0.0178845	0.0449238	0.0276853	0.00513946	0.0242239	0.0216868	0.0105673	0.0187124	0.0277071	0.00832236	0.0104631	0.00865012	0.00373734	0.02475	0.00764942	0.01249	0.0136446	0.0149365	0.0208735	0.0166229	0.0160444	0.00695152	0.00926038	0.00586969	0.013622	0.00807099	0.00935893	0.0196115	0.00441171	0.00725466	0.0149822	0.00759917	0.00719643	0.0356832	0.0434892
ENSP00000215904	0.0703828	0.0181687	0.0592914	0.0593145	0.0160531	0.0266954	0.0397835	0.0300955	0.00862019	0.0575296	0.084854	0.289799	0.0194528	0.0812144	0.0400932	0.0881541	0.0541939	0.0389648	0.0547484	0.254246	0.044119	0.0289066	0.0119033	0.15729	0.0152198	0.0203731	0.0097739	0.0375805	0.00952768	0.0235982	0.0136864	0.0188391	0.0310074	0.0950568	0.0393073	0.0337544	0.0240526	0.0149487	0.0537288	0.0273265	0.136281	0.0308377	0.0163301	0.0817511	0.12318	0.0563337	0.0337616	0.18426	0.0556178
ENSP00000215906	0.242319	0.0518833	0.0377302	0.0396133	0.069493	0.0957116	0.0911425	0.0239562	0.119779	0.0624656	0.105512	0.102707	0.0930329	0.0679721	0.265209	0.0814654	0.136774	0.0544492	0.134225	0.0834082	0.182465	0.109595	0.0273092	0.0177257	0.0774857	0.0238316	0.0267304	0.0581983	0.0105806	0.0191523	0.0223626	0.14507	0.0705658	0.0909056	0.0698592	0.0225778	0.112675	0.0531675	0.0841501	0.0666492	0.0995937	0.101173	0.0263279	0.0717516	0.0739726	0.0290865	0.0125356	0.0169871	0.176299
ENSP00000215909	0.00542845	0.00675372	0.0181022	0.0184342	0.00167305	0.00329429	0.0133507	0.00782155	0.00517457	0.00616317	0.0130932	0.0056842	0.00613588	0.0179472	0.00430235	0.00610035	0.0196574	0.00517804	0.0108733	0.00500903	0.00939503	0.00660226	0.00246603	0.000978582	0.0085138	0.00214532	0.00768783	0.015263	0.00654624	0.0104018	0.0101957	0.00457294	0.0116648	0.00984523	0.0108431	0.00327244	0.00471443	0.00174358	0.00749559	0.00377676	0.00396916	0.00617146	0.00276514	0.00338279	0.0113041	0.00187896	0.0185295	0.0166505	0.0225441
ENSP00000215912	0.0230413	0.0210835	0.0568798	0.0314581	0.0207867	0.0203719	0.169063	0.0495014	0.0145902	0.0169064	0.00820601	0.0741736	0.0241692	0.129877	0.0485434	0.043749	0.0119857	0.0200254	0.266157	0.0914239	0.00761026	0.0327596	0.0150706	0.10335	0.0131847	0.0146651	0.03203	0.0499518	0.128701	0.0111631	0.0176573	0.0176728	0.0766536	0.0250288	0.0244549	0.0109324	0.0122481	0.0705762	0.147727	0.0139771	0.0283945	0.0591837	0.0328149	0.039464	0.0263163	0.251368	0.060102	0.164769	0.0556287
ENSP00000215917	0.42469	0.243881	0.0529569	0.156512	0.0172723	0.350581	0.252301	0.283446	0.406057	0.444644	0.366543	0.0185859	0.409909	0.328453	0.0511758	0.168824	0.0262874	0.138003	0.172592	0.25951	0.387602	0.366322	0.0897366	0.243174	0.203279	0.141303	0.654004	0.220202	0.10699	0.138612	0.0657436	0.52303	0.0384049	0.274167	0.179373	0.0609017	0.396049	0.207083	0.105115	0.243737	0.811022	0.0143268	0.165185	0.247117	0.194737	0.313512	0.020189	0.0786769	0.109846
ENSP00000215939	0.00385687	0.0374413	0.0128186	0.00649389	0.00407481	0.0165423	0.0142305	0.0134058	0.00555852	0.0139987	0.0115668	0.00938779	0.00981112	0.0187307	0.0308776	0.0624378	0.0231573	0.0276603	0.0124024	0.0213116	0.0171478	0.0155995	0.00108203	0.0164495	0.032851	0.0062737	0.00623894	0.00937507	0.0299161	0.0221375	0.0322313	0.0169059	0.017949	0.012808	0.00713431	0.0113188	0.0228504	0.0267745	0.00797417	0.00706877	0.006568	0.039717	0.0495368	0.0208429	0.00654511	0.00819205	0.00436724	0.0307285	0.0136963
ENSP00000215941	0.236234	0.0582194	0.10708	0.243183	0.0840582	0.0569525	0.237536	0.399542	0.0167388	0.379936	0.259564	0.234389	0.119976	0.0782589	0.154903	0.158236	0.0281499	0.0507678	0.230763	0.133745	0.290121	0.0478753	0.0586472	0.139849	0.148028	0.0969776	0.316834	0.0552577	0.0535343	0.0821066	0.0673715	0.116246	0.0481928	0.143835	0.118418	0.134853	0.18092	0.150711	0.0794368	0.236332	0.021791	0.113916	0.149938	0.145927	0.0544837	0.141561	0.048385	0.20686	0.252334
ENSP00000215957	0.168884	0.145922	0.124616	0.367449	0.0411869	0.127273	0.224779	0.045304	0.00955123	0.0859476	0.108127	0.204453	0.142723	0.101196	0.0815356	0.148688	0.0639761	0.107514	0.0888947	0.14075	0.026202	0.123468	0.0620482	0.298765	0.0777022	0.17314	0.096397	0.0671151	0.0538371	0.15953	0.0479791	0.124739	0.0413161	0.190413	0.0793567	0.0368898	0.0565578	0.146556	0.0368432	0.103486	0.0867287	0.237718	0.0273671	0.0874183	0.14128	0.205244	0.00828008	0.139959	0.0582402
ENSP00000215980	0.942229	0.883321	0.941989	0.964077	0.834403	0.821505	0.948647	0.96715	0.862075	0.856388	0.903295	0.940028	0.946694	0.955401	0.893657	0.953503	0.916753	0.877645	0.90299	0.969455	0.9721	0.7871	0.322893	0.980085	0.799697	0.793669	0.963632	0.826947	0.643235	0.8689	0.810946	0.911737	0.920951	0.922634	0.777428	0.96806	0.882743	0.904248	0.959766	0.963606	0.962923	0.936778	0.848657	0.951167	0.897293	0.795548	0.899602	0.00794817	0.712284
ENSP00000216024	0.0322402	0.0346812	0.00899499	0.0775872	0.0140297	0.0187646	0.0268029	0.0147526	0.0154586	0.027928	0.0177034	0.022873	0.0231624	0.0203545	0.0117162	0.0155429	0.0130117	0.0155311	0.00337341	0.00963516	0.00764007	0.0179384	0.0325744	0.0117378	0.0326542	0.0218035	0.0102709	0.00445272	0.0115928	0.00846003	0.0151416	0.0167299	0.0203208	0.0166969	0.0436469	0.00709532	0.0144425	0.00272508	0.00606622	0.00406385	0.00929727	0.0103016	0.0103949	0.0389119	0.0170017	0.00444481	0.00129699	0.0109487	0.00804476
ENSP00000216027	0.965157	0.713537	0.703114	0.90577	0.843203	0.514001	0.171292	0.878974	0.27899	0.162859	0.918678	0.542032	0.0619367	0.95815	0.910626	0.925427	0.838834	0.825637	0.230432	0.214095	0.96949	0.724394	0.375281	0.362657	0.571966	0.783434	0.919604	0.434838	0.117513	0.657515	0.199222	0.929351	0.187681	0.962314	0.324907	0.704263	0.60276	0.51592	0.559428	0.481241	0.840548	0.780043	0.824119	0.980651	0.556613	0.827386	0.52875	0.331057	0.1039
ENSP00000216034	0.978436	0.998704	0.978946	0.971312	0.977996	0.972925	0.999093	0.898536	0.887078	0.968686	0.978622	0.979322	0.976336	0.990632	0.95983	0.974556	0.961543	0.999973	0.863116	0.957117	0.991349	0.956604	0.942033	0.971938	0.948677	0.999981	0.988551	0.952555	0.994224	0.968717	0.79839	0.997673	0.953154	0.9996	0.944151	0.983166	0.989349	0.980137	0.984898	0.882051	0.910314	0.87034	0.968017	0.964777	0.98436	0.996365	0.926899	0.910702	0.671538
ENSP00000216036	0.0801613	0.0752362	0.0885123	0.0134928	0.110563	0.0732062	0.0416713	0.127961	0.0635767	0.0608506	0.0601864	0.0375809	0.0538735	0.0843804	0.0556809	0.15661	0.0419176	0.0188283	0.0400605	0.0315452	0.0819145	0.0194729	0.329396	0.0877545	0.0808628	0.118187	0.0708511	0.0322642	0.096867	0.0273987	0.0825437	0.070043	0.0914571	0.0315696	0.0853077	0.0260711	0.0544181	0.0164048	0.0891068	0.0260627	0.0487671	0.120755	0.0904918	0.0759017	0.0445492	0.0992926	0.087697	0.07373	0.0563693
ENSP00000216037	0.0162597	0.0119331	0.00837696	0.00524593	0.00578056	0.0334387	0.0450717	0.196976	0.321478	0.024418	0.166727	0.0330459	0.00559299	0.0349405	0.0153662	0.0233762	0.0394974	0.0642511	0.0215748	0.0621805	0.0599091	0.00429888	0.113033	0.0359898	0.0115915	0.00880132	0.0186589	0.0317042	0.0197383	0.00843502	0.0143638	0.0263436	0.111353	0.00375766	0.00908874	0.0338817	0.0102924	0.0453152	0.00827891	0.00567686	0.118814	0.0425246	0.0102988	0.0584393	0.0257188	0.0135391	0.0787834	0.00974622	0.0318945
ENSP00000216038	0.977054	0.359118	0.755998	0.960766	0.987037	0.909356	0.187977	0.997535	0.287957	0.143587	0.974919	0.840236	0.0597096	0.736898	0.487956	0.926478	0.717008	0.911775	0.397515	0.926074	0.263928	0.864786	0.0553673	0.959352	0.068784	0.962717	0.742529	0.401459	0.151931	0.771558	0.108394	0.964541	0.0178608	0.945278	0.275511	0.842066	0.509543	0.808584	0.828483	0.371334	0.793121	0.225481	0.947255	0.972116	0.700531	0.955725	0.207053	0.0371902	0.193739
ENSP00000216039	0.0107798	0.0182359	0.0382079	0.165083	0.0814746	0.065285	0.0867501	0.043271	0.0951757	0.0160666	0.0651802	0.0693452	0.0414534	0.195235	0.0388236	0.137305	0.0236514	0.0310314	0.201943	0.0619428	0.0166824	0.00651631	0.0186024	0.160417	0.0424793	0.0338334	0.160479	0.0218693	0.014845	0.0422436	0.0213194	0.0440251	0.0632778	0.271546	0.037046	0.0141199	0.0720872	0.00954043	0.0537966	0.0332775	0.0103922	0.0425195	0.0117889	0.0127078	0.0954138	0.413674	0.356337	0.257317	0.0679527
ENSP00000216044	0.131793	0.102377	0.094695	0.0819245	0.0807336	0.11124	0.0348541	0.0188131	0.0218799	0.0162833	0.0222764	0.0811564	0.0342064	0.050329	0.249696	0.0611982	0.0252032	0.0839255	0.0548971	0.296394	0.00948572	0.136563	0.0288559	0.11428	0.0254098	0.0167693	0.00800931	0.141376	0.0122866	0.042475	0.0272323	0.0258914	0.0453853	0.0475004	0.0915901	0.0246677	0.0574095	0.0538184	0.034307	0.00888015	0.0246394	0.0201781	0.043991	0.0386484	0.047519	0.477817	0.0144023	0.380438	0.0250101
ENSP00000216068	0.098836	0.067152	0.0467072	0.502728	0.0386437	0.0533018	0.137945	0.0644448	0.247325	0.0348663	0.0286621	0.101368	0.093915	0.0276509	0.113747	0.0558301	0.0141854	0.0246695	0.0560059	0.0390517	0.0241766	0.0531916	0.0886188	0.04299	0.115227	0.0166309	0.0110485	0.0308683	0.0312803	0.034508	0.0374039	0.0381544	0.0164249	0.148916	0.0775931	0.0356279	0.0464848	0.0303279	0.0111559	0.146282	0.0165696	0.0268802	0.0192068	0.0374581	0.0362256	0.232324	0.0564341	0.454777	0.0349628
ENSP00000216071	0.00783389	0.0247796	0.013413	0.00863048	0.0195249	0.00889475	0.0254598	0.0167511	0.0367122	0.0114148	0.014381	0.0137549	0.00697873	0.0225098	0.0226313	0.0293211	0.0498294	0.0110293	0.0150185	0.0111036	0.0271277	0.00287451	0.0606836	0.0222182	0.013934	0.00501771	0.0106178	0.0239347	0.0288626	0.0286414	0.0190248	0.0213137	0.0207741	0.0284138	0.0450448	0.0111332	0.00890647	0.023179	0.0201153	0.00593631	0.0147077	0.0264878	0.00695848	0.00626032	0.011158	0.0222991	0.0240481	0.00747422	0.0342376
ENSP00000216075	0.0121513	0.0183121	0.0878269	0.00869263	0.0304016	0.0189401	0.0224125	0.049017	0.0289638	0.0684333	0.0063827	0.0370739	0.0221209	0.0277704	0.00936855	0.0177102	0.0604289	0.00255487	0.157396	0.0158704	0.0182201	0.00774692	0.000372225	0.00377425	0.00699891	0.0113515	0.00223986	0.00816031	0.00309102	0.0108853	0.0268987	0.0102061	0.0125555	0.00490384	0.0137501	0.00640524	0.00332822	0.0102363	0.00334177	0.0152872	0.0044435	0.0348251	0.0135162	0.00814642	0.00742768	0.00667198	0.0281758	0.116612	0.00395245
ENSP00000216085	0.249351	0.111174	0.147413	0.0348039	0.0435904	0.0147803	0.137068	0.0400712	0.0101754	0.0252523	0.0574211	0.178712	0.0392468	0.109415	0.0733011	0.0270158	0.0401144	0.108331	0.0837377	0.106368	0.0612702	0.0175408	0.0373182	0.157065	0.036535	0.0562572	0.0729213	0.193835	0.0236908	0.0413891	0.0216287	0.0916445	0.0797264	0.102161	0.0368107	0.0371038	0.108235	0.0896707	0.022933	0.0730598	0.0990588	0.0334606	0.0701537	0.072146	0.158094	0.204745	0.0107356	0.0183823	0.0359242
ENSP00000216099	0.00198364	0.0231093	0.00764746	0.0158675	0.0113004	0.0541178	0.0689648	0.0648972	0.0232505	0.0196098	0.0108442	0.0485783	0.0101683	0.0336896	0.00476975	0.0157752	0.00602294	0.00621149	0.062502	0.022369	0.00950127	0.0181112	0.00864532	0.0141742	0.0355204	0.0252994	0.0202626	0.0263889	0.0118375	0.0107218	0.0291371	0.00749214	0.0360889	0.0140456	0.0105464	0.00688706	0.0226734	0.0211646	0.00238663	0.00657799	0.00418343	0.0297902	0.0404065	0.0499869	0.0116536	0.0184397	0.000378948	0.0464198	0.30095
ENSP00000216101	0.111022	0.0734599	0.0574332	0.0258778	0.00483826	0.407656	0.132407	0.0375986	0.0256164	0.17538	0.0533994	0.0765257	0.0213467	0.0535824	0.0398349	0.107827	0.0301004	0.115374	0.0926801	0.200723	0.0219613	0.0313984	0.0147934	0.0456438	0.0735899	0.040209	0.0330314	0.096906	0.027565	0.0801836	0.0290029	0.0961832	0.0451404	0.0514451	0.0248589	0.0380895	0.0313987	0.119653	0.0436766	0.199793	0.197372	0.0460994	0.597678	0.108196	0.130003	0.218282	0.837481	0.042091	0.0217338
ENSP00000216106	0.0222945	0.0836003	0.0202329	0.0211522	0.0948591	0.0219836	0.0180366	0.0261448	0.0280673	0.00379054	0.0160808	0.00212327	0.0193034	0.0203804	0.0268703	0.00657075	0.0119665	0.0120735	0.00763034	0.0585218	0.00753162	0.0356809	0.032043	0.00933072	0.0371281	0.0283838	0.0214198	0.0222659	0.0164887	0.00837415	0.0277402	0.0163487	0.0668878	0.0449023	0.0335086	0.254979	0.0176476	0.0101748	0.148477	0.00223799	0.00405773	0.0082011	0.0286379	0.0151991	0.0586286	0.203589	0.0076087	0.00182092	0.00963874
ENSP00000216115	0.00294585	0.00624395	0.00128806	0.00396457	0.00814128	0.00207909	0.0087919	0.0312484	0.00818826	0.00434876	0.00196613	0.00497812	0.0107903	0.0145889	0.00333472	0.00914359	0.0102989	0.000608581	0.00626903	0.00242213	0.00650469	0.0053789	0.000314977	0.00243495	0.00370288	0.00734866	0.00274676	0.0158307	0.006179	0.0080774	0.0112919	0.00169506	0.0102294	0.00155136	0.00578511	0.00266669	0.00347143	0.00156282	0.00579135	0.00303728	0.0202757	0.00793065	0.0016639	0.00151192	0.00838011	0.00179399	0.00391789	0.00796288	0.00897255
ENSP00000216117	0.0523424	0.0276859	0.0204809	0.0245217	0.00340234	0.00897429	0.0466534	0.0542468	0.0221256	0.0114053	0.0176848	0.0332945	0.0219589	0.0353779	0.0275248	0.00817288	0.0164433	0.0407947	0.0279432	0.020951	0.0348095	0.028669	0.0132113	0.0220155	0.00779717	0.0120816	0.021291	0.0432623	0.0318914	0.0102214	0.0281133	0.00878369	0.0171764	0.00862476	0.0337719	0.00822958	0.0110038	0.0127699	0.0143567	0.00489534	0.0121015	0.0184857	0.0132322	0.0158383	0.00739869	0.026865	0.0352279	0.0217245	0.0162745
ENSP00000216121	0.123935	0.0281956	0.140114	0.00556284	0.0111034	0.0166714	0.0540917	0.0740541	0.00889144	0.105502	0.0232396	0.0336594	0.0346041	0.0443967	0.0569208	0.00665979	0.0102492	0.0860509	0.0084288	0.0377567	0.0589486	0.0245495	0.0277232	0.0155957	0.00131449	0.0389062	0.010754	0.0141701	0.0406163	0.0878882	0.0233717	0.026507	0.0261897	0.0712774	0.0162955	0.0808501	0.0460604	0.0141886	0.270274	0.0137057	0.0726393	0.0201045	0.0935772	0.0563258	0.0314349	0.185204	0.00864194	0.0244773	0.0956594
ENSP00000216122	0.997025	0.999543	0.998409	0.999643	0.994994	0.980178	0.999086	0.992884	0.984676	0.967808	0.997253	0.994175	0.982671	1	1	0.999554	0.984263	0.997309	0.952573	0.999994	0.999392	0.968478	0.968689	0.983388	0.978564	0.985662	0.999997	0.951646	0.986905	0.998406	0.987108	0.999978	0.989582	0.999892	0.97971	0.99048	0.955189	0.997261	0.993551	0.968111	0.976965	0.985088	0.998549	0.999986	1	1	0.771723	0.969546	0.348355
ENSP00000216124	0.0197458	0.018508	0.0085802	0.0690219	0.0953328	0.0574258	0.0563798	0.171021	0.137563	0.195568	0.00837356	0.0399383	0.106256	0.0552231	0.0346511	0.0249788	0.0405941	0.00527266	0.147123	0.0302369	0.0107323	0.00513594	0.0197957	0.0503859	0.0124994	0.0144679	0.00630733	0.0544423	0.00636889	0.0532308	0.022604	0.0266471	0.0395003	0.159287	0.0129974	0.157128	0.0514575	0.0921054	0.0313779	0.0837819	0.0735948	0.0299192	0.113551	0.0179992	0.120394	0.0212121	0.032926	0.208422	0.0425476
ENSP00000216127	0.0182276	0.100467	0.0328995	0.115676	0.00548883	0.0411912	0.0522383	0.115875	0.208385	0.0613444	0.0712568	0.121416	0.107366	0.12436	0.0253116	0.150898	0.0299976	0.0182141	0.0934538	0.018925	0.0611013	0.0436403	0.0376686	0.0476595	0.0737651	0.0220025	0.379137	0.0245855	0.350084	0.0175191	0.209686	0.0720851	0.0568332	0.0189857	0.219916	0.0874058	0.0964829	0.0480684	0.0855677	0.0219746	0.0711891	0.254891	0.309781	0.0430452	0.0615173	0.0678464	0.058724	0.210248	0.0344343
ENSP00000216129	0.0694273	0.0205925	0.037763	0.0490281	0.017142	0.00906194	0.0548643	0.0330772	0.0263727	0.0191913	0.0300734	0.0389057	0.04945	0.0267575	0.00942544	0.0599948	0.0784874	0.00466227	0.0407746	0.0205841	0.0159933	0.0333075	0.0159134	0.082881	0.0127003	0.00971809	0.00632578	0.0221381	0.0320214	0.0476824	0.0163579	0.0363215	0.0233688	0.0136404	0.0148227	0.0379824	0.0360924	0.0317632	0.0265229	0.0206321	0.0645279	0.0181895	0.0157332	0.0082095	0.0360392	0.0168865	0.152627	0.0163321	0.0424865
ENSP00000216133	0.0589688	0.215109	0.0522848	0.0626356	0.0391315	0.100099	0.0389797	0.0473263	0.108101	0.132045	0.0112719	0.0790742	0.0652285	0.0829214	0.0509275	0.0221051	0.0236992	0.00625271	0.0444919	0.0109613	0.139274	0.0265697	0.0580786	0.120294	0.0584115	0.0637529	0.108107	0.00163557	0.0209307	0.027526	0.0401028	0.0411505	0.0994223	0.037104	0.112483	0.0586075	0.0236221	0.0539381	0.0808427	0.114007	0.0643021	0.021947	0.0570081	0.0559982	0.138146	0.132394	0.200642	0.0858877	0.0119842
ENSP00000216139	0.142296	0.0591035	0.079081	0.194316	0.189659	0.0367883	0.156548	0.0621857	0.0657284	0.0141625	0.0621894	0.0855704	0.287247	0.196069	0.124053	0.0340431	0.114648	0.0326728	0.346485	0.144908	0.0757717	0.0404778	0.221464	0.145221	0.109253	0.357934	0.0891966	0.0861982	0.0262833	0.0420551	0.030675	0.149571	0.252352	0.0964769	0.0116681	0.0350098	0.0427992	0.021455	0.0452248	0.160982	0.0556742	0.118162	0.0669732	0.124924	0.290706	0.0459045	0.027824	0.154804	0.0287912
ENSP00000216144	0.0206907	0.0224542	0.0322151	0.00749592	0.016363	0.0480299	0.0428605	0.0643627	0.0457167	0.0125621	0.00202134	0.101149	0.0278196	0.0445974	0.0115985	0.03585	0.0277679	0.269005	0.0221298	0.0263406	0.00294461	0.110374	0.0284822	0.0629299	0.0432375	0.0425526	0.0475953	0.037773	0.00829136	0.0606149	0.0194969	0.0169091	0.0180985	0.0299135	0.0305932	0.00330001	0.0999659	0.0123742	0.1458	0.0397129	0.0312066	0.018322	0.152647	0.0775663	0.10649	0.160395	0.110066	0.118987	0.0492098
ENSP00000216160	0.0112943	0.00941658	0.00732487	0.0236474	0.00349874	0.0101675	0.036161	0.00673275	0.00850012	0.00664956	0.00769225	0.0047657	0.00438265	0.0143105	0.0151731	0.0145386	0.00803202	0.00417305	0.0153994	0.00580927	0.0104194	0.00869102	0.00328939	0.00316333	0.015898	0.00294217	0.00423546	0.00897906	0.00753272	0.0213125	0.0162432	0.00572659	0.00755186	0.00291649	0.0168641	0.00208689	0.00315791	0.000954345	0.00869173	0.00770103	0.0164334	0.0134729	0.00768823	0.00170184	0.0110496	0.00305838	0.015515	0.0040528	0.00313852
ENSP00000216177	0.06261	0.00868886	0.00593017	0.0169752	0.0103156	0.0238055	0.00605556	0.0146919	0.0110644	0.0223439	0.00510691	0.00438289	0.0204093	0.0162035	0.00593643	0.00589004	0.0251072	0.00165173	0.0531218	0.00930214	0.00714121	0.0013324	0.0071229	0.0175495	0.00536796	0.00279848	0.00343896	0.0329451	0.0185701	0.0225279	0.0129483	0.0238196	0.0146072	0.00135361	0.00570268	0.00324005	0.00994168	0.00739846	0.00394794	0.030707	0.00455298	0.0163937	0.0084889	0.067743	0.0281553	0.00470373	0.0408127	0.0422928	0.0388398
ENSP00000216180	0.00362008	0.00862193	0.0273588	0.00687508	0.00839578	0.00551254	0.0199676	0.0245218	0.00880084	0.0396919	0.00292461	0.0139679	0.013193	0.00877972	0.0290138	0.0214972	0.0150869	0.00393876	0.0339544	0.0715417	0.0219016	0.0022728	0.0115402	0.00812454	0.00673327	0.00375803	0.00178395	0.00698253	0.00740453	0.017207	0.0157429	0.00804915	0.0183316	0.00146159	0.00856118	0.00114293	0.00480203	0.00390953	0.00195779	0.0044997	0.0193663	0.0280586	0.00861381	0.0127802	0.0139599	0.0050057	0.0133377	0.0146938	0.0312538
ENSP00000216181	0.996224	0.626422	0.117524	0.971253	0.999811	0.972966	0.0863783	0.999994	0.543242	0.448494	0.978609	0.863354	0.141661	0.839968	0.990056	0.944076	0.0809401	0.0256172	0.97312	0.984147	0.682295	0.818128	0.848045	0.969564	0.71322	0.9115	0.344209	0.466143	0.177363	0.180762	0.638414	0.448399	0.101349	0.937147	0.904801	0.978282	0.0212185	0.568239	0.96323	0.916201	0.869777	0.090802	0.560978	0.228199	0.0142046	0.205924	0.0131469	0.944459	0.319255
ENSP00000216185	0.135063	0.0402199	0.033658	0.0741139	0.22417	0.0425983	0.0346344	0.0861409	0.0287138	0.00828874	0.0255858	0.143872	0.131703	0.136143	0.0310986	0.0236809	0.0179783	0.0322858	0.056746	0.0821059	0.271894	0.0943357	0.106424	0.302119	0.0584485	0.279658	0.254257	0.0195325	0.0324544	0.012397	0.0197465	0.0950949	0.0238148	0.0810288	0.0312622	0.0692121	0.0339797	0.0239081	0.0503491	0.049335	0.0138239	0.13556	0.00595019	0.0216689	0.117073	0.562376	0.0628205	0.119706	0.0281944
ENSP00000216190	0.979019	1	0.994404	0.999855	0.999993	0.983191	1	0.998258	0.993813	0.976963	0.999317	1	0.99745	1	0.970117	1	0.999993	0.999998	0.959594	0.99572	0.982128	0.999653	0.981804	1	0.999668	0.999889	1	0.999875	1	0.999685	0.99618	0.999877	0.999951	0.998415	1	0.998307	0.983987	0.981939	0.989062	0.988808	0.981081	0.998682	1	0.983734	0.999994	1	0.811669	0.99752	1
ENSP00000216200	0.0125515	0.0254564	0.0357269	0.0184318	0.00431851	0.014819	0.0260004	0.0416209	0.0140758	0.0472593	0.0177748	0.00407548	0.0138335	0.0207093	0.0114847	0.0132405	0.0298224	0.00461772	0.00591062	0.0581885	0.0322146	0.0049609	0.0117777	0.00705504	0.00717221	0.00399192	0.0160255	0.0085665	0.0362361	0.00475571	0.0159207	0.00403473	0.02204	0.00454877	0.0147674	0.00818572	0.010376	0.00627987	0.0035996	0.0106763	0.0092161	0.00841889	0.0121059	0.00755849	0.0197435	0.00569482	0.0203587	0.00901925	0.00735457
ENSP00000216211	0.0113346	0.0128932	0.00275092	0.033281	0.010166	0.0179671	0.0199747	0.0301611	0.0443963	0.00609149	0.00892344	0.038796	0.0249362	0.0177155	0.0362615	0.0260087	0.0102236	0.00423508	0.0304196	0.023065	0.0228538	0.00457616	0.00648222	0.01226	0.00687893	0.00958036	0.00202323	0.0287402	0.00926546	0.0053145	0.0214577	0.0656828	0.0152672	0.016052	0.0233916	0.00526718	0.033927	0.00160443	0.00491832	0.0205578	0.0128404	0.0374867	0.0260937	0.00227271	0.0259919	0.00409829	0.049472	0.0176132	0.0185683
ENSP00000216214	0.0107078	0.0107707	0.00332368	0.0261379	0.0170588	0.0533227	0.0273601	0.0293104	0.0096919	0.0111273	0.00619902	0.0275775	0.00971913	0.00927731	0.00423427	0.00925758	0.00466478	0.00899138	0.0243518	0.00636888	0.00259089	0.00598886	0.00756713	0.0146546	0.0115581	0.0401518	0.00486598	0.00889418	0.000968642	0.100134	0.012122	0.00760738	0.0533469	0.000402512	0.0104309	0.00210478	0.00854945	0.0192593	0.00333884	0.00913365	0.00255914	0.0142848	0.00760806	0.0175303	0.0162077	0.0041333	0.000425103	0.0193495	0.0772019
ENSP00000216218	0.140285	0.140285	0.140285	0.155778	0.140285	0.140285	0.140285	0.29595	0.140285	0.23337	0.140285	0.140285	0.00914877	0.140285	0.140285	0.140285	0.140285	0.140285	0.018777	0.102292	0.140285	0.140285	0.43479	0.140285	0.0098942	0.232448	0.140285	0.140285	0.140285	0.140285	0.140285	0.010211	0.140285	0.242762	0.140285	0.140285	0.0111713	0.140285	0.140285	0.0230297	0.146978	0.0866201	0.140285	0.140285	0.140285	0.0854938	0.140285	0.210896	0.142757
ENSP00000216223	0.00641769	0.0113492	0.00774047	0.0535374	0.0174482	0.0101122	0.0179257	0.0293346	0.0191973	0.0359597	0.050136	0.0646611	0.012857	0.0115099	0.0358422	0.0164322	0.0173751	0.0161959	0.0173224	0.0327725	0.0126536	0.00840543	0.00958326	0.0105504	0.0198277	0.014164	0.059906	0.0119905	0.0106999	0.0035924	0.0162424	0.0123008	0.0318169	0.0394578	0.0550053	0.0407162	0.0192966	0.00369849	0.035626	0.0266358	0.0140048	0.0243885	0.024568	0.0154482	0.0133818	0.00762427	0.00565789	0.0372705	0.00803521
ENSP00000216225	0.999161	0.999979	0.999896	1	0.999961	0.973464	0.999984	0.958696	0.972251	0.980954	0.989638	0.999909	0.993799	0.999752	0.987122	0.999989	0.998378	0.999997	1	0.999979	0.997198	0.984617	0.933833	0.999908	0.987466	0.982371	1	1	0.973343	0.991804	0.988207	0.999983	0.970818	0.990244	0.992808	0.990361	0.975679	0.992169	0.986581	0.971737	0.978956	0.997506	1	0.990506	0.999948	0.993293	0.99985	0.999885	0.997793
ENSP00000216237	0.157185	0.0374902	0.0994485	0.0149712	0.0132784	0.0178116	0.0650113	0.0362693	0.0234448	0.0377245	0.118924	0.131984	0.0186092	0.0796087	0.100314	0.696956	0.0264885	0.0314485	0.104251	0.0220072	0.0472166	0.00924813	0.121881	0.11887	0.0284419	0.014665	0.00845539	0.0183521	0.0393874	0.191372	0.0235404	0.0121495	0.0792989	0.0568469	0.0193962	0.0177602	0.0477121	0.0276737	0.009391	0.0248906	0.0148009	0.0167983	0.00487563	0.0470556	0.0182496	0.261987	0.0226793	0.132959	0.0234037
ENSP00000216241	0.00410179	0.0146846	0.0546092	0.0204101	0.00565589	0.0169382	0.0685114	0.0121868	0.0401434	0.040234	0.00920186	0.029233	0.0068633	0.0166088	0.027903	0.0556814	0.0105578	0.00678836	0.01744	0.120544	0.0302428	0.00915246	0.00534951	0.0379097	0.00997097	0.00213193	0.0277395	0.0111266	0.00338974	0.0164298	0.0129807	0.00420697	0.0108374	0.029712	0.00893509	0.00387824	0.0187804	0.0698176	0.00381793	0.00984819	0.00521906	0.0207433	0.0063784	0.0119326	0.0109197	0.00797892	0.0185762	0.0515815	0.0444857
ENSP00000216252	1	1	1	1	1	1	1	1	1	1	1	1	1	1	1	1	1	1	1	1	1	1	1	1	1	1	1	1	1	1	1	1	1	1	1	1	1	1	1	1	1	1	1	1	1	1	1	1	1
ENSP00000216254	0.929104	0.9974	0.747426	0.999992	0.497408	0.973045	0.822773	0.747321	0.873054	0.861032	0.987096	0.572907	0.279124	0.847849	0.784077	0.607544	0.342302	0.994504	0.549577	0.938735	0.491032	0.431517	0.960615	0.780163	0.86979	0.572809	0.783477	0.845858	0.820592	0.985406	0.131161	0.840468	0.825638	0.943046	0.198015	0.989612	0.122675	0.485546	0.841898	0.972048	0.370991	0.850556	0.0566471	0.553434	0.625977	0.999578	0.719944	0.972414	0.352713
ENSP00000216259	0.0646	0.0283083	0.02667	0.0426159	0.00834374	0.00714744	0.0149995	0.0414599	0.029967	0.00502592	0.0082325	0.031789	0.0189584	0.0297364	0.0167816	0.015756	0.0221165	0.017324	0.0177632	0.0476488	0.0122124	0.0126635	0.00475256	0.0038439	0.0329689	0.00444622	0.00333644	0.0398974	0.0183843	0.00673749	0.0235283	0.0209212	0.00827869	0.0129503	0.0154824	0.0112063	0.0162321	0.0174578	0.00494633	0.0033189	0.0199219	0.0223571	0.0330696	0.00428987	0.0637171	0.039014	0.175458	0.0640843	0.0103896
ENSP00000216264	0.0599563	0.0196739	0.0472554	0.0239732	0.0242025	0.0277441	0.0310473	0.105056	0.111819	0.0934373	0.0103911	0.0427215	0.0919909	0.105618	0.0408106	0.0293926	0.0955597	0.0127499	0.265045	0.0501393	0.0298149	0.0848999	0.0488585	0.0317197	0.0589791	0.0503636	0.017947	0.13357	0.05713	0.0790481	0.033428	0.0232086	0.109131	0.0303518	0.0329684	0.127833	0.0609075	0.0155288	0.152053	0.0293887	0.0553703	0.0424413	0.02336	0.00836091	0.07677	0.0637613	0.0322782	0.118297	0.0894281
ENSP00000216267	0.26185	0.0254081	0.184988	0.464549	0.0297627	0.116948	0.507703	0.340877	0.745812	0.195863	0.0738272	0.0965368	0.450839	0.11672	0.314406	0.354074	0.0416729	0.292302	0.083835	0.0230865	0.0185828	0.118722	0.0971246	0.183908	0.0248334	0.204522	0.0974132	0.157815	0.0639665	0.107066	0.0355474	0.00804798	0.272494	0.228721	0.013958	0.0991293	0.492545	0.103401	0.0850423	0.063582	0.0291769	0.232181	0.0336409	0.0991256	0.103869	0.0840424	0.0395214	0.019421	0.298769
ENSP00000216268	0.0100909	0.0243038	0.00892674	0.102962	0.0209458	0.142495	0.0518592	0.158248	0.236524	0.0926928	0.0118292	0.0180336	0.0612491	0.022134	0.0525058	0.0183349	0.0506318	0.0243537	0.339047	0.144881	0.0396484	0.358132	0.0495157	0.10277	0.0218155	0.0589038	0.0187403	0.095592	0.0206919	0.0387409	0.0324721	0.0827714	0.163786	0.0545155	0.0109803	0.0127468	0.021015	0.0115493	0.048072	0.156778	0.0414141	0.0398913	0.0406619	0.0585367	0.0836383	0.00338437	0.161683	0.034816	0.090742
ENSP00000216271	0.0292188	0.00846903	0.00601283	0.0106642	0.0153737	0.00778013	0.0292024	0.0210722	0.0271713	0.00704219	0.00934159	0.00555493	0.0125384	0.0157031	0.00915078	0.0240892	0.0131125	0.00455669	0.0425498	0.00445431	0.0469563	0.00591004	0.0480727	0.011251	0.00589659	0.0123029	0.0092102	0.019239	0.00463514	0.0154774	0.0121348	0.00759519	0.019485	0.0116035	0.0107051	0.00582541	0.00773555	0.00933259	0.00808762	0.0174227	0.0189813	0.0304862	0.00864585	0.00721347	0.0108391	0.0289788	0.0607623	0.0153174	0.0697388
ENSP00000216274	0.113355	0.517421	0.315014	0.311248	0.0516969	0.269251	0.652224	0.131258	0.0807998	0.0199895	0.394759	0.373775	0.134606	0.168274	0.257391	0.0661068	0.161159	0.129631	0.318855	0.102507	0.454681	0.138142	0.0678718	0.472127	0.43989	0.318969	0.16443	0.181624	0.143831	0.77869	0.339363	0.313357	0.444665	0.126666	0.501602	0.0350213	0.526344	0.421698	0.066637	0.202721	0.10062	0.550875	0.185424	0.573955	0.117044	0.185497	0.244001	0.173381	0.538679
ENSP00000216277	0.00389025	0.0353454	0.0244688	0.019116	0.400622	0.0672891	0.00651959	0.682565	0.0902686	0.0940736	0.0126471	0.012531	0.0576409	0.0122306	0.0838164	0.0422209	0.0112153	0.0368026	0.0571037	0.0321045	0.0180121	0.209607	0.273482	0.0207875	0.0269661	0.0729227	0.0289678	0.020174	0.00723313	0.056799	0.00602358	0.0192932	0.050122	0.0174722	0.0197066	0.005496	0.0489537	0.001757	0.00178656	0.00194755	0.0756737	0.00930735	0.227376	0.000471134	0.0310771	0.00428385	0.00999762	0.00485962	0.0773868
ENSP00000216286	0.0043677	0.0266116	0.00732503	0.019428	0.0152398	0.00195414	0.0553308	0.0192706	0.0142061	0.0114748	0.0133403	0.00429265	0.0174281	0.0246408	0.0243921	0.0469335	0.0336935	0.00471538	0.00734178	0.0267808	0.0171111	0.0195412	0.0189468	0.0106487	0.0171762	0.0122223	0.0166247	0.11971	0.0405565	0.0270972	0.0145128	0.0180022	0.0193863	0.0269247	0.0295053	0.0110373	0.0132713	0.00311029	0.0199785	0.010755	0.0133367	0.0188985	0.016437	0.00395065	0.0204901	0.00635829	0.0353997	0.005975	0.0601109
ENSP00000216294	0.999996	0.999977	0.990168	0.999926	0.987249	0.999119	0.998195	0.995432	0.999354	0.999995	0.991057	1	0.990515	0.999995	0.965299	1	0.99498	1	0.996092	0.992562	0.985904	1	1	0.989325	0.929375	0.996119	0.988232	0.899983	0.927828	0.984289	0.947925	1	0.97819	0.999982	0.999595	1	0.988545	1	1	0.956894	0.999898	0.996705	0.999918	0.986442	0.999827	0.997193	0.978838	0.874557	1
ENSP00000216297	1	1	1	1	1	1	1	1	0.999983	0.987444	1	0.999982	1	1	1	1	1	1	0.985731	1	1	1	1	1	1	0.99984	1	1	1	1	1	1	0.999979	0.999858	1	0.999931	1	1	0.998152	0.999975	0.984719	1	1	1	1	1	0.948237	1	1
ENSP00000216330	0.0046726	0.0157398	0.00401855	0.00749842	0.00640589	0.0134689	0.0189044	0.00275997	0.0031005	0.00913772	0.0186744	0.00743753	0.0117206	0.0214325	0.0130619	0.00729767	0.00647082	0.00300745	0.000846285	0.0151847	0.00718241	0.0124974	0.138277	0.00268208	0.012081	0.00245542	0.00296408	0.00732128	0.00179549	0.0320382	0.0157344	0.00241655	0.0569968	0.00238435	0.00444743	0.00125257	0.00423588	0.00901554	0.0110891	0.00349324	0.0098466	0.00617525	0.0089544	0.0173765	0.00625188	0.00271178	0.0594452	0.0209491	0.0154779
ENSP00000216336	0.0181915	0.0831068	0.0411547	0.0510011	0.01331	0.0554685	0.0720119	0.0723042	0.018529	0.017928	0.0422933	0.181398	0.0269994	0.126792	0.0880024	0.0539071	0.0308161	0.103305	0.0278942	0.0363742	0.0515936	0.0673799	0.328648	0.0498551	0.0769424	0.0512287	0.0219527	0.0165178	0.0525312	0.0846485	0.0549172	0.0482347	0.0261355	0.152431	0.0642614	0.0117027	0.0784131	0.0813366	0.0197318	0.0186043	0.0407762	0.112665	0.031715	0.0886974	0.0246699	0.0323491	0.00277077	0.0442319	0.0071012
ENSP00000216338	0.167139	0.554779	0.237578	0.223856	0.155536	0.317637	0.443378	0.021917	0.277231	0.0614599	0.420354	0.428872	0.260298	0.207403	0.358358	0.304202	0.466424	0.334389	0.103529	0.104631	0.0678749	0.49983	0.233638	0.44144	0.457348	0.295169	0.113584	0.17418	0.535318	0.259927	0.170094	0.270442	0.202666	0.163611	0.43201	0.15086	0.325899	0.880767	0.600689	0.577417	0.0813082	0.345058	0.269566	0.551686	0.211742	0.36559	0.408877	0.14191	0.17485
ENSP00000216341	0.0838444	0.0287406	0.0413144	0.0258003	0.188388	0.305625	0.187699	0.0163247	0.45268	0.0253956	0.0394244	0.0350624	0.0189203	0.039073	0.0930345	0.0226701	0.114767	0.153462	0.0634245	0.0395184	0.0677307	0.0145209	0.0192546	0.0046762	0.109469	0.0677977	0.0761977	0.0251405	0.0197703	0.0492645	0.0167843	0.0430108	0.0492165	0.022195	0.31436	0.0382066	0.287731	0.0613469	0.421899	0.0616118	0.0834218	0.128456	0.0384124	0.0802473	0.025213	0.0528192	0.00453176	0.0480074	0.0233949
ENSP00000216366	0.00568701	0.040836	0.0117875	0.024538	0.0179475	0.0352845	0.0592429	0.280906	0.0529992	0.0568878	0.0229533	0.0103691	0.0880426	0.0380471	0.0148348	0.0250896	0.0104658	0.00510732	0.0182566	0.0441192	0.0339961	0.0508262	0.0645097	0.0142293	0.0157478	0.0172601	0.014395	0.139386	0.0370557	0.144761	0.0201373	0.033991	0.0327782	0.0323587	0.0519852	0.0221423	0.0740759	0.130573	0.317823	0.037309	0.0410791	0.00814991	0.153821	0.0231338	0.0289114	0.0272545	0.0248357	0.0794254	0.0175116
ENSP00000216367	0.998496	0.997475	0.999982	0.994555	0.971993	0.993198	0.997931	0.999976	0.999957	0.993976	0.968947	0.96985	0.995877	1	0.999997	0.999988	0.994416	1	0.99858	0.930159	0.985397	1	0.999988	0.981182	0.912086	0.94674	0.994861	0.989348	1	0.983595	0.992582	0.985083	0.99546	0.998319	0.996251	0.990541	1	0.999659	0.99996	0.937781	1	1	0.999512	0.975513	0.990336	0.688651	1	0.999463	1
ENSP00000216373	0.0258043	0.0245426	0.040725	0.0423342	0.00848595	0.0277546	0.185294	0.106616	0.0506863	0.0121381	0.0380756	0.0648832	0.0364961	0.0883886	0.0290082	0.0527479	0.0134658	0.0166721	0.0322454	0.104116	0.014222	0.0426819	0.041926	0.0452939	0.0255616	0.0343144	0.066378	0.168525	0.0153869	0.0902663	0.0169742	0.0348274	0.0249227	0.0112988	0.0297212	0.0282713	0.0177175	0.0223071	0.0833583	0.0176322	0.0501718	0.118818	0.0249181	0.0284729	0.0848243	0.0130239	0.0448132	0.0234548	0.0632305
ENSP00000216392	0.0709708	0.0487836	0.0922065	0.0537002	0.0288288	0.0912459	0.374858	0.0468974	0.146186	0.0615997	0.0877341	0.131096	0.0236278	0.0699345	0.0160516	0.0145795	0.0123763	0.0165065	0.0629014	0.0206033	0.0481496	0.301842	0.00332758	0.0260141	0.0585772	0.0742873	0.0444203	0.127533	0.0815475	0.169784	0.0276109	0.0284813	0.0547556	0.0375994	0.047753	0.0863444	0.0587472	0.0192882	0.0184563	0.0179205	0.0259037	0.0972406	0.0239249	0.0554496	0.0375104	0.138136	0.0595771	0.0982212	0.0615758
ENSP00000216410	0.00258911	0.0939054	0.00290098	0.257359	0.0844388	0.0747838	0.0423224	0.153896	0.0325642	0.0456346	0.421675	0.0141007	0.106612	0.194868	0.239617	0.0251855	0.193094	0.00450598	0.0835715	0.0322991	0.0142051	0.299794	0.223232	0.0870357	0.045069	0.0999248	0.038887	0.0872062	0.0405099	0.0534952	0.0325897	0.375926	0.0765192	0.0190065	0.0281108	0.0107505	0.0650734	0.189494	0.0260735	0.083796	0.0199981	0.0180642	0.0780403	0.091987	0.127194	0.0397602	0.0116953	0.0511817	0.05073
ENSP00000216416	0.038464	0.02408	0.0114871	0.0697286	0.0496866	0.00257608	0.0378249	0.0501873	0.0787239	0.0133268	0.0262263	0.0377924	0.0505794	0.0209737	0.0373027	0.0391961	0.0105087	0.0158341	0.00617895	0.0369725	0.0054674	0.0220846	0.028649	0.022242	0.0192378	0.0211188	0.0112278	0.111459	0.108029	0.0159356	0.0245845	0.00798337	0.058248	0.0485718	0.02016	0.212551	0.0936346	0.0774921	0.0743437	0.00925719	0.128054	0.0210885	0.00707308	0.0129207	0.0159259	0.0104985	0.0489322	0.0823904	0.0190941
ENSP00000216420	0.0127956	0.0322719	0.0405741	0.0480689	0.0254303	0.0273083	0.0228456	0.0315624	0.0229432	0.0462405	0.0398987	0.0382037	0.034175	0.0264287	0.0117608	0.0350157	0.0185856	0.0132346	0.027285	0.0166119	0.0153749	0.00463417	0.00324218	0.0350542	0.023251	0.0175642	0.00750984	0.0526648	0.0424697	0.0251028	0.0195923	0.0280955	0.0410734	0.0292749	0.0523198	0.0371902	0.0177512	0.00259465	0.0158721	0.00615156	0.0441249	0.0344852	0.0192979	0.0116117	0.0399582	0.0978091	0.0520258	0.053881	0.0745838
ENSP00000216442	0.973476	0.861427	0.961078	0.959649	0.763317	0.925466	0.928357	0.975496	0.826527	0.803431	0.84671	0.749318	0.741846	0.942094	0.843913	0.931246	0.784181	0.926228	0.927405	0.703485	0.962512	0.876278	0.973784	0.921878	0.285013	0.75282	0.939423	0.872507	0.827123	0.987504	0.85488	0.949728	0.877335	0.879066	0.888316	0.97739	0.942152	0.830351	0.980803	0.811872	0.453772	0.82127	0.82516	0.905538	0.816855	0.986892	0.894502	0.969622	1
ENSP00000216446	0.105737	0.0266605	0.0504725	0.103681	0.0629199	0.0276159	0.129037	0.0651091	0.0366589	0.0462217	0.0399059	0.0747854	0.033916	0.0529061	0.072643	0.116402	0.0312366	0.0298025	0.024226	0.116201	0.0242543	0.0461173	0.047111	0.092321	0.0447296	0.0519777	0.124075	0.156626	0.0679284	0.0225549	0.0306873	0.112712	0.0778725	0.0762816	0.0609083	0.00774096	0.0419196	0.0400565	0.054948	0.102897	0.0350895	0.0383163	0.0412777	0.0558856	0.0208405	0.764836	0.025558	0.214305	0.341519
ENSP00000216452	0.478468	0.128937	0.362621	0.353097	0.359179	0.340782	0.280413	0.394594	0.412557	0.314493	0.398694	0.404787	0.509119	0.238699	0.728407	0.67938	0.511033	0.351982	0.58258	0.540535	0.455834	0.3738	0.398882	0.281498	0.0602411	0.506674	0.482256	0.239574	0.703008	0.215482	0.114154	0.413573	0.690777	0.524432	0.584917	0.412172	0.204409	0.706582	0.531705	0.760245	0.716331	0.299971	0.432592	0.530118	0.56725	0.995545	0.833886	0.55774	0.279331
ENSP00000216455	1	1	1	1	1	1	1	1	1	1	1	1	1	1	1	1	1	1	1	1	1	1	1	1	1	1	1	1	1	1	1	1	1	1	1	1	1	1	1	1	1	1	1	1	1	1	1	1	1
ENSP00000216465	0.00831346	0.0126609	0.011095	0.00370155	0.0291969	0.00260507	0.0284934	0.0215438	0.00730209	0.00543292	0.00519888	0.0242196	0.00426173	0.0344095	0.0253216	0.0253176	0.011454	0.00771168	0.052976	0.0748899	0.0148324	0.00872289	0.00759865	0.00716323	0.00528018	0.00372974	0.0149509	0.0429297	0.0149823	0.014359	0.019953	0.00985878	0.0268447	0.0119394	0.0143636	0.00396177	0.00710719	0.00278095	0.00243645	0.0100438	0.00476567	0.0106109	0.00461474	0.00588256	0.0187809	0.00773965	0.00638835	0.00679393	0.0222794
ENSP00000216468	0.00920505	0.00969537	0.000696956	0.0050618	0.069126	0.0248795	0.0143922	0.0333173	0.012592	0.00221678	0.0122315	0.0444733	0.0120268	0.0476504	0.0246905	0.0600426	0.0114541	0.084119	0.0241421	0.0502662	0.00597339	0.00658554	0.00986986	0.00768747	0.0119186	0.0110344	0.0223456	0.0628159	0.0117452	0.0274547	0.017683	0.0110883	0.0184156	0.0197829	0.0212325	0.00640414	0.0136432	0.00904931	0.0173128	0.0248909	0.00941575	0.0162746	0.0758535	0.0273122	0.004007	0.0168823	0.2523	0.0229356	0.0367538
ENSP00000216471	0.00996647	0.00942482	0.00388494	0.00359282	0.0281559	0.0276241	0.00668444	0.153648	0.110236	0.044134	0.00406414	0.0134381	0.00898244	0.0270644	0.0106592	0.124449	0.0168235	0.10109	0.035985	0.0516709	0.0124967	0.00283477	0.0108184	0.0800325	0.0193781	0.00461187	0.0135944	0.0141852	0.036434	0.00697394	0.0174556	0.00321541	0.0397033	0.00221481	0.0160889	0.0164371	0.00598231	0.039468	0.0153674	0.00229079	0.0273929	0.02247	0.0174237	0.00097274	0.0649925	0.0408907	0.0302942	0.0586061	0.049311
ENSP00000216479	0.104964	0.0228568	0.104897	0.00613359	0.0118503	0.0296808	0.0875568	0.256879	0.0100983	0.0159655	0.0166088	0.0272296	0.0251365	0.0223048	0.046306	0.195798	0.0246009	0.0373142	0.0317756	0.0830653	0.0414352	0.00534334	0.0198262	0.0812496	0.0128948	0.0553062	0.0498692	0.0614076	0.0372078	0.0147538	0.0154618	0.0116142	0.0622831	0.0151894	0.0271113	0.0505044	0.0207934	0.0166872	0.019877	0.0181104	0.0416255	0.0366313	0.0700628	0.0336933	0.113024	0.0326608	0.0445417	0.00314961	0.0303004
ENSP00000216484	0.0233714	0.0692493	0.0572014	0.116965	0.0335259	0.0738675	0.0761704	0.3283	0.00383884	0.0146043	0.0327977	0.034484	0.178355	0.13661	0.0803064	0.189225	0.146295	0.549978	0.10395	0.281894	0.0722768	0.0258318	0.101692	0.0421721	0.0341926	0.0296984	0.0943127	0.0560028	0.0419488	0.048494	0.0969325	0.186304	0.0710441	0.0141023	0.067974	0.0272999	0.0208649	0.00285153	0.107009	0.00766779	0.0733838	0.201796	0.0455142	0.106386	0.385654	0.0152559	0.0610286	0.0171407	0.00802903
ENSP00000216487	0.0179963	0.0309008	0.0279448	0.0211958	0.0136337	0.00232045	0.0249082	0.0485976	0.0167866	0.0668946	0.0188497	0.0213417	0.0313283	0.054954	0.0260207	0.025778	0.00999061	0.0255755	0.044726	0.00837283	0.00698943	0.009589	0.101004	0.0215733	0.024081	0.0230924	0.0593309	0.00705058	0.039652	0.0152993	0.0217877	0.0236487	0.193856	0.0342149	0.014192	0.0315832	0.0179126	0.0104686	0.0295776	0.0206248	0.0424932	0.0727194	0.0352041	0.0146162	0.0378009	0.0189841	0.103893	0.322654	0.029064
ENSP00000216489	0.0155176	0.0151759	0.0645546	0.012382	0.147413	0.0113667	0.0326132	0.0147259	0.0101251	0.00884373	0.048729	0.153409	0.0222171	0.0318125	0.0547783	0.0429215	0.107182	0.0705335	0.0442188	0.109953	0.236127	0.0151292	0.0130079	0.180779	0.0168773	0.0370998	0.0129647	0.102397	0.0145361	0.138081	0.0420264	0.0308935	0.0733263	0.014267	0.0522129	0.00795908	0.0301716	0.00999353	0.0242218	0.161246	0.0182945	0.129063	0.0517225	0.0380112	0.0957709	0.0587777	0.0429296	0.0179867	0.072729
ENSP00000216492	0.0207108	0.0121065	0.0261537	0.0136789	0.0255969	0.00909288	0.0351518	0.04769	0.00555927	0.0291995	0.0203235	0.0476095	0.0124517	0.107933	0.0154162	0.00959859	0.00556734	0.00249593	0.0667045	0.00405861	0.00486729	0.00889232	0.0957257	0.0132961	0.0134511	0.00258891	0.0106708	0.00800889	0.0100288	0.0129318	0.0113698	0.00670324	0.10056	0.00536137	0.00773639	0.0266152	0.0123694	0.00223858	0.0121107	0.0201313	0.010676	0.0112985	0.0377828	0.00350705	0.0116841	0.00945979	0.0177844	0.0242258	0.0172621
ENSP00000216500	0.00338369	0.0144391	0.0148061	0.0236695	0.00332206	0.00364367	0.0437229	0.0322804	0.0308061	0.0164032	0.017205	0.016647	0.0206001	0.023712	0.00919387	0.0211516	0.0336866	0.0105226	0.0304358	0.0252381	0.00511329	0.00386022	0.00718035	0.0171834	0.0074987	0.00860035	0.0259505	0.0920015	0.0151822	0.0165878	0.0162851	0.0121067	0.0132511	0.017351	0.010058	0.0269178	0.0101198	0.00291733	0.034314	0.00321568	0.0501987	0.0437573	0.0387259	0.00972901	0.0194067	0.00733187	0.0189865	0.0960752	0.0205874
ENSP00000216513	0.0388926	0.0159984	0.0183644	0.0192471	0.00955292	0.0179392	0.0392112	0.0460472	0.0128838	0.00741759	0.0612617	0.0204873	0.0198774	0.0181485	0.00516203	0.0655472	0.00693006	0.0601803	0.0823476	0.0137933	0.00744329	0.0200138	0.0315203	0.171968	0.0112902	0.00579691	0.0241953	0.179888	0.0101345	0.00601837	0.0125875	0.00722315	0.022347	0.0437314	0.0133456	0.0137819	0.0199613	0.000752643	0.0102981	0.00301162	0.00896017	0.0148545	0.0123259	0.00120607	0.0496299	0.00288111	0.0664093	0.0303188	0.00906762
ENSP00000216540	0.0106664	0.0291915	0.0217099	0.0254495	0.00944963	0.0423296	0.0248912	0.0439664	0.00692135	0.00680647	0.00613018	0.015744	0.013153	0.0178433	0.0191034	0.0242758	0.0152086	0.00765007	0.0127469	0.0438381	0.00925271	0.0397921	0.000793977	0.0166633	0.0162365	0.0110643	0.0177443	0.0810136	0.0487995	0.0127441	0.0195404	0.0118965	0.0309705	0.00909657	0.028352	0.00368083	0.0287717	0.0044342	0.00471292	0.00955467	0.0226357	0.0293341	0.0421367	0.00847425	0.0075025	0.665791	0.000134634	0.0193759	0.0228804
ENSP00000216554	0.999548	0.99982	0.999755	0.988283	0.995668	0.9934	1	0.998911	0.985821	0.970828	0.947617	0.993985	0.989629	0.9992	0.982825	0.998546	0.998857	1	0.908296	0.977051	0.998162	0.8934	0.996592	0.99316	0.94735	0.995452	0.998221	0.987226	0.9679	0.998183	0.907106	0.99263	0.998455	0.99082	0.999991	0.994962	0.975049	0.997352	0.986252	0.962912	0.981687	0.979921	1	0.996684	0.985142	0.979279	0.482361	0.994663	1
ENSP00000216602	0.0157272	0.0105763	0.00738183	0.00280766	0.00869842	0.00509911	0.0255276	0.0353807	0.00714454	0.0646802	0.00350086	0.150563	0.00374194	0.0150468	0.00494357	0.00297731	0.0173869	0.0016325	0.106465	0.0303563	0.0456699	0.0115443	0.00424434	0.021065	0.00902707	0.00730046	0.00448733	0.00203431	0.0216721	0.0173146	0.00851293	0.00258477	0.0102987	0.00971966	0.00701038	0.00654072	0.0111737	0.00809174	0.00721563	0.0459555	0.00171167	0.0272886	0.0360193	0.00717069	0.0225592	0.00473829	0.00817135	0.0505957	0.0168691
ENSP00000216605	0.126564	0.0834789	0.434654	0.969892	0.0625963	0.0872253	0.241118	0.609672	0.454308	0.878298	0.344018	0.137524	0.256931	0.945416	0.882886	0.155632	0.0376723	0.117594	0.824762	0.412934	0.121217	0.0977103	0.0600126	0.24392	0.0354508	0.118255	0.450175	0.0482671	0.0241311	0.263957	0.0187617	0.696598	0.130161	0.0400229	0.204374	0.671805	0.213466	0.511246	0.42449	0.770022	0.0176294	0.104311	0.0716697	0.547815	0.46293	0.926184	0.0223991	0.132276	0.72148
ENSP00000216629	0.00291445	0.00654472	0.000595159	0.00500334	0.00581911	0.0109355	0.0165621	0.031449	0.00513046	0.000249039	0.00449636	0.0048318	0.00227616	0.00526054	0.00542732	0.0106498	0.00994902	0.00367379	0.00742561	0.00298172	0.00233053	0.00342267	0.0273919	0.00300067	0.00297241	0.00402348	0.00589423	0.00103175	0.00301784	0.0193455	0.0118009	0.00217834	0.00938676	0.0017114	0.00710938	0.000732098	0.00383395	0.00160639	0.00168144	0.00274132	0.000695154	0.00487712	0.011984	0.0018545	0.00475015	0.000608872	0.021892	0.0105595	0.0114102
ENSP00000216639	0.459151	0.632398	0.198323	0.0361777	0.892623	0.613079	0.668475	0.731872	0.553658	0.196554	0.63812	0.667393	0.183353	0.989639	0.922268	0.373146	0.741892	0.307792	0.916037	0.89831	0.300643	0.738119	0.0523652	0.960348	0.0464871	0.376988	0.641362	0.271768	0.00998914	0.898023	0.337539	0.3492	0.177414	0.682331	0.743216	0.9308	0.987348	0.73906	0.855643	0.723574	0.448112	0.0105401	0.804296	0.825938	0.7847	0.342725	0.0764555	0.291436	0.200262
ENSP00000216714	0.0363417	0.0363254	0.0736479	0.0736058	0.0146848	0.0798048	0.0192093	0.0263245	0.424189	0.180237	0.0274152	0.085644	0.113575	0.0597988	0.0238494	0.0423524	0.0196634	0.0112077	0.00574484	0.0588588	0.0705872	0.0530695	0.0664119	0.143485	0.026312	0.0191018	0.0670744	0.0417646	0.0987161	0.0377374	0.0169036	0.0786474	0.0638081	0.0363338	0.0286956	0.0522492	0.0385879	0.0509402	0.0207206	0.00981767	0.141328	0.0519776	0.130952	0.0649247	0.0511477	0.164497	0.016386	0.110445	0.0741639
ENSP00000216727	0.999902	0.999794	0.999562	0.995832	0.999999	0.998214	0.993783	0.993368	0.98839	0.980819	0.999566	0.998553	0.994449	1	0.996515	0.999998	0.976147	1	0.998839	0.99677	1	0.993757	0.998505	0.999325	0.979255	0.999788	1	0.97998	0.973623	0.999715	0.999848	0.99975	0.999235	0.987349	0.996577	0.989961	0.981763	1	0.990828	0.985896	0.996699	1	1	0.996587	0.991532	0.999792	1	0.99884	1
ENSP00000216733	0.00652117	0.0579322	0.036804	0.0417593	0.0507606	0.0996756	0.0485658	0.0608625	0.0709089	0.0284024	0.0402923	0.0521035	0.0450619	0.0302572	0.0208551	0.0408066	0.0921163	0.01264	0.0179762	0.00869867	0.146658	0.0144496	0.0442332	0.0587177	0.127408	0.0351479	0.110195	0.012083	0.0373768	0.12479	0.240981	0.0552422	0.0217165	0.0697812	0.0466589	0.00497032	0.0479019	0.050535	0.00785503	0.0336463	0.0306383	0.0311309	0.0628868	0.0704667	0.00579941	0.0127734	0.0190222	0.026562	0.00967648
ENSP00000216756	0.988102	0.793745	0.978839	0.935379	0.999724	0.963219	0.880274	0.988838	0.98322	0.954666	0.580037	0.960718	0.960379	0.719279	0.966397	0.990304	0.919228	0.91535	0.558701	0.892566	0.922102	0.853183	0.812754	0.892706	0.980612	0.958003	0.95503	0.47041	0.713489	0.981348	0.43393	0.971754	0.737623	0.999628	0.625748	0.989345	0.872775	0.985705	0.984742	0.951972	0.947154	0.572723	0.52009	0.982069	0.820924	0.896156	0.532043	0.163337	0.0591663
ENSP00000216780	0.0676056	0.0283881	0.142576	0.123439	0.0228694	0.386958	0.0537104	0.151952	0.00808686	0.0239019	0.103921	0.0811017	0.0284031	0.0875543	0.105182	0.107809	0.0184004	0.019626	0.0393327	0.0854014	0.180965	0.0602469	0.0550581	0.0578494	0.167417	0.0752128	0.0519466	0.0353453	0.0175667	0.155756	0.0422911	0.0948363	0.0632173	0.0738842	0.162417	0.0121574	0.117103	0.187406	0.0872984	0.131397	0.045725	0.0512141	0.0270359	0.0388258	0.0499069	0.039928	0.0225749	0.107186	0.21493
ENSP00000216797	0.0986386	0.0781781	0.190596	0.022295	0.00693869	0.012203	0.177244	0.113535	0.813148	0.964004	0.00873589	0.0181397	0.166766	0.0226568	0.0692633	0.438735	0.0165961	0.0878509	0.0943898	0.0329189	0.0634118	0.0403621	0.0272025	0.0285541	0.0236201	0.0314442	0.0298551	0.453725	0.0219624	0.146446	0.0448737	0.252628	0.106718	0.0260372	0.11471	0.0265254	0.0768748	0.462365	0.211431	0.0668223	0.24498	0.0155462	0.0190903	0.0426035	0.103098	0.452683	0.154027	0.311514	0.327587
ENSP00000216802	0.0350605	0.22224	0.0321911	0.0386014	0.030945	0.0976908	0.288221	0.0432569	0.382569	0.0189567	0.121866	0.0971876	0.325723	0.127327	0.0787601	0.0203188	0.00854029	0.00504476	0.162149	0.057712	0.0121813	0.33284	0.0558229	0.551683	0.0726678	0.22612	0.0924374	0.0511146	0.281493	0.205351	0.130367	0.331311	0.0784088	0.060872	0.0644675	0.0836841	0.160917	0.790277	0.391218	0.0434456	0.131365	0.17381	0.0907042	0.0578816	0.0825523	0.432505	0.0643084	0.0144156	0.193383
ENSP00000216807	0.0342211	0.0650399	0.0901922	0.0208852	0.00623083	0.0180316	0.205643	0.0153253	0.0237487	0.707112	0.0486427	0.0448775	0.139511	0.0461058	0.0435919	0.0194463	0.099053	0.0144563	0.00391502	0.0700427	0.0295968	0.0280783	0.0843345	0.0531799	0.0668062	0.0249261	0.0277035	0.365559	0.118026	0.121933	0.0154682	0.0278141	0.0175797	0.0212988	0.177595	0.00564434	0.167833	0.181701	0.0257684	0.0162396	0.0364926	0.0406122	0.0772275	0.11105	0.0565943	0.107127	0.138456	0.0333847	0.00271359
ENSP00000216832	0.972648	0.990049	0.982251	0.953901	0.980109	0.741948	0.900198	0.704555	0.985736	0.891049	0.940291	0.902122	0.973012	0.951044	0.966568	0.839907	0.865581	0.994711	0.236102	0.959623	0.984269	0.97719	0.979094	0.916028	0.894804	0.902032	0.976907	0.968498	0.83598	0.948298	0.942127	0.911345	0.911992	0.959416	0.971187	0.973683	0.748328	0.920229	0.984438	0.938039	0.965857	0.918143	0.865212	0.955578	0.937993	0.960508	0.90221	0.807858	0.974294
ENSP00000216862	0.0283909	0.0169279	0.0195715	0.0306434	0.0268527	0.00732495	0.0333812	0.0293342	0.0653113	0.0281244	0.0216678	0.027065	0.0699986	0.0278743	0.0151604	0.0355946	0.0155838	0.040228	0.0842061	0.051626	0.00970551	0.0112258	0.0836128	0.0195163	0.0804752	0.00363203	0.0366437	0.0249021	0.0711737	0.0210505	0.0198513	0.0129186	0.0384306	0.0251921	0.0298747	0.0365802	0.0584612	0.00450309	0.0318995	0.0234898	0.0636775	0.0373451	0.0214277	0.00886109	0.0336075	0.0147795	0.058691	0.0334597	0.0555815
ENSP00000216911	0.963659	1	0.91219	0.998381	0.996722	0.97053	0.999969	0.981232	0.954553	0.959986	0.966592	0.995944	0.968338	0.979699	0.971181	0.995174	0.999916	0.999476	0.97232	0.980857	0.99994	0.992436	0.996582	0.999215	0.970379	0.960703	0.983283	0.999992	0.992567	0.989564	0.918698	0.961983	0.997297	0.999949	0.959248	0.989901	0.955287	0.754278	0.986638	0.952279	0.951607	0.99908	0.999939	0.977559	0.968395	1	0.369146	0.981104	0.974237
ENSP00000216923	0.00315638	0.0206244	0.000950847	0.00706601	0.00869109	0.00852299	0.015223	0.0133606	0.008376	0.00151565	0.0106579	0.00986759	0.00249282	0.0154206	0.0118162	0.0110243	0.00750129	0.00677905	0.0127882	0.0590814	0.0093101	0.0102809	1.91098e-06	0.0274472	0.0160958	0.00270174	0.0248014	0.0291766	0.00982506	0.0220335	0.0217276	0.00351857	0.0128063	0.0242016	0.00797366	0.0014081	0.00934987	0.0103915	0.00636083	0.0086701	0.00407588	0.0134477	0.0342549	0.0146984	0.0124984	0.0161476	0.0229567	0.00872693	0.0122383
ENSP00000216951	0.0100477	0.0181703	0.0137753	0.0127572	0.00535356	0.00441004	0.0134465	0.0193311	0.00409489	0.0320106	0.0472796	0.0217421	0.0186076	0.00698468	0.00737584	0.0163923	0.00940405	0.0105257	0.0405182	0.0170682	0.00582636	0.00675483	0.0231053	0.0180962	0.0101679	0.00592547	0.0196676	0.030158	0.0524964	0.00618575	0.00963058	0.0089057	0.012248	0.0137412	0.0148505	0.00565167	0.0101252	0.00942287	0.00601276	0.0287993	0.0326514	0.039277	0.0340049	0.0137385	0.00380405	0.00507805	0.052637	0.0114006	0.00862122
ENSP00000216962	0.00487641	0.0123563	0.0262158	0.00663123	0.0150464	0.0057229	0.0278835	0.0147128	0.00155719	0.017103	0.0115858	0.0265878	0.00745799	0.0174424	0.0359409	0.0124099	0.000923823	0.00830645	0.0076037	0.0212485	0.00422277	0.0509392	0.0100032	0.00733041	0.0224634	0.00477387	0.00354109	0.0148823	0.0158231	0.0196691	0.0211239	0.00555247	0.0145752	0.0103296	0.0205228	0.00158264	0.00673523	0.0488125	0.00171101	0.0129645	0.00843762	0.0232664	0.00906492	0.0138477	0.00872923	0.0253911	0.0115117	0.0364547	0.413875
ENSP00000216968	0.0469004	0.035979	0.04843	0.128103	0.0170868	0.0240722	0.0984094	0.0302348	0.0581306	0.0359844	0.0595779	0.0818514	0.0206094	0.0117043	0.0301406	0.193428	0.075907	0.0754326	0.114062	0.0463914	0.0281126	0.00303286	0.0104376	0.0710995	0.0409772	0.0581507	0.062268	0.0765181	0.0123763	0.04668	0.0259267	0.0221852	0.182298	0.0656877	0.0847097	0.0625422	0.0154647	0.0632584	0.0641401	0.156461	0.123674	0.108139	0.0145182	0.0153002	0.0543206	0.0615536	0.0460841	0.0602712	0.0129543
ENSP00000217026	0.448157	0.206662	0.47517	0.542815	0.0650974	0.0939942	0.377116	0.504816	0.0660424	0.819814	0.0395792	0.922784	0.0112399	0.308231	0.838359	0.7837	0.0110894	0.877717	0.87138	0.163135	0.45234	0.717295	0.0988034	0.359253	0.0467222	0.389582	0.527995	0.297347	0.454219	0.305841	0.33234	0.241039	0.867937	0.110245	0.0272358	0.567489	0.113965	0.193881	0.503466	0.726185	0.035279	0.796744	0.0568713	0.537273	0.211587	0.0387636	0.087514	0.919462	0.422091
ENSP00000217043	0.0113292	0.0352515	0.0113737	0.0147551	0.00537417	0.0136417	0.0281549	0.012148	0.0204494	0.0388762	0.00969373	0.019431	0.0200434	0.0364989	0.00604056	0.0142205	0.0209208	0.0185509	0.0160917	0.00628198	0.00891118	0.00311016	0.0161918	0.0754711	0.0282986	0.00770197	0.0157657	0.026012	0.0241937	0.00674232	0.0210274	0.0179583	0.0392235	0.011542	0.0161315	0.00975619	0.00670277	0.0269831	0.0245941	0.00406092	0.042574	0.0215182	0.0333692	0.0148053	0.0233255	0.00836715	0.0139924	0.0706349	0.0115228
ENSP00000217086	0.0557512	0.0358235	0.0155691	0.0136284	0.0247347	0.0135505	0.0292213	0.0197472	0.117045	0.0124818	0.0473757	0.0805249	0.038045	0.0472008	0.0277834	0.0137672	0.0567591	0.0145798	0.0580926	0.0737073	0.188735	0.0538987	0.0289878	0.148684	0.0740424	0.0811507	0.0131035	0.0321526	0.059885	0.0169997	0.0397657	0.114745	0.0509308	0.161122	0.0673752	0.0507561	0.0526588	0.0451579	0.180422	0.0621082	0.0385452	0.0248598	0.146573	0.036174	0.0174873	0.0231761	0.0583531	0.0361061	0.0235382
ENSP00000217109	0.947979	0.867386	0.977371	0.874243	0.748866	0.719352	0.665897	0.961177	0.953039	0.800624	0.787942	0.966841	0.960224	0.828214	0.979109	0.999539	0.26689	0.959013	0.84607	0.923776	0.970529	0.956343	0.89766	0.96917	0.425731	0.874001	0.947883	0.462365	0.99943	0.903418	0.679826	0.972569	0.84552	0.977436	0.700915	0.851099	0.681815	0.835416	0.959787	0.91795	0.923634	0.663027	0.920993	0.953144	0.943625	0.970763	0.194599	0.298253	0.659503
ENSP00000217121	0.0415522	0.0113267	0.0494522	0.0309612	0.037985	0.0273514	0.105186	0.0173361	0.0212087	0.0168845	0.0960412	0.247123	0.0337481	0.106591	0.0395432	0.0406692	0.0136659	0.0127758	0.0971721	0.0914293	0.0124944	0.116671	0.00711006	0.0547938	0.0382914	0.0336391	0.0320219	0.0658515	0.0379361	0.0478317	0.027281	0.0796406	0.0455032	0.00832442	0.0296264	0.0205613	0.0254606	0.0300154	0.0953188	0.0503291	0.0795378	0.0358816	0.0219192	0.0521404	0.0476106	0.0997042	0.0871579	0.0898927	0.0670451
ENSP00000217131	0.00857868	0.0195217	0.0134248	0.013737	0.0173201	0.0104816	0.0351718	0.0173311	0.014992	0.0129466	0.0204843	0.0269736	0.0246612	0.0271127	0.0225503	0.0175586	0.0312712	0.0141678	0.0513231	0.0510613	0.0076378	0.0185568	0.0450375	0.0219581	0.0167654	0.0320828	0.0223294	0.0263012	0.0216428	0.0242816	0.0226715	0.0193902	0.0372992	0.0336626	0.0146769	0.0168335	0.0125387	0.00317447	0.0402751	0.00885883	0.014923	0.0503614	0.0410148	0.0112354	0.0111293	0.00975084	0.0217027	0.0161666	0.0130934
ENSP00000217133	0.0439147	0.014641	0.0138127	0.0162588	0.0346454	0.0175885	0.0487726	0.0137598	0.0231028	0.016815	0.0202064	0.0111511	0.0761646	0.0420398	0.0254768	0.0318975	0.0167391	0.0262285	0.189662	0.0807661	0.0552117	0.0237097	0.0180056	0.0168279	0.0167086	0.0712159	0.0853195	0.0151275	0.0207412	0.0269714	0.0185561	0.027534	0.106593	0.0126571	0.0270303	0.0835741	0.033496	0.0133489	0.0234418	0.0247629	0.0501654	0.0423262	0.0652709	0.000761504	0.0222551	0.0248632	0.130742	0.0150129	0.0420666
ENSP00000217159	0.0375488	0.117306	0.0127718	0.0761564	0.0245873	0.116747	0.0228662	0.0202151	0.109241	0.0140073	0.0579416	0.0792711	0.0253374	0.0713574	0.0494789	0.0351782	0.643431	0.00855683	0.0389942	0.0564483	0.0147938	0.0380936	0.0167197	0.0460763	0.0299192	0.0085035	0.0252947	0.0135946	0.0660774	0.0112096	0.0439422	0.0356138	0.044545	0.0266223	0.0166011	0.0323776	0.0162579	0.00947107	0.00946684	0.117212	0.0542687	0.0259556	0.0171883	0.0138896	0.0854864	0.0510857	0.138853	0.0209715	0.181551
ENSP00000217169	0.00542205	0.0146277	0.00160774	0.00341955	0.0073585	0.00199765	0.0241971	0.0492145	0.0135506	0.0131534	0.00560432	0.00616351	0.00359891	0.0176302	0.00492739	0.0082907	0.00756278	0.00367733	0.0207335	0.00717232	0.00467796	0.00181402	0.0133555	0.0146431	0.00497915	0.00343111	0.00135002	0.00565508	0.0129942	0.0051429	0.0111123	0.00439067	0.010417	0.00323539	0.0118385	0.00164735	0.00453217	0.00331735	0.000521737	0.0152228	0.0331221	0.0050902	0.00871343	0.00117823	0.00748795	0.00599149	0.0294182	0.00283447	0.00857498
ENSP00000217173	0.0746789	0.0215366	0.0105172	0.0182981	0.0255818	0.0211677	0.0312008	0.187349	0.0100105	0.0168619	0.0267825	0.0439257	0.019424	0.113154	0.0586008	0.0152408	0.0790793	0.083172	0.0312754	0.00782644	0.0258779	0.00528464	0.0267116	0.0254294	0.0442471	0.0347627	0.00744901	0.0115872	0.029586	0.0680435	0.028487	0.0279154	0.0427439	0.00639984	0.0334005	0.129687	0.0268741	0.012731	0.0684177	0.0454011	0.0173707	0.0240634	0.0236827	0.0415724	0.0344435	0.242438	0.00472259	0.0708665	0.0120963
ENSP00000217182	0.0145198	0.0412966	0.0257537	0.021217	0.0325922	0.0749041	0.0487734	0.034415	0.00462273	0.0178494	0.0211437	0.199304	0.0253682	0.0501229	0.0157688	0.0363286	0.0357819	0.0351089	0.0381418	0.0875572	0.010212	0.00927803	0.00374836	0.104185	0.0249201	0.0662931	0.0150535	0.000636171	0.0132101	0.0143149	0.0399965	0.0102433	0.0559805	0.0195274	0.00936144	0.00910819	0.0621082	0.00655925	0.023808	0.0233554	0.0653688	0.0469879	0.0242152	0.0259518	0.104913	0.0492933	0.400439	0.0174461	0.0367045
ENSP00000217188	0.00328663	0.00663771	0.0245997	0.00856523	0.0369859	0.0186715	0.0400486	0.0198608	0.0246062	0.00973868	0.0070875	0.0156462	0.0141897	0.0406648	0.00421814	0.00823049	0.0129873	0.00546647	0.0275544	0.00958625	0.00743631	0.0147511	0.00694949	0.0576313	0.00897793	0.0260651	0.0200201	0.00538048	0.00899963	0.00812231	0.016119	0.0170929	0.0145014	0.00159832	0.0673257	0.0086829	0.00872468	0.000548679	0.0556488	0.0473612	0.0107562	0.0133548	0.0138034	0.00550424	0.0124587	0.0259349	0.0113648	0.0142034	0.0186675
ENSP00000217195	0.096839	0.0560901	0.0754242	0.0321367	0.0143209	0.00920077	0.128302	0.0373865	0.00536645	0.035699	0.0134942	0.0376378	0.0140697	0.0897124	0.109589	0.01329	0.051653	0.0204254	0.156664	0.0193624	0.0212393	0.0119432	0.0479663	0.0236607	0.0276814	0.00798082	0.023737	0.0430431	0.131721	0.0432001	0.0365618	0.0276892	0.0781084	0.0570995	0.0427213	0.0196918	0.00977032	0.0155945	0.0506853	0.24093	0.0698316	0.135996	0.0127597	0.024863	0.0311777	0.0716323	0.0581026	0.199441	0.0452615
ENSP00000217233	0.00273924	0.00818829	0.00347316	0.00997138	0.0103589	0.00596013	0.0141385	0.0162755	0.00495548	0.0129626	0.00324589	0.0133681	0.00340167	0.0131353	0.00447879	0.00693153	0.00352935	0.00344395	0.0190713	0.0109211	0.0106921	0.00237515	0.00206636	0.00188032	0.00611078	0.00300071	0.0023951	0.00432119	0.00530686	0.00628238	0.0191034	0.00956199	0.00897856	0.00232619	0.00504282	0.00135746	0.00476546	0.00051729	0.00187676	0.0363675	0.00175681	0.0112861	0.0202139	0.00352756	0.013192	0.00297912	0.0138706	0.0062391	0.0119459
ENSP00000217244	0.00804999	0.0227931	0.0420596	0.0865779	0.0474562	0.266564	0.128635	0.00255738	0.219683	0.00950067	0.331115	0.0221558	0.00965543	0.019245	0.0108266	0.0464145	0.0401308	0.0722081	0.0866937	0.0631382	0.0243294	0.0302377	0.145936	0.0611279	0.0106462	0.00439044	0.031864	0.0178122	0.0156506	0.00211208	0.0579367	0.00714371	0.262977	0.0143936	0.122262	0.0672057	0.0261717	0.00358656	0.154501	0.00113971	0.0769061	0.00488681	0.0826315	0.0988665	0.073096	0.0585965	0.0723526	0.0119166	0.029448
ENSP00000217246	0.00364121	0.0157356	0.00518461	0.00391867	0.00584194	0.0123976	0.00933362	0.0260587	0.00453924	0.00218515	0.00902167	0.0120802	0.00229328	0.0107611	0.00533305	0.0367161	0.01555	0.00161658	0.0121012	0.00892381	0.00463724	0.0187398	0.0029381	0.00469813	0.0107308	0.0029575	0.0103977	0.00842147	0.00820811	0.0061699	0.0144125	0.00379005	0.0131149	0.00181628	0.0117175	0.00882437	0.00657283	0.00165774	0.00304945	0.00240048	0.00650098	0.0122241	0.00433314	0.00932763	0.00249253	0.00545376	0.00129944	0.0150741	0.0061204
ENSP00000217254	0.00714467	0.0228596	0.00194379	0.00737129	0.0314267	0.00902621	0.0369881	0.00689506	0.00549258	0.0284338	0.00300572	0.00231479	0.0465016	0.0204207	0.0122207	0.0103566	0.00516936	0.0203966	0.046762	0.0101427	0.031494	0.0128543	0.0227244	0.0314986	0.0170494	0.0219641	0.016272	0.00859298	0.00218127	0.00287709	0.0118442	0.00582409	0.0218789	0.00389034	0.0082317	0.00148321	0.00733588	0.000684379	0.029185	0.0142634	0.0224925	0.0315785	0.0109187	0.00778686	0.00513807	0.00398935	6.91724e-08	0.00427456	0.0142759
ENSP00000217260	0.00800024	0.0128099	0.00274235	0.00807246	0.0580511	0.00642587	0.018134	0.0130737	0.00804806	0.0277661	0.00379597	0.0169292	0.0367517	0.0201472	0.00749976	0.0237325	0.0243063	0.0845922	0.0139107	0.022378	0.0148956	0.0030451	0.0131737	0.00977243	0.0162575	0.0510065	0.00882851	0.016772	0.0200539	0.00808167	0.0374678	0.00582709	0.0304303	0.00315348	0.0119839	0.0244552	0.017248	0.000638419	0.00501083	0.00711445	0.0295828	0.0186504	0.00478627	0.00438949	0.0204025	0.00479496	0.0322566	0.00113927	0.029619
ENSP00000217270	0.0545613	0.0501042	0.0373079	0.0525346	0.0830695	0.00853341	0.103184	0.0870338	0.0806934	0.0360432	0.0438213	0.0707276	0.115907	0.0260455	0.104292	0.196072	0.0699608	0.0717859	0.0206721	0.0447335	0.0565653	0.0396777	0.224421	0.0184149	0.0444719	0.102628	0.123217	0.131892	0.0867883	0.0513336	0.0453953	0.0774107	0.108702	0.0871563	0.0668144	0.0407009	0.0321322	0.0922808	0.0714883	0.145253	0.0757757	0.0837635	0.00942881	0.0442712	0.0358021	0.0211759	0.0192182	0.0342588	0.00450623
ENSP00000217289	0.0184363	0.0226688	0.0420324	0.0509356	0.0164754	0.00614724	0.208572	0.0389796	0.0444817	0.0251116	0.0148704	0.0252812	0.0391766	0.0415476	0.0965735	0.107265	0.0310932	0.0810056	0.0908071	0.0394387	0.0346832	0.0064517	0.00615999	0.0122739	0.0281157	0.012615	0.0192863	0.0640431	0.0452154	0.0277276	0.0179209	0.0109551	0.0223469	0.00415626	0.076951	0.0554178	0.0451595	0.0265752	0.00755332	0.00645757	0.0532207	0.0673436	0.00953785	0.0110884	0.0389163	0.0442978	0.0355043	0.265639	0.0310244
ENSP00000217320	0.0170048	0.0587741	0.0118747	0.017171	0.0420825	0.0191345	0.0461553	0.0404454	0.00683254	0.0409887	0.0212276	0.0235689	0.0215738	0.0370697	0.0363586	0.0454191	0.224363	0.0224391	0.0146578	0.0108488	0.00340068	0.0194036	0.032339	0.0229074	0.0212796	0.044418	0.0362717	0.146335	0.0324794	0.0567351	0.0351766	0.0390191	0.0603483	0.0173156	0.0206838	0.00971489	0.0145147	0.0150686	0.017187	0.0211271	0.0125113	0.0220193	0.0130962	0.0243276	0.017894	0.0373411	0.109435	0.0565448	0.0810384
ENSP00000217372	0.00901048	0.0295256	0.0162748	0.0147062	0.00813078	0.00189547	0.0146563	0.0157609	0.0248377	0.00999711	0.00282671	0.0138197	0.0405613	0.0117825	0.0137057	0.109078	0.0324666	0.0173266	0.0212573	0.0468077	0.0124109	0.0362681	0.0140927	0.00544055	0.0261573	0.0142083	0.00667864	0.0427578	0.0128359	0.00793802	0.0311853	0.0112374	0.0273269	0.0212635	0.0394438	0.0500573	0.0264478	0.00994996	0.0464436	0.005563	0.0565908	0.0158698	0.00886607	0.0270679	0.00381219	0.0346584	0.024389	0.0893329	0.0261398
ENSP00000217381	0.216364	0.123979	0.178549	0.178984	0.199211	0.0741613	0.232059	0.230667	0.055151	0.26838	0.12375	0.121988	0.119001	0.226471	0.220306	0.359371	0.0477239	0.0988547	0.265272	0.31963	0.173888	0.215186	0.526191	0.078749	0.135811	0.150997	0.0461316	0.0797068	0.0290203	0.291079	0.0652021	0.179012	0.0502485	0.168494	0.121417	0.117794	0.10579	0.18361	0.104839	0.251092	0.1313	0.055111	0.208203	0.380698	0.110004	0.0950036	0.16268	0.351803	0.531397
ENSP00000217386	0.00991363	0.0278147	0.0224957	0.0249218	0.164024	0.0118348	0.0233673	0.0392428	0.00821934	0.0115598	0.00934786	0.0195253	0.0132114	0.0550961	0.0759657	0.00854264	0.0301195	0.12722	0.258171	0.0250181	0.0208751	0.0100513	0.034409	0.0807655	0.022397	0.0182256	0.013774	0.0408589	0.0230686	0.134482	0.0292464	0.0368102	0.0391923	0.116784	0.0242597	0.00625958	0.0253324	0.0187559	0.0216492	0.36225	0.0204274	0.0205122	0.0476916	0.0271789	0.0307726	0.0205061	0.0160122	0.157095	0.0716806
ENSP00000217402	0.961822	0.247022	0.901097	0.93775	0.998043	0.973496	0.762216	0.991915	0.90009	0.328028	0.786812	0.999906	0.208013	1	0.940846	0.984016	0.692442	0.977595	0.93883	0.469368	0.250504	0.98313	0.996661	0.963305	0.397144	0.624885	0.609046	0.690506	0.319329	0.999984	0.92926	0.76625	0.671253	0.999621	0.361235	0.927469	0.704215	0.869161	0.986503	0.255998	0.999993	0.478015	0.560461	0.426225	0.798047	0.990412	0.78998	0.976477	0.879617
ENSP00000217407	0.00352376	0.0130117	0.00871044	0.0296777	0.00907685	0.0202212	0.00943553	0.0116109	0.00355951	0.00149415	0.00692023	0.00870527	0.00191109	0.0126848	0.00673735	0.00953204	0.0144503	0.00352543	0.0341786	0.00220135	0.00341537	0.0037146	0.00299939	0.0099106	0.00668464	0.00838905	0.00149023	0.0335786	0.0214609	0.0158403	0.021902	0.00563999	0.00957087	0.00781448	0.00939229	0.00209765	0.00824638	0.029825	0.0311076	0.00427759	0.00492573	0.012248	0.0149952	0.0187989	0.012001	0.00190048	0.00913465	0.300525	0.017548
ENSP00000217420	0.018391	0.0292519	0.0183151	0.0566545	0.007009	0.0863665	0.065862	0.0902467	0.168891	0.0335013	0.0310109	0.034347	0.054833	0.0490254	0.015175	0.0615528	0.0511619	0.0218781	0.0543203	0.0234144	0.0198542	0.0240706	0.0657345	0.0284191	0.0185762	0.11935	0.0299178	0.0697864	0.11787	0.0900995	0.045318	0.0546743	0.0221986	0.0115556	0.0233168	0.0440956	0.0574641	0.0371659	0.105734	0.0537862	0.00870289	0.0214494	0.0570188	0.139691	0.0208857	0.0400485	0.0306357	0.366391	0.0548756
ENSP00000217423	0.046001	0.113897	0.160274	0.0976804	0.142558	0.0293449	0.32077	0.0163639	0.315245	0.0429977	0.0855547	0.141782	0.148224	0.0652267	0.120806	0.0530046	0.113297	0.012339	0.4153	0.0793474	0.0310248	0.270987	0.275021	0.109857	0.0976437	0.283409	0.151281	0.1509	0.0964146	0.185344	0.0268139	0.128651	0.0599243	0.0752522	0.0508383	0.235086	0.151383	0.109387	0.0596256	0.0380415	0.119101	0.064798	0.108908	0.248986	0.0495412	0.443733	0.0282011	0.318458	0.235182
ENSP00000217426	0.967355	0.615994	0.630193	0.947033	0.801224	0.224563	0.371137	0.806162	0.835083	0.567056	0.930555	0.465092	0.223167	0.910707	0.968304	0.706287	0.507496	0.614889	0.594661	0.7704	0.854734	0.971047	0.969666	0.984376	0.401583	0.646057	0.730896	0.904179	0.469262	0.804231	0.934301	0.832912	0.733559	0.821526	0.589249	0.770344	0.842986	0.885336	0.98624	0.842273	0.822153	0.714529	0.573164	0.7992	0.407583	0.887503	0.0285449	0.792961	0.680317
ENSP00000217428	0.00784339	0.0129906	0.00828828	0.005371	0.0105765	0.00949761	0.0306241	0.017058	0.0635071	0.0122027	0.00888331	0.0294855	0.0390702	0.0256111	0.00596062	0.0062488	0.015647	0.00947624	0.0132403	0.00392438	0.0128337	0.0106288	0.0472951	0.00447329	0.022308	0.0055687	0.0134027	0.00397727	0.0198897	0.0232453	0.012061	0.0289851	0.00911969	0.00681267	0.0196942	0.0104823	0.0486693	0.00111915	0.0130949	0.0198443	0.018006	0.00737865	0.00724194	0.00150743	0.00990207	0.0135274	0.000958946	0.00291509	0.0185
ENSP00000217446	0.086824	0.169259	0.316597	0.146995	0.307189	0.094714	0.209611	0.534694	0.214478	0.255143	0.373826	0.0863868	0.224064	0.300641	0.132913	0.285404	0.291339	0.46864	0.0920434	0.129195	0.112707	0.0597318	0.0632591	0.0272279	0.0952345	0.260964	0.60043	0.509027	0.0533359	0.361256	0.0653166	0.1713	0.184805	0.255339	0.128096	0.12188	0.0418543	0.264599	0.261838	0.232013	0.212884	0.0979678	0.167118	0.0989125	0.205393	0.18676	0.0654745	0.0876199	0.0189116
ENSP00000217455	0.0052262	0.0394049	0.0289189	0.00792897	0.00962147	0.00673124	0.0400298	0.0154074	0.0215819	0.00280421	0.0063009	0.011378	0.00389284	0.00604787	0.00657377	0.00451146	0.00281818	0.00332689	0.0141675	0.0124829	0.00433271	0.00320199	0.0446457	0.00101638	0.00658971	0.00294526	0.0221347	0.0363519	0.0234302	0.0416021	0.0440859	0.0050288	0.00496004	0.00467899	0.0158635	0.003721	0.00677933	0.00494474	0.0157936	0.00379929	0.0262986	0.0203105	0.0183702	0.019106	0.0288759	0.00214049	0.0241554	0.151267	0.0435898
ENSP00000217456	0.00519377	0.0198791	0.0139811	0.0119757	0.0250653	0.0339024	0.0278709	0.252867	0.00263266	0.00646494	0.0415438	0.041575	0.0194177	0.0105467	0.0717708	0.00981082	0.0122764	0.0063472	0.0370187	0.0318841	0.0263447	0.0145621	0.00527462	0.0118917	0.0181929	0.0404829	0.00268969	0.0164545	0.0306863	0.0173165	0.0130263	0.0110304	0.0169526	0.0142113	0.0132766	0.00416329	0.0140449	0.0337192	0.03378	0.0100994	0.0293929	0.0865592	0.0452017	0.0480269	0.00950662	0.0285631	0.0935973	0.0245671	0.0892373
ENSP00000217515	0.0450603	0.0164402	0.00202955	0.00484736	0.00490403	0.0395352	0.0427739	0.0446442	0.0126463	0.0264989	0.0131922	0.0327037	0.102748	0.042616	0.0700355	0.0855911	0.0023438	0.00588774	0.0288546	0.0229717	0.000994908	0.0187168	0.11944	0.0141143	0.0352913	0.00163045	0.002454	0.000631023	0.00328683	0.0442803	0.0270136	0.00302005	0.00482373	0.00949142	0.0365292	0.00103225	0.0193986	0.00483322	0.00418562	0.00643313	0.0010398	0.0205343	0.0353498	0.040274	0.0679157	0.00722355	3.93558e-05	0.00637707	0.0257203
ENSP00000217652	0.160369	0.297902	0.171943	0.0385371	0.063067	0.0353489	0.278545	0.1271	0.10484	0.0342836	0.0421169	0.0672319	0.0746926	0.06856	0.172028	0.00984306	0.109509	0.0642909	0.0522797	0.0716549	0.022681	0.0918518	0.013826	0.0474706	0.0953685	0.026143	0.0174311	0.128121	0.00607525	0.0299803	0.0449657	0.107615	0.0297293	0.0884213	0.212219	0.0477896	0.0862219	0.0720766	0.0361552	0.0760425	0.0655549	0.0911316	0.024939	0.142641	0.0901158	0.0606331	0.00757523	0.00749958	0.0200272
ENSP00000217740	0.0157147	0.0147119	0.015658	0.0185673	0.00900251	0.0103158	0.0497711	0.0110214	0.0220641	0.0225891	0.0110545	0.0206727	0.0200043	0.0250157	0.0079414	0.0192524	0.00969121	0.0104053	0.0364974	0.0156288	0.016499	0.00915757	0.00541519	0.00357868	0.0100923	0.00512993	0.0122427	0.0180451	0.015686	0.0095421	0.0168558	0.00351874	0.00794211	0.0121898	0.00980384	0.0104424	0.00543311	0.00655785	0.0107085	0.0177761	0.0499136	0.0149374	0.00831464	0.024546	0.0148655	0.0820475	0.0931293	0.0134563	0.0415885
ENSP00000217901	0.00899859	0.0341913	0.0172297	0.0400755	0.020165	0.0571176	0.0561145	0.0394287	0.0142537	0.0202635	0.00394766	0.0212202	0.0178846	0.0472114	0.019849	0.0232192	0.0281659	0.0318916	0.0490241	0.121414	0.0154124	0.029796	0.012294	0.0301515	0.0328236	0.0407956	0.0285192	0.0210965	0.0314738	0.00874418	0.166187	0.0249162	0.0371009	0.0522604	0.0207131	0.0677095	0.0265489	0.0133844	0.021936	0.0332939	0.010146	0.0577341	0.0285211	0.0261485	0.0791694	0.0333718	0.043063	0.094858	0.0428321
ENSP00000217909	0.00462019	0.0154084	0.00715516	0.0176645	0.011931	0.0111716	0.0248913	0.0273047	0.0412862	0.0639188	0.0121863	0.00514979	0.0210803	0.0227335	0.0106322	0.0227816	0.0217751	0.0124133	0.0434447	0.00411099	0.00379818	0.00905971	0.0397483	0.0282077	0.0111317	0.00886407	0.0128846	0.031659	0.0190867	0.0202163	0.015345	0.0144085	0.018251	0.0126452	0.0207937	0.0168812	0.00962116	0.00118787	0.00645201	0.00563705	0.0270507	0.0170059	0.00322785	0.00783781	0.025921	0.00957027	0.00971453	0.0533332	0.0173038
ENSP00000217939	0.00457721	0.0162157	0.0191625	0.0114754	0.0144352	0.0188328	0.0132722	0.0374605	0.0332462	0.00372881	0.0131603	0.0421208	0.0214297	0.0292987	0.0187603	0.0350795	0.00356812	0.00749083	0.0525159	0.02426	0.00798858	0.00721002	0.0320388	0.0147034	0.0231751	0.0154779	0.0123066	0.0158015	0.0129159	0.00846349	0.0266467	0.0178706	0.0206545	0.0088856	0.0200801	0.0154146	0.00730017	0.00893983	0.0133878	0.0139798	0.00968744	0.0336198	0.0090007	0.00919223	0.0407687	0.0166966	0.0465256	0.0376863	0.0095155
ENSP00000217958	0.0645815	0.171111	0.0364886	0.112422	0.143739	0.0154903	0.0578394	0.0158054	0.0352599	0.114955	0.00524967	0.0179877	0.227571	0.00737571	0.0335327	0.0182319	0.0545989	0.0642141	0.0506346	0.0314021	0.0213713	0.0333359	0.196975	0.0197544	0.0133646	0.0235562	0.0109712	0.00800151	0.172792	0.0322431	0.0217467	0.0180364	0.801023	0.00672535	0.0882188	0.150632	0.06667	0.0362597	0.0690754	0.0164821	0.0193175	0.0847107	0.00665695	0.0381698	0.00296586	0.0287159	0.0222675	0.0430988	0.184909
ENSP00000217961	0.0141954	0.0118205	0.00315203	0.00761343	0.00647954	0.00672602	0.0192736	0.0503261	0.0831563	0.0149848	0.0123828	0.0215858	0.0272797	0.010745	0.0102382	0.0115794	0.00441136	0.00522567	0.0262655	0.00834523	0.0115888	0.00695848	0.00741983	0.00989699	0.015069	0.0370389	0.00486276	0.0108644	0.0217282	0.0099126	0.0181929	0.00478756	0.0459834	0.00398777	0.0156508	0.0134591	0.00703365	0.002252	0.033991	0.00371789	0.0187299	0.0125614	0.0127425	0.0101306	0.00797393	0.00178411	0.0317513	0.00469868	0.0103834
ENSP00000217964	0.00404313	0.0116302	0.00298378	0.00965176	0.000819924	0.00522355	0.0111225	0.0123415	0.0191611	0.00392113	0.00746087	0.00263125	0.00653099	0.00678285	0.00699866	0.00972892	0.00235308	0.00360633	0.022943	0.00777527	0.00871956	0.00311977	0.00805323	0.0589621	0.00457605	0.00678233	0.010194	0.0367327	0.0151761	0.00374625	0.0162604	0.00500184	0.0141595	0.0187021	0.00945304	0.0133888	0.016636	0.00492039	0.00380569	0.00472147	0.00923094	0.011979	0.00862998	0.00153242	0.00555715	0.0111685	0.00469213	0.0145725	0.049401
ENSP00000217971	0.0413058	0.0344913	0.0132304	0.177639	0.0152316	0.0491208	0.0960888	0.19551	0.159856	0.0139743	0.0337036	0.0277377	0.056343	0.062408	0.0328122	0.3279	0.108849	0.0274574	0.0559751	0.0247382	0.11014	0.0748733	0.0121619	0.0064493	0.0198201	0.0155421	0.0722774	0.180377	0.0297143	0.0248691	0.0202282	0.0743081	0.105656	0.0708652	0.0493328	0.163777	0.0429764	0.0177432	0.102784	0.0467287	0.0255447	0.0179922	0.0179418	0.0153497	0.0433985	0.131712	0.00988796	0.112782	0.110999
ENSP00000217999	0.00647384	0.0203836	0.0321406	0.0376254	0.0120508	0.00762717	0.0141766	0.0342235	0.00756628	0.0183472	0.0200859	0.0757305	0.016007	0.016849	0.00995128	0.00979848	0.0312791	0.0206621	0.0249537	0.0185774	0.0220351	0.0079414	0.0155038	0.0120089	0.0144752	0.0177018	0.0697504	0.0112582	0.0428601	0.0153737	0.0189309	0.0111663	0.0129576	0.0156496	0.0176242	0.0252897	0.0149448	0.020061	0.017313	0.0141931	0.0200624	0.0247322	0.014687	0.0138411	0.0175382	0.0188057	0.00880636	0.0198519	0.052314
ENSP00000218004	0.00651647	0.0153663	0.0103978	0.0151491	0.00534929	0.0285325	0.01447	0.014497	0.0116839	0.0200945	0.0261126	0.00942757	0.0958193	0.0158256	0.0240529	0.0130633	0.0109496	0.00766713	0.00490584	0.0128185	0.0110811	0.0122116	0.000365078	0.0043214	0.011841	0.00864164	0.00842725	0.00530152	0.0129387	0.0439775	0.0167302	0.00966383	0.0183608	0.00202448	0.0248309	0.00424802	0.0403902	0.0059596	0.0133855	0.0233175	0.0129686	0.022632	0.0106473	0.0149947	0.0396164	0.01269	0.00138266	0.0219188	0.0323266
ENSP00000218006	0.00832838	0.0157639	0.0117273	0.0529746	0.0201649	0.0102506	0.109056	0.0268778	0.00234418	0.00244526	0.0169338	0.0150625	0.0135409	0.0476306	0.0301456	0.013044	0.00970313	0.00986284	0.0135584	0.0377927	0.0153797	0.00715379	0.0166189	0.0291744	0.0140723	0.00703402	0.0124909	0.00620699	0.00635022	0.0374208	0.0173215	0.0086653	0.0391326	0.0091714	0.0154948	0.00200852	0.0151336	0.00424978	0.00679605	0.0200086	0.00773936	0.0332604	0.00815302	0.037066	0.0202391	0.0152012	0.00239808	0.0920267	0.0155066
ENSP00000218008	0.0398294	0.0889497	0.0101789	0.0582813	0.10547	0.0149071	0.0508506	0.128689	0.0563158	0.139145	0.0973443	0.155672	0.0337421	0.0790062	0.107772	0.0259926	0.0453711	0.0464411	0.0533208	0.0314593	0.109186	0.0175797	0.126856	0.0506212	0.116296	0.0235853	0.067153	0.0905981	0.0823673	0.022656	0.162282	0.040011	0.0155549	0.0201254	0.0424612	0.175062	0.0764306	0.0195249	0.0751646	0.0721859	0.168012	0.0841035	0.160725	0.00706698	0.0425933	0.0384983	0.0399719	0.212426	0.107606
ENSP00000218068	0.00342796	0.0101037	0.0154877	0.00775566	0.00853465	0.00464839	0.0100155	0.0366224	0.00375223	0.0406213	0.0036717	0.0179063	0.00511368	0.00829674	0.0131565	0.00639916	0.00735177	0.00245323	0.012999	0.00376791	0.0122292	0.00813663	0.010624	0.0100886	0.00543876	0.00869739	0.00429474	0.00600306	0.0161824	0.0121917	0.0147164	0.00466633	0.0116471	0.00356623	0.0140328	0.00375862	0.00812586	0.0286503	0.00521419	0.00888351	0.00499871	0.0149501	0.0135035	0.00576806	0.00330666	0.00676042	0.0151751	0.00836994	0.00528025
ENSP00000218075	0.0164625	0.0110039	0.00763411	0.0070034	0.0096916	0.015187	0.0190352	0.0351118	0.0163396	0.0159365	0.00458402	0.010009	0.00484741	0.0149494	0.00868046	0.0493198	0.0181781	0.0181839	0.0274349	0.0122285	0.00436938	0.00366824	0.0126564	0.00460186	0.00778197	0.0109091	0.00449715	0.0236254	0.0108427	0.0111162	0.0147692	0.00723417	0.0237993	0.00746432	0.00958173	0.00426282	0.00578299	0.0129292	0.00571819	0.00563822	0.00574173	0.00946329	0.0274235	0.006595	0.00701968	0.00247742	0.00871485	0.0318781	0.0324246
ENSP00000218089	0.908238	0.00771866	0.0893045	0.0426005	0.0890762	0.0517424	0.232616	0.966254	0.0367303	0.157032	0.00214815	0.192098	0.0360828	0.106498	0.0306075	0.000455931	0.000583254	0.147025	0.0369451	0.118712	0.012259	0.000239329	0.928104	0.112886	0.0255173	0.0358259	0.0350945	0.0272969	0.0103818	0.371784	0.284689	0.0234889	0.0246842	0.000208083	0.00546381	0.0578638	0.0352459	0.0281608	0.21947	0.0153687	0.00564695	0.659331	0.0360064	0.895935	0.0807686	0.207767	0.0201086	0.067557	0.424746
ENSP00000218099	0.00756626	0.0407354	0.0592131	0.0334409	0.00909094	0.0167236	0.057828	0.0258915	0.0734026	0.0600776	0.0394522	0.0268144	0.019032	0.062235	0.0221404	0.0123581	0.0295962	0.0482061	0.0139634	0.0322161	0.01856	0.0468402	0.0356865	0.0165246	0.0311522	0.0103971	0.0265306	0.110425	0.016312	0.0110765	0.0182416	0.0409873	0.0385131	0.0251517	0.0415261	0.0725177	0.0839471	0.0143898	0.0112583	0.00766159	0.0450714	0.0463176	0.00425111	0.0423179	0.0851451	0.0303171	0.0435594	0.00194999	0.026017
ENSP00000218104	0.0880818	0.0788305	0.972155	0.382048	0.245027	0.728805	0.230696	0.327197	0.0137035	0.220705	0.247642	0.168853	0.0633598	0.0344897	0.0357638	0.114461	0.0627996	0.139719	0.256102	0.427975	0.0233386	0.208602	0.119442	0.107057	0.140188	0.0344459	0.0290601	0.902415	0.0829849	0.0360632	0.950953	0.263709	0.16987	0.468275	0.0396644	0.214412	0.122306	0.420116	0.411902	0.0419513	0.104327	0.33978	0.0429187	0.324336	0.208875	0.0923406	0.763275	0.228684	0.371243
ENSP00000218176	0.0231591	0.0338877	0.0178743	0.0109693	0.0241282	0.0885864	0.0401394	0.0330992	0.0421781	0.0329992	0.0246103	0.0666447	0.0419058	0.0422786	0.0231226	0.0171763	0.00883932	0.00872268	0.0237525	0.0223309	0.0308721	0.0134257	0.121054	0.0292747	0.0221802	0.0329552	0.0174741	0.012633	0.0515894	0.0308572	0.0301197	0.0285227	0.0404542	0.00481559	0.0147416	0.00727946	0.0142849	0.112834	0.00638657	0.020945	0.0279393	0.0200927	0.0815506	0.0277336	0.0115886	0.00928964	0.101468	0.0278467	0.0317327
ENSP00000218224	0.16101	0.251586	0.208405	0.477425	0.0144847	0.0771047	0.332953	0.0296352	0.379924	0.139794	0.336881	0.04644	0.212969	0.183587	0.356608	0.0317696	0.329587	0.0780015	0.013639	0.426477	0.437434	0.0828627	0.21937	0.176539	0.0471403	0.0632527	0.219752	0.0346627	0.141551	0.109142	0.173204	0.318779	0.0498138	0.821914	0.0456334	0.0332839	0.401204	0.135832	0.117604	0.317146	0.130236	0.36625	0.0772511	0.240656	0.379014	0.0174964	0.0593486	0.0391129	0.272042
ENSP00000218230	0.00403916	0.0217606	0.0112737	0.0106574	0.00942391	0.00131322	0.0301214	0.0134965	0.00754423	0.0119985	0.0214264	0.030317	0.00257186	0.0249654	0.0230721	0.00544606	0.0262237	0.0217352	0.0176451	0.00638029	0.00862674	0.0191723	0.00837695	0.00549931	0.00563292	0.0176645	0.00980933	0.0101225	0.0205938	0.0114034	0.0198831	0.0251883	0.0162051	0.0217413	0.0193111	0.00235397	0.0139332	0.110145	0.0217393	0.0416884	0.0257491	0.0238374	0.00990783	0.0647919	0.0108501	0.0147549	0.00611347	0.0488722	0.0335954
ENSP00000218249	0.00602214	0.00704346	0.00255744	0.00528932	0.0135011	0.00175725	0.00412821	0.00429694	0.0244628	0.00321368	0.00941383	0.00667488	0.00477192	0.0127269	0.0129581	0.00126247	0.00423353	0.00189413	0.0114001	0.0109626	0.0040331	0.00201037	0.00264467	0.00979892	0.00450931	0.00362678	0.00226095	0.0141671	0.00514322	0.0059644	0.00823673	0.00444271	0.0101257	0.0024939	0.00712752	0.000413447	0.00258847	0.00369333	0.0054216	0.00370619	0.00139378	0.0086332	0.00189679	0.00760482	0.00859378	0.0108293	0.00703112	0.0170341	0.0548638
ENSP00000218316	0.0060848	0.0089589	0.00526113	0.00962814	0.00628969	0.00314446	0.0252871	0.0125835	0.00746684	0.00356728	0.00497705	0.0122922	0.0061293	0.0236743	0.0233464	0.0123797	0.0336339	0.00820276	0.0382334	0.0408046	0.0243743	0.0197963	0.0106653	0.00983378	0.00933417	0.00755931	0.00543791	0.0145901	0.0087745	0.0214392	0.0165563	0.00960253	0.0123414	0.00605379	0.0204949	0.00692572	0.0381876	0.0154955	0.00144743	0.0108814	0.0073348	0.0126073	0.00992999	0.00555154	0.00544018	0.00401505	0.0150328	0.0396348	0.0273363
ENSP00000218340	0.016709	0.0372589	0.0144783	0.0110442	0.0335513	0.00863261	0.0285756	0.0224452	0.0476639	0.0520292	0.0143368	0.0182601	0.072005	0.0285796	0.020176	0.0514626	0.0219637	0.0149803	0.0122352	0.012341	0.016525	0.0244176	0.00893209	0.025976	0.00822374	0.061313	0.00767187	0.0216316	0.0204133	0.00858579	0.0180204	0.0290264	0.028977	0.00742184	0.0241292	0.00716232	0.0165799	0.0339956	0.0240129	0.0121342	0.0272076	0.0257732	0.0139629	0.0119112	0.015111	0.0211213	0.0340606	0.0461231	0.0739976
ENSP00000218348	0.017349	0.0108157	0.00424978	0.0082868	0.00214231	0.0160099	0.0117327	0.0100755	0.0125201	0.0132101	0.00999245	0.00421308	0.00343397	0.00690309	0.0324564	0.011182	0.00355726	0.00613982	0.0132171	0.0212564	0.0181504	0.00932344	0.00991705	0.0314892	0.0106878	0.00303516	0.00236139	0.0199849	0.0112398	0.00752614	0.0181383	0.00731316	0.0503309	0.0183728	0.012758	0.00384463	0.0315577	0.00237324	0.00666476	0.018689	0.00332605	0.00674847	0.0436594	0.00100086	0.00393764	0.0042613	0.089991	0.0203407	0.0409493
ENSP00000218388	0.0198294	0.0373276	0.0173671	0.0359639	0.00512014	0.0294994	0.0331796	0.0159194	0.0108397	0.0570052	0.00875991	0.0372567	0.0216533	0.0199592	0.0135519	0.0194023	0.0171731	0.0130216	0.0149702	0.0413351	0.0142575	0.006168	0.0282619	0.0584026	0.0106974	0.0129589	0.0220083	0.0503744	0.0380887	0.00974285	0.0187322	0.0188535	0.019871	0.0272979	0.0196832	0.0338219	0.0140589	0.0181823	0.00395256	0.00620277	0.0178278	0.0234247	0.0111039	0.0318833	0.0277594	0.023662	0.0614662	0.084554	0.017859
ENSP00000218436	0.0124428	0.0210873	0.0207036	0.0281439	0.0199124	0.00533898	0.0214082	0.0127261	0.0300491	0.0220731	0.0182309	0.0341166	0.00275333	0.0163899	0.0189871	0.0175549	0.0129861	0.0111259	0.0347779	0.0339479	0.0114441	0.00980122	0.00209644	0.0107212	0.0541565	0.00873835	0.0149287	0.00289705	0.0346757	0.0211367	0.0190241	0.0146709	0.0324811	0.00609486	0.0156671	0.00807707	0.030027	0.00372649	0.00440415	0.0240173	0.0346057	0.077676	0.0119558	0.0103577	0.0162394	0.00567558	0.0473274	0.0786154	0.0347049
ENSP00000218516	0.0640931	0.0172506	0.00886678	0.0238932	0.00987997	0.0273964	0.0130244	0.0237349	0.126875	0.0884823	0.0256307	0.00780785	0.0448032	0.0266224	0.0404831	0.0445631	0.100002	0.0077591	0.00874699	0.0344683	0.0255223	0.0140255	0.0214217	0.128666	0.0103825	0.0484939	0.022708	0.0257072	0.0121989	0.00880272	0.0153946	0.0220359	0.0858549	0.00824067	0.0275466	0.0156104	0.00584586	0.0155839	0.0285689	0.0110679	0.0883996	0.0353427	0.020883	0.0369438	0.0405123	0.0412189	0.0519687	0.00941334	0.023751
ENSP00000218548	0.0436603	0.106476	0.0463515	0.0439447	0.0262918	0.0169186	0.0382352	0.047502	0.0432718	0.0140351	0.0260403	0.0307395	0.111007	0.0344638	0.107577	0.0341117	0.0847178	0.0199853	0.054608	0.0408073	0.0290528	0.119663	0.115508	0.0437227	0.117377	0.0764794	0.0215933	0.0081835	0.0495807	0.0978362	0.0472856	0.0803014	0.0460859	0.0301292	0.175277	0.061011	0.0444539	0.117799	0.265394	0.0571468	0.0676425	0.0356331	0.086551	0.0312131	0.0292969	0.0555342	0.0558836	0.0702845	0.0689539
ENSP00000218721	0.00992102	0.0161115	0.00643126	0.0080492	0.00232186	0.0257433	0.0614671	0.00883825	0.00243965	0.00684663	0.00963329	0.0106018	0.0013976	0.00764244	0.0203104	0.00217395	0.00640363	0.00863081	0.0121683	0.00871774	0.0228057	0.0014644	0.000285796	0.0042999	0.0155023	0.00171912	0.0696526	0.00405633	0.0011623	0.00463083	0.0100206	0.003324	0.00377869	0.0133096	0.0112607	0.0014797	0.011789	0.00580882	0.00243189	0.0062081	0.00583111	0.0162166	0.0486271	0.00405587	0.0114471	0.00178259	0.0361196	0.0113058	0.052144
ENSP00000218867	0.0151168	0.0555746	0.0128537	0.00923613	0.0112169	0.0395121	0.021965	0.00530587	0.0132762	0.0446623	0.00621437	0.0308591	0.0269435	0.00843318	0.0194141	0.028111	0.0270012	0.00679601	0.00920856	0.0289651	0.029864	0.017845	0.197843	0.0201603	0.0390379	0.0201856	0.0117912	0.0154798	0.0324485	0.0209251	0.0144512	0.014384	0.0246866	0.0150509	0.051319	0.00994835	0.0236382	0.0447992	0.0281837	0.0355706	0.0484985	0.0207305	0.00514097	0.00492142	0.0180426	0.0338116	0.0298954	0.0143478	0.145669
ENSP00000219022	0.0105024	0.00871036	0.00193608	0.00707523	0.0280534	0.0183726	0.0393483	0.0350931	0.0193574	0.0036216	0.0494954	0.0135518	0.0401748	0.0151296	0.0321073	0.0146953	0.0177638	0.00085757	0.018292	0.0230511	0.00481553	0.0701439	0.0313922	0.0273054	0.0113221	0.00384121	0.00697514	0.0181703	0.00561774	0.0245836	0.0292813	0.021968	0.0137418	0.000362977	0.0436737	0.00977027	0.0185617	0.015062	0.0187988	0.0247358	0.00514744	0.0088413	0.00215955	0.0178787	0.0303309	0.00709869	0.000443672	0.0322127	0.0359805
ENSP00000219066	0.0290803	0.0217776	0.0339758	0.0498672	0.0212009	0.0139432	0.0499645	0.0572464	0.0130118	0.00511216	0.0272616	0.0293941	0.0267094	0.0542027	0.0157359	0.0413164	0.0600519	0.118799	0.0183032	0.0246742	0.139362	0.00760915	0.0294812	0.0309487	0.0274197	0.00590863	0.010025	0.0719484	0.0111345	0.0326357	0.0245923	0.0726569	0.103338	0.021125	0.0490129	0.013712	0.040204	0.00736529	0.0355352	0.0290504	0.00971069	0.0114773	0.015662	0.0443814	0.0445433	0.0258431	0.00797434	0.18096	0.0686884
ENSP00000219069	0.0630938	0.056683	0.047227	0.0519769	0.0109062	0.0142639	0.0759904	0.0385817	0.12356	0.0255255	0.0768276	0.0240753	0.00564727	0.134886	0.0246511	0.00730682	0.0584308	0.0756133	0.0134511	0.0623953	0.0580596	0.0243124	0.0818887	0.0903655	0.02531	0.0218349	0.0468008	0.0985297	0.0170237	0.0285436	0.0501941	0.0278143	0.018988	0.0170415	0.0745599	0.100861	0.017394	0.0197589	0.00668703	0.027173	0.0471082	0.0189123	0.0489145	0.0100415	0.021604	0.193356	0.0300359	0.0375178	0.0100924
ENSP00000219070	0.00322706	0.0295408	0.0272787	0.0134967	0.00908042	0.0112607	0.0145275	0.0420923	0.00689556	0.0672909	0.0101677	0.0119609	0.00707855	0.00802249	0.0179135	0.00276291	0.014409	0.0281575	0.0170599	0.0206516	0.0193522	0.00986649	0.00734366	0.159693	0.0146619	0.00741074	0.00586534	0.00338373	0.0251252	0.00964948	0.054617	0.0121748	0.044704	0.00750558	0.0222013	0.00304525	0.0122506	0.0629863	0.00652669	0.0235478	0.0223841	0.0130476	0.0133206	0.00607569	0.0248919	0.00479311	0.012879	0.0738203	0.0432409
ENSP00000219097	0.980113	1	0.99771	0.999946	1	0.991336	1	1	1	0.99919	0.999995	1	0.990489	1	1	1	0.999736	1	0.968991	0.999885	1	0.995843	0.969783	0.999961	0.987634	0.956715	0.999936	0.999971	1	1	0.982879	0.986514	0.982762	1	0.999994	0.999999	0.995052	0.999078	0.999895	0.980018	0.996362	0.999957	1	1	1	1	0.941661	0.976042	0.0518631
ENSP00000219139	0.0479781	0.0467419	0.059173	0.0159122	0.0367885	0.0236575	0.0135866	0.0503132	0.172915	0.161362	0.0314653	0.0632584	0.107655	0.0557929	0.0829562	0.0187418	0.0587773	0.00716512	0.0107903	0.00962929	0.0104469	0.0596849	0.00591019	0.0102645	0.0142	0.0261696	0.00408351	0.0439653	0.340262	0.0127493	0.253467	0.0268604	0.0568248	0.0116967	0.0672978	0.188452	0.113555	0.061104	0.0512372	0.0141455	0.013691	0.153576	0.0305597	0.0203187	0.0372151	0.0585554	0.0656867	0.0854989	0.068476
ENSP00000219150	0.0910617	0.0164882	0.033575	0.0235649	0.024535	0.0166869	0.0738884	0.0144665	0.0165668	0.0160802	0.0136925	0.0589772	0.0227689	0.0458708	0.0243331	0.0628793	0.0149693	0.0217235	0.256907	0.062316	0.0644013	0.0327941	0.0178701	0.0219273	0.0573032	0.00605983	0.0225782	0.0277835	0.0415642	0.0142768	0.0690888	0.0378305	0.0435404	0.0418576	0.0267312	0.0198244	0.0697672	0.0527016	0.00720505	0.0657387	0.00691716	0.183537	0.153312	0.0649181	0.0436216	0.0737927	0.0159067	0.117274	0.27272
ENSP00000219162	0.00525614	0.00905258	0.0124817	0.00724513	0.00489876	0.00179595	0.00892891	0.00813497	0.00200167	0.00747247	0.00235886	0.0613322	0.00308183	0.00716457	0.00766471	0.00423891	0.0104755	0.0122316	0.0054584	0.00836887	0.00841024	0.00306338	0.132296	0.00815883	0.00620206	0.00101966	0.0036645	0.00279097	0.00431442	0.00452455	0.014816	0.00292581	0.00450506	0.00126804	0.00623605	0.00170993	0.00212508	0.00587694	0.00244038	0.00142636	0.0158554	0.0073277	0.0329522	0.00202908	0.00299678	0.00440269	0.0271224	0.00358502	0.205552
ENSP00000219169	1	1	1	1	0.999995	1	1	1	0.999795	1	1	0.999999	0.999985	1	1	1	1	1	1	1	1	0.999993	0.986202	1	1	1	1	1	1	0.999996	1	1	1	1	1	0.999968	1	0.998719	0.999325	1	0.999694	1	1	1	1	1	1	0.99876	1
ENSP00000219197	0.0636278	0.20093	0.151301	0.0919544	0.0520482	0.0963719	0.0736662	0.0718198	0.176096	0.047058	0.181295	0.0338846	0.31481	0.04269	0.132565	0.0451221	0.0972409	0.020839	0.146794	0.0525249	0.274708	0.322061	0.0245873	0.104963	0.0741183	0.26284	0.0466885	0.0524257	0.264227	0.0113416	0.445664	0.0634494	0.172008	0.0485009	0.198056	0.14062	0.113274	0.293108	0.1929	0.123317	0.142815	0.0523638	0.101628	0.0359824	0.102986	0.0475618	0.0529038	0.0164366	0.0768546
ENSP00000219204	0.0871441	0.0943514	0.120481	0.057127	0.0387268	0.0815777	0.323394	0.129254	0.0885577	0.0868866	0.0428669	0.0593062	0.130367	0.0663439	0.0685902	0.052275	0.0914998	0.100322	0.891885	0.0581735	0.0647942	0.11299	0.0696468	0.382891	0.0892298	0.105372	0.165159	0.172416	0.0506242	0.318332	0.0392747	0.0548623	0.191117	0.111695	0.188599	0.0181676	0.118877	0.0675041	0.143571	0.0835296	0.0493065	0.0304631	0.0181152	0.114456	0.103119	0.167964	0.111435	0.153123	0.100069
ENSP00000219207	0.00860519	0.0294681	0.0223529	0.0219405	0.00593718	0.00421041	0.0354377	0.0167502	0.00710116	0.00882585	0.0250435	0.00971516	0.0154274	0.00757097	0.0271722	0.00840436	0.0138112	0.024333	0.247873	0.0172901	0.00845244	0.0413565	0.0023442	0.057757	0.013601	0.00897439	0.00846581	0.0995898	0.0343284	0.0157744	0.0279806	0.00879523	0.0225859	0.0122608	0.0238578	0.00558864	0.00440586	0.0139959	0.00290613	0.0028907	0.0301192	0.0280031	0.0229437	0.015844	0.0132578	0.0142791	0.254062	0.0214937	0.0299344
ENSP00000219235	0.00914479	0.0237976	0.00978686	0.0421313	0.00844806	0.0386092	0.0518784	0.0201779	0.00303996	0.00472841	0.0197192	0.0361748	0.00826734	0.035016	0.019811	0.0294236	0.0105726	0.0111835	0.284235	0.0197364	0.0141012	0.0116621	0.0128303	0.00943052	0.0222222	0.0118674	0.0115395	0.0168361	0.0346138	0.0400637	0.0176712	0.0182778	0.03691	0.0168866	0.0198535	0.0257062	0.0126459	0.0217203	0.00600629	0.0153838	0.0255648	0.0176082	0.03171	0.0318744	0.012155	0.00953286	0.0272419	0.0975327	0.0346666
ENSP00000219240	0.182277	0.0516748	0.427451	0.954843	0.0327198	0.114294	0.0429537	0.268389	0.471758	0.892448	0.980198	0.109259	0.195952	0.975929	0.498165	0.225449	0.126487	0.0445765	0.693094	0.17523	0.0684617	0.755483	0.60478	0.493062	0.0307129	0.194683	0.120608	0.0808308	0.0976743	0.108854	0.0252145	0.337597	0.135759	0.372982	0.133564	0.667299	0.311453	0.297271	0.911655	0.921628	0.163758	0.0626003	0.366642	0.914496	0.707622	0.197428	0.151395	0.0671337	0.0201212
ENSP00000219244	0.0693469	0.102797	0.0546356	0.0397941	0.057304	0.0369594	0.0263401	0.111965	0.00861267	0.0103841	0.0546987	0.0464434	0.0249786	0.0483526	0.0335509	0.0148073	0.0319298	0.0142659	0.047602	0.025599	0.0152824	0.0495196	0.0475619	0.0788468	0.0110287	0.0382645	0.030948	0.0730052	0.0220144	0.0837664	0.0682735	0.0367227	0.0303614	0.0333616	0.0346774	0.00979814	0.0106357	0.0286333	0.0164351	0.022269	0.0120811	0.119872	0.0216917	0.0522512	0.0387091	0.0314385	0.0126667	0.0150073	0.0374156
ENSP00000219252	1	1	1	1	1	1	1	1	1	1	1	1	1	1	1	1	1	1	0.996174	1	1	1	1	1	1	1	1	1	1	1	1	1	1	1	1	1	1	1	1	1	1	1	1	1	1	1	1	1	1
ENSP00000219255	0.0227482	0.0182071	0.0317002	0.0241851	0.0402019	0.0179164	0.0134552	0.0427778	0.0159827	0.0298188	0.0203003	0.100629	0.0302179	0.0540035	0.0488109	0.0500747	0.0117493	0.0307424	0.0109109	0.052517	0.050433	0.00911081	0.0101779	0.0253047	0.0474974	0.00737873	0.0168529	0.0487474	0.0331262	0.0382814	0.0596009	0.0257948	0.0457621	0.0314734	0.0263347	0.0180628	0.0198949	0.017037	0.0311283	0.0100425	0.0109736	0.0614094	0.0109505	0.0583982	0.00885418	0.0278933	0.0289438	0.0946588	0.0386852
ENSP00000219271	0.0267423	0.0775953	0.0411478	0.0564246	0.0937918	0.0567972	0.104056	0.047113	0.0367199	0.0411933	0.0358212	0.0287791	0.0501641	0.0937946	0.0341037	0.0355916	0.128723	0.0519777	0.569278	0.0920547	0.034746	0.0348339	0.00980368	0.0954083	0.0844634	0.0170435	0.0478704	0.0984731	0.0710378	0.23263	0.0632156	0.0579448	0.0646519	0.0227895	0.0454625	0.0490093	0.107325	0.10587	0.0824499	0.0601254	0.0178439	0.0539283	0.0929199	0.0487272	0.0195464	0.0776935	0.0147584	0.138703	0.319794
ENSP00000219281	0.159755	0.188775	0.097165	0.145972	0.21213	0.121987	0.245711	0.0380201	0.071553	0.133428	0.12434	0.382064	0.193555	0.311135	0.185524	0.0551246	0.101248	0.128336	0.439776	0.210621	0.0381432	0.257884	0.0356506	0.335294	0.0943496	0.228258	0.0945805	0.143893	0.110115	0.151646	0.050546	0.12918	0.142609	0.269173	0.141272	0.132597	0.0718378	0.280871	0.165197	0.0585872	0.0958979	0.076469	0.0364175	0.0841686	0.142986	0.103536	0.0357824	0.131556	0.452053
ENSP00000219299	0.0328133	0.218722	0.0606539	0.0510616	0.0474408	0.0824898	0.0711301	0.0777895	0.0422418	0.0943499	0.0677648	0.118236	0.0763204	0.105082	0.0977074	0.0621811	0.0986713	0.0470501	0.521475	0.0499568	0.0168863	0.165223	0.278899	0.101906	0.300485	0.296904	0.0591193	0.163666	0.152689	0.0500853	0.150458	0.0683378	0.211634	0.129502	0.163606	0.136805	0.107239	0.0895017	0.223754	0.0472031	0.0637354	0.268857	0.107506	0.0759527	0.124108	0.059865	0.0327762	0.0484339	0.134926
ENSP00000219301	0.029302	0.0297445	0.00885286	0.0139475	0.0152092	0.00524886	0.0285287	0.0175898	0.0101976	0.00378503	0.0168545	0.020979	0.00938753	0.0200938	0.0173695	0.0109372	0.0421943	0.0156547	0.00740377	0.0302613	0.00952434	0.00855251	0.0221793	0.0104919	0.0198508	0.00461042	0.0308881	0.0161625	0.0134882	0.0141387	0.0166195	0.00947968	0.0139345	0.00928667	0.0241514	0.00647625	0.00898982	0.0221875	0.001797	0.00412131	0.0111812	0.0117592	0.0104558	0.00904431	0.0109962	0.0292615	0.0672678	0.00880923	0.0462871
ENSP00000219302	0.0386834	0.0198471	0.205765	0.0190443	0.0101452	0.0156591	0.0614574	0.0512585	0.0219897	0.123504	0.0150715	0.0457539	0.0142031	0.0554015	0.0279403	0.0884652	0.0497292	0.0144124	0.0333892	0.158347	0.0196647	0.0174958	0.0122558	0.142098	0.0391395	0.00777743	0.0186561	0.0139031	0.0104428	0.0284351	0.0125263	0.0195206	0.0139098	0.0448812	0.0139271	0.0138452	0.00405441	0.0215495	0.0564252	0.00895307	0.058946	0.0264179	0.00736829	0.0344645	0.0723507	0.0969701	0.00437831	0.0104325	0.0249731
ENSP00000219313	0.992563	0.999851	0.997298	0.983582	0.641344	0.98544	0.999134	0.999617	0.986543	1	0.990122	0.962092	0.982609	0.999997	0.908581	1	0.999999	0.999997	1	0.999706	0.994064	1	0.999747	1	0.974532	0.998518	1	1	0.990826	0.822541	0.990066	0.98967	0.999975	0.985783	0.954089	0.985895	0.998964	0.997883	0.986477	0.980358	0.999959	1	1	0.948774	0.999723	0.999986	0.999295	0.991963	0.997579
ENSP00000219315	0.0230534	0.0749625	0.0158762	0.0705141	0.0101493	0.0165436	0.0637365	0.0703257	0.00624462	0.0197086	0.0358277	0.0301217	0.0132028	0.0778097	0.0104739	0.0428093	0.0168268	0.0325039	0.330115	0.0631603	0.015636	0.0305281	0.0594542	0.00638061	0.0507511	0.0056681	0.0273293	0.028357	0.0150533	0.0783469	0.0216848	0.0353301	0.0381425	0.020047	0.0312999	0.0223109	0.0154777	0.0735559	0.0163172	0.0117649	0.00703674	0.0456833	0.039404	0.0137538	0.0196332	0.0665576	0.0790262	0.112861	0.0915264
ENSP00000219334	0.126538	0.176691	0.0364519	0.0417538	0.313712	0.0418621	0.0767304	0.039595	0.00480117	0.0536961	0.123719	0.0840078	0.0208062	0.398113	0.220861	0.0711539	0.256966	0.162216	0.0171505	0.170491	0.0727285	0.0619118	0.0354357	0.32437	0.0705959	0.273104	0.0964039	0.196118	0.0367524	0.22653	0.207093	0.0223277	0.235192	0.0269943	0.114255	0.0722503	0.0250356	0.0839982	0.0289085	0.0529235	0.0212931	0.265792	0.0543276	0.114042	0.10306	0.0375454	0.0235408	0.187191	0.0375922
ENSP00000219345	0.00600252	0.00942821	0.00777295	0.00648629	0.00984259	0.00330573	0.0155026	0.0284878	0.00357546	0.0183584	0.0109044	0.0166211	0.00757918	0.0293783	0.0146899	0.013594	0.0213371	0.00615351	0.00327633	0.0130189	0.00826935	0.0196102	0.0155613	0.0452525	0.00892054	0.00195808	0.00239534	0.0172229	0.0229824	0.00763	0.0179761	0.00626906	0.0199634	0.0118097	0.0187136	0.00460505	0.00743614	0.00370426	0.00844452	0.0140921	0.00520727	0.0157631	0.0140967	0.0107505	0.0148194	0.0012236	0.00504802	0.0685046	0.00343716
ENSP00000219368	0.207841	0.0197335	0.0379416	0.015568	0.00905342	0.00549865	0.0174155	0.0559902	0.029317	0.075839	0.0203522	0.0143088	0.0378956	0.0604935	0.0132242	0.267771	0.0252993	0.00683315	0.0305142	0.0148611	0.0458313	0.0337486	0.0480583	0.00377222	0.0213303	0.0221239	0.0385212	0.0357177	0.0287641	0.0111368	0.0238663	0.0107635	0.0595145	0.0780947	0.0294647	0.00566367	0.0214436	0.135113	0.00134836	0.0052439	0.0593972	0.0653101	0.0445438	0.0253104	0.00766931	0.0509893	0.0259944	0.0543691	0.017181
ENSP00000219400	0.0145269	0.00702267	0.00893666	0.0120897	0.0100717	0.0102708	0.0104957	0.0237531	0.0198397	0.0379441	0.00358125	0.0219489	0.00912575	0.0123459	0.0112554	0.0271077	0.00755666	0.0145791	0.0020998	0.0317557	0.0094583	0.00412215	0.576305	0.0074771	0.0131847	0.0109547	0.0297593	0.00869537	0.00818357	0.019448	0.0130858	0.0186649	0.0286857	0.024106	0.0264013	0.0159465	0.00738672	0.0022049	0.00282647	0.00875151	0.00366347	0.0157278	0.0103993	0.00686097	0.0207206	0.0211542	0.027753	0.0121294	0.051977
ENSP00000219406	0.0025799	0.00864416	0.0184098	0.0191439	0.0260969	0.01381	0.0257546	0.0715464	0.00503932	0.00863422	0.00541313	0.103466	0.00507945	0.0511798	0.00939376	0.00701361	0.0104659	0.0363372	0.0157958	0.0438393	0.0122303	0.0039831	0.0193527	0.00491121	0.0387743	0.00417104	0.00426911	0.00935926	0.00158899	0.0101373	0.00997633	0.016411	0.0213916	0.0246012	0.0173094	0.00228295	0.0118828	0.0054877	0.00327184	0.0171205	0.00548859	0.0439421	0.0209635	0.0188402	0.022915	0.00380773	0.144657	0.045279	0.0548699
ENSP00000219409	0.042515	0.0137545	0.0545313	0.0601235	0.00512532	0.0308699	0.169877	0.157821	0.0414826	0.0331342	0.0185004	0.0812917	0.026776	0.0374158	0.0255209	0.126936	0.0446924	0.0250447	0.085127	0.10531	0.0591757	0.0243788	0.0287383	0.0341408	0.0775045	0.0329897	0.0325968	0.034114	0.0305173	0.015388	0.0284342	0.0378829	0.0518997	0.033069	0.0213527	0.037992	0.0216747	0.0348545	0.0187396	0.0487116	0.0116464	0.0461522	0.0354166	0.032044	0.0516894	0.00240655	0.0158026	0.0836083	0.0124613
ENSP00000219431	0.0160073	0.00777059	0.0140312	0.0312084	0.0057184	0.00499936	0.0989993	0.0592902	0.108704	0.0264888	0.0101695	0.0536363	0.0331338	0.0233965	0.062619	0.034678	0.0261885	0.0147409	0.00950733	0.0826777	0.00861878	0.0121709	0.020935	0.0056911	0.0319928	0.0161555	0.0135469	0.0282088	0.0156846	0.0152479	0.0252819	0.0299519	0.0468086	0.0194125	0.023196	0.0166389	0.00898268	0.0108564	0.00457471	0.0279779	0.0110882	0.00935935	0.0269924	0.019936	0.0248524	0.00764375	0.311785	0.0231078	0.00976289
ENSP00000219439	0.0136055	0.013271	0.00657393	0.0185995	0.060779	0.00786521	0.0176168	0.0529794	0.0588752	0.0622852	0.0154156	0.0954562	0.037738	0.00875863	0.0159495	0.0134238	0.0217747	0.0309705	0.00966793	0.00669337	0.0154663	0.00491115	0.0623683	0.0581896	0.0227818	0.0857542	0.0149191	0.0402424	0.0325028	0.00419008	0.0106324	0.0113766	0.0186798	0.00751419	0.0269394	0.00538619	0.0317952	0.0046531	0.00825203	0.0393871	0.0176913	0.0250967	0.00772405	0.0135364	0.0055785	0.00681549	0.0365476	0.283834	0.0228907
ENSP00000219454	0.0109415	0.00624104	0.0202171	0.0150177	0.0214926	0.00480703	0.0358047	0.0331821	0.00886979	0.00762244	0.0125238	0.00475957	0.00528785	0.013488	0.0158139	0.00416324	0.0975857	0.0152159	0.0423182	0.0208257	0.014077	0.00506396	0.00372835	0.00171664	0.0204067	0.0048997	0.0112063	0.0137208	0.00690799	0.0209611	0.0139097	0.0118083	0.0388995	0.0201978	0.0155376	0.0142589	0.0091212	0.00530726	0.00489903	0.0440521	0.0187011	0.0251462	0.0821519	0.0158425	0.0201727	0.0142989	0.0627989	0.0357138	0.0151915
ENSP00000219476	0.322133	0.00767652	0.0323943	0.489586	0.00122587	0.287847	0.21827	0.578187	0.188843	0.060396	0.0136639	0.167549	0.00705382	0.0442892	0.793319	0	2.83708e-05	0.429522	0.914266	0.00816838	0.0082758	0.868426	3.9178e-07	0.000679114	0.025836	4.70925e-07	0.00251488	0.0538488	0.0601373	1.7205e-05	0.366325	2.05728e-07	0.0292523	0.387991	0.0137692	0.0765713	0.051104	0.903023	0.872241	0.30135	0.00112459	0.000346784	0.914877	0.0900827	0.0525366	0.356214	0.0123162	0.0102992	0.046437
ENSP00000219478	0.0295499	0.0692009	0.0165244	0.0522625	0.0118549	0.00615729	0.0441338	0.0544528	0.035846	0.0399152	0.0994477	0.0451998	0.0470333	0.0812758	0.0492849	0.0534025	0.0332333	0.0292188	0.0224231	0.0382405	0.0229697	0.144488	0.0516748	0.0272773	0.0327252	0.0378674	0.0359533	0.0626756	0.1123	0.0280365	0.0294259	0.0963199	0.0701283	0.0244908	0.0435007	0.0444248	0.0797788	0.0505884	0.0549025	0.0328089	0.12451	0.0258076	0.0601245	0.0494427	0.0385602	0.0535811	0.161848	0.0250858	0.0667531
ENSP00000219479	0.00495973	0.00651414	0.0183293	0.0234321	0.0120494	0.00710259	0.0214885	0.0283114	0.00900318	0.0148777	0.00265349	0.0354124	0.0263521	0.0208971	0.0187903	0.0137305	0.0734401	0.00215739	0.0629699	0.0499323	0.0105402	0.00942296	0.00692655	0.0306971	0.019731	0.0569292	0.0177069	0.14458	0.00652481	0.0259844	0.016362	0.00871177	0.0288314	0.0086935	0.00910646	0.0115813	0.0247302	0.0310509	0.00572925	0.0529221	0.00492379	0.00820909	0.00433372	0.0196336	0.0371669	0.0209007	0.0135612	0.0129149	0.125882
ENSP00000219481	0.00777232	0.00745725	0.00309953	0.0160237	0.00701312	0.00713537	0.0263197	0.0168367	0.00217494	0.00291275	0.00724091	0.0422885	0.0136317	0.013451	0.013841	0.00231857	0.00620016	0.00510517	0.00722198	0.00713513	0.00731216	0.00318036	0.00217968	0.0184265	0.013327	0.0165757	0.00627605	0.0534428	0.000431529	0.00506827	0.0115118	0.00376253	0.0227715	0.00652239	0.00308442	0.00144516	0.00338481	0.00322076	0.00205497	0.0239365	0.0012112	0.015948	0.00274411	0.0281408	0.0215536	0.00356625	0.00527877	0.0186993	0.00659794
ENSP00000219548	0.00454899	0.128498	0.323694	0.153718	0.093022	0.0265149	0.271203	0.15801	0.403417	0.0925424	0.093418	0.212992	0.110302	0.0320536	0.0282995	0.0904933	0.143639	0.128681	0.0502318	0.153166	0.104959	0.00311345	0.221761	0.119607	0.0684629	0.18824	0.0919098	0.214057	0.0716327	0.005381	0.289834	0.0904636	0.181782	0.103407	0.045599	0.0762872	0.13706	0.0732855	0.778178	0.0656027	0.354205	0.226476	0.0404586	0.0205977	0.0536839	0.263601	0.0170807	0.563615	0.249284
ENSP00000219596	0.0192715	0.0176391	0.0108007	0.0204441	0.0160794	0.0146384	0.0311398	0.0132086	0.00672925	0.0196141	0.0111398	0.0178552	0.0310987	0.0155098	0.00988403	0.0574879	0.0258385	0.0120993	0.00462208	0.0194855	0.0139158	0.00228438	0.0279321	0.0275057	0.0153575	0.0278048	0.00980267	0.00933223	0.031488	0.019582	0.0182496	0.014205	0.0166213	0.0617067	0.0224503	0.00868563	0.0100352	0.0072993	0.0335184	0.0100975	0.0205612	0.0174307	0.00976718	0.0170752	0.0345891	0.0180456	0.0169686	0.0102669	0.00349455
ENSP00000219599	0.0147001	0.0139085	0.0129332	0.0196389	0.00587541	0.00932024	0.0298343	0.0213847	0.0123316	0.0101324	0.0164149	0.0125106	0.0055059	0.0205204	0.0630076	0.0167054	0.0223217	0.0119322	0.0368815	0.0105789	0.00727644	0.029975	0.00338926	0.0471335	0.00919882	0.00332489	0.028844	0.00943537	0.0588044	0.00901075	0.0277168	0.0193739	0.0323633	0.013727	0.00688895	0.00506245	0.00649867	0.0138772	0.00648807	0.0077439	0.0181176	0.0150553	0.00682994	0.0144795	0.0210142	0.00231245	0.0270781	0.0615144	0.00569074
ENSP00000219611	0.026095	0.00941381	0.0427944	0.0478618	0.00194709	0.158476	0.0810187	0.040539	0.0205329	0.0124305	0.0190259	0.0758429	0.0235254	0.0456285	0.0214751	0.0257079	0.0250253	0.0127429	0.0197866	0.0245393	0.0701369	0.00795723	0.00817234	0.0134479	0.0274508	0.0552047	0.0129538	0.0415321	0.00938844	0.0302585	0.0188308	0.0118924	0.0435313	0.0200372	0.0208316	0.00663765	0.0262275	0.0153982	0.115125	0.0121572	0.045382	0.00949369	0.0019027	0.00862568	0.0394912	0.0235697	0.10821	0.131697	0.0267319
ENSP00000219660	0.0131631	0.0132964	0.0109716	0.0116418	0.0158011	0.00739849	0.0752858	0.0135142	0.0125873	0.0322364	0.0355958	0.0179267	0.0134779	0.0274943	0.0113068	0.0274667	0.0126928	0.0089047	0.0300691	0.00338019	0.0282395	0.028925	0.0257744	0.0294089	0.0139886	0.0117084	0.00702861	0.0127697	0.0536112	0.117977	0.0265086	0.018548	0.0450251	0.00759434	0.0196614	0.0174253	0.0164442	0.0222406	0.0141222	0.00376502	0.0268434	0.0190208	0.0424197	0.00772511	0.00276142	0.000537689	6.13886e-06	0.00890405	0.0523947
ENSP00000219689	0.0085623	0.0301588	0.019243	0.0284519	0.00632524	0.00813201	0.0273491	0.0761401	0.0141414	0.0529193	0.0252549	0.0105256	0.0113356	0.0233921	0.0385741	0.00534116	0.00800028	0.0157665	0.205175	0.0480313	0.0183175	0.0172352	0.0177009	0.0250752	0.0199313	0.00586724	0.0293166	0.042799	0.0281419	0.0287426	0.0387245	0.0282242	0.029444	0.0334613	0.0257241	0.00572709	0.0141193	0.00733053	0.00327995	0.00553765	0.0372794	0.0389753	0.0208616	0.0185245	0.0114917	0.00926583	0.0155056	0.0142181	0.0201779
ENSP00000219746	0.0945652	0.0110901	0.0231115	0.0195755	0.0100337	0.00463404	0.0296891	0.0258666	0.0153879	0.0158245	0.047972	0.0134416	0.0214594	0.0131975	0.0238606	0.00920844	0.00386289	0.0100065	0.370047	0.0145168	0.0488986	0.0267658	0.0268306	0.0334014	0.0709618	0.00337632	0.0309479	0.0673847	0.0220879	0.042933	0.0244401	0.0169227	0.0260265	0.0422916	0.0168368	0.0085589	0.00818874	0.010963	0.00653546	0.0111578	0.0100668	0.05557	0.0565175	0.0155401	0.0175034	0.0288451	0.0192861	0.0762759	0.293625
ENSP00000219782	0.019316	0.0380167	0.0619686	0.037047	0.0424717	0.0988362	0.0773233	0.0452178	0.139952	0.0271769	0.0287054	0.0663193	0.128729	0.0562144	0.0655643	0.104503	0.0708579	0.0138713	0.0852351	0.0276735	0.0720765	0.350784	0.0217014	0.11607	0.038659	0.0855771	0.0648819	0.0672625	0.0479987	0.0602176	0.0259787	0.0451357	0.0452481	0.0142614	0.0255423	0.0173562	0.0929452	0.12025	0.109515	0.0341847	0.138751	0.148723	0.054205	0.0844008	0.0472529	0.370354	0.11468	0.0772306	0.310338
ENSP00000219789	0.974073	0.87418	0.909741	0.979827	0.993428	0.0662585	0.177003	0.541957	0.0729792	0.33016	0.938175	0.575683	0.240636	0.715564	0.868065	0.971728	0.335444	0.454026	0.596726	0.722051	0.46759	0.917632	0.493524	0.948811	0.79691	0.600469	0.918164	0.868084	0.798228	0.581867	0.0462225	0.909106	0.223593	0.999043	0.0157113	0.793999	0.0956326	0.900958	0.776247	0.722937	0.277684	0.171644	0.376681	0.980191	0.225739	0.799452	0.0877667	0.126661	0.486492
ENSP00000219833	0.0124832	0.0286204	0.0214232	0.0403795	0.0471455	0.0209542	0.0951702	0.0648166	0.0962924	0.0592496	0.0485652	0.0145352	0.197211	0.0167363	0.0157867	0.117081	0.0284399	0.0197842	0.419602	0.0279507	0.042538	0.0546882	0.0101465	0.0398432	0.0281272	0.0132924	0.0574256	0.012404	0.0650695	0.0841059	0.0902538	0.0416853	0.0982536	0.0764387	0.0658931	0.0740346	0.0202841	0.0153774	0.0274748	0.0159058	0.0898716	0.0190892	0.04228	0.0195243	0.0176752	0.0155022	0.00680648	0.0710815	0.129667
ENSP00000219837	0.00347289	0.00668073	0.00359032	0.0177641	0.00764852	0.000988175	0.0189125	0.00786256	0.000632431	0.00422851	0.0146478	0.00749025	0.00179037	0.0178984	0.0246804	0.00335297	0.00970203	0.00394814	0.00721863	0.028923	0.00644998	0.00317917	0.00969986	0.00168982	0.00949819	0.00756411	0.00699291	0.00630084	0.00322899	0.00680621	0.0257808	0.0126986	0.0111531	0.00633956	0.0160926	0.00177092	0.00855108	0.00296247	0.00178599	0.0151736	0.00227794	0.0167011	0.0369072	0.00992551	0.00667725	0.00343039	0.00871631	0.0180138	0.00549564
ENSP00000219905	0.00406884	0.017735	0.0216315	0.0716192	0.136939	0.324993	0.0393231	0.593064	0.210651	0.123472	0.0989869	0.308516	0.0864897	0.0929047	0.883583	0.189208	0.0365254	0.0888059	0.0428048	0.0412548	0.343158	0.0300486	0.0201125	0.143602	0.0963147	0.0108905	0.0716847	0.146895	0.133701	0.164065	0.0458933	0.0223046	0.0418735	0.122158	0.048273	0.0234022	0.141423	0.135393	0.0873819	0.119753	0.0746806	0.276487	0.213743	0.298127	0.110966	0.170451	0.0291812	0.061991	0.149054
ENSP00000219919	0.00521184	0.028012	0.0322401	0.0420307	0.0569376	0.00833603	0.0577434	0.0169966	0.0100959	0.061729	0.0165977	0.00738331	0.013884	0.018089	0.0442137	0.0126209	0.0241418	0.0300095	0.00784755	0.0191534	0.00961776	0.040083	0.0604804	0.0109649	0.0213415	0.0190491	0.0287014	0.0167084	0.00968538	0.0434847	0.0504449	0.0106043	0.0661294	0.0125553	0.029491	0.00815357	0.0362043	0.0186149	0.00634407	0.0392585	0.0324978	0.00711515	0.0531886	0.0144445	0.0355252	0.0121591	0.475648	0.0165302	0.0274619
ENSP00000220003	0.074616	0.0681632	0.0444707	0.0408309	0.0244042	0.0676344	0.00618902	0.943452	0.0249684	0.0637746	0.125237	0.174264	0.0354994	0.016803	0.0727469	0.199771	0.0139564	0.0553117	0.137355	0.039692	0.0106052	0.0652854	0.01967	0.00911985	0.00665925	0.475154	0.11294	0.0599586	0.0328366	0.123383	0.0279897	0.0981173	0.00979156	0.107277	0.0353434	0.0267347	0.00652518	0.0196532	0.00161407	0.140265	0.0490728	0.0423461	0.285064	0.0470212	0.110439	0.045259	0.0115403	0.00765417	0.0280741
ENSP00000220058	0.590496	0.103173	0.906039	0.23584	0.710255	0.0973441	0.36666	0.260107	0.172733	0.228327	0.177058	0.295501	0.17381	0.365714	0.252141	0.128239	0.0644576	0.665054	0.144981	0.533735	0.316675	0.0812135	0.419981	0.489191	0.552332	0.164301	0.461197	0.0730285	0.242999	0.135896	0.0319197	0.132085	0.133294	0.563826	0.0786161	0.194577	0.103674	0.163828	0.100246	0.53925	0.493803	0.281853	0.27535	0.302254	0.581316	0.626482	0.0515286	0.435593	0.0822919
ENSP00000220062	0.0348707	0.0236543	0.0236914	0.0336246	0.175919	0.0107214	0.0247713	0.0133251	0.0236096	0.0145359	0.030883	0.0848764	0.0151234	0.0166921	0.0317789	0.0307127	0.0187928	0.0655574	0.0454483	0.047683	0.0104146	0.0197343	0.0469455	0.00817273	0.0350431	0.109705	0.060278	0.00961727	0.225372	0.0499697	0.0190572	0.0105218	0.117584	0.0815314	0.0168163	0.0375307	0.0352199	0.0450684	0.026835	0.0184815	0.0191564	0.0862098	0.0148914	0.0205453	0.0308627	0.0392674	0.153565	0.00884807	0.0412897
ENSP00000220166	0.00522199	0.0593745	0.0105634	0.0189176	0.0315378	0.00570982	0.0413267	0.174973	0.0330611	0.0346256	0.012283	0.0155379	0.0603315	0.0328904	0.00780694	0.00451632	0.0295691	0.0155689	0.170111	0.0131886	0.0118916	0.0142535	0.00200788	0.05733	0.0215649	0.0399804	0.15522	0.0973806	0.0912996	0.0378064	0.0310976	0.0145383	0.0426031	0.0700506	0.0144927	0.00832923	0.0174124	0.0045913	0.013219	0.0373592	0.0549005	0.318424	0.0790964	0.0468782	0.0647915	0.0113567	0.39695	0.201999	0.0544861
ENSP00000220325	0.0514886	0.0223574	0.0118301	0.0302663	0.00567128	0.00905774	0.0168946	0.0150096	0.00901734	0.038554	0.00437498	0.0173912	0.0258225	0.0133669	0.014792	0.0241395	0.0276627	0.0167098	0.0710848	0.0258626	0.0063966	0.00818878	0.0239881	0.00117058	0.0212075	0.0103773	0.00363929	0.046083	0.0186921	0.00819292	0.0132716	0.0238584	0.0205891	0.0131992	0.0185361	0.0412372	0.033317	0.00422518	0.122799	0.00715215	0.0172109	0.0285803	0.0130721	0.00101174	0.0155454	0.0497997	0.0495788	0.0968271	0.00970862
ENSP00000220420	0.0133528	0.0122917	0.0275821	0.0341772	0.0196732	0.027165	0.06711	0.0146023	0.00611109	0.0118475	0.0159175	0.0256204	0.00804727	0.0139357	0.0147631	0.0153708	0.067243	0.0155	0.0320797	0.0150377	0.00644833	0.00924831	0.00581769	0.0367292	0.0174672	0.00201934	0.016819	0.0130061	0.0207267	0.0480296	0.0163958	0.0266386	0.0202349	0.00665423	0.0160381	0.00547982	0.0263683	0.00630759	0.0218841	0.00551622	0.00831462	0.0182738	0.0246061	0.0131004	0.00865428	0.00965326	0.0349113	0.0231777	0.0598054
ENSP00000220429	0.798129	0.285614	0.968971	0.941158	0.760327	0.606577	0.95411	0.127968	0.0815786	0.422459	0.359834	0.353166	0.789249	0.943497	0.23766	0.703327	0.396073	0.870219	0.10601	0.731683	0.534145	0.714752	0.306721	0.791832	0.76171	0.597914	0.570659	0.589045	0.589848	0.797398	0.119649	0.722499	0.310507	0.240504	0.605961	0.620959	0.487945	0.575649	0.107635	0.246566	0.319112	0.268273	0.222759	0.894107	0.68136	0.602985	0.0493662	0.269567	0.0094266
ENSP00000220478	0.0207737	0.0200433	0.00217899	0.00721907	0.00662695	0.0130758	0.0284006	0.0172499	0.00402392	0.0187726	0.00553502	0.00348927	0.0035583	0.00912474	0.00837484	0.0077071	0.0166052	0.00691651	0.00585947	0.00954789	0.00677799	0.0102047	0.0415531	0.0129572	0.00409625	0.0010353	0.00561029	0.022361	0.00260495	0.0161522	0.0166125	0.00292174	0.0142741	0.0100433	0.0130756	0.0089505	0.00490263	0.000660527	0.00310497	0.00185318	0.00688388	0.0058445	0.00846117	0.00576842	0.00997969	0.00192488	0.143987	0.0182843	0.0109871
ENSP00000220496	0.992824	0.998994	0.995165	0.9879	0.956891	0.942139	0.999997	0.9994	0.938405	0.970517	0.979429	0.975179	0.983953	0.957887	0.99997	0.992161	0.99488	1	0.958306	0.976766	0.998293	0.994013	0.955416	0.986801	0.934608	0.953566	0.999641	0.996804	0.990076	0.983071	0.994388	0.995993	0.981946	0.991529	0.976794	0.998994	0.976882	0.987523	0.999997	0.971535	0.979406	1	0.993881	0.95831	0.978808	0.995181	0.878441	0.781241	0.969846
ENSP00000220507	0.0800577	0.0191668	0.0389627	0.0291368	0.0204446	0.0308348	0.104287	0.0374307	0.0524656	0.0188782	0.0250191	0.0918753	0.0202194	0.0851282	0.0364455	0.0013657	0.00422319	0.0450401	0.0934961	0.0852135	0.0136946	0.010657	0.0293567	0.0204157	0.026484	0.00669424	0.0727526	0.0397386	0.0229287	0.0103726	0.01619	0.0111914	0.0119112	0.00934084	0.00920679	0.0216071	0.0111946	0.00216422	0.098324	0.0153999	0.00832807	0.0513486	0.181493	0.105992	0.0290298	0.0157321	0.0607621	0.0976866	0.321085
ENSP00000220509	0.676966	0.835318	0.985463	0.987819	0.963556	0.796482	0.964158	0.982151	0.920741	0.725478	0.879907	0.429781	0.973356	0.902143	0.918355	0.999922	0.965722	0.987953	0.930018	0.687562	0.972984	0.888438	0.968293	0.983708	0.761871	0.728086	0.983022	0.99439	0.997736	0.978771	0.827427	0.636934	0.991446	0.936108	0.78334	0.943738	0.973159	0.951332	0.981263	0.943555	0.939358	0.962293	0.401597	0.548897	0.915445	0.95696	0.78134	0.998692	0.999867
ENSP00000220514	0.957944	0.396234	0.85224	0.916538	0.897756	0.73192	0.916986	0.913375	0.790278	0.967992	0.941685	0.96358	0.833747	0.930912	0.952888	0.935159	0.425696	0.970599	0.894238	0.95786	0.987346	0.659247	0.64375	0.628099	0.119572	0.711964	0.990318	0.91599	0.299358	0.76587	0.757237	0.946993	0.631055	0.940867	0.379975	0.966162	0.514189	0.943013	0.713644	0.753569	0.86314	0.506416	0.589677	0.948013	0.914391	0.982848	0.996449	0.958528	0.207857
ENSP00000220531	0.0204216	0.0258403	0.0578988	0.0195381	0.00364769	0.0213977	0.0319586	0.187396	0.0750966	0.185288	0.00896772	0.024762	0.00537554	0.0378696	0.0396813	0.0124405	0.0141944	0.00729588	0.0132262	0.0170846	0.00713119	0.0533633	0.16843	0.011891	0.0284787	0.00308824	0.07514	0.0433576	0.0101691	0.0121138	0.0427108	0.00952673	0.012661	0.034205	0.0238013	0.00361189	0.0430088	0.0386721	0.0619886	0.0123105	0.0285067	0.037666	0.0104691	0.0293242	0.00674857	0.0114513	0.0485176	0.0160679	0.13672
ENSP00000220562	0.0176313	0.0876669	0.0947373	0.128578	0.384972	0.216134	0.113854	0.199539	0.339176	0.0377151	0.0569086	0.158798	0.209826	0.683684	0.134198	0.332973	0.299048	0.0911359	0.225047	0.0439257	0.0412272	0.0338775	0.0343407	0.0433353	0.172252	0.18785	0.227375	0.154761	0.247684	0.818561	0.0385748	0.363844	0.116881	0.347188	0.224403	0.113405	0.12311	0.0229816	0.11291	0.318999	0.0810832	0.364019	0.30159	0.0882598	0.648687	0.0719249	0.0948231	0.109656	0.502841
ENSP00000220592	0.0468356	0.0128855	0.0501385	0.00794926	0.00958591	0.0258089	0.21312	0.00926179	0.134702	0.0291128	0.0054325	0.0120273	0.0409457	0.00734464	0.0165125	0.04319	0.00418328	0.0041389	0.215847	0.016486	0.0555944	0.000928687	0.0108365	0.0132541	0.0107417	0.0330317	0.116886	0.0332289	0.00971417	0.0404702	0.0109521	0.144007	0.0107246	0.0162505	0.0571123	0.0263764	0.00302127	0.0375205	0.0255282	0.00668526	0.0126617	0.0123699	0.0472401	0.00539261	0.0324067	0.0361562	0.00761879	0.0127922	0.0223602
ENSP00000220597	0.0653552	0.0252942	0.0184395	0.0433671	0.025658	0.0169675	0.0442841	0.0568229	0.0472726	0.0248629	0.0449686	0.0317532	0.0559429	0.0735777	0.0261509	0.0674419	0.0477463	0.0581609	0.193854	0.0926144	0.0422337	0.0146592	0.00290735	0.114417	0.0209411	0.0604807	0.025521	0.038976	0.022816	0.0902991	0.0395805	0.0628555	0.0251355	0.00963631	0.0387715	0.0263274	0.124939	0.0196641	0.0211803	0.0681678	0.0137845	0.0713176	0.0176588	0.049484	0.130475	0.0262564	0.0564398	0.0648789	0.0568597
ENSP00000220616	0.0287381	0.0145222	0.0240659	0.00859101	0.135648	0.0170574	0.0307799	0.0347355	0.00436348	0.025807	0.0230393	0.0136676	0.0094117	0.0445563	0.0196815	0.0373892	0.0202	0.00897454	0.113698	0.0162043	0.0149763	0.00200943	0.0777408	0.0139508	0.0150915	0.0215628	0.0426949	0.0718256	0.0181099	0.012027	0.0191595	0.0242065	0.0276743	0.0481126	0.023486	0.0105179	0.0176479	0.0305469	0.00327827	0.0202438	0.0327804	0.0263272	0.0175692	0.00930315	0.0118686	0.0190577	0.0159864	0.0237694	0.0233526
ENSP00000220659	0.993798	1	0.999593	1	1	0.986871	1	0.984572	0.992347	0.999397	1	1	0.99733	1	0.999796	1	1	1	0.904794	1	0.999992	0.999316	1	0.997829	1	0.967721	1	1	1	0.999995	1	1	1	0.999977	0.999988	1	1	0.999939	0.999974	0.977705	0.988222	1	1	0.999896	1	0.999992	0.920197	1	0.965321
ENSP00000220669	0.00578978	0.0104333	0.00278187	0.0122177	0.012468	0.0185873	0.0289184	0.0600596	0.00816904	0.025782	0.0169279	0.00709579	0.00517681	0.00792781	0.00650024	0.0141459	0.0103195	0.0105277	0.00974803	0.00576592	0.00404666	0.00100903	0.0865418	0.00348726	0.0110633	0.00340093	0.00774945	0.0119632	0.0215382	0.0105454	0.00644372	0.00327998	0.00364403	0.00515043	0.0166338	0.00302844	0.007175	0.00542899	0.00272719	0.00277197	0.0356162	0.00962733	0.0140909	0.0120729	0.0116799	0.00345654	0.0113496	0.0195444	0.00434641
ENSP00000220676	0.00940974	0.0713538	0.00528941	0.0216398	0.00552006	0.0154262	0.0197104	0.0193434	0.111664	0.0138619	0.00315042	0.0565592	0.0362785	0.0460127	0.0147722	0.0122086	0.0780408	0.0566634	0.0317339	0.0785731	0.0698832	0.0374346	0.0196053	0.0425339	0.030818	0.107881	0.00545944	0.094095	0.109133	0.0381434	0.0244592	0.0454829	0.0269192	0.00397128	0.0234017	0.0153994	0.029946	0.0028642	0.278531	0.00807595	0.0341987	0.125464	0.0104116	0.0430718	0.0091481	0.0241168	0.184353	0.0128502	0.0613031
ENSP00000220751	0.0140873	0.0155872	0.0061245	0.0094373	0.00205654	0.010482	0.0245194	0.0187388	0.0119677	0.006003	0.00589837	0.0101957	0.00745452	0.0130843	0.0178152	0.00766609	0.00637455	0.0157883	0.0110518	0.0169852	0.00518764	0.00394343	0.000885953	0.00276118	0.00428102	0.00550322	0.00335764	0.00535479	0.00848027	0.00931047	0.0181365	0.00270064	0.0220059	0.00152891	0.0113727	0.00296733	0.0139884	0.014416	0.00977721	0.0151684	0.00635415	0.285837	0.0132825	0.0466424	0.0132879	0.00714157	0.0371897	0.0256386	0.0375226
ENSP00000220763	0.0192292	0.0344035	0.0112003	0.0510867	0.017335	0.021624	0.0509489	0.0246885	0.0318488	0.00564007	0.0348004	0.0128326	0.0210792	0.023714	0.187143	0.013631	0.0485283	0.0220611	0.0633327	0.141559	0.0155553	0.299242	0.0128796	0.00644474	0.0162408	0.0947066	0.00795872	0.0242718	0.00702843	0.153263	0.0295212	0.0795141	0.0312892	0.037569	0.0902559	0.00974617	0.0874979	0.120407	0.0463838	0.0987412	0.0155352	0.011925	0.0189283	0.0648656	0.0403722	0.0326745	0.0175736	0.113968	0.0257687
ENSP00000220764	0.0183932	0.0307806	0.0401064	0.0118001	0.00670317	0.00987351	0.0201774	0.137527	0.0564438	0.112411	0.0234878	0.054386	0.0136305	0.0296056	0.0219906	0.0274502	0.00723431	0.011603	0.00602955	0.0139522	0.0202701	0.00588863	0.0254301	0.0282279	0.0130537	0.00441832	0.0224256	0.0304552	0.0737122	0.0144284	0.0251717	0.0450769	0.0364221	0.00601768	0.0199443	0.0288094	0.0551212	0.0117339	0.0261231	0.011632	0.00849143	0.0263252	0.0081161	0.00883895	0.0196123	0.00901946	0.0503442	0.322014	0.0395102
ENSP00000220772	0.0094438	0.00870821	0.00669254	0.0195254	0.0124691	0.0272641	0.0103858	0.0515382	0.017536	0.00691249	0.011861	0.160037	0.0206197	0.0351038	0.0157443	0.0103398	0.0761224	0.0296652	0.015971	0.013902	0.00236686	0.00835634	0.00580863	0.0295788	0.0202778	0.049426	0.00687568	0.0232391	0.0163654	0.0313818	0.0135725	0.0382856	0.197181	0.0156265	0.0137977	0.00580808	0.0189303	0.028988	0.00365432	0.112805	0.0270841	0.032434	0.213065	0.0240657	0.0294844	0.133996	0.0336256	0.0782252	0.121182
ENSP00000220809	0.0121307	0.0112301	0.0174498	0.0113926	0.0135023	0.0128417	0.0174096	0.0162778	0.0330864	0.0248748	0.0137357	0.0156894	0.0332407	0.0133707	0.023622	0.00944343	0.026273	0.0047441	0.0333672	0.0134569	0.00841781	0.199849	0.00108243	0.0020608	0.0130503	0.00404305	0.00436593	0.0250831	0.0267445	0.0214221	0.0155086	0.00917723	0.036937	0.00503591	0.0245172	0.0143603	0.0109634	0.00879469	0.00600801	0.00685069	0.0117732	0.0414626	0.00703477	0.00408	0.00694944	0.13448	0.0322984	0.028847	0.0869339
ENSP00000220812	0.0220825	0.0261164	0.0113184	0.0441937	0.025683	0.0123635	0.0859913	0.0336115	0.224019	0.0575883	0.103873	0.115616	0.0624456	0.0648427	0.014351	0.0289656	0.0180126	0.0323688	0.0393489	0.0275309	0.0629092	0.0325296	0.0418687	0.0270248	0.0127145	0.105711	0.0335278	0.205926	0.0904147	0.0700009	0.0429821	0.00709678	0.144221	0.0516145	0.0803086	0.293228	0.00971658	0.00804506	0.0619241	0.0164115	0.0495766	0.0539486	0.0563029	0.0618918	0.0102995	0.018135	0.0259879	0.025116	0.0286483
ENSP00000220822	0.23705	0.0441846	0.327153	0.0186129	0.0056223	0.0085324	0.0391734	0.047707	0.0404583	0.0414064	0.0175771	0.0342643	0.0443786	0.0433584	0.0625703	0.0320526	0.0100686	0.070168	0.0103372	0.072706	0.0130457	0.0762099	0.0400305	0.240692	0.0396715	0.0175485	0.00783603	0.0860727	0.0496713	0.032894	0.0621894	0.0108026	0.0375351	0.0225985	0.044808	0.022766	0.123729	0.196697	0.0159111	0.00391075	0.0447327	0.086189	0.0120227	0.0312919	0.134954	0.014699	0.00848633	0.100403	0.0300075
ENSP00000220849	0.978817	0.998605	0.973895	0.950931	0.956295	0.959804	0.998599	0.988533	0.987824	0.968671	0.970671	0.973295	0.979208	0.999892	0.951435	0.999636	0.934621	0.9995	0.555943	0.990782	0.984262	0.937882	0.971903	0.988381	0.973166	0.998076	1	0.760925	0.978339	0.856971	0.944676	0.99508	0.977736	0.962818	0.999425	0.987765	0.985111	0.996257	0.986632	0.953183	0.976136	0.93638	0.936421	0.964923	0.936565	0.977363	0.998617	0.983269	0.965291
ENSP00000220853	0.017134	0.0138281	0.106731	0.631384	0.0699706	0.0190266	0.0733452	0.513703	0.0336407	0.0351015	0.454069	0.114194	0.00704061	0.163247	0.0284693	0.0544358	0.0509968	0.42474	0.0109347	0.0197606	0.0164637	0.137048	0.0185871	0.136229	0.0133882	0.00585836	0.578058	0.0172299	0.0356127	0.0547025	0.03049	0.0117188	0.00935949	0.419847	0.0230557	0.12772	0.0313302	0.440468	0.0174772	0.124558	0.0811753	0.018609	0.00999393	0.185297	0.227969	0.354753	0.004548	0.00957777	0.0758447
ENSP00000220913	0.0149663	0.0246107	0.144294	0.0325949	0.264477	0.0674215	0.0977294	0.0581402	0.00459717	0.0630692	0.0146358	0.0436338	0.473416	0.0176323	0.0430543	0.121763	0.0213323	0.036797	0.498374	0.0173724	0.0712545	0.0423997	0.0378787	0.0587937	0.0362473	0.251639	0.0254322	0.110299	0.151949	0.0151631	0.021288	0.0292728	0.267203	0.0349608	0.023673	0.0722159	0.0958454	0.0878767	0.0536938	0.114756	0.100876	0.0619533	0.0117405	0.0670718	0.0356165	0.415141	0.0619943	0.0690305	0.0331309
ENSP00000220940	0.136915	0.060737	0.122388	0.0911731	0.414903	0.173037	0.104247	0.0631888	0.167646	0.168294	0.0407589	0.086391	0.520623	0.0971643	0.105579	0.168486	0.0580626	0.0184327	0.190243	0.00936227	0.0895676	0.021658	0.634237	0.116184	0.178016	0.4318	0.153276	0.0448918	0.147651	0.0271901	0.02398	0.3221	0.259661	0.10641	0.127875	0.109133	0.175264	0.00865448	0.0859574	0.0383565	0.0770232	0.264464	0.026455	0.0234032	0.0453251	0.314489	0.16692	0.0189898	0.119041
ENSP00000220966	0.0405566	0.0250914	0.0527368	0.0333612	0.0283663	0.0936649	0.0375344	0.0533419	0.0297895	0.0205896	0.0360424	0.158068	0.0170977	0.0366176	0.0178387	0.00842547	0.020893	0.0180146	0.0954764	0.073313	0.142171	0.0263466	0.0158896	0.0762952	0.0394206	0.0271022	0.0191857	0.0219512	0.0115121	0.0300227	0.0152664	0.0270888	0.0089129	0.0676594	0.0685841	0.00548061	0.0185839	0.00424693	0.227454	0.0676009	0.0171851	0.0395918	0.0066381	0.0513286	0.0493973	0.358245	0.0134895	0.130629	0.0127453
ENSP00000221086	0.00214378	0.0176849	0.0380951	0.0151159	0.00356682	0.0133624	0.0286768	0.338564	0.0136222	0.0521314	0.0111376	0.0062335	0.0212678	0.0156656	0.00712329	0.0500678	0.0116084	0.00849244	0.0153142	0.0101388	0.0152669	0.0104883	0.0333112	0.0940554	0.027142	0.0462419	0.00449911	0.0222587	0.0203263	0.0471426	0.0180066	0.0320479	0.0480999	0.020793	0.0143059	0.0205991	0.0210685	0.00721929	0.012896	0.00488656	0.0147248	0.0193798	0.00522062	0.0221193	0.0114447	0.00602184	0.0266852	0.108738	0.00796584
ENSP00000221114	0.945042	0.924111	0.972667	0.975814	0.958339	0.87839	0.993323	0.943671	0.957363	0.967812	0.990202	0.968225	0.978132	0.996604	0.976936	0.99939	0.968911	0.943637	0.561096	0.972447	0.98592	0.950693	0.983487	0.96969	0.971498	0.94008	0.990219	0.915619	0.876305	0.97568	0.843114	0.956027	0.889933	0.98063	0.935108	0.989604	0.930142	0.97322	0.986694	0.865579	0.979053	0.960129	0.859042	0.978069	0.997649	0.955446	0.999402	0.202898	0.315143
ENSP00000221130	0.0219211	0.0257677	0.0274135	0.0225274	0.00627233	0.0373815	0.0462776	0.0156385	0.0140201	0.00859318	0.0652348	0.0315513	0.0178653	0.0265513	0.0252952	0.0213825	0.0719035	0.00595712	0.0804887	0.0224026	0.00914702	0.00869837	0.0251195	0.0378921	0.0155521	0.0155328	0.00496432	0.0284486	0.0239471	0.0184342	0.0276531	0.0238684	0.0213521	0.0117365	0.0549432	0.0311212	0.0211768	0.0392584	0.0104187	0.0193803	0.00470566	0.0255241	0.0270396	0.0100421	0.0265439	0.0471185	0.00911265	0.0319036	0.0502453
ENSP00000221132	0.0906235	0.027272	0.0165505	0.0385521	0.0174107	0.0114176	0.0193821	0.0279316	0.0307243	0.0165961	0.0159017	0.0648669	0.041949	0.0187996	0.0174598	0.0339126	0.0255842	0.0211508	0.0436383	0.0543057	0.0282377	0.0613217	0.0357253	0.0548707	0.0230032	0.0442877	0.0293785	0.0134442	0.00910965	0.0581769	0.0208292	0.0175685	0.0477969	0.0120073	0.030198	0.016842	0.0764975	0.0265487	0.00662155	0.0227125	0.0246068	0.0236335	0.0175901	0.00878176	0.0234239	0.0641196	0.0451568	0.0761075	0.0330796
ENSP00000221138	0.0155862	0.00833691	0.0094678	0.00432736	0.00634878	0.00356594	0.0181095	0.0766028	0.0212381	0.0257494	0.00704943	0.0197084	0.0147861	0.0184392	0.0138	0.0133784	0.0412934	0.00384704	0.0146497	0.00448229	0.0569775	0.0136171	0.123595	0.00176933	0.0137162	0.00957592	0.00460152	0.0199594	0.0261022	0.0143233	0.0131839	0.00507953	0.0164821	0.00861035	0.0218974	0.00781238	0.00832373	0.0127223	0.0212237	0.00753487	0.00728033	0.0230954	0.0312366	0.0103655	0.0122934	0.0256537	0.00208514	0.0183501	0.0298821
ENSP00000221166	0.0133325	0.0115276	0.010303	0.00734544	0.00333882	0.00521275	0.00568946	0.0217228	0.00330054	0.00212344	0.00282042	0.0162141	0.0737957	0.00418139	0.00534099	0.0163485	0.0146313	0.00914014	0.00936206	0.0114436	0.00536633	0.00237963	0.00792907	0.000125377	0.00407951	0.00090783	0.00253536	0.00255446	0.0650797	0.0112849	0.0234651	0.0054117	0.0682906	0.0638741	0.0188722	0.00235717	0.0234536	0.018087	0.0836155	0.0303349	0.00328334	0.0199899	0.0243043	0.00719721	0.00164124	0.0153429	0.000122024	0.0131032	0.0110729
ENSP00000221200	0.176669	0.135914	0.0290913	0.035269	0.1384	0.00234407	0.0222575	0.553271	0.0648444	0.0914508	0.0207897	0.0217283	0.218498	0.0653302	0.161978	0.00432606	0.032522	0.00425207	0.427273	0.0628777	0.0535474	0.250493	0.00181302	0.0082394	0.00876442	0.0801293	0.0597058	0.350281	0.0543961	0.0203984	0.0239412	0.0936899	0.126768	0.00220798	0.100238	0.0226506	0.104325	0.180381	0.00196791	0.421166	0.0160866	0.0120888	0.0876283	0.112069	0.104027	0.459604	0.00732792	0.00431402	0.0064007
ENSP00000221233	0.967763	0.851248	0.980302	0.953347	0.745979	0.891411	0.926235	0.937524	0.734001	0.928321	0.951499	0.903738	0.470435	0.97194	0.920493	0.950445	0.869637	0.974052	0.473383	0.984479	0.980159	0.923787	0.459364	0.978111	0.78648	0.504356	0.955046	0.921028	0.942859	0.924072	0.670021	0.95218	0.663337	0.901813	0.909235	0.973147	0.97668	0.896108	0.938473	0.884694	0.74179	0.706651	0.786188	0.977055	0.970341	0.906751	0.276848	0.460375	0.413428
ENSP00000221265	0.913528	0.926151	0.962474	0.894944	0.942831	0.843729	0.838982	0.490496	0.689327	0.835821	0.938311	0.88592	0.934978	0.962738	0.971132	0.929387	0.786284	0.964356	0.647656	0.987539	0.968012	0.928606	0.778608	0.943319	0.855683	0.829071	0.932175	0.962292	0.541203	0.95365	0.816615	0.919146	0.861042	0.920942	0.958298	0.903594	0.879491	0.896585	0.960097	0.86166	0.877996	0.851399	0.922243	0.960234	0.90751	0.914089	0.767828	0.94024	0.933519
ENSP00000221307	0.0104226	0.0380515	0.0489997	0.0189918	0.0257228	0.00145094	0.0622179	0.0142927	0.0194456	0.0107759	0.0211609	0.0067995	0.0186348	0.0269766	0.0386746	0.0333807	0.0133194	0.00647179	0.00160177	0.111586	0.0120633	0.00623283	0.0178981	0.00327083	0.0104215	0.0208825	0.0267209	0.0209924	0.00561112	0.0215198	0.0467659	0.0141283	0.0724121	0.00507552	0.0213612	0.00205125	0.0110237	0.00482905	0.00762906	0.0012397	0.0114602	0.0146732	0.0148145	0.0105264	0.0137324	0.0031869	0.0111369	0.0106159	0.0811372
ENSP00000221327	0.0555295	0.0268763	0.0100203	0.005701	0.0313817	0.00945423	0.0528019	0.0108923	0.0393927	0.0862133	0.0102019	0.0277235	0.0261994	0.0386311	0.023566	0.00956154	0.0107	0.00660877	0.0120143	0.0580763	0.0312155	0.0182246	0.143354	0.0168592	0.0126751	0.0139475	0.0992036	0.013829	0.0288827	0.0123822	0.014151	0.0156321	0.0449192	0.00791723	0.0365621	0.00763154	0.109738	0.0151811	0.00931541	0.0227607	0.037245	0.00732802	0.0213882	0.0111577	0.0299206	0.0594567	0.0211993	0.0323568	0.0152396
ENSP00000221399	0.0308457	0.0370018	0.123231	0.0142522	0.0490845	0.147018	0.0562521	0.0594927	0.00307947	0.32389	0.052811	0.0790176	0.0506386	0.052657	0.0445031	0.0177173	0.0363013	0.0366175	0.129645	0.148933	0.049023	0.0358954	0.108148	0.0190204	0.0682591	0.138888	0.0405707	0.0155	0.0373095	0.0197588	0.038413	0.0356615	0.213905	0.040085	0.0252031	0.0121921	0.0182563	0.0143183	0.0488933	0.0676108	0.0180144	0.0346502	0.281306	0.0266024	0.0695009	0.0320827	0.00780564	0.0133604	0.0897506
ENSP00000221403	0.0127531	0.0137061	0.0227116	0.00470551	0.00635813	0.101244	0.00962189	0.0194412	0.00476499	0.00437433	0.0070234	0.0425567	0.00323059	0.0154723	0.0255529	0.00185088	0.00975548	0.00875751	0.032058	0.0102069	0.00757901	0.00724172	0.00570463	0.00231054	0.0180589	0.0144964	0.00465738	0.00164369	0.00764073	0.00286085	0.0218531	0.0114531	0.0301162	0.0110052	0.0113219	0.0149732	0.00920711	0.0163734	0.00819581	0.00609719	0.00632269	0.0128543	0.00769464	0.00993381	0.00715637	0.00386473	0.000303214	0.014029	0.0288195
ENSP00000221418	0.00999499	0.0273703	0.0206614	0.0363796	0.0137348	0.0587017	0.0328176	0.0114751	0.0158181	0.00626113	0.214128	0.0526501	0.0196037	0.18372	0.144603	0.172786	0.0388419	0.0141826	0.0941827	0.20815	0.0891611	0.265265	0.00437452	0.0683599	0.0285404	0.169704	0.25958	0.0447023	0.0157165	0.0494906	0.0225532	0.0180024	0.0709655	0.0698246	0.0251564	0.105528	0.059794	0.140625	0.0725139	0.0299677	0.114155	0.192037	0.00788718	0.106658	0.0111726	0.0731999	0.135856	0.109555	0.0652411
ENSP00000221419	0.976549	0.999205	0.988962	0.985014	0.968898	0.973192	0.999471	0.991553	0.983873	0.968201	0.999006	0.969	0.976828	0.999921	0.996561	0.999426	0.994857	0.999989	0.717178	0.984461	0.992055	0.992695	0.971176	0.997363	0.981543	0.951831	0.994544	0.994184	0.968783	0.993035	0.989811	0.987123	0.996869	0.993882	0.992643	0.990179	0.94913	0.981628	0.987801	0.970779	0.979542	0.999988	0.999826	0.993819	0.993951	0.987685	0.814231	1	0.891442
ENSP00000221421	0.0425101	0.00804442	0.00702928	0.0145404	0.0226062	0.0438204	0.0139662	0.0975809	0.0124774	0.0205648	0.0032342	0.230645	0.0448765	0.0190276	0.0216098	0.0139845	0.0190552	0.00665462	0.00822954	0.0393305	0.068798	0.0117265	0.00694164	0.00250047	0.0099806	0.0309281	0.0161603	0.00871712	0.00486514	0.0258352	0.00857342	0.0164557	0.0528886	0.0183476	0.0130771	0.00393831	0.115931	0.00492478	0.00840433	0.00858732	0.00217706	0.0166363	0.0174577	0.0501523	0.0327725	0.281336	0.301191	0.0814696	0.181237
ENSP00000221444	0.142882	0.0128374	0.0632532	0.0796613	0.0104243	0.00854543	0.0980409	0.0704089	0.0488597	0.0483237	0.041982	0.148323	0.119236	0.0630776	0.0654838	0.0229823	0.036882	0.0965127	0.0658661	0.141998	0.378465	0.0420013	0.0396441	0.0344486	0.0502689	0.125751	0.205902	0.0806957	0.165433	0.0969563	0.0229788	0.0662988	0.0289297	0.156233	0.0193828	0.0658464	0.136547	0.0126352	0.0419656	0.0464887	0.0190569	0.202396	0.0566315	0.0315578	0.163727	0.166287	0.340693	0.1324	0.314731
ENSP00000221452	0.00740671	0.0137296	0.189077	0.0382775	0.113763	0.0349265	0.0391711	0.0199013	0.00443363	0.0148516	0.0239266	0.0845499	0.0163635	0.0291159	0.0359517	0.0168532	0.0116059	0.00423873	0.0838419	0.299768	0.0144683	0.0608441	0.00986303	0.157304	0.0267303	0.0200402	0.0231455	0.0865254	0.0387651	0.0721863	0.0150288	0.0488544	0.0383323	0.329785	0.0155218	0.0154562	0.0118896	0.0496757	0.0651845	0.107029	0.320726	0.0324972	0.0505365	0.13226	0.0243742	0.0801308	0.0185616	0.0606838	0.0217407
ENSP00000221455	0.956369	0.269947	0.949351	0.702963	0.411623	0.716878	0.330235	0.94008	0.505339	0.171446	0.487175	0.324061	0.350979	0.536887	0.367198	0.715749	0.0714913	0.649377	0.534428	0.657014	0.659637	0.328242	0.162795	0.689978	0.151002	0.134526	0.714428	0.345199	0.115459	0.727134	0.0491035	0.106145	0.351394	0.317274	0.255362	0.720202	0.526959	0.654032	0.754277	0.498344	0.621504	0.174527	0.811451	0.832115	0.485415	0.946897	0.6703	0.282912	0.449551
ENSP00000221459	0.117876	0.0411322	0.0341791	0.0313936	0.0651634	0.0565326	0.0249711	0.0395442	0.0812497	0.215048	0.0837047	0.0314621	0.0650622	0.0872853	0.0459717	0.0293265	0.0420293	0.0263513	0.0435358	0.101685	0.129566	0.0112716	0.0306511	0.0321171	0.0371607	0.0196452	0.0303498	0.0327921	0.108576	0.0117127	0.0272249	0.056424	0.0865129	0.00659204	0.0244286	0.0313193	0.128957	0.00543371	0.0645529	0.0166824	0.0490403	0.0102896	0.00798347	0.0327065	0.0436198	0.0888083	0.162578	0.0654579	0.0359503
ENSP00000221462	0.191859	0.0190612	0.0561372	0.0763133	0.0309464	0.0639629	0.0583127	0.0352367	0.0197578	0.019134	0.0399927	0.414586	0.0602163	0.103129	0.0449444	0.038069	0.0927347	0.0984207	0.146665	0.371048	0.0492084	0.0329587	0.0674154	0.020918	0.0522922	0.0382804	0.105666	0.111115	0.0452056	0.0411416	0.0317233	0.0670637	0.0551789	0.0481847	0.0301939	0.0252128	0.0269263	0.0105407	0.341125	0.0258328	0.0914841	0.0305086	0.055926	0.109919	0.115845	0.0524177	0.0228164	0.125137	0.0461479
ENSP00000221466	0.0185419	0.0101746	0.0188833	0.0100891	0.0108825	0.0155835	0.0223281	0.0315037	0.00765561	0.0400692	0.0143732	0.0125713	0.00977798	0.036194	0.024829	0.00724681	0.0154728	0.0171359	0.0449688	0.0202429	0.00590883	0.0169226	0.0123602	0.0163034	0.0366393	0.00573093	0.0112938	0.0429814	0.031892	0.0303642	0.0172461	0.0101279	0.0146251	0.0265564	0.0173871	0.0222456	0.00950285	0.00766692	0.00842131	0.0172516	0.0122524	0.0477649	0.0101724	0.00929159	0.0121645	0.0102983	0.0298898	0.0454732	0.0778262
ENSP00000221476	0.0128082	0.0322595	0.00622189	0.0245061	0.0643131	0.0077468	0.0601431	0.0260049	0.0236914	0.024828	0.0126264	0.0151107	0.0551601	0.0216484	0.066225	0.0123715	0.0121018	0.0154933	0.168382	0.0579709	0.00686915	0.0318469	0.00591447	0.0104051	0.0200636	0.00237256	0.0106052	0.0221365	0.00742531	0.0287641	0.0366851	0.0247234	0.0587234	0.0127879	0.0253858	0.00668403	0.00982949	0.0295461	0.00625277	0.0632426	0.080696	0.0131324	0.0124407	0.0140214	0.0174739	0.01357	0.0470679	0.0502652	0.0648675
ENSP00000221480	0.0152423	0.0130192	0.00721535	0.0184657	0.0115353	0.0234038	0.0254505	0.0152047	0.0153252	0.0114806	0.0201293	0.00971956	0.0159259	0.01495	0.023604	0.0385066	0.0334136	0.0103011	0.0124695	0.0134114	0.0137542	0.0128157	0.00764523	0.0197685	0.00780523	0.0351723	0.0138122	0.01005	0.0138938	0.0235515	0.0153237	0.0152423	0.0275584	0.0206944	0.0119186	0.0117168	0.0102388	0.0046553	0.0137991	0.00582609	0.00933944	0.00960369	0.00927501	0.00611072	0.0142388	0.0102725	0.000366226	0.15436	0.00354981
ENSP00000221485	0.248717	0.0651233	0.137791	0.0260496	0.0208807	0.0322017	0.0660764	0.161432	0.258271	0.178549	0.158151	0.0589576	0.205709	0.109266	0.135877	0.0241242	0.108837	0.190757	0.224739	0.106784	0.0557344	0.0819294	0.0179281	0.0777277	0.155867	0.0806469	0.11322	0.0792562	0.209368	0.0711643	0.286333	0.144613	0.251573	0.10201	0.0719771	0.0816466	0.055643	0.111659	0.106494	0.0323121	0.029302	0.166187	0.0185046	0.0529204	0.0532984	0.0787849	0.223032	0.0209781	0.121566
ENSP00000221486	0.351315	0.030675	0.447423	0.0243602	0.0888748	0.0415083	0.0345922	0.463512	0.0776541	0.0676968	0.0142916	0.0585056	0.26795	0.0622013	0.149897	0.594891	0.702566	0.0362431	0.298291	0.0137175	0.0112768	0.667764	0.0552147	0.269765	0.0251624	0.105131	0.00612607	0.0594064	0.0606936	0.742274	0.0157889	0.0629139	0.0479006	0.182559	0.0401472	0.0983947	0.110572	0.441245	0.0468532	0.329849	0.0148443	0.0619412	0.0441752	0.938359	0.0118058	0.703137	0.0551685	0.0385364	0.20654
ENSP00000221494	0.999333	1	0.999999	0.997401	0.999987	0.956351	1	0.999958	0.985435	0.992921	0.999989	0.999978	0.999217	0.999919	0.990875	1	0.999686	1	0.998388	0.996831	0.997982	0.993642	0.996354	0.990458	0.987754	1	0.999925	0.99607	1	0.958254	0.983917	1	0.999567	0.998554	1	0.99912	0.999657	0.989912	0.986154	0.999074	0.979491	1	1	0.995562	0.997773	0.99949	0.986616	0.999955	0.999941
ENSP00000221496	0.0107676	0.0172012	0.0257764	0.0103084	0.0060919	0.00577293	0.0186934	0.0357747	0.0323803	0.0475699	0.0130327	0.051108	0.0159819	0.0238515	0.00662138	0.0236511	0.0117042	0.0249625	0.215539	0.0317772	0.0366868	0.00686018	0.0307794	0.0531205	0.0225164	0.0073244	0.0474685	0.0083795	0.0151111	0.0153915	0.0177104	0.00880782	0.0114364	0.00600418	0.0122019	0.00920216	0.0184634	0.00327204	0.0146371	0.00900345	0.10054	0.0361981	0.0491062	0.0296327	0.0168502	0.0265551	0.0108462	0.0293115	0.0101762
ENSP00000221498	0.0274528	0.0352322	0.0670205	0.034412	0.0260704	0.0255342	0.0610303	0.0324281	0.0369703	0.0556119	0.0505906	0.0453188	0.0511622	0.0440305	0.0435201	0.0209674	0.0415352	0.0280202	0.0394937	0.0112147	0.0194438	0.0225824	0.0697754	0.119589	0.0356923	0.086737	0.00871299	0.060518	0.0605411	0.109502	0.0442609	0.0379043	0.116976	0.0462134	0.0304647	0.0166844	0.0414404	0.0507133	0.054373	0.0208988	0.0402071	0.0350919	0.0211977	0.0437274	0.0419415	0.108565	0.0686582	0.00917964	0.00565576
ENSP00000221515	0.0536057	0.0517396	0.0321574	0.0364219	0.0312976	0.00847708	0.0593218	0.0244993	0.0320467	0.0289198	0.0462854	0.0111529	0.0303987	0.0227919	0.0666592	0.0166694	0.0186977	0.0420586	0.0649326	0.0287776	0.0572068	0.0532033	0.00600906	0.0591318	0.0312154	0.0648277	0.0506824	0.0587618	0.0446781	0.0183241	0.0255866	0.0486339	0.0873283	0.0155964	0.0522996	0.0126804	0.0892886	0.0562183	0.0194375	0.0208011	0.0201315	0.0753067	0.0446132	0.0226047	0.0268855	0.0219537	0.0259637	0.0460749	0.024365
ENSP00000221538	0.0421604	0.0597032	0.0446208	0.0787733	0.0255436	0.0871971	0.0675345	0.0405949	0.09667	0.0729493	0.0237742	0.631453	0.156453	0.0708618	0.0265845	0.0171513	0.0411516	0.01728	0.0681816	0.076637	0.066416	0.0849753	0.0309884	0.0107839	0.031059	0.0315527	0.0495122	0.0855776	0.10667	0.0356551	0.0227408	0.0605565	0.0252516	0.160656	0.0381912	0.0549479	0.0558091	0.0790363	0.0488514	0.0235408	0.539655	0.0382254	0.0390251	0.0559487	0.24067	0.262551	0.00738804	0.0547415	0.0779384
ENSP00000221543	0.0579322	0.0291087	0.0322642	0.0168131	0.0800361	0.0106659	0.0627829	0.0779372	0.0130185	0.0340605	0.0236765	0.0664592	0.0682475	0.0656763	0.0733394	0.136415	0.0564236	0.0334395	0.0774797	0.0688349	0.0171366	0.0367353	0.0645026	0.0458164	0.0694813	0.0681016	0.123084	0.0486055	0.0145553	0.0351079	0.0220405	0.031641	0.0804581	0.0458011	0.0872231	0.0393866	0.0843585	0.0419865	0.0122543	0.0375258	0.0164271	0.0222252	0.0468158	0.0474436	0.07071	0.00910055	0.00134028	0.0952738	0.0494184
ENSP00000221561	0.0147451	0.0314221	0.00387775	0.0229877	0.0357407	0.0194936	0.0269565	0.039482	0.00693658	0.0236477	0.0754673	0.0119383	0.05485	0.0479493	0.029196	0.0193817	0.0436727	0.0358879	0.211692	0.0372055	0.0398194	0.0715934	0.205714	0.0341949	0.0179551	0.0123085	0.0199363	0.0163328	0.0056783	0.0148943	0.0205871	0.0393943	0.048904	0.047788	0.0685526	0.0324017	0.0501707	0.0243916	0.0335671	0.0446264	0.0368068	0.0171822	0.15673	0.0375821	0.0335244	0.0181173	0.0129975	0.0313312	0.0226143
ENSP00000221566	0.0279008	0.0290826	0.0354189	0.00921428	0.0625593	0.0441761	0.0551915	0.203914	0.030307	0.0403194	0.030747	0.0561062	0.0558217	0.0610222	0.0108349	0.0891459	0.0421113	0.220222	0.0324365	0.0352523	0.00854158	0.0296044	0.0512922	0.0191513	0.0371803	0.0499086	0.0941727	0.0395844	0.0212532	0.0220506	0.0208849	0.0494595	0.121783	0.0503028	0.08363	0.0292158	0.0465052	0.0249971	0.00939558	0.00907177	0.0456152	0.0466543	0.0458781	0.030638	0.0587768	0.0618296	0.0339736	0.0302863	0.0740844
ENSP00000221573	0.999421	0.999929	0.995265	0.996822	0.999867	0.973099	0.992148	0.988259	0.985315	0.995893	0.950519	1	0.983614	1	0.948486	0.988925	0.880854	1	0.959459	0.999107	0.999265	0.99981	0.998169	0.999175	0.935296	0.927907	0.999845	0.957575	0.872358	0.969535	0.93781	0.99853	0.913418	0.999718	0.994313	0.988822	0.999482	0.992447	0.98661	0.789389	0.978968	0.931049	0.99049	0.998845	0.991574	0.999991	1	0.992605	0.999746
ENSP00000221665	0.00964937	0.00853693	0.00179608	0.0509271	0.0148965	0.031334	0.0795421	0.0556076	0.00578593	0.00510814	0.0178888	0.00226139	0.00555587	0.0213144	0.0278772	0.005961	0.00757881	0.00679075	0.109845	0.00464273	0.00634831	0.0036	0.00508173	0.0125723	0.00586153	0.00396128	0.0036964	0.0158922	0.00628974	0.0104712	0.0161475	0.00451415	0.0314775	0.00458597	0.0115441	0.000729876	0.0116724	0.0239247	0.0037012	0.00942969	0.00104888	0.0227814	0.00146847	0.0676526	0.0060296	0.000299639	0.163888	0.00556714	0.0117945
ENSP00000221671	0.0183311	0.152919	0.120623	0.11671	0.0382937	0.200114	0.060826	0.0669505	0.0399474	0.0334872	0.0574915	0.185848	0.0425341	0.166583	0.204418	0.0570136	0.0746879	0.0873857	0.0327658	0.11086	0.0571571	0.0244698	0.0723909	0.102059	0.0870136	0.0571123	0.240549	0.0139474	0.0793745	0.0933111	0.030958	0.0471489	0.071729	0.0431963	0.056792	0.13777	0.0871992	0.0125258	0.0290123	0.0563216	0.146943	0.254115	0.17044	0.0827069	0.151455	0.200414	0.0472522	0.0735174	0.209298
ENSP00000221700	0.00258351	0.149732	0.0194838	0.0121113	0.011431	0.00930241	0.0652363	0.0282224	0.167745	0.0220305	0.0914432	0.0916762	0.177764	0.0745249	0.107365	0.00797766	0.0256176	0.0197992	0.0289109	0.101513	0.0594817	0.158808	0.19159	0.0148448	0.0298183	0.137888	0.0977842	0.0639161	0.0210554	0.0757318	0.0782522	0.0421329	0.143438	0.0815917	0.376167	0.174187	0.12801	0.0516424	0.0155661	0.0503942	0.0536936	0.128442	0.0621034	0.0766463	0.11119	0.0686941	0.22295	0.102277	0.0339577
ENSP00000221730	0.00457966	0.00786565	0.00823227	0.0198532	0.0039975	0.0590352	0.0299616	0.0647519	0.0194549	0.0481848	0.0519113	0.0160728	0.0334598	0.0156853	0.00906316	0.00766638	0.0139673	0.00789998	0.0221211	0.00668076	0.0220665	0.0138043	0.0409079	0.0102116	0.0301425	0.00730598	0.0171036	0.0639593	0.0390755	0.010805	0.0528656	0.00954125	0.024733	0.00891561	0.0184048	0.0592087	0.0280123	0.00992554	0.0107374	0.0427896	0.0273678	0.036825	0.0603315	0.0200164	0.00626372	0.0113962	0.0131187	0.0232863	0.0306409
ENSP00000221742	0.0245134	0.020483	0.0223915	0.0141044	0.00282098	0.0112549	0.0247076	0.0106788	0.00273971	0.165319	0.0134571	0.0508196	0.0184681	0.0116309	0.00671344	0.0192419	0.0181977	0.0132123	0.0050937	0.00791936	0.00357066	0.0131575	0.0231901	0.005067	0.0116281	0.00967347	0.0460462	0.0113694	0.0268052	0.0207558	0.0254837	0.00639562	0.0129451	0.0103807	0.0339401	0.013731	0.0100945	0.0132984	0.00712814	0.0208764	0.0434052	0.0338101	0.0109759	0.0222771	0.0115855	0.0402558	0.0276482	0.0293022	0.0180036
ENSP00000221797	0.0203941	0.0735306	0.0321902	0.0255491	0.0221563	0.0984053	0.106701	0.0470202	0.0507438	0.0506803	0.0155622	0.0437215	0.0984434	0.0405257	0.0483064	0.102192	0.0435795	0.0689027	0.0671014	0.0824323	0.0198634	0.0118031	0.01726	0.0655437	0.0307926	0.0872258	0.104565	0.0344622	0.0465446	0.0402176	0.0476946	0.047187	0.0603285	0.0180315	0.0358518	0.0519083	0.153594	0.00495801	0.0441569	0.0196606	0.205175	0.0485721	0.0281792	0.0468162	0.0305444	0.0291101	0.175162	0.198216	0.0758627
ENSP00000221801	0.948744	0.966734	0.991449	0.953812	0.996776	0.97924	0.994426	0.99191	0.973403	0.999986	0.964238	1	0.98265	1	0.985306	0.9974	0.951978	1	0.879178	0.968062	0.975121	0.852514	0.965312	0.988484	0.997921	0.951404	1	0.947304	0.998951	0.735434	0.932154	0.9975	0.924469	0.993713	0.903701	0.990172	0.961913	0.973555	0.834926	0.965412	1	0.9186	0.985406	0.972657	0.991766	0.97615	0.788156	0.970218	0.960462
ENSP00000221804	0.00775659	0.0216632	0.0209955	0.00552335	0.0127974	0.017573	0.0218601	0.0146444	0.0219468	0.0412229	0.0281545	0.00203236	0.0081346	0.0177652	0.0281164	0.00983097	0.0149824	0.00462271	0.00581122	0.0185245	0.014688	0.0220818	0.0219123	0.0189593	0.0276696	0.00844769	0.00895213	0.00988829	0.0272959	0.0395812	0.0166375	0.0197076	0.00700774	0.00202188	0.0219837	0.0109815	0.0551711	0.0120106	0.00521948	0.0166385	0.0484284	0.0174849	0.0540673	0.00463962	0.0146802	0.00590399	0.019012	0.00429496	0.0722931
ENSP00000221847	0.0955331	0.072416	0.0820024	0.0492587	0.240992	0.0828834	0.0998148	0.0343687	0.0763058	0.067607	0.0419154	0.213481	0.0476323	0.287997	0.110753	0.172591	0.112155	0.0274397	0.501395	0.0967382	0.00518419	0.0264814	0.0185204	0.0436678	0.128971	0.0463775	0.130391	0.0657697	0.0776589	0.193991	0.0313157	0.0911263	0.0480139	0.0971882	0.0222612	0.00864676	0.0493017	0.0429821	0.0822366	0.0756276	0.0210848	0.0313182	0.0608125	0.0919848	0.118438	0.723364	0.205988	0.158913	0.0215305
ENSP00000221855	0.943072	0.999996	0.984581	0.994923	0.996831	0.92608	0.992148	0.983528	0.93388	0.967835	0.94789	0.961023	0.982594	0.996999	0.939576	0.990562	0.999164	0.999886	0.845899	0.99949	0.988059	0.961876	0.408074	0.924775	0.915269	0.900235	0.987234	0.973817	0.77651	0.961887	0.862386	0.964657	0.936119	0.986534	0.998077	0.990881	0.93545	0.932011	0.993319	0.787416	0.993856	0.937115	0.986364	0.966552	0.968656	0.999998	0.957819	0.969834	0.609328
ENSP00000221856	0.0447318	0.0162327	0.0113041	0.0248652	0.0107561	0.00724654	0.0604428	0.0212224	0.014153	0.0161221	0.0438947	0.0160234	0.040187	0.103282	0.0298263	0.0846692	0.0225183	0.0404207	0.159742	0.088733	0.0725318	0.0683666	0.0647133	0.0561467	0.0516765	0.0132501	0.0445611	0.0314097	0.0573629	0.0513297	0.0334127	0.0708902	0.097982	0.0180402	0.0335928	0.0313205	0.0280602	0.00614039	0.0344104	0.0107343	0.0474178	0.0850321	0.0069123	0.0183918	0.0229822	0.0332438	0.0405611	0.0982776	0.00971824
ENSP00000221859	0.979242	1	0.993206	1	0.994288	0.999991	1	1	1	1	1	1	0.993841	0.999999	0.995732	1	0.99982	1	0.969345	1	0.994829	0.999998	0.99983	0.999683	1	0.986004	0.992486	0.999963	1	0.999928	0.998638	1	0.999948	1	1	0.998344	0.999959	1	0.986402	0.999853	1	1	0.999941	0.999869	1	0.858398	1	0.994118	1
ENSP00000221891	0.0912024	0.0714878	0.0788376	0.145527	0.0509719	0.226737	0.0665615	0.0224785	0.202603	0.0301315	0.0588708	0.151306	0.158786	0.178297	0.0212018	0.108587	0.125795	0.0976159	0.0163164	0.157678	0.0413422	0.261865	0.117323	0.096271	0.0359858	0.153208	0.0884854	0.082469	0.133496	0.289733	0.0324837	0.0564975	0.109952	0.0504171	0.110131	0.244234	0.101921	0.207891	0.0517467	0.0549892	0.609683	0.0576469	0.105509	0.0315298	0.108104	0.424839	0.0862329	0.0873026	0.409251
ENSP00000221922	0.118548	0.108928	0.180087	0.118488	0.278914	0.257576	0.251289	0.135096	0.0301425	0.0608773	0.30424	0.502095	0.325281	0.173212	0.0794873	0.0552933	0.0806001	0.128184	0.155836	0.10407	0.126369	0.0902645	0.470586	0.0245957	0.160652	0.290851	0.107555	0.169042	0.203293	0.066196	0.119334	0.147346	0.101123	0.538653	0.0635463	0.154134	0.284074	0.273032	0.247536	0.161505	0.393947	0.185812	0.283475	0.110456	0.141221	0.376518	0.0530665	0.130559	0.0773392
ENSP00000221930	0.0227666	0.0120485	0.0456708	0.00863681	0.0169647	0.048528	0.046491	0.0581934	0.0853044	0.0856572	0.014948	0.0639769	0.028995	0.0467018	0.0282917	0.00872312	0.011348	0.0101489	0.0173137	0.0472279	0.00887553	0.037615	0.0129092	0.0728461	0.0271877	0.00382948	0.0255733	0.015967	0.00814926	0.0244958	0.0305428	0.0263782	0.0463252	0.00934537	0.0401476	0.0466781	0.0418087	0.0196294	0.00503209	0.013896	0.0266361	0.0352629	0.0257655	0.0203206	0.0127325	0.0647715	0.0175891	0.0687878	0.0311037
ENSP00000221954	0.0203492	0.0301441	0.0241282	0.0092211	0.0246995	0.00638245	0.0172367	0.0233668	0.0272774	0.0170669	0.0242254	0.0363011	0.0250387	0.0166196	0.0148298	0.0148922	0.0454095	0.0225678	0.0167355	0.013545	0.0200588	0.0165882	0.0434442	0.0201883	0.0394915	0.0509399	0.0170358	0.0621778	0.0308795	0.0116407	0.0202914	0.00670706	0.0166886	0.0155037	0.0132879	0.0139084	0.0180701	0.0142528	0.0224966	0.0120102	0.0528091	0.00550336	0.0275993	0.00610612	0.0284563	0.0108939	0.0221117	0.00624859	0.0622918
ENSP00000221957	0.013203	0.011128	0.0159267	0.0147736	0.0113131	0.0324376	0.0247901	0.141957	0.0291988	0.0215961	0.0151187	0.063689	0.0397822	0.0309384	0.0301721	0.02101	0.0114931	0.00367446	0.319072	0.0454207	0.0147854	0.0332262	0.019799	0.0225941	0.0266123	0.01423	0.0169894	0.0608209	0.0126224	0.0304153	0.0153954	0.0147753	0.0389783	0.0225105	0.0180825	0.019064	0.018807	0.0136905	0.00152506	0.0237725	0.00711302	0.00856065	0.0341134	0.0235248	0.0702354	0.0300107	0.320638	0.0605433	0.0217149
ENSP00000221972	0.00591409	0.0109146	0.000893348	0.00385539	0.00400322	0.00271535	0.0111442	0.00433159	0.00336171	0.00177883	0.00549679	0.00902104	0.00393609	0.00836065	0.0125331	0.00458257	0.025935	0.0049225	0.00218196	0.0126238	0.00541121	0.025364	0.000648204	0.00446621	0.00741372	0.00920909	0.00674739	0.00845158	0.00620781	0.0135512	0.0152673	0.0127775	0.00778658	0.0045898	0.00671401	0.00205881	0.0072592	0.00498922	0.0020759	0.00295474	0.00462104	0.00725602	0.00608389	0.00319724	0.00216194	0.00331638	0.0219788	0.0178843	0.00781375
ENSP00000221973	0.00213155	0.00578105	0.0106114	0.00447363	0.0179619	0.0379442	0.0220523	0.0260652	0.00122685	0.00386909	0.00376123	0.0125798	0.00513018	0.0353338	0.0127915	0.011878	0.0068628	0.0084149	0.455774	0.00509368	0.00387888	0.00614591	0.002188	0.0209413	0.00881598	0.00410921	0.0165066	0.00594456	0.0065706	0.00526705	0.0329766	0.0101171	0.036406	0.0207714	0.0138252	0.00415985	0.00839902	0.0071839	0.00476894	0.0138384	0.00210664	0.0107501	0.0164255	0.00655541	0.0178321	0.00806502	0.0280594	0.0163121	0.00874695
ENSP00000221978	0.00288242	0.00556156	0.00108455	0.00322861	0.00291046	0.00647649	0.0082694	0.0108441	0.0188547	0.00631703	0.00388667	0.00382224	0.00307123	0.00761686	0.00245465	0.00674064	0.00923364	0.00341779	0.0084136	0.00229263	0.00844955	0.00202294	0.00996977	0.0103436	0.00559022	0.00187373	0.00292405	0.00806646	0.00478695	0.00956765	0.0139612	0.00216402	0.0124928	0.00213416	0.00807217	0.00456434	0.00629492	0.000470599	0.00323271	0.00407788	0.00131194	0.00756488	0.0194347	0.00333947	0.0102115	0.00227693	0.0100475	0.0117353	0.00850935
ENSP00000221980	0.293318	0.0637248	0.23172	0.0847575	0.0104498	0.0138005	0.0686577	0.191837	0.14897	0.14169	0.105275	0.0767675	0.232683	0.136309	0.113049	0.111283	0.209179	0.127593	0.200736	0.293947	0.103979	0.558033	0.224094	0.0634652	0.116914	0.0574138	0.294092	0.488462	0.0748308	0.0417476	0.0243685	0.138951	0.0464351	0.1498	0.12214	0.0890239	0.07905	0.0310199	0.126968	0.122278	0.38893	0.528178	0.0911016	0.169407	0.0786601	0.141443	0.0220248	0.407631	0.61634
ENSP00000221992	0.01657	0.0148782	0.00248791	0.0114397	0.00911858	0.0665379	0.0217296	0.0152806	0.0343939	0.00176065	0.00763152	0.00958088	0.0219427	0.00983707	0.0174247	0.0145449	0.0346098	0.00231008	0.010486	0.0295636	0.0139541	0.00958536	0.0553139	0.016588	0.0190492	0.0384695	0.00378686	0.0622088	0.0161478	0.0196007	0.0162945	0.00590947	0.0140989	0.0456704	0.0121376	0.0300368	0.016676	0.0124592	0.00556877	0.00425263	0.0583945	0.0377633	0.00638769	0.026566	0.023836	0.00681582	0.0150512	0.0358226	0.0157341
ENSP00000221996	0.0364103	0.115067	0.032541	0.0508403	0.146046	0.0274649	0.0362146	0.130461	0.195187	0.148705	0.0195861	0.11284	0.324187	0.0945646	0.0999884	0.0627224	0.209434	0.0171561	0.0410096	0.0372103	0.225648	0.119334	0.506193	0.0296793	0.097702	0.380753	0.0924441	0.0334136	0.290348	0.0138949	0.0363406	0.0859658	0.10544	0.0558978	0.192485	0.297018	0.159561	0.125753	0.137268	0.0765498	0.0764612	0.105091	0.0304804	0.0363651	0.0843387	0.0798888	0.245174	0.0518062	0.042906
ENSP00000222002	0.0779627	0.0724536	0.0862817	0.0263331	0.0692375	0.0233619	0.0489496	0.0322818	0.0320113	0.105932	0.0922122	0.0256915	0.0919173	0.0563353	0.122059	0.0766573	0.0291796	0.0442078	0.0294377	0.0327783	0.0536972	0.0684235	0.0416374	0.0520416	0.0425223	0.130062	0.0238006	0.150269	0.163719	0.122766	0.0368262	0.0949908	0.0850522	0.064499	0.0706339	0.0217728	0.0996038	0.0432049	0.0580008	0.0397388	0.0359445	0.0357712	0.032502	0.0298908	0.0712212	0.143655	0.0375414	0.0373409	0.0401484
ENSP00000222005	0.977283	0.999232	0.996743	1	0.999777	0.879618	1	0.999956	0.949861	0.968358	0.998093	0.998803	0.979988	0.999899	0.99817	0.951365	0.988787	0.999766	0.783012	1	0.996135	0.976116	0.972603	0.984491	0.93324	0.934972	0.984591	1	0.963363	0.996675	0.932847	0.999937	0.980101	0.985814	0.992127	0.987877	0.998029	0.943849	0.986109	0.970354	0.944033	0.824962	0.998976	0.998528	0.999982	0.990438	0.813035	0.353614	1
ENSP00000222008	0.0293677	0.103298	0.177668	0.0765429	0.0336679	0.0552516	0.0452277	0.11449	0.0131547	0.041165	0.140087	0.438175	0.138543	0.0692843	0.0186397	0.0545912	0.0736518	0.0119616	0.0871265	0.0336683	0.0222976	0.0091504	0.0451805	0.0217963	0.0327804	0.161448	0.206352	0.138607	0.0993897	0.157322	0.0286871	0.0769683	0.108039	0.0209438	0.0230708	0.112314	0.0662625	0.11839	0.0414292	0.0213013	0.503189	0.0320557	0.133636	0.0603069	0.147923	0.505837	0.0668146	0.0655216	0.1349
ENSP00000222032	0.262954	0.152955	0.124874	0.0604537	0.0904883	0.22051	0.216721	0.0218691	0.0781796	0.153632	0.156733	0.222687	0.174282	0.239702	0.122486	0.112469	0.120109	0.113582	0.130283	0.131432	0.106906	0.0958297	0.048865	0.309296	0.0963209	0.286654	0.150449	0.159054	0.16981	0.0734182	0.0470144	0.161795	0.103751	0.0451679	0.156952	0.249967	0.04936	0.042894	0.132761	0.193743	0.680624	0.171533	0.226328	0.163834	0.309186	0.274226	0.0323966	0.195732	0.26149
ENSP00000222033	0.0230563	0.00908047	0.00485021	0.01294	0.00745842	0.0334976	0.0299996	0.0554733	0.0108031	0.0413651	0.00746051	0.0137121	0.0188103	0.00973788	0.00677549	0.032873	0.0133364	0.0285221	0.046699	0.0218142	0.0162972	0.0147962	0.0250529	0.024557	0.0384934	0.0260564	0.0466807	0.0204757	0.0140657	0.0210512	0.0242058	0.00875485	0.0173985	0.0208888	0.0227986	0.00728813	0.0116871	0.0208945	0.00639865	0.0691342	0.0141479	0.0175595	0.0137237	0.00850879	0.0283346	0.00404132	0.025904	0.0330844	0.0119944
ENSP00000222115	0.0367993	0.00806126	0.037794	0.265117	0.0350203	0.0206954	0.0228192	0.0304635	0.0324193	0.00689607	0.0209582	0.0443515	0.00641035	0.0105036	0.00618803	0.0354834	0.0426444	0.0220125	0.0598767	0.0309443	0.0309261	0.0675142	0.00485998	0.0112924	0.0182256	0.00736222	0.0237917	0.0345839	0.00576026	0.0953246	0.0202457	0.0172413	0.020969	0.0145495	0.0133902	0.023627	0.0102768	0.0189947	0.0152074	0.126574	0.00250568	0.0199091	0.160954	0.0159144	0.033729	0.0110901	0.0028398	0.0290282	0.114476
ENSP00000222120	0.249126	0.0545956	0.0196449	0.0450463	0.0160676	0.143319	0.185124	0.0648809	0.0162587	0.0670812	0.0247386	0.0545521	0.0434062	0.159233	0.026262	0.0822934	0.029191	0.0355602	0.0381463	0.258399	0.00895497	0.0557066	0.00932467	0.00818456	0.0319145	0.0160029	0.0583146	0.064979	0.0562245	0.0238648	0.042505	0.0413072	0.0376777	0.131049	0.0424852	0.0848121	0.0142445	0.0502479	0.0361489	0.0694835	0.0921674	0.0797851	0.0267023	0.0513799	0.0686404	0.025973	0.360635	0.0820845	0.178836
ENSP00000222122	0.101073	0.0236656	0.0605103	0.0562749	0.0160385	0.0124756	0.0300816	0.0334058	0.0827058	0.0890127	0.0515045	0.276845	0.0494038	0.0592628	0.0241783	0.0390761	0.0451436	0.0676242	0.0660475	0.171802	0.057642	0.0425051	0.00935299	0.0637201	0.0530157	0.0265036	0.109784	0.224046	0.0150072	0.123652	0.0292702	0.0434506	0.01183	0.104252	0.0131382	0.167088	0.0552189	0.010342	0.0166902	0.00566157	0.10883	0.0782457	0.0745496	0.0421499	0.0537593	0.0922078	0.748238	0.135881	0.143883
ENSP00000222139	0.011146	0.0121336	0.0209923	0.0368781	0.00482277	0.00539591	0.0457254	0.0653067	0.0640173	0.0120716	0.00146379	0.0537052	0.040091	0.0509314	0.0363571	0.00669146	0.00432925	0.0250031	0.0713609	0.11451	0.0778992	0.0405025	0.0152062	0.0192113	0.0148872	0.00737548	0.0414968	0.0110053	0.0571757	0.0153951	0.0200507	0.0190585	0.0868565	0.0123383	0.022901	0.00514402	0.0122376	0.0318305	0.0255344	0.0190186	0.0647751	0.0109083	0.0398972	0.00580755	0.0167733	0.0392519	0.0752444	0.445706	0.0753454
ENSP00000222145	0.250086	0.0145241	0.018938	0.0634914	0.0175358	0.00660891	0.0290099	0.0642027	0.293115	0.00919751	0.0392258	0.0327063	0.0948612	0.0487276	0.0685836	0.00502629	0.0611904	0.021577	0.0133142	0.0585908	0.0490733	0.0363819	0.00992159	0.0533537	0.0413943	0.0494955	0.00801613	0.0444509	0.00540432	0.0284013	0.0155458	0.0680806	0.0437271	0.0533351	0.0441287	0.0425402	0.0448605	0.0462749	0.0115844	0.0251652	0.0685159	0.074019	0.0306363	0.0171056	0.0155133	0.122255	5.59751e-07	0.0558362	0.0347055
ENSP00000222214	0.00767081	0.00882089	0.0058779	0.00892723	0.00514441	0.00190567	0.0320802	0.0105666	0.0177962	0.00575067	0.00778447	0.0357914	0.0165547	0.031273	0.00469132	0.0374367	0.00952369	0.0129894	0.00276622	0.0756112	0.010509	0.00325774	0.00527504	0.0319147	0.0180103	0.00371243	0.012404	0.0152225	0.0052872	0.0114333	0.0167636	0.0099811	0.00860048	0.00663434	0.0133644	0.00927895	0.0158658	0.00623964	0.00588387	0.0112686	0.00554017	0.0178533	0.00513362	0.0135053	0.0108526	0.00544367	0.427972	0.0120066	0.0122022
ENSP00000222219	0.0393795	0.185269	0.0528717	0.0489874	0.0200773	0.258765	0.0421876	0.148373	0.0576714	0.0356252	0.068958	0.0286354	0.052741	0.0665126	0.0834741	0.0237326	0.0695763	0.0414429	0.0149821	0.190074	0.117328	0.045519	0.0528445	0.127417	0.0380138	0.0484901	0.0131945	0.172817	0.146736	0.0610984	0.0443462	0.105836	0.174637	0.0357818	0.0802813	0.0748831	0.0795096	0.14948	0.291093	0.0169971	0.271577	0.157933	0.118913	0.0307081	0.0458621	0.313348	0.0181528	0.0966276	0.0264801
ENSP00000222224	0.767187	0.594319	0.877222	0.626799	0.87706	0.774939	0.678325	0.175698	0.414808	0.164443	0.755423	0.945483	0.262525	0.859865	0.301409	0.441991	0.151821	0.516623	0.435937	0.162012	0.946867	0.611425	0.760128	0.658071	0.08663	0.330565	0.415179	0.670777	0.488431	0.909839	0.147629	0.243414	0.335989	0.845672	0.692716	0.758362	0.321604	0.748514	0.868736	0.415771	0.75538	0.252933	0.258387	0.870331	0.152288	0.868854	0.0953553	0.016694	0.0635283
ENSP00000222247	1	1	1	1	1	1	1	1	1	1	1	1	1	1	1	1	1	1	1	1	1	1	1	1	1	1	1	1	1	1	1	1	1	1	1	1	1	1	1	1	1	1	1	1	1	1	1	1	1
ENSP00000222248	0.0343987	0.296853	0.133073	0.164005	0.0640667	0.124877	0.157019	0.133622	0.106409	0.102558	0.0833249	0.0744284	0.0707976	0.209799	0.216107	0.244898	0.075248	0.0652549	0.0810713	0.0795931	0.214151	0.0262292	0.0527061	0.0252428	0.182436	0.069481	0.102305	0.171791	0.10905	0.231503	0.173569	0.109608	0.0783076	0.111065	0.0568592	0.226252	0.164985	0.24839	0.10234	0.048212	0.174582	0.203461	0.345163	0.0967546	0.0455788	0.11199	0.0483501	0.0822252	0.174703
ENSP00000222250	0.169548	0.108831	0.0154587	0.187266	0.0343349	0.0648932	0.309793	0.0358226	0.0299246	0.0102946	0.0183435	0.108291	0.0143602	0.155639	0.0155257	0.0420275	0.025176	0.018742	0.149656	0.0724171	0.0582091	0.00672448	0.066283	0.12902	0.142461	0.0368157	0.0106884	0.223248	0.0303859	0.0515264	0.01854	0.145465	0.208374	0.0910586	0.0496143	0.0654844	0.19766	0.0418727	0.0406912	0.0421037	0.0209378	0.230585	0.0175149	0.0242064	0.0787878	0.201602	0.00633392	0.050374	0.137115
ENSP00000222254	0.0771018	0.0428111	0.108615	0.065643	0.0897619	0.0803167	0.0411892	0.0975306	0.0346105	0.076733	0.0177111	0.0795698	0.117299	0.130889	0.0361385	0.040211	0.236905	0.00862991	0.0646791	0.43605	0.102835	0.0724038	0.136707	0.280956	0.127806	0.0536055	0.0828747	0.0935454	0.118909	0.196842	0.0536517	0.0805803	0.0599806	0.262011	0.0322256	0.0512806	0.0356009	0.0970576	0.258837	0.0853477	0.124146	0.269898	0.2571	0.0332277	0.112705	0.0869206	0.0630188	0.0344801	0.385377
ENSP00000222256	0.0595796	0.0431484	0.146053	0.131063	0.276421	0.249174	0.119336	0.151744	0.101314	0.24753	0.0334091	0.293532	0.0631116	0.411583	0.0564549	0.0558036	0.0175889	0.134223	0.0344479	0.02675	0.110669	0.120365	0.0887198	0.0883181	0.0930194	0.053453	0.0270399	0.182309	0.116781	0.084992	0.113628	0.0924394	0.0424712	0.224247	0.148231	0.0358816	0.138166	0.0994138	0.153068	0.0595336	0.191285	0.167454	0.220561	0.0539278	0.235864	0.23527	0.0393785	0.159536	0.0529687
ENSP00000222271	0.0334038	0.0222311	0.065167	0.142694	0.0466136	0.081434	0.0861002	0.0957203	0.0240452	0.314717	0.0309447	0.138913	0.0264097	0.156977	0.0522046	0.0486276	0.0277911	0.039682	0.0262414	0.121877	0.0337681	0.0175851	0.00791364	0.0638435	0.28596	0.0237875	0.0413385	0.0785947	0.018266	0.0557229	0.0341788	0.0787161	0.0436267	0.0111765	0.0315257	0.0168688	0.0326814	0.0419137	0.0446834	0.206889	0.0230086	0.41555	0.182472	0.0355611	0.0459248	0.0658244	0.0382875	0.635144	0.421962
ENSP00000222284	0.0348851	0.0539924	0.04295	0.0719575	0.161426	0.0424975	0.107251	0.0477165	0.0198549	0.00777541	0.136479	0.0733645	0.0390832	0.057163	0.033326	0.157813	0.148379	0.0213711	0.0377838	0.15585	0.0955685	0.145697	0.0248505	0.046885	0.043689	0.149658	0.0583515	0.0694157	0.154161	0.193179	0.0750677	0.08891	0.0433073	0.132165	0.0683807	0.163415	0.146381	0.0646359	0.191479	0.0357643	0.0647275	0.0492635	0.197908	0.0588965	0.0981066	0.116281	0.021805	0.0634882	0.102896
ENSP00000222286	0.0153305	0.0278765	0.0184604	0.0122574	0.0136901	0.0394053	0.0251126	0.00851349	0.00919169	0.0064186	0.00813453	0.076722	0.015625	0.0469645	0.0202678	0.0309176	0.0307617	0.00759388	0.0214967	0.0116188	0.017119	0.0160674	0.0131904	0.0186184	0.0168534	0.0118886	0.00889948	0.0353791	0.0296147	0.0375131	0.019453	0.0113249	0.030206	0.0112463	0.0218774	0.0191631	0.0595408	0.0804644	0.0360416	0.014563	0.0506825	0.0304735	0.00815432	0.0177009	0.017243	0.0443616	0.277015	0.193524	0.0181157
ENSP00000222305	0.927611	0.0621707	0.89955	0.101959	0.0757044	0.00803433	0.0469612	0.183662	0.210697	0.561855	0.119345	0.380153	0.134715	0.150882	0.337331	0.864596	0.14283	0.12517	0.0523323	0.104075	0.506412	0.488975	0.0790361	0.0313343	0.0255539	0.0997981	0.172567	0.386659	0.133546	0.206422	0.521308	0.0816306	0.142636	0.0131011	0.0316684	0.0717486	0.0567481	0.102926	0.61347	0.102191	0.248566	0.0775047	0.103684	0.0826502	0.0640548	0.617385	0.0760537	0.126217	0.594457
ENSP00000222329	0.0375291	0.0311791	0.00744584	0.00523004	0.0177122	0.233584	0.0112774	0.0135939	0.0285957	0.0253065	0.0754766	0.0272267	0.0155758	0.0174478	0.0102691	0.00831654	0.026744	0.0179633	0.014055	0.00522269	0.0216058	0.0290604	0.00706238	0.00680926	0.0180708	0.366156	0.0128158	0.00278387	0.0300357	0.0104798	0.0269086	0.0214502	0.0470025	0.0142247	0.0193205	0.0156222	0.0218923	0.0100771	0.0821524	0.015812	0.132269	0.0923273	0.00580077	0.00975231	0.0273744	0.0434668	0.00493565	0.0344105	0.00721231
ENSP00000222330	0.00261028	0.0351325	0.0065933	0.00931691	0.0230296	0.113131	0.0138621	0.00816446	0.00263226	0.0266469	0.0330383	0.0285326	0.00608943	0.017921	0.00664375	0.000174663	0.00974897	0.0234323	0.0434578	0.0468419	0.00382538	0.010223	0.0126897	0.00330082	0.0478935	0.148744	0.0118996	0.0120507	0.0326179	0.00214148	0.0519913	0.0018878	0.0111256	0.0520806	0.02064	0.0598663	0.0123985	0.0221403	0.00422455	0.0211282	0.0219374	0.0446113	0.0986462	0.0118936	0.00863732	0.0197733	0.0564398	0.0325487	0.0354903
ENSP00000222345	0.0704525	0.0174965	0.0595919	0.0264653	0.0190618	0.0168719	0.0183255	0.0570756	0.0157072	0.0443722	0.0191545	0.0661741	0.00775045	0.112726	0.0852149	0.0213926	0.0348202	0.0102143	0.0216311	0.0221224	0.00813472	0.0685869	0.0136677	0.00505823	0.0150736	0.0424004	0.0677672	0.0113105	0.0076865	0.0101322	0.0459999	0.030034	0.0193831	0.00193022	0.0110186	0.00761654	0.0522411	0.0901498	0.0150155	0.126694	0.00684603	0.217995	0.0212708	0.124675	0.0134329	0.00616474	0.0376507	0.0213983	0.130843
ENSP00000222374	0.532415	0.277153	0.0972596	0.17084	0.786397	0.301539	0.0998832	0.525416	0.102986	0.155676	0.189561	0.363575	0.344464	0.284522	0.222626	0.317438	0.0998489	0.201801	0.609079	0.414088	0.152378	0.313812	0.230423	0.296234	0.238578	0.469573	0.0476554	0.41164	0.232761	0.0809728	0.182111	0.109306	0.438112	0.375635	0.262885	0.0904422	0.308365	0.389149	0.0881959	0.573901	0.475539	0.23333	0.126549	0.184543	0.279883	0.12567	0.111657	0.805077	0.833315
ENSP00000222381	0.0134247	0.174683	0.0715409	0.0123053	0.049867	0.149828	0.0225965	0.0783817	0.0498213	0.223684	0.0250826	0.0418384	0.0278273	0.0169207	0.0305413	0.023105	0.0635434	0.0384639	0.0297446	0.0352256	0.0244391	0.155826	0.0346237	0.0236511	0.0420799	0.0501742	0.0137405	0.0175834	0.0131892	0.0295734	0.0222884	0.010057	0.0288741	0.0627845	0.150306	0.0379493	0.0942942	0.111734	0.0360904	0.0228683	0.0495083	0.0441325	0.16634	0.0916356	0.0355231	0.0218838	0.18611	0.00858425	0.0259872
ENSP00000222382	0.0968767	0.308585	0.297405	0.0327711	0.18403	0.110365	0.0446312	0.0309052	0.27839	0.145258	0.135001	0.0593244	0.117749	0.129131	0.103366	0.0516829	0.115164	0.0478721	0.0146461	0.101077	0.117665	0.213839	0.304296	0.115373	0.0352005	0.185704	0.0503555	0.0259489	0.116894	0.0394111	0.0718021	0.0171942	0.111388	0.180355	0.225512	0.0746658	0.0936748	0.0677711	0.260241	0.118267	0.0907421	0.0509686	0.0468079	0.0595998	0.186372	0.0337873	0.0987769	0.0146963	0.0236315
ENSP00000222390	0.00805202	0.00473842	0.00322448	0.012624	0.00506378	0.00845276	0.0239883	0.0139097	0.00760145	0.0105761	0.00693447	0.00172223	0.00248984	0.00801919	0.00885965	0.00899336	0.00986169	0.00337495	0.000489998	0.0426226	0.0251973	0.00342381	0.00718876	0.00361433	0.00814052	0.0046705	0.00235707	0.0039047	0.0180189	0.0260915	0.0148449	0.0028679	0.00857103	0.00585822	0.0120216	0.00419065	0.00338007	0.00697244	0.00218083	0.00104885	0.00771706	0.00446106	0.030129	0.00230177	0.00229999	0.0181182	0.0155601	0.00425985	0.0002633
ENSP00000222399	0.0224918	0.0236621	0.0528145	0.0378223	0.0257727	0.028148	0.0607426	0.0877969	0.00908021	0.0235223	0.0236887	0.161788	0.00825362	0.0331146	0.0764034	0.010471	0.0122653	0.0136788	0.0494606	0.0199817	0.00928164	0.0127718	0.00316431	0.0281064	0.0259924	0.0141297	0.0314451	0.00834322	0.0539936	0.0265261	0.0179471	0.00983536	0.0242762	0.0196399	0.0358705	0.0139839	0.00754001	0.140661	0.0145038	0.0246013	0.0398899	0.0692704	0.0140752	0.00610844	0.0602671	0.0190278	0.224593	0.240366	0.0193489
ENSP00000222402	0.131551	0.146192	0.105407	0.165666	0.0455941	0.282201	0.247774	0.115577	0.176385	0.0298246	0.140579	0.121864	0.28196	0.214892	0.102405	0.144628	0.081752	0.115039	0.301352	0.182871	0.162695	0.344928	0.108701	0.173333	0.152596	0.169894	0.121157	0.227016	0.278373	0.198958	0.110403	0.132067	0.23055	0.254128	0.18101	0.174654	0.256239	0.0945454	0.219883	0.130524	0.135284	0.190418	0.228097	0.147105	0.281899	0.636468	0.123679	0.17254	0.0310163
ENSP00000222462	0.0107133	0.0144239	0.0269997	0.00603097	0.00920908	0.00145086	0.00923218	0.0106155	0.00460702	0.0503294	0.0111351	0.013259	0.00395791	0.0121378	0.0130804	0.0203956	0.0147913	0.00770235	0.0495361	0.00858984	0.00963401	0.00647913	0.00383916	0.00118961	0.00716568	0.00999887	0.00335006	0.0375599	0.00438697	0.00614331	0.0117962	0.00621671	0.0255548	0.00384402	0.0108823	0.00156043	0.010608	0.103318	0.01789	0.00754575	0.0140092	0.0089752	0.00373594	0.0119294	0.00342764	0.00878989	0.0866568	0.0183816	0.432851
ENSP00000222481	0.0108761	0.10485	0.0374381	0.00895527	0.0326636	0.00595836	0.0139369	0.129907	0.0190255	0.0416645	0.0251993	0.0320898	0.02245	0.0286252	0.0188638	0.0359668	0.107699	0.0545008	0.103002	0.0202572	0.0327962	0.0191769	0.0746784	0.0124236	0.00886752	0.0104728	0.0118096	0.035291	0.104515	0.0376641	0.0271204	0.0245476	0.0301334	0.0173614	0.054585	0.0406889	0.026164	0.0134873	0.0118063	0.021844	0.0549488	0.0253902	0.0867055	0.0232825	0.0127334	0.0268581	0.0734083	0.0493778	0.0172193
ENSP00000222482	0.021835	0.013595	0.0163105	0.0186462	0.0112109	0.0162039	0.0237074	0.0772807	0.0217059	0.0149031	0.0123359	0.0157748	0.0211303	0.0589227	0.0138321	0.0136588	0.0207174	0.00821299	0.0273593	0.0368662	0.00740706	0.00617118	0.0335382	0.0445948	0.0319937	0.0114824	0.0298615	0.0209038	0.00889081	0.0186099	0.0194863	0.0182702	0.0344298	0.0156085	0.0231814	0.0153004	0.0140575	0.00555907	0.00824338	0.0081296	0.00794541	0.0491167	0.0307172	0.0164765	0.00837889	0.0183959	0.0112368	0.139335	0.0110487
ENSP00000222511	0.373674	0.0248877	0.279767	0.0114368	0.201439	0.0914971	0.0449213	0.0858625	0.0186379	0.0409466	0.0111695	0.0282482	0.0451981	0.0429543	0.0134028	0.00829596	0.0112557	0.250045	0.0078125	0.163659	0.158802	0.0102405	0.48841	0.230679	0.0997824	0.140067	0.440071	0.014781	0.0674456	0.0173787	0.0146378	0.0709161	0.00593256	0.534969	0.0183495	0.377703	0.00602267	0.034826	0.575931	0.0318163	0.0226413	0.020201	0.234928	0.00573713	0.162807	0.40171	0.0419916	0.0779463	0.0513059
ENSP00000222543	0.00429674	0.0093164	0.00958493	0.00613281	0.00351785	0.00146251	0.0131611	0.0124249	0.0250669	0.0272263	0.00752199	0.0178431	0.0219833	0.00594957	0.0148273	0.0252284	0.0067361	0.010136	0.00936355	0.00855071	0.00670711	0.00550646	0.00563754	0.053073	0.016685	0.0103031	0.0161858	0.0619749	0.0155214	0.00373364	0.0135588	0.0138098	0.025312	0.0167471	0.014584	0.00468676	0.0314645	0.00380988	0.0336462	0.00341326	0.00618493	0.0267814	0.00730337	0.00757543	0.00665426	0.0180365	0.0753437	0.0186648	0.0355525
ENSP00000222547	0.556714	0.57768	0.769538	0.488099	0.173502	0.62624	0.483103	0.934525	0.238473	0.65931	0.439913	0.441061	0.603041	0.857642	0.52551	0.272906	0.355863	0.849334	0.000725927	0.356058	0.572821	0.504444	0.963881	0.0838282	0.271087	0.409638	0.598924	0.199851	0.374091	0.594154	0.882544	0.732919	0.267146	0.622743	0.552705	0.497013	0.71386	0.341217	0.525751	0.425401	0.476969	0.146143	0.628998	0.416889	0.205464	0.211743	0.0789459	0.0370186	0.00456811
ENSP00000222553	0.255451	0.304749	0.203173	0.996658	0.0993249	0.206031	0.262558	0.35401	0.0452644	0.958773	0.961682	0.259342	0.444294	0.999819	0.159126	0.349941	0.171955	0.198126	0.968722	0.0937418	0.113356	0.786376	0.850416	0.163696	0.130592	0.249562	0.099446	0.255994	0.149041	0.519976	0.225131	0.157439	0.834548	0.402225	0.138827	0.992126	0.571055	0.345186	0.985545	0.963208	0.378793	0.242616	0.265809	0.454812	0.371567	0.548195	0.063017	0.0765602	0.0308031
ENSP00000222567	1	1	0.999997	0.999622	0.999346	0.983305	1	1	1	1	1	1	0.999993	1	0.999988	1	0.99963	1	0.970104	1	0.999924	0.999886	0.999946	0.999992	1	1	1	1	0.999288	0.999861	0.99978	0.999926	0.999356	1	1	1	1	0.999552	1	0.989485	0.99882	1	1	0.999969	1	0.999999	0.999966	0.999997	0.945011
ENSP00000222572	0.0174317	0.0204402	0.00670121	0.0116876	0.00375633	0.0659679	0.0273372	0.0206155	0.0862187	0.0336044	0.0050259	0.0424713	0.0261549	0.012542	0.176043	0.0057931	0.0310346	0.0586225	0.255684	0.00519257	0.00241575	0.0935354	0.0214466	0.00151434	0.0163431	0.106628	0.134102	0.014416	0.183984	0.0109927	0.0159321	0.00346566	0.0167185	0.00290752	0.0177571	0.00313825	0.0285467	0.10576	0.0175911	0.00451278	0.00688703	0.0183602	0.00713412	0.00477745	0.37053	0.0627882	0.0506777	0.0251583	0.0444223
ENSP00000222573	0.0239266	0.0252231	0.0175756	0.00919314	0.0296747	0.0823534	0.0119277	0.014467	0.0396594	0.0775071	0.0109806	0.0273624	0.0560604	0.037357	0.0321048	0.0190546	0.011355	0.0024729	0.121907	0.0175774	0.0105055	0.00519858	0.0784666	0.0201949	0.0207468	0.0107628	0.00972876	0.00787049	0.0265503	0.0314679	0.0159372	0.0119908	0.019584	0.0193246	0.0130742	0.0187847	0.0277924	0.00495218	0.0537431	0.0237661	0.0195177	0.0109585	0.0351429	0.0233059	0.0121349	0.006228	0.0552542	0.0864858	0.0104348
ENSP00000222574	0.00977851	0.0239414	0.0103359	0.00608601	0.00597974	0.0122337	0.0263634	0.0164627	0.0159039	0.00796992	0.0248312	0.013621	0.0340614	0.0170033	0.0180296	0.0111041	0.0217487	0.0147399	0.00740012	0.0105335	0.0150707	0.00409151	0.102895	0.00971954	0.0112623	0.011141	0.0159632	0.0326553	0.0211863	0.0287373	0.0206228	0.0108938	0.0130002	0.00636112	0.0140553	0.00460123	0.0121351	0.0337759	0.00490923	0.0567915	0.0446239	0.0179503	0.0234328	0.00358674	0.0268296	0.00504469	0.00371342	0.193869	0.140524
ENSP00000222584	0.0208442	0.0154981	0.0164114	0.0109439	0.0107676	0.0149072	0.0255821	0.035252	0.01226	0.0358978	0.00890218	0.0138793	0.024956	0.0394589	0.0135446	0.0208979	0.0471061	0.00582462	0.0353431	0.028021	0.0117344	0.00650011	0.00571872	0.00819212	0.0168099	0.0053534	0.00384542	0.019664	0.0368964	0.0187519	0.0139514	0.00965413	0.0412011	0.0130525	0.0213734	0.0111077	0.00665345	0.00102465	0.00626729	0.0124044	0.0237207	0.0213342	0.0108875	0.0058649	0.0108548	0.0110355	0.0369621	0.0900446	0.0758753
ENSP00000222598	0.016314	0.0349019	0.072355	0.0331927	0.0177747	0.0295122	0.0589397	0.0777622	0.0491594	0.246574	0.0112359	0.126687	0.0238301	0.0621448	0.023526	0.0467272	0.0109482	0.0348426	0.0323582	0.0210393	0.0403681	0.0241814	0.0953681	0.026571	0.0235536	0.0472362	0.0388489	0.0259645	0.0332471	0.0114037	0.0367822	0.0243623	0.0769544	0.0140602	0.0287915	0.0862085	0.0905549	0.227012	0.0226506	0.0278013	0.0685927	0.18124	0.0387609	0.0532696	0.0172665	0.021354	0.0615101	0.141295	0.0712012
ENSP00000222644	0.00591067	0.0297739	0.00784629	0.0423765	0.00323682	0.0089942	0.0213717	0.0351169	0.0106832	0.0291965	0.00207068	0.0193691	0.00662302	0.0109701	0.0193787	0.0159939	0.0279049	0.0231748	0.00294138	0.00843369	0.00522402	0.00635586	0.000800507	0.0129598	0.00742182	0.00562692	0.0244528	0.0243886	0.0112994	0.0226773	0.013097	0.0179614	0.114921	0.0410938	0.0247581	0.00747842	0.0399355	0.00622042	0.00740819	0.00124568	0.0112691	0.0249677	0.00819653	0.0112206	0.0248026	0.0140846	0.0186945	0.00933226	0.00328608
ENSP00000222673	0.817845	0.516806	0.936339	0.832001	0.09521	0.422878	0.590912	0.0125415	0.744412	0.774179	0.683334	0.612509	0.356067	0.676481	0.476127	0.496218	0.586275	0.885554	0.760532	0.714182	0.664553	0.757601	0.681803	0.7044	0.22455	0.123657	0.756427	0.630014	0.654723	0.545173	0.116196	0.546432	0.437027	0.871012	0.561492	0.938975	0.748549	0.62943	0.808839	0.752458	0.0992885	0.618276	0.792437	0.563579	0.897094	0.632346	0.835793	0.956834	0.963612
ENSP00000222674	0.00383593	0.0140273	0.0133923	0.00998692	0.0235486	0.0101574	0.0359835	0.0201069	0.0243011	0.0094429	0.0188625	0.00187639	0.00247542	0.0211054	0.013163	0.0156267	0.00903478	0.00612071	0.016634	0.00890559	0.00581421	0.0207099	0.0164187	0.0133429	0.0134405	0.00531565	0.0229361	0.00913823	0.00756319	0.0458213	0.0210302	0.00706924	0.0166145	0.0139223	0.0181212	0.00382479	0.00451037	0.000901999	0.00161878	0.00501286	0.011078	0.0161637	0.0146632	0.00442373	0.0107849	0.00229546	0.040832	0.00400564	0.0148504
ENSP00000222693	0.0580277	0.00635146	0.0573907	0.0147363	0.00500447	0.00930489	0.0285632	0.0147917	0.0526624	0.104942	0.0194839	0.0045563	0.0887035	0.0658969	0.0499642	0.0340084	0.0550139	0.00480644	0.0332418	0.0082842	0.0210116	0.098168	0.0381159	0.0332406	0.0229712	0.00749845	0.100956	0.0140568	0.118864	0.00827614	0.0272722	0.0120092	0.0170135	0.00557543	0.0255513	0.0431915	0.00479784	0.0209333	0.0786311	0.00567296	0.0186247	0.00382575	0.00878505	0.00698901	0.0051534	0.0110321	0.0646227	0.0114386	0.108309
ENSP00000222718	0.0210459	0.0338998	0.00757228	0.0144252	0.0479971	0.0110054	0.0145444	0.0167757	0.00673512	0.0190895	0.0123917	0.0101997	0.0406383	0.0135974	0.0446258	0.0196712	0.0256238	0.0036884	0.0262299	0.0309142	0.0310419	0.0490092	0.0450642	0.0318651	0.0176236	0.011649	0.00442506	0.0181946	0.0234901	0.0443528	0.0284528	0.0209844	0.0746052	0.00594279	0.0269097	0.011214	0.0585583	0.00793845	0.0229507	0.0288464	0.00570735	0.0392797	0.0206527	0.0239331	0.0113363	0.0150659	0.036476	0.0195188	0.0350941
ENSP00000222725	0.00279239	0.0175271	0.00326029	0.00771006	0.00949961	0.026223	0.0295501	0.0419771	0.0125202	0.00312994	0.00591249	0.0423488	0.0242051	0.0202809	0.0164126	0.0424646	0.0133455	0.0147437	0.102504	0.00988161	0.00590584	0.00647438	0.0227069	0.00375293	0.0117463	0.00904261	0.0395259	0.00463701	0.0109798	0.0144979	0.0245752	0.0136913	0.0377691	0.0136367	0.0214049	0.00207289	0.0136495	0.00332526	0.0190663	0.00871276	0.0050263	0.0194499	0.0201064	0.0110263	0.0065871	0.0230708	0.0147999	0.0236554	0.00402022
ENSP00000222726	0.00755209	0.0486097	0.0861439	0.0166828	0.00408542	0.0148586	0.0282607	0.022369	0.226472	0.0848766	0.0242362	0.0970221	0.0217312	0.0589771	0.0227283	0.0174478	0.032679	0.0154823	0.0960787	0.00239545	0.0136336	0.00775146	0.0387109	0.0188719	0.0150285	0.016901	0.023799	0.0383445	0.0123746	0.0225391	0.0304361	0.0171642	0.0368581	0.0201593	0.0349663	0.0320156	0.0163817	0.0366838	0.024926	0.00759003	0.0125365	0.0512942	0.0116521	0.00608162	0.117426	0.00845067	0.0081331	0.0393439	0.0132317
ENSP00000222728	0.0202155	0.108713	0.0818307	0.0454374	0.274422	0.069005	0.0748544	0.164206	0.00640662	0.0667057	0.0268902	0.0687645	0.128127	0.318118	0.0952266	0.0160854	0.0750141	0.0452034	0.0389626	0.124246	0.00686777	0.0536038	0.0138518	0.372354	0.0248174	0.0251895	0.00472909	0.120698	0.034073	0.00762401	0.0193886	0.0603348	0.0375531	0.0620657	0.0289699	0.00947288	0.0934716	0.0485188	0.0152129	0.121876	0.103913	0.0763475	0.150636	0.157003	0.0884943	0.126289	0.099247	0.389446	0.0301494
ENSP00000222747	0.00512498	0.0152877	0.00621503	0.00519419	0.00537062	0.00944613	0.0175146	0.0531343	0.00325431	0.0213485	0.00921409	0.00546093	0.00570995	0.0296086	0.0211174	0.00313916	0.00970614	0.00918949	0.00478018	0.0116504	0.00563662	0.00447273	0.0118473	0.0178004	0.00922177	0.00314363	0.0030606	0.00752643	0.0114717	0.0202301	0.0161935	0.00360774	0.0150312	0.00650534	0.0108058	0.01911	0.00850685	0.00164141	0.00220272	0.00656568	0.00579219	0.0063766	0.00568138	0.00804033	0.00640739	0.00396581	0.0959618	0.0335449	0.0141145
ENSP00000222753	0.0611007	0.0660789	0.0135396	0.0868316	0.0131059	0.0260325	0.138238	0.105309	0.00716027	0.0154337	0.0224201	0.25713	0.0547203	0.025825	0.049378	0.00753655	0.0123402	0.0184493	0.0308646	0.0689265	0.0203106	0.00132914	0.0211139	0.0177907	0.017876	0.0297229	0.065634	0.0324402	0.0133731	0.0281226	0.491369	0.012572	0.0670937	0.0299275	0.03305	0.0378923	0.0520965	0.0249138	0.0243641	0.0305297	0.00773343	0.0466273	0.0562465	0.0334376	0.0320324	0.0382178	0.0188757	0.0725533	0.0681908
ENSP00000222792	0.00544947	0.0152937	0.0159077	0.0105813	0.00936607	0.0183797	0.0254803	0.0183447	0.0084132	0.0156234	0.00696111	0.0287817	0.0585244	0.0159775	0.00836831	0.0132069	0.00925929	0.00269485	0.0109692	0.00909488	0.00502283	0.00837875	0.0261091	0.00373571	0.0148723	0.0204294	0.0130538	0.0124134	0.02898	0.0105105	0.0136138	0.00416199	0.0149233	0.0186427	0.0226041	0.0138513	0.0316259	0.0067786	0.00455621	0.00533714	0.0146094	0.0106564	0.00809282	0.00460804	0.0184174	0.00249329	0.0113204	0.0651577	0.0777192
ENSP00000222800	0.0271652	0.442567	0.0477934	0.097077	0.767159	0.31819	0.116608	0.0659028	0.269648	0.0490906	0.295212	0.0185958	0.193022	0.180603	0.259695	0.0303755	0.254169	0.389172	0.229884	0.333521	0.370833	0.0825776	0.066062	0.29093	0.189424	0.593313	0.369605	0.0958487	0.267858	0.124323	0.0563241	0.238413	0.0474742	0.181675	0.0549923	0.0789169	0.1049	0.354196	0.461958	0.0769195	0.349981	0.515064	0.588131	0.0492328	0.15433	0.40726	0.643368	0.265309	0.259097
ENSP00000222803	0.00665784	0.020625	0.0187212	0.0126391	0.00397661	0.00424101	0.101075	0.021854	0.0074149	0.0280656	0.00909528	0.00474425	0.0142163	0.0236525	0.0121758	0.0212535	0.00539281	0.0142734	0.0224129	0.00696271	0.00867702	0.0152779	0.00497918	0.0561688	0.0158321	0.0132567	0.00887586	0.00989786	0.0128726	0.0116495	0.011293	0.00635459	0.0241033	0.00227788	0.0112121	0.00572405	0.0116659	0.00741333	0.012775	0.00307183	0.0185509	0.0134301	0.0152022	0.00760997	0.0098124	0.0244895	0.051292	0.0418752	0.00521748
ENSP00000222812	0.00998721	0.0137478	0.00389468	0.0183725	0.0352634	0.00711524	0.0290989	0.0152666	0.0086975	0.019463	0.0058057	0.091786	0.0191389	0.0233499	0.00871658	0.00571166	0.00643409	0.0117089	0.0104131	0.016486	0.00769919	0.00549965	0.0448468	0.00351594	0.011118	0.010758	0.0102138	0.00331788	0.0278582	0.0234891	0.0158939	0.0102381	0.0179001	0.0190436	0.0141468	0.0148927	0.00937562	0.00606947	0.0084085	0.00542895	0.0152573	0.0167306	0.00915787	0.00438586	0.00968005	0.0203828	0.040935	0.0287516	0.0416613
ENSP00000222823	0.0359331	0.0669405	0.023787	0.0284819	0.195765	0.0302111	0.026738	0.047308	0.0137579	0.0448249	0.0553572	0.0442918	0.0404407	0.0592591	0.0390285	0.0225234	0.0504598	0.0235318	0.0385872	0.0400222	0.0174924	0.0965008	0.0776901	0.0393944	0.0177005	0.0588704	0.00229132	0.0279781	0.0984966	0.0180585	0.0486216	0.0330639	0.0478157	0.0251446	0.0336895	0.0278716	0.0640264	0.0609802	0.0166658	0.0572941	0.0924187	0.0482885	0.0220707	0.0691631	0.0507466	0.0650994	0.104843	0.0957623	0.0947635
ENSP00000222968	0.887274	0.767228	0.967742	0.945149	0.945172	0.973522	0.926442	0.961023	0.984852	0.484571	0.530427	0.823535	0.980332	0.827652	0.969985	0.999892	0.879884	0.278626	0.935058	0.900505	0.892496	0.973656	0.99138	0.967568	0.935563	0.960934	0.753874	0.954968	0.760268	0.997678	0.308666	0.961263	0.91004	0.970733	0.954446	0.940854	0.714967	0.989717	0.98642	0.961215	0.760199	0.996601	0.986738	0.823736	0.779066	0.973572	0.728614	0.966496	0.96299
ENSP00000222982	0.0509871	0.0451152	0.0561873	0.00678275	0.0154801	0.00339275	0.0138473	0.056797	0.0458482	0.0585331	0.0167167	0.0314031	0.0239181	0.0137176	0.0273869	0.0198747	0.035679	0.036372	0.0152049	0.0106796	0.0114504	0.0103769	0.0110041	0.00325409	0.0200216	0.004407	0.0033835	0.011797	0.0436308	0.0279652	0.0371266	0.00659579	0.0210865	0.11517	0.0435354	0.0106757	0.0175218	0.00227046	0.0126481	0.00940654	0.0162614	0.00949553	0.00857865	0.00260499	0.00730356	0.0126207	0.0114114	0.0118958	0.332778
ENSP00000222990	0.0236691	0.0117224	0.0370839	0.0126266	0.0203692	0.0027695	0.0119365	0.0313133	0.0839847	0.105718	0.0322739	0.251833	0.0380165	0.0201	0.0235501	0.142213	0.0135256	0.0184087	0.162391	0.105738	0.00562334	0.00226503	0.0240211	0.00506378	0.0137308	0.105019	0.0244158	0.0647585	0.0398916	0.00275407	0.0185401	0.0306732	0.0365019	0.0194515	0.0171849	0.0216827	0.0051908	0.00586009	0.0168923	0.00696506	0.0338033	0.0107617	0.0193526	0.0017576	0.0116239	0.0365329	0.258067	0.105722	0.138468
ENSP00000223023	0.00737714	0.0184337	0.00465147	0.0138691	0.0139264	0.0246463	0.0316524	0.0816695	0.031034	0.0323478	0.00403765	0.00409241	0.0231219	0.249396	0.038343	0.0235316	0.0365252	0.0616724	0.0126566	0.203379	0.013263	0.00505174	0.0473226	0.0546709	0.0336057	0.176513	0.0244581	0.0216636	0.0113143	0.00723495	0.140854	0.00863684	0.212899	0.0720989	0.0216272	0.0230265	0.0132138	0.0196918	0.0219963	0.0055279	0.046076	0.0404882	0.0298078	0.0217414	0.0679801	0.0567442	0.0178338	0.0158397	0.158261
ENSP00000223026	0.0489118	0.0413089	0.0297117	0.0329459	0.0840115	0.00472463	0.0368104	0.0978656	0.0114786	0.0977951	0.0371581	0.0325894	0.0610125	0.0735328	0.0372745	0.0691647	0.0173939	0.0216847	0.0197139	0.0246522	0.0235348	0.0218089	0.114605	0.0444224	0.0304621	0.0606196	0.0850988	0.0240709	0.0961854	0.0187632	0.0277753	0.0291981	0.0401413	0.0199586	0.0501974	0.0268904	0.0258061	0.0237159	0.0340316	0.0684233	0.0317104	0.0399794	0.0214562	0.0461814	0.0487169	0.0193734	0.0873932	0.00489055	0.034428
ENSP00000223029	0.0464011	0.0546727	0.179148	0.0243625	0.0570778	0.0344985	0.0837807	0.104498	0.280018	0.0734745	0.051193	0.0486586	0.128162	0.0627173	0.0492238	0.200428	0.0516759	0.0179544	0.115574	0.084396	0.0284016	0.0449778	0.0574719	0.0142763	0.0406317	0.159528	0.0358618	0.155457	0.0942308	0.0494472	0.0949707	0.0361112	0.100857	0.137107	0.0753896	0.0786138	0.147685	0.080853	0.108263	0.105041	0.0876412	0.0472669	0.135597	0.0917836	0.144448	0.126195	0.0243203	0.621362	0.0983391
ENSP00000223061	0.0139118	0.0333514	0.0834783	0.0194946	0.0992317	0.0192692	0.0140512	0.126811	0.0229439	0.0698542	0.0201667	0.0599922	0.0284726	0.0572768	0.0154301	0.0405929	0.0718633	0.0112451	0.0148618	0.0252575	0.0142337	0.0312576	0.103426	0.0136503	0.0303797	0.0329517	0.0500714	0.0151482	0.10017	0.0160749	0.0200131	0.0153168	0.0675641	0.0264409	0.0112805	0.0198182	0.00801302	0.108222	0.0246263	0.0531399	0.014858	0.0339606	0.0212121	0.0208652	0.0247601	0.0199161	0.0217707	0.0154125	0.0171903
ENSP00000223073	0.712247	0.473857	0.652727	0.390583	0.534503	0.299865	0.48899	0.158981	0.311001	0.330189	0.765992	0.879256	0.617236	0.852706	0.484268	0.683193	0.257479	0.778402	0.0855992	0.360063	0.668255	0.0568751	0.18696	0.810603	0.39262	0.359252	0.412479	0.300204	0.325785	0.84835	0.933245	0.68383	0.101686	0.927353	0.590547	0.988775	0.570062	0.254479	0.880506	0.162189	0.638132	0.518368	0.25805	0.663366	0.595525	0.528081	0.115221	0.233853	0.4023
ENSP00000223114	0.0305725	0.122776	0.054258	0.0434573	0.0544139	0.071743	0.107112	0.0445168	0.0849658	0.0543138	0.0388626	0.1243	0.0490395	0.0906662	0.0407485	0.0224743	0.0264398	0.0196806	0.0453715	0.0386189	0.0425505	0.0265511	0.103182	0.0582808	0.0413654	0.0815231	0.111589	0.048747	0.0400202	0.0971227	0.0276474	0.0876095	0.0406438	0.0347279	0.0225246	0.0150794	0.0357443	0.114821	0.0398489	0.066977	0.083388	0.0839731	0.0727302	0.0268809	0.0317741	0.0641014	0.0724408	0.107654	0.438272
ENSP00000223127	0.0200182	0.0268167	0.0176691	0.0196275	0.00306129	0.0312979	0.023835	0.021794	0.082516	0.0323051	0.00461152	0.0100363	0.00785056	0.0185772	0.0067395	0.0366243	0.00813743	0.0195846	0.0251186	0.0115463	0.0140294	0.0302486	0.0246739	0.0578424	0.0146618	0.014656	0.053859	0.0549575	0.0203721	0.0086975	0.0157875	0.0194798	0.00951152	0.0353076	0.0139009	0.00870097	0.0251899	0.0264787	0.200562	0.00346318	0.0103929	0.0545731	0.00360739	0.00503387	0.0172208	0.0246825	0.0292798	0.0298295	0.0112192
ENSP00000223129	1	1	1	1	1	0.999991	1	0.999996	1	1	1	1	0.99999	1	1	1	1	1	1	1	1	1	1	1	0.994629	0.999993	1	1	1	1	1	1	1	1	1	1	1	1	1	1	0.999003	1	1	1	1	1	0.999982	0.94773	1
ENSP00000223136	0.627309	0.129656	0.844566	0.892614	0.944547	0.0544855	0.161224	0.0881298	0.0985314	0.387334	0.748108	0.968909	0.200421	0.261513	0.424887	0.061589	0.133225	0.065018	0.0817112	0.169421	0.233085	0.196216	0.0107114	0.747431	0.162402	0.212659	0.0674379	0.58147	0.0626236	0.417835	0.292659	0.225263	0.0981318	0.266698	0.751366	0.0919573	0.140296	0.866517	0.320774	0.586495	0.466364	0.0915618	0.0392654	0.487117	0.172899	0.939542	0.0189508	0.515388	0.181974
ENSP00000223145	0.0139864	0.0096259	0.00495467	0.00793961	0.000818121	0.0210739	0.00769261	0.0321131	0.0152972	0.0105678	0.031788	0.00271613	0.00923775	0.0327908	0.00342241	0.0955333	0.00513051	0.166224	0.0290953	0.0628568	0.00342799	0.00673729	0.00547632	0.00436892	0.00874083	0.00399225	0.0131195	0.0404383	0.00418898	0.00837961	0.0218562	0.00112769	0.0116944	0.0119628	0.0053545	0.00234848	0.014491	0.0032369	0.00460766	0.00219598	0.0136058	0.0224966	0.00385791	0.00364193	0.0458493	0.00181632	0.00549615	0.0353731	0.063828
ENSP00000223167	0.00917235	0.00783627	0.00398876	0.011998	0.00282769	0.00173135	0.0102138	0.0222631	0.0190178	0.0120244	0.00510287	0.0102241	0.00538488	0.0120388	0.00662918	0.013494	0.0203511	0.00612971	0.0157116	0.00552876	0.0124499	0.0121213	0.0153492	0.00315848	0.0130411	0.00602028	0.0239659	0.0183152	0.0101316	0.0115897	0.0171239	0.0108154	0.0125033	0.0103764	0.0101603	0.0132297	0.0079874	0.00206938	0.0030943	0.00258238	0.00346827	0.0161207	0.0185423	0.00357107	0.0111787	0.00790065	0.0485475	0.0134459	0.038167
ENSP00000223208	0.143525	0.0154868	0.0133724	0.00694579	0.0132453	0.0244822	0.0155356	0.0372232	0.00781978	0.0491861	0.00758914	0.00653399	0.00705917	0.00424481	0.0178202	0.0123754	0.00947269	0.00351133	0.00486833	0.00336856	0.00317446	0.0177528	0.00893258	0.00703302	0.0151077	0.0307708	0.00149951	0.0046395	0.00823301	0.00222937	0.0139865	0.0061928	0.00947837	0.00101846	0.0108893	0.00377469	0.0080669	0.00205891	0.0253421	0.00282265	0.0114262	0.012096	0.0215744	0.00548652	0.00435093	0.0158557	0.0123017	0.00696609	0.00604169
ENSP00000223210	0.0297634	0.0328727	0.0173972	0.03063	0.0517854	0.0851537	0.0299989	0.0599758	0.0684746	0.0122242	0.00599659	0.12864	0.0579932	0.0205955	0.0121635	0.0254692	0.16176	0.036876	0.0364973	0.0154531	0.0124455	0.0309782	0.0106836	0.0294611	0.0277234	0.0713166	0.00498927	0.0157032	0.0944773	0.0170867	0.0177664	0.0248134	0.254748	0.0017293	0.108688	0.00487792	0.0793755	0.0320748	0.0762119	0.0281829	0.016201	0.0635554	0.0375836	0.0366529	0.0147226	0.0330187	0.296015	0.0157936	0.0857554
ENSP00000223215	0.0522951	0.0162204	0.00906189	0.0450061	0.0295131	0.00930227	0.0541038	0.0553667	0.026466	0.040931	0.077083	0.00932808	0.0537525	0.0627541	0.0219171	0.0322981	0.0745	0.0191982	0.406669	0.0441654	0.0193765	0.0224809	0.1907	0.0116215	0.0286013	0.00904236	0.0742236	0.00826011	0.0246281	0.123652	0.0212046	0.0444088	0.0845843	0.0311478	0.0317755	0.023708	0.041907	0.0621003	0.00611346	0.0221225	0.0207243	0.0680294	0.0306363	0.0466469	0.0237543	0.0314134	0.0493126	0.048088	0.19505
ENSP00000223273	0.969022	0.944205	0.810367	0.956181	0.730885	0.896903	0.993236	0.994497	0.984816	0.872455	0.972469	0.970989	0.979317	0.986954	0.918279	0.963682	0.978429	0.983606	0.79571	0.887006	0.97817	0.889997	0.705608	0.968513	0.942165	0.912474	0.980245	0.78662	0.972351	0.954818	0.878799	0.957474	0.744251	0.926019	0.953179	0.98799	0.886226	0.950282	0.986872	0.830541	0.925991	0.959581	0.843472	0.895778	0.974683	0.829166	0.610368	0.935537	0.960496
ENSP00000223293	0.00278126	0.00233887	0.00377194	0.0065229	0.0111057	0.00423025	0.00702893	0.0154648	0.00274816	0.00318515	0.00258325	0.014442	0.00379869	0.00941594	0.0061587	0.0059902	0.00919168	0.00307331	0.00790983	0.00783122	0.00724198	0.00102901	0.0153559	0.00693137	0.0084645	0.00268397	0.00271916	0.0245036	0.010344	0.0140385	0.0145015	0.00298899	0.0125896	0.001579	0.00829935	0.00544647	0.0031964	0.00330365	0.00195676	0.00625227	0.00192386	0.0106974	0.00262532	0.00463007	0.00331357	0.00271906	0.0123862	0.00174447	0.00412115
ENSP00000223321	1	1	1	1	1	1	1	1	1	1	1	1	1	1	1	1	1	1	1	1	1	1	1	1	1	1	1	1	1	1	1	1	1	1	1	1	1	1	1	1	1	1	1	1	1	1	0.958955	1	1
ENSP00000223324	0.857247	0.27875	0.899256	0.271635	0.852978	0.358968	0.21898	0.27906	0.315164	0.156082	0.476838	0.352674	0.677375	0.578347	0.205454	0.0463788	0.213261	0.986277	0.620203	0.472744	0.965506	0.424667	0.457144	0.869189	0.733541	0.802529	0.965807	0.207528	0.939135	0.262419	0.0183504	0.759389	0.291089	0.567582	0.0991664	0.953928	0.300559	0.747433	0.911586	0.163834	0.872917	0.32154	0.321047	0.567882	0.503659	0.893773	0.10802	0.438943	0.310612
ENSP00000223357	0.0409268	0.0292616	0.026408	0.0227643	0.0839153	0.236898	0.0503912	0.0166927	0.157116	0.0373858	0.0325393	0.0476345	0.0874283	0.0526643	0.0709658	0.141912	0.102619	0.0234402	0.0650376	0.0126353	0.024654	0.0712774	0.0122357	0.0140178	0.0263791	0.085582	0.0533586	0.0219876	0.0581704	0.0565976	0.209307	0.052613	0.122225	0.0365883	0.056458	0.166128	0.0828632	0.0645014	0.02907	0.0278097	0.0235482	0.0441239	0.0364726	0.0331151	0.039082	0.0947538	0.226163	0.150046	0.456976
ENSP00000223364	0.117793	0.0433509	0.0283017	0.0306208	0.0203101	0.0645621	0.130042	0.158944	0.0842806	0.16262	0.0340278	0.0599105	0.125858	0.081551	0.0474329	0.0360339	0.0366552	0.0228863	0.0339294	0.0397342	0.143565	0.0558027	0.267479	0.0185632	0.0665788	0.0384606	0.0473622	0.0488117	0.07718	0.211771	0.0543101	0.0722588	0.210245	0.016367	0.0939253	0.0991027	0.11422	0.0477866	0.051118	0.0306403	0.0578074	0.0298959	0.0562651	0.056424	0.0141914	0.00839727	0.0269487	0.135915	0.0183916
ENSP00000223366	0.00759006	0.020694	0.0438243	0.0193682	0.00952396	0.00431508	0.0267963	0.034614	0.00554801	0.0108859	0.0242384	0.0220995	0.0207697	0.0299585	0.0249808	0.0149621	0.017779	0.00835127	0.0339401	0.0199	0.0148178	0.0242286	0.00495092	0.0468279	0.0210034	0.023859	0.00973789	0.0402516	0.0229769	0.0239428	0.0243527	0.0153075	0.0180158	0.0119388	0.0253598	0.0236842	0.0606437	0.0158831	0.0102086	0.00730867	0.00445326	0.0141227	0.019598	0.0120705	0.0218429	0.00816445	0.105379	0.0237235	0.168496
ENSP00000223369	0.994134	0.999997	0.99411	0.999764	1	0.995309	0.999997	0.999556	0.993421	0.967818	0.998172	0.970088	0.995845	1	1	1	0.997648	1	0.997558	0.999962	0.99787	0.999959	1	0.991414	0.999249	0.963954	0.999866	0.999566	0.99649	1	0.999007	0.993398	0.999949	0.997764	0.986011	0.993246	0.992908	0.999983	0.987371	0.974373	0.979531	0.999942	0.999971	0.977649	0.999957	0.998082	0.999715	0.965881	1
ENSP00000223398	0.0226228	0.125095	0.0148497	0.0180223	0.0301428	0.0244093	0.0257832	0.0115767	0.0115897	0.0236823	0.0222081	0.0229927	0.0123155	0.0292561	0.00754467	0.00213014	0.0177917	0.00840986	0.0190618	0.00892388	0.0155077	0.00680151	0.00639363	0.012105	0.0160597	0.025815	0.0626694	0.0107525	0.0263882	0.111022	0.0528579	0.0135107	0.0283587	0.0272088	0.0179503	0.0217571	0.0138465	0.0787538	0.00491835	0.0197294	0.0221865	0.0568397	0.0723703	0.00652353	0.0153667	0.0297298	0.060522	0.108061	0.0942744
ENSP00000223459	0.0774726	0.0506326	0.172869	0.0256285	0.0141965	0.160526	0.0697	0.0126311	0.0586534	0.723194	0.065279	0.101968	0.216354	0.0673878	0.0576257	0.233949	0.0427014	0.0631186	0.0667163	0.0431623	0.0114076	0.18549	0.114878	0.0303381	0.0856982	0.0457308	0.0406367	0.0780553	0.0338921	0.0351326	0.0569153	0.0495922	0.0787813	0.0570131	0.0423518	0.02415	0.0893447	0.0271796	0.0194781	0.0459553	0.0721724	0.142939	0.0105914	0.0632279	0.101706	0.221482	0.000660191	0.0207988	0.048384
ENSP00000223500	0.634177	0.292495	0.913155	0.204835	0.573503	0.820112	0.961266	0.70992	0.738428	0.743691	0.528769	0.669561	0.935853	0.911844	0.449217	0.962799	0.538438	0.0341684	0.0461515	0.576013	0.912925	0.832462	0.750834	0.197726	0.0258414	0.546256	0.504909	0.91452	0.012908	0.978662	0.879778	0.890846	0.0703507	0.622243	0.82079	0.662276	0.642416	0.797507	0.768064	0.340329	0.95152	0.0178006	0.271593	0.157052	0.872956	0.0798512	0.224285	0.138076	0.064241
ENSP00000223528	0.000502459	0.00349347	0.0547699	0.00174319	0.000627763	0.00572848	0.0068367	0.00934337	0.00579385	0.0155606	0.0184946	0.013018	0.00190077	0.0222047	0.0121168	0.00715364	0.0434874	0.00190326	0.00464312	0.00704118	0.00321924	0.00262688	0.00429973	0.0236544	0.00532631	0.00185382	0.00223019	0.000173995	0.00556376	0.0118534	0.0155622	0.00550384	0.0127946	0.0445924	0.00961049	0.00401615	0.0079848	0.0060897	0.00137808	0.000677137	0.0187047	0.00383183	0.00350677	0.00365478	0.00312935	0.0015088	0.0199223	0.00393601	0.00120966
ENSP00000223641	0.130607	0.884024	0.469874	0.661734	0.34193	0.945499	0.483456	0.929151	0.279631	0.168903	0.718268	0.767631	0.614297	0.855952	0.387818	0.745361	0.527996	0.972602	0.505263	0.614394	0.271496	0.328732	0.539174	0.45082	0.294885	0.232087	0.818914	0.147568	0.228666	0.824438	0.0736897	0.65165	0.671454	0.760152	0.400134	0.834303	0.260501	0.563664	0.860423	0.45645	0.725293	0.242452	0.762438	0.858137	0.369705	0.594483	0.253629	0.599001	0.382463
ENSP00000223642	0.0164714	0.0431751	0.0133027	0.0200131	0.0115952	0.0415559	0.0322011	0.0241278	0.0251918	0.0218709	0.0189871	0.0157825	0.0281742	0.0399312	0.0281721	0.0225887	0.0177347	0.0143672	0.0270598	0.00679101	0.0520287	0.0480131	0.0062248	0.0265453	0.01992	0.00565214	0.0296304	0.0262599	0.0167519	0.0205905	0.0133959	0.0197965	0.0326954	0.00737766	0.052941	0.0161112	0.027194	0.0170343	0.00694303	0.037759	0.0270485	0.017715	0.0263199	0.0452084	0.0124174	0.0441505	0.0246629	0.0203158	0.106677
ENSP00000223795	0.0144387	0.0112478	0.00599271	0.00868871	0.0228346	0.0114266	0.0144169	0.00905018	0.0120978	0.0200092	0.0133211	0.0115908	0.0411523	0.0231563	0.0154593	0.0106899	0.0167351	0.00348588	0.0230582	0.0204125	0.0112984	0.0312974	0.0236198	0.00867276	0.0093572	0.0427952	0.00690596	0.0100805	0.0465307	0.0510305	0.0349649	0.0106601	0.00558197	0.00312249	0.0259173	0.00427863	0.00912457	0.0202621	0.0304147	0.00703748	0.0119384	0.0101372	0.0189531	0.00768845	0.00278946	0.00580002	0.00748541	0.00771007	0.0210147
ENSP00000223862	0.00930231	0.00804007	0.00304327	0.00413838	0.00132774	0.00673074	0.00968669	0.013403	0.00666618	0.01338	0.0024334	0.00619918	0.00843983	0.0104628	0.0122505	0.0200859	0.00595449	0.01172	0.0448412	0.00253607	0.0200667	0.00189704	0.0060054	0.0117799	0.0162602	0.00832437	0.0118454	0.0424987	0.00793151	0.0107255	0.0105763	0.00487258	0.0148835	0.0219885	0.00897539	0.0113059	0.00772764	0.002762	0.00463079	0.00365921	0.0110677	0.0150458	0.0228824	0.00415668	0.00699314	0.000868086	0.0483865	0.0228116	0.0210332
ENSP00000223864	0.00536739	0.00317236	0.000365991	0.00209994	0.000597811	0.000444472	0.00483822	0.00260566	0.00283857	0.00391456	0.00150758	0.00172662	0.00194183	0.00626269	0.00192142	0.00331301	0.00273235	0.00149696	0.00104958	0.00312154	0.00176292	0.00024288	0.00142109	0.0010082	0.0042302	0.0013243	0.00251371	0.00224269	0.00309566	0.00385844	0.0101377	0.00131043	0.00774945	0.00067349	0.00284193	0.00235426	0.0020859	0.00187541	0.00166645	0.00153236	0.00197583	0.00219561	0.00354324	0.000996998	0.000561343	0.000217829	0.125766	0.00610561	0.00257927
ENSP00000224073	0.236445	0.0960785	0.0620071	0.0897837	0.0804183	0.00505364	0.270552	0.0136513	0.227888	0.110509	0.121443	0.23211	0.0422555	0.10597	0.139776	0.592097	0.0538893	0.0604669	0.0705093	0.182545	0.184662	0.0372438	0.118879	0.429812	0.0827684	0.201097	0.227867	0.201713	0.0217934	0.0701784	0.0433525	0.0905268	0.124069	0.186671	0.133179	0.0275535	0.153806	0.0403015	0.0272199	0.0283435	0.0660813	0.426787	0.0340708	0.128968	0.102857	0.10018	0.137996	0.0701044	0.335732
ENSP00000224140	0.0591771	0.115305	0.400334	0.0463031	0.0704537	0.363862	0.367966	0.368353	0.255995	0.66213	0.0715431	0.120606	0.15483	0.253817	0.0904269	0.297571	0.0752646	0.316619	0.304276	0.0999837	0.0958265	0.0187294	0.127781	0.18719	0.133145	0.149561	0.134187	0.186373	0.165933	0.0652048	0.317949	0.222065	0.31025	0.233732	0.147689	0.140543	0.0603632	0.019231	0.0813555	0.208528	0.444362	0.0840418	0.0687322	0.421551	0.0670242	0.249915	0.025464	0.135809	0.197666
ENSP00000224181	0.0281505	0.0088166	0.0294023	0.0235446	0.0264333	0.0025462	0.0750438	0.0813446	0.00692236	0.00857004	0.0158802	0.0422712	0.0283105	0.0168877	0.0208908	0.0728139	0.0230011	0.0284497	0.0260106	0.0128296	0.0200641	0.012492	0.0428768	0.00759351	0.00746947	0.0252435	0.0510216	0.172464	0.00117681	0.114089	0.0172099	0.0209412	0.105237	0.00878311	0.022087	0.0144641	0.0290166	0.00207135	0.00292959	0.0109064	0.00770714	0.0343583	0.468416	0.0142891	0.031607	0.138866	0.0431899	0.0676809	0.0649133
ENSP00000224337	0.0219229	0.0143937	0.00996901	0.0121598	0.00638502	0.0136638	0.0411285	0.0714706	0.00733983	0.02584	0.0168745	0.0297124	0.0179125	0.0418026	0.00942979	0.034645	0.016618	0.00524613	0.0209534	0.0196339	0.0492437	0.00685647	0.0108558	0.00733737	0.0272605	0.00710958	0.0103306	0.0163542	0.0146329	0.0242649	0.0161436	0.0189002	0.0244808	0.0200792	0.0422406	0.0112197	0.0136858	0.0085586	0.00727798	0.00421583	0.0231851	0.0641669	0.00950056	0.00742897	0.00846947	0.022458	0.00373451	0.0218797	0.0701286
ENSP00000224356	0.0383254	0.0688705	0.0918509	0.0487343	0.125894	0.120197	0.116262	0.1555	0.0779918	0.228451	0.0245543	0.0758974	0.120268	0.0846647	0.0398924	0.126782	0.0868409	0.0904756	0.116384	0.1296	0.0430023	0.0481363	0.0272807	0.0700632	0.0716441	0.0275174	0.175843	0.0437386	0.142426	0.0632334	0.0200524	0.112478	0.0773013	0.0876181	0.0704521	0.0658291	0.1235	0.0976319	0.168968	0.0617694	0.428029	0.0444293	0.123386	0.0199028	0.0422374	0.0981946	0.0610975	0.244669	0.193485
ENSP00000224652	0.00751579	0.00961288	0.00200779	0.0030513	0.00669272	0.00146558	0.0121987	0.0143537	0.0116877	0.0128431	0.00221715	0.00671284	0.00152208	0.00661696	0.00215424	0.0104076	0.0166871	0.00579684	0.0217145	0.0199046	0.00788325	0.00534597	0.0017406	0.0240238	0.00233524	0.0138602	0.016195	0.00303698	0.0152733	0.00710679	0.0110787	0.0168538	0.0098999	0.00258954	0.00725842	0.0128158	0.00557515	0.00287469	0.00774762	0.00346064	0.00537515	0.00754423	0.0176298	0.00761452	0.0275508	0.0039156	0.126808	0.0070803	0.0139866
ENSP00000224807	0.0168866	0.0373252	0.0280846	0.0376934	0.00608376	0.0275293	0.0442592	0.0110391	0.00542635	0.0164108	0.0294218	0.0291497	0.0264104	0.0500043	0.0231852	0.0322815	0.0149145	0.0295367	0.12056	0.0225291	0.0277315	0.0151651	0.0694465	0.159662	0.0279479	0.00289388	0.0416086	0.0398441	0.0058879	0.0351679	0.0167223	0.0128033	0.0259013	0.0416989	0.0229877	0.0157452	0.0179503	0.0121814	0.0157065	0.0273024	0.0273905	0.034993	0.0119746	0.062073	0.0247851	0.0394946	0.00621501	0.0162041	0.0384274
ENSP00000224862	0.0604952	0.0347496	0.116427	0.0284041	0.0175521	0.00926212	0.246831	0.0783391	0.0816523	0.120935	0.0203603	0.0534694	0.10079	0.067625	0.0287256	0.0362189	0.0395498	0.109448	0.147174	0.0833672	0.0813803	0.0735129	0.0232446	0.0339931	0.0660413	0.0467957	0.036828	0.00460005	0.153915	0.0385866	0.0692809	0.120212	0.0726476	0.0993517	0.0223794	0.0735789	0.0807536	0.0718881	0.0251619	0.028306	0.421682	0.0806937	0.059861	0.0295782	0.0946868	0.164866	0.0434025	0.14622	0.102189
ENSP00000224950	0.824378	0.0506321	0.0607042	0.027285	0.113561	0.101891	0.730916	0.190372	0.0507848	0.139634	0.461118	0.10681	0.0744204	0.829426	0.0234913	0.244274	0.280942	0.0741009	0.8377	0.116991	0.0294743	0.678746	0.00967192	0.911739	0.0198974	0.122417	0.160046	0.325825	0.0284173	0.937353	0.0293771	0.705368	0.15525	0.830895	0.116598	0.463375	0.456474	0.176747	0.00807397	0.322051	0.343789	0.0570751	0.0338223	0.218005	0.603848	0.0770481	0.0351147	0.081299	0.209158
ENSP00000225171	0.0279964	0.101801	0.0516744	0.167282	0.025295	0.0792084	0.112186	0.0548975	0.0448774	0.0327351	0.0382464	0.0463935	0.0393442	0.0657286	0.0370952	0.0410192	0.0132336	0.0176971	0.0155744	0.121364	0.0501712	0.0351109	0.00726616	0.0732324	0.0521827	0.0308651	0.023776	0.08399	0.0716488	0.0879373	0.0194869	0.0263463	0.0621762	0.0489459	0.0444474	0.124379	0.0234861	0.0165252	0.038328	0.0159374	0.106843	0.0848637	0.0341875	0.0271399	0.0395968	0.173536	0.0670716	0.0111422	0.112139
ENSP00000225174	0.0290708	0.0401958	0.0202088	0.0575498	0.00601088	0.00721662	0.0330817	0.0235688	0.0275715	0.0679924	0.0510615	0.179617	0.0122294	0.0332455	0.009466	0.047308	0.0104172	0.0469069	0.0165462	0.0206669	0.0124693	0.0278741	0.0173335	0.0153361	0.0209572	0.0103874	0.105228	0.0740934	0.028197	0.0414637	0.0169175	0.0532913	0.0453627	0.0239485	0.0335848	0.179455	0.0373543	0.0366753	0.123057	0.0195201	0.0784386	0.0492056	0.0125733	0.0242259	0.0443544	0.0427192	0.100481	0.0161181	0.0968107
ENSP00000225235	0.0117731	0.0137802	0.0225538	0.0108819	0.0133298	0.0334505	0.0320379	0.0936858	0.00882827	0.0232618	0.0159852	0.0287336	0.0184891	0.0327058	0.0123649	0.0154662	0.015919	0.0339369	0.0440836	0.0276233	0.0222302	0.00309032	0.0176209	0.031043	0.018179	0.00441557	0.0312367	0.0226704	0.0279043	0.0209643	0.0133208	0.00860469	0.0143946	0.0244163	0.0158228	0.00265221	0.00685771	0.0142844	0.0370148	0.00852512	0.097067	0.0432811	0.00450965	0.0263577	0.0356155	0.0104942	0.0348798	0.11507	0.0842571
ENSP00000225275	0.0207745	0.0922343	0.107054	0.030766	0.211455	0.0420588	0.100335	0.0642021	0.0167375	0.40433	0.0765833	0.0630441	0.0620929	0.0804584	0.0815192	0.0339174	0.0708135	0.0671366	0.0123042	0.131697	0.0508863	0.0865165	0.320369	0.149477	0.0581972	0.0483939	0.0527885	0.107709	0.113915	0.0871471	0.0221698	0.0598385	0.0727577	0.0570211	0.0725903	0.0831777	0.0681262	0.226869	0.0476624	0.24357	0.0799592	0.0535744	0.155417	0.10712	0.0662098	0.0407485	0.0300416	0.0338426	0.0438456
ENSP00000225276	0.0672541	0.0300855	0.0338292	0.0260398	0.0169715	0.00834486	0.0945371	0.0742215	0.0126555	0.0569045	0.0275838	0.0156303	0.039168	0.0400371	0.0214362	0.0468299	0.020167	0.0468473	0.0938016	0.0519205	0.0210939	0.00944698	0.150254	0.0563553	0.0278758	0.0211488	0.0440829	0.042468	0.0646811	0.0146018	0.0258789	0.0450975	0.0342913	0.0233104	0.0190232	0.0458937	0.0161432	0.00914317	0.0314154	0.0474428	0.0427147	0.0315466	0.0610229	0.026535	0.0322699	0.00359516	0.0149129	0.0429702	0.026253
ENSP00000225296	0.983338	0.987948	0.987801	0.979373	0.946998	0.974436	0.92567	1	0.970153	0.968639	0.98701	0.970628	0.984545	0.999969	0.979756	0.948325	0.849398	1	0.971852	0.985764	0.998753	0.980946	0.903956	0.967619	0.940804	0.958541	0.999995	0.867742	0.950634	0.975487	0.935816	1	0.490881	0.995263	0.917551	0.994227	0.938873	0.984731	0.778632	0.93559	0.978956	0.765994	0.990006	0.985052	0.974794	0.997778	0.916081	0.636511	0.583597
ENSP00000225298	0.944578	0.873333	0.973101	0.947086	0.958257	0.946643	0.956902	0.978235	0.737678	0.749119	0.954573	0.893244	0.931439	0.943381	0.947732	0.751809	0.86404	0.969418	0.890402	0.965217	0.976946	0.906793	0.945833	0.981619	0.951534	0.897645	0.975033	0.634607	0.721616	0.94352	0.91085	0.969698	0.896276	0.95338	0.924502	0.980238	0.800951	0.953691	0.985326	0.813467	0.970373	0.883073	0.897369	0.973924	0.967015	0.971219	0.254305	0.303818	0.488933
ENSP00000225328	0.00961628	0.0240944	0.0380383	0.0294824	0.0161863	0.0130089	0.0433525	0.0681427	0.00289165	0.0206761	0.0319797	0.112015	0.00889485	0.0826314	0.0348275	0.00484328	0.00690756	0.0303086	0.0291738	0.063948	0.0501585	0.00951373	0.0854893	0.00711154	0.0354543	0.0158742	0.0117477	0.017765	0.0283057	0.0212213	0.0323581	0.0106707	0.0192476	0.00843621	0.0126643	0.00889025	0.0178112	0.0321006	0.0107462	0.0180825	0.0240054	0.0610846	0.00340196	0.064148	0.0137747	0.0453825	0.122884	0.0590605	0.0503301
ENSP00000225371	0.0160847	0.0790288	0.0739023	0.0247809	0.0348938	0.0245376	0.0770468	0.0295791	0.0237065	0.0897741	0.020211	0.02546	0.0388998	0.0436953	0.0814802	0.0174296	0.0387366	0.047011	0.017496	0.0724654	0.0104713	0.034868	0.0392911	0.0713895	0.0525106	0.0207862	0.0163497	0.0455755	0.0460461	0.0467374	0.0250971	0.0763989	0.0873673	0.0472447	0.0639713	0.0203328	0.0460629	0.141502	0.0247996	0.0385752	0.013343	0.0215272	0.0460317	0.0142377	0.0200688	0.0152513	0.0529358	0.044648	0.00592478
ENSP00000225387	0.0493663	0.0639342	0.199843	0.13506	0.146458	0.0224822	0.0940124	0.0806498	0.12331	0.469382	0.0823727	0.102596	0.0860963	0.118718	0.070885	0.0515161	0.0200192	0.0880971	0.00243892	0.16164	0.0460546	0.0443025	0.0552408	0.0671709	0.0561931	0.19717	0.299667	0.182805	0.108627	0.0937429	0.194284	0.0624828	0.197978	0.709585	0.137391	0.0523522	0.111775	0.107536	0.0747725	0.0274976	0.137661	0.169716	0.0329505	0.0620331	0.0607292	0.18254	0.220052	0.0206931	0.266541
ENSP00000225388	0.0464407	0.029478	0.0373589	0.170539	0.0755759	0.069271	0.139029	0.281567	0.0525895	0.0151411	0.0222235	0.0291468	0.019322	0.153166	0.292034	0.139272	0.00454832	0.0421054	9.18216e-05	0.0259406	0.0661185	0.0364737	0.0373793	0.125052	0.0148036	0.00388203	0.13948	0.0177369	0.0190825	0.0764762	0.0867316	0.0188947	0.0545499	0.27576	0.148699	0.0843135	0.0103097	0.0198169	0.0265306	0.0281451	0.0672339	0.067125	0.062068	0.0373042	0.023756	0.20784	0.0297118	0.0113948	0.21295
ENSP00000225430	1	1	1	1	1	1	1	1	1	1	1	1	1	1	1	1	1	1	1	1	1	1	1	1	1	1	1	1	1	1	1	1	1	1	1	1	0.99997	1	0.999973	1	1	1	1	1	1	1	0.999973	1	1
ENSP00000225474	0.125635	0.151469	0.185856	0.147032	0.052079	0.0486121	0.235721	0.0633148	0.134659	0.0791609	0.053492	0.106846	0.194492	0.271985	0.0905382	0.205057	0.165562	0.187926	0.0508597	0.114756	0.221236	0.132882	0.0207441	0.0991234	0.0533161	0.134516	0.226712	0.163449	0.0709031	0.223326	0.113898	0.0988469	0.222253	0.154576	0.121414	0.272465	0.150114	0.0288211	0.1622	0.102849	0.133095	0.360326	0.11758	0.0666592	0.24682	0.0993659	0.123208	0.187555	0.032662
ENSP00000225504	0.892563	0.513531	0.628716	0.777319	0.539271	0.948885	0.82977	0.0519951	0.568481	0.553449	0.85549	0.701023	0.648231	0.827002	0.917394	0.767166	0.735939	0.954888	0.585525	0.962829	0.287838	0.453319	0.059605	0.90873	0.913295	0.674132	0.543722	0.751078	0.707115	0.725339	0.63462	0.390692	0.295189	0.5647	0.840973	0.642331	0.236119	0.479476	0.905955	0.55017	0.368734	0.204476	0.712572	0.817519	0.842337	0.882348	0.279677	0.272437	0.0224859
ENSP00000225512	0.00562904	0.0109272	0.0210887	0.0204157	0.045829	0.00755422	0.0481241	0.0332852	0.00535361	0.00461914	0.0114331	0.00756603	0.010632	0.0581829	0.0213567	0.0455501	0.0259989	0.00922401	0.00710686	0.0330919	0.0230556	0.0285606	0.0223059	0.0156965	0.0298279	0.0385599	0.0235835	0.0204396	0.0669478	0.0189928	0.0214707	0.0387109	0.0604714	0.00358032	0.0139942	0.00530563	0.0135947	0.0221904	0.0336551	0.0187212	0.00558998	0.0123139	0.00730678	0.0141741	0.0164537	0.0283078	0.00487554	0.115582	0.0618709
ENSP00000225519	0.0232647	0.0306245	0.00771699	0.0263708	0.00173687	0.0126906	0.027519	0.0421738	0.0245996	0.0613309	0.0106961	0.0128703	0.0802407	0.0662517	0.0225878	0.0936044	0.013786	0.0135617	0.0802938	0.0279352	0.0188423	0.0080261	0.0308841	0.0778747	0.0334298	0.0506362	0.0973853	0.0912121	0.0382294	0.0071729	0.0172312	0.0191801	0.0322662	0.0287921	0.0245821	0.0165963	0.0508308	0.0144658	0.0083954	0.00668319	0.134264	0.0367961	0.00904521	0.00649015	0.033178	0.0272885	0.0267461	0.076716	0.0230039
ENSP00000225525	0.0179662	0.123926	0.127435	0.195594	0.0371694	0.230333	0.274045	0.0282825	0.0822943	0.0787184	0.246604	0.214261	0.120339	0.248433	0.0859078	0.0813014	0.0541475	0.209135	0.551098	0.1382	0.148748	0.0443697	0.25712	0.386775	0.179061	0.0586726	0.0546426	0.0726153	0.0661561	0.0942017	0.0319416	0.121814	0.150498	0.157013	0.0622617	0.0836369	0.0850649	0.104796	0.0528803	0.060866	0.211239	0.142762	0.175246	0.195032	0.213561	0.165661	0.023875	0.0916112	0.015636
ENSP00000225538	0.0224297	0.046839	0.0163769	0.0288428	0.0321244	0.0169112	0.0422473	0.0873724	0.0157461	0.0202868	0.0220812	0.0386131	0.00555178	0.0410714	0.0438854	0.0123499	0.0224615	0.0178052	0.0792959	0.0576508	0.0565537	0.0188973	0.0633246	0.0458794	0.028045	0.052848	0.026	0.0318449	0.0105783	0.161843	0.0575587	0.0508788	0.0381515	0.0206767	0.0202908	0.00654831	0.0439964	0.0197226	0.00422158	0.0232441	0.0204835	0.101726	0.0314983	0.0629108	0.0190463	0.0592589	0.0515857	0.0321933	0.0285864
ENSP00000225550	0.0560584	0.0158598	0.00745735	0.0267146	0.0235986	0.0179052	0.0334977	0.0501358	0.0206814	0.00613886	0.0373804	0.00985394	0.0147915	0.0187093	0.0186381	0.0667898	0.0235598	0.0119088	0.0107329	0.0204054	0.0399927	0.0128922	0.028128	0.00798476	0.0236955	0.00624918	0.0114307	0.0408607	0.015634	0.0107173	0.0195698	0.0219224	0.0206105	0.0249287	0.0118699	0.00625533	0.0139085	0.000774158	0.0245919	0.003975	0.0135951	0.0157237	0.0108577	0.0287324	0.0359938	0.00393077	0.0154506	0.0430137	0.115078
ENSP00000225567	0.986815	0.998655	0.988181	0.995341	0.99973	0.9811	0.999778	0.887508	0.837066	0.647823	0.961985	0.951405	0.930067	0.94544	0.995139	0.849926	0.918102	0.999655	0.775892	0.951949	0.94544	0.944483	0.999949	0.954326	0.937679	0.77967	0.94455	0.999562	0.832158	0.91815	0.960426	0.908451	0.999907	0.85184	0.938705	0.870494	1	0.991246	0.975672	0.943478	0.95074	0.93967	0.857996	0.9777	0.960814	0.941425	0.0724597	0.984774	0.991186
ENSP00000225573	0.0510715	0.0470703	0.0353308	0.020485	0.0291158	0.0916955	0.0505264	0.101019	0.0228358	0.0529689	0.0129441	0.0363672	0.079784	0.0384266	0.0611735	0.164358	0.0125718	0.0170133	0.0249629	0.0446986	0.05091	0.0606538	0.0360716	0.0211762	0.0141532	0.0461523	0.052891	0.018979	0.121315	0.0132037	0.0274863	0.014368	0.0233417	0.0178938	0.0287813	0.0188382	0.0217459	0.0126941	0.0717265	0.013126	0.134663	0.0320417	0.0077158	0.0229141	0.0501611	0.0251681	0.391415	0.0255633	0.00779941
ENSP00000225577	0.133749	0.103716	0.175523	0.0631889	0.105599	0.0984405	0.32787	0.129246	0.232462	0.0861976	0.100416	0.0715917	0.235764	0.168847	0.0573568	0.204487	0.0269338	0.109407	0.0570809	0.25403	0.332081	0.172751	0.311011	0.125914	0.0351747	0.151625	0.0493104	0.330378	0.127673	0.404424	0.0340588	0.204508	0.115872	0.143464	0.168358	0.0922011	0.104276	0.0676652	0.0990939	0.293538	0.127371	0.121644	0.0146997	0.29091	0.180874	0.12086	0.0253073	0.0583027	0.162451
ENSP00000225609	0.383024	0.370057	0.188481	0.137833	0.00752239	0.189194	0.132775	0.0807979	0.222356	0.105887	0.193522	0.103473	0.180286	0.184064	0.286263	0.364599	0.360989	0.72625	0.535728	0.12065	0.0986164	0.165188	0.0748146	0.00684715	0.0562809	0.265526	0.114254	0.326712	0.113147	0.536177	0.127472	0.228215	0.363143	0.0956667	0.231065	0.182149	0.0729938	0.699471	0.208251	0.117163	0.608294	0.155296	0.237063	0.134283	0.340798	0.118388	0.697998	0.0678285	0.0903093
ENSP00000225655	0.968488	0.242907	0.966594	0.756509	0.919548	0.654408	0.859211	0.935962	0.654577	0.719474	0.789797	0.123475	0.147872	0.930865	0.963793	0.615279	0.661683	0.135859	0.979806	0.992165	0.25808	0.894901	0.168368	0.956026	0.960974	0.13529	0.903587	0.897856	0.674209	0.972108	0.0684682	0.660984	0.430722	0.044851	0.654608	0.075181	0.795477	0.250579	0.985554	0.346659	0.697339	0.233999	0.428809	0.971641	0.174893	0.789627	0.165837	0.412731	0.828451
ENSP00000225665	0.0302832	0.0178831	0.00794928	0.0308492	0.00722926	0.0109236	0.0157113	0.020922	0.389837	0.0190697	0.00280142	0.00887077	0.00791815	0.0189365	0.0166139	0.0229947	0.00146371	0.00298574	0.0105759	0.0195165	0.0133319	0.00934111	0.00367276	0.0363679	0.0152352	0.00180293	0.0139489	0.0131789	0.00701351	0.00716134	0.0141206	0.00431923	0.0421569	0.028128	0.00839795	0.0701152	0.0185116	0.0428378	0.0125633	0.00670819	0.0696584	0.0520579	0.00891155	0.00458168	0.00896726	0.0757032	0.0631272	0.0155052	0.0126704
ENSP00000225688	0.00992214	0.0182965	0.0142322	0.0202089	0.0198586	0.00265186	0.0543853	0.0196055	0.0135763	0.181381	0.0134371	0.0540002	0.00616571	0.108909	0.00902773	0.0138798	0.028198	0.0377978	0.0304651	0.0135659	0.00751742	0.00817611	0.0498433	0.0658608	0.0264412	0.00399971	0.0257055	0.0380564	0.00564468	0.0146423	0.0255021	0.0154335	0.028901	0.026326	0.010728	0.0159173	0.00891523	0.0154207	0.00869561	0.00828567	0.0136212	0.0372732	0.0583203	0.00505457	0.0205803	0.00421492	0.0542314	0.0244375	0.01553
ENSP00000225698	0.785225	0.233688	0.47691	0.462028	0.350565	0.452855	0.46102	0.0846238	0.351526	0.0885885	0.335368	0.57488	0.315338	0.18959	0.392874	0.0343604	0.222484	0.919412	0.462087	0.693679	0.819247	0.345619	0.0692582	0.522999	0.623536	0.28799	0.469161	0.345373	0.82149	0.0378305	0.0206456	0.415511	0.354486	0.655816	0.156376	0.794489	0.255241	0.345583	0.258674	0.511909	0.929329	0.389748	0.400155	0.543034	0.318414	0.832794	0.237334	0.492063	0.0122643
ENSP00000225719	0.0102689	0.0712666	0.000724638	0.111657	0.0187424	0.0942187	0.266768	0.390706	0.170272	0.0621345	0.111684	0.0765746	0.0884457	0.216132	0.0516349	0.121419	0.0346223	0.084617	0.0262579	0.163496	0.136966	0.0839327	0.117158	0.304221	0.0338669	0.10013	0.229126	0.108161	0.110576	0.0674497	0.0355855	0.137377	0.0623985	0.226938	0.0936596	0.129947	0.195827	0.151437	0.329657	0.065781	0.336472	0.164246	0.182673	0.0639894	0.0751181	0.105598	0.0852043	0.0569114	0.14942
ENSP00000225724	0.113772	0.211519	0.221604	0.176469	0.30882	0.0326169	0.210452	0.106879	0.178017	0.0342759	0.173246	0.021437	0.212805	0.206094	0.146536	0.0736843	0.127326	0.169743	0.088108	0.416641	0.341151	0.0937236	0.635056	0.279021	0.135289	0.0477097	0.109243	0.253007	0.150706	0.109105	0.0831058	0.0805402	0.375693	0.214488	0.317842	0.144225	0.625545	0.173029	0.064882	0.225713	0.0806016	0.771721	0.0952058	0.166716	0.0802123	0.344237	0.229793	0.0272865	0.433439
ENSP00000225726	0.0178551	0.0480759	0.0441132	0.237846	0.0875833	0.0248457	0.121155	0.33011	0.0399087	0.015845	0.0524075	0.0241864	0.173456	0.101459	0.0938675	0.242957	0.0760657	0.0530641	0.363394	0.527403	0.0440519	0.321486	0.0420277	0.0727365	0.0355635	0.0833219	0.144219	0.103214	0.14329	0.243109	0.0134596	0.169035	0.103525	0.161503	0.0895504	0.0484663	0.199004	0.101949	0.172991	0.0741109	0.0589737	0.0423726	0.0923957	0.104966	0.218939	0.154472	0.0401176	0.154059	0.168757
ENSP00000225728	0.979732	0.998965	0.992286	0.975821	0.993712	0.973359	0.999958	0.93558	0.986177	0.974664	0.978287	0.980758	0.983943	0.998017	0.96485	0.989981	0.949983	0.999629	0.874552	0.986654	0.988184	0.983701	0.969507	0.967272	0.968087	0.924123	0.994467	0.949629	0.970658	0.981668	0.968964	0.976137	0.954536	0.969725	0.997011	0.991097	0.968267	0.975106	0.987725	0.971638	0.975841	0.992091	0.992156	0.982169	0.984146	0.985377	0.983003	0.146864	0.967183
ENSP00000225729	0.0891028	0.107939	0.207979	0.497967	0.195023	0.0433799	0.165991	0.061651	0.103429	0.115375	0.137195	0.143135	0.0423635	0.138464	0.159869	0.137267	0.0664284	0.102341	0.0511975	0.136358	0.026994	0.0936565	0.0351242	0.0572619	0.134453	0.146197	0.168876	0.0934843	0.054131	0.0556211	0.0218941	0.25286	0.0555009	0.0912299	0.301494	0.224472	0.0774926	0.19508	0.214678	0.193617	0.0741736	0.242111	0.0901858	0.0825308	0.0766366	0.181399	0.0431967	0.0633516	0.0818224
ENSP00000225737	0.0111154	0.0219189	0.043155	0.0317213	0.00461199	0.045198	0.0718197	0.181951	0.0146994	0.0199472	0.00666965	0.0164229	0.013195	0.0761294	0.0394328	0.0197419	0.0388511	0.010623	0.0233523	0.125603	0.0528888	0.00919621	0.359458	0.0121884	0.0210759	0.0305813	0.0361108	0.0181445	0.0092748	0.00770033	0.0221441	0.0110979	0.0155585	0.0605913	0.0351222	0.00409988	0.0055009	0.0463234	0.0164386	0.00855393	0.0539146	0.048771	0.0128401	0.0650835	0.0168764	0.0704205	0.00183713	0.0207589	0.0440348
ENSP00000225777	0.153151	0.0658553	0.0306182	0.0230306	0.241973	0.112927	0.231231	0.157066	0.0814552	0.0392071	0.034725	0.110565	0.184913	0.235117	0.0467035	0.25696	0.0110147	0.0364314	0.181393	0.0949771	0.164663	0.166663	0.0640145	0.0424974	0.0349015	0.155362	0.0276324	0.0172446	0.0162594	0.0351943	0.0356279	0.0578091	0.133225	0.0556125	0.0892174	0.0235034	0.0413561	0.0367802	0.206718	0.291945	0.303171	0.0435113	0.063045	0.0510272	0.134888	0.0433534	0.114191	0.183069	0.0954366
ENSP00000225792	0.986647	0.866024	0.973085	0.257655	0.934946	0.976195	0.708817	0.13895	0.912639	0.862378	0.979871	0.85312	0.674926	0.932596	0.937699	0.947855	0.73631	0.986677	0.963621	0.973221	0.984455	0.850415	0.928297	0.985779	0.622395	0.873593	0.981056	0.803393	0.983016	0.67569	0.129744	0.905547	0.795733	0.961889	0.921119	0.953888	0.876073	0.982456	0.98574	0.970169	0.91716	0.780213	0.996496	0.939578	0.153497	0.961341	0.730228	0.979424	0.945967
ENSP00000225823	0.00478282	0.0197036	0.00735956	0.00385994	0.0131922	0.00546199	0.0527065	0.0209173	0.0204396	0.0356003	0.0234865	0.0152846	0.0388648	0.0114467	0.0140319	0.0100264	0.0320726	0.0197325	0.00862001	0.00617266	0.0469031	0.03068	0.0176293	0.0100084	0.016578	0.00846836	0.0619128	0.0117275	0.00866154	0.0142271	0.0251377	0.0164867	0.0258013	0.0227485	0.0193089	0.0790533	0.0303274	0.00737586	0.0174231	0.0172486	0.0486877	0.0442495	0.0212526	0.00639052	0.0257575	0.0037156	0.0751876	0.059787	0.0232507
ENSP00000225831	0.00229298	0.0111773	0.00312755	0.00994896	0.0113957	0.00667254	0.011424	0.0225201	0.00473159	0.00818725	0.026821	0.0115864	0.00268885	0.0120719	0.018788	0.0216254	0.0173194	0.0108806	0.0123336	0.0167046	0.00573562	0.0127705	0.00316822	0.0172984	0.0106665	0.00698286	0.0216735	0.00775151	0.00527637	0.00763544	0.0186091	0.00613984	0.014972	0.00134312	0.0209244	0.00173134	0.0106389	0.00480478	0.000851446	0.004101	0.00630006	0.0123394	0.0110509	0.00498009	0.00729845	0.00681483	0.107448	0.00675915	0.0461833
ENSP00000225842	0.0344384	0.0653906	0.0994663	0.0972915	0.0288124	0.126389	0.0642074	0.0778684	0.0201823	0.265001	0.219674	0.0520381	0.0520119	0.0723265	0.0540877	0.0919922	0.339735	0.0471863	0.0225697	0.131967	0.131395	0.0677357	0.127942	0.0229577	0.0712711	0.178554	0.0657063	0.212289	0.0871607	0.0313004	0.0596224	0.0665921	0.183526	0.0855939	0.0725672	0.304609	0.0651271	0.066271	0.0712384	0.037242	0.0847835	0.100932	0.0670326	0.0285063	0.0409676	0.152517	0.0939331	0.0194281	0.0603145
ENSP00000225844	0.0167819	0.0798599	0.0220396	0.134173	0.03818	0.0188216	0.0944791	0.0669437	0.0321856	0.0229726	0.277412	0.0247201	0.0862619	0.0666553	0.177583	0.0938668	0.138254	0.104847	0.0608889	0.169788	0.0622743	0.0380001	0.235895	0.0436915	0.0822564	0.0723967	0.0535825	0.0797831	0.0452811	0.0399364	0.196478	0.0963805	0.0912713	0.0349586	0.0845509	0.0330046	0.0717688	0.104813	0.0667177	0.159491	0.0373319	0.0758811	0.0483963	0.0425934	0.0676723	0.0612129	0.0323199	0.0796964	0.0177316
ENSP00000225899	0.0768112	0.0492854	0.0215557	0.0664232	0.105833	0.00579988	0.0191405	0.218301	0.0996354	0.014007	0.0484049	0.0283724	0.0646611	0.0511762	0.0404379	0.108961	0.00885498	0.0319981	0.0179419	0.00263555	0.172432	0.24275	0.00837493	0.0537743	0.0307172	0.0204541	0.027053	0.029452	0.0690511	0.0131137	0.0321749	0.0400457	0.0899707	0.0228261	0.0757532	0.03617	0.0321448	0.00798587	0.138123	0.0121288	0.0131168	0.0339138	0.0301069	0.0381249	0.0500349	0.0306298	0.186781	0.0581527	0.0719983
ENSP00000225916	0.76609	0.118488	0.543328	0.40256	0.172607	0.050777	0.0779004	0.00367172	0.269541	0.110954	0.0978724	0.690369	0.307938	0.40032	0.204368	0.32972	0.126887	0.121224	0.603472	0.115547	0.888145	0.170115	0.0466686	0.574397	0.200016	0.154816	0.119624	0.360028	0.23357	0.182075	0.335569	0.456903	0.276893	0.12061	0.263359	0.658593	0.0425434	0.289965	0.097995	0.320702	0.163191	0.52358	0.04136	0.597157	0.437595	0.201174	0.264417	0.179844	0.543726
ENSP00000225927	0.400835	0.0878337	0.341569	0.193011	0.0166759	0.104689	0.456426	0.266054	0.214703	0.264852	0.142367	0.265657	0.139752	0.288989	0.171401	0.0980562	0.852084	0.121144	0.282159	0.31553	0.0382622	0.431586	0.20345	0.401186	0.216866	0.154364	0.191075	0.0155823	0.447249	0.058936	0.113625	0.0386557	0.165804	0.217278	0.0207204	0.154999	0.0962783	0.0100358	0.160502	0.0478884	0.346588	0.283157	0.0281054	0.184173	0.112197	0.535184	0.0953212	0.247298	0.16037
ENSP00000225941	0.00455103	0.0127534	0.0157889	0.00917928	0.0166015	0.025468	0.0126748	0.038001	0.00918309	0.00582193	0.00472427	0.0750814	0.0217243	0.0210689	0.0154832	0.0234343	0.0285366	0.0353864	0.0836472	0.00593409	0.0350182	0.0135258	0.00909757	0.0130139	0.0354119	0.00395519	0.0155689	0.0165551	0.0101308	0.0242509	0.0128932	0.0180351	0.0070788	0.0566722	0.0216646	0.0135451	0.0291606	0.00233721	0.0171923	0.00630982	0.00865658	0.0975831	0.0120359	0.0125498	0.0438231	0.00802217	0.0143617	0.0401609	0.0275582
ENSP00000225964	0.263461	0.267251	0.264558	0.20885	0.256109	0.136482	0.123665	0.0317052	0.0468502	0.0290381	0.131245	0.203319	0.0544241	0.263792	0.102245	0.0435775	0.160265	0.141233	0.189952	0.179354	0.146237	0.10908	0.0167849	0.23572	0.095615	0.0725113	0.0763309	0.135294	0.0980194	0.1804	0.0766815	0.13808	0.0268435	0.0668352	0.0937655	0.0432222	0.136193	0.238197	0.0429141	0.167828	0.0609545	0.111691	0.193843	0.107612	0.135752	0.0845058	0.0589727	0.0382627	0.0881787
ENSP00000225969	0.933924	0.710168	0.934467	0.628192	0.620512	0.911292	0.590597	0.284165	0.239428	0.587017	0.787687	0.772636	0.716732	0.760147	0.377889	0.186342	0.17994	0.86014	0.708701	0.615272	0.827843	0.684675	0.282443	0.890554	0.945648	0.62289	0.910974	0.277025	0.814802	0.415988	0.135155	0.721428	0.438872	0.761992	0.131439	0.982424	0.711684	0.724674	0.886275	0.411996	0.866	0.333991	0.770476	0.740064	0.895976	0.950587	0.65343	0.505811	0.0511767
ENSP00000225972	0.116558	0.0317105	0.0762935	0.0555851	0.107288	0.00967733	0.157706	0.0430002	0.0879775	0.00488921	0.0397149	0.16005	0.0852227	0.0674228	0.0539672	0.0269889	0.0171249	0.0252746	0.187249	0.183261	0.135137	0.0152969	0.0667134	0.0862217	0.0246505	0.0315529	0.0697604	0.109801	0.0242538	0.0332033	0.0235314	0.0115235	0.0381408	0.0562922	0.0608042	0.0119339	0.0413374	0.035286	0.0128929	0.0219104	0.026555	0.017538	0.0387356	0.101054	0.0769872	0.430801	0.00172716	0.0118676	0.0516509
ENSP00000225983	0.0717403	0.0154688	0.0654049	0.115857	0.0503198	0.0375108	0.0775949	0.0534784	0.0161623	0.00938117	0.0249006	0.187084	0.106631	0.0898406	0.0718898	0.137291	0.0136081	0.0263724	0.149814	0.0501884	0.0773289	0.0685295	0.00342311	0.110977	0.0554502	0.0146801	0.0689756	0.0484507	0.0650246	0.142672	0.0804646	0.0902823	0.027894	0.0820203	0.0422126	0.0130881	0.0641095	0.077184	0.16885	0.0188653	0.0688099	0.0974365	0.131486	0.243212	0.139082	0.140247	0.0567918	0.210064	0.0760508
ENSP00000226004	0.0417203	0.0249876	0.110829	0.0651935	0.014788	0.0371746	0.141929	0.119092	0.0678096	0.104603	0.0747346	0.0553029	0.0604704	0.0296897	0.0266249	0.0423388	0.0334893	0.0539886	0.0425749	0.181517	0.156774	0.0475463	0.0368745	0.432533	0.0439462	0.0273621	0.149624	0.111311	0.0956463	0.146638	0.015226	0.0628697	0.0608598	0.0899665	0.0489348	0.224727	0.1189	0.00615591	0.106066	0.0123532	0.110685	0.0671168	0.0410372	0.0223484	0.082504	0.238729	0.0239643	0.0578494	0.0776501
ENSP00000226021	0.158626	0.0629163	0.194655	0.0258656	0.16446	0.0678281	0.256312	0.170719	0.0243977	0.131241	0.0334857	0.0698462	0.0238373	0.135484	0.0309296	0.0387743	0.0520298	0.0600675	0.0274486	0.180526	0.01607	0.152891	0.118803	0.156854	0.0287757	0.0668908	0.0747511	0.109569	0.039826	0.226085	0.0255307	0.0501116	0.123472	0.0584549	0.0445519	0.0401979	0.0503981	0.0367561	0.169084	0.0725002	0.0835366	0.0556332	0.0384683	0.0421244	0.0582442	0.0384788	0.142237	0.11501	0.0738783
ENSP00000226067	0.0536789	0.0442272	0.10573	0.0490935	0.029954	0.0232879	0.161638	0.121991	0.0902712	0.023542	0.0394727	0.103894	0.0812073	0.0496898	0.0839075	0.0394616	0.0476149	0.0912691	0.101749	0.164863	0.0318126	0.0403974	0.189279	0.0394641	0.0668351	0.0786006	0.0787725	0.0208797	0.117208	0.121984	0.0729755	0.106915	0.107237	0.0560837	0.103416	0.0625088	0.0937556	0.0520537	0.0839807	0.0343499	0.121687	0.125706	0.260107	0.0796593	0.044576	0.0229219	0.0399603	0.0250993	0.0189802
ENSP00000226091	0.0791881	0.0464972	0.0181785	0.0367383	0.213422	0.0219518	0.032144	0.0374797	0.0676192	0.0565635	0.0374096	0.0440731	0.0570764	0.0393672	0.0794341	0.016715	0.132309	0.0152841	0.00593511	0.101656	0.0222278	0.115475	0.035754	0.0654741	0.00955118	0.0363026	0.00524105	0.0241809	0.0126478	0.0605237	0.025537	0.0339576	0.0596768	0.104577	0.0621256	0.0398619	0.023728	0.0446848	0.0047575	0.111202	0.0182708	0.0605584	0.0580051	0.0339657	0.0269291	0.0763317	0.176348	0.0397755	0.0739625
ENSP00000226105	0.0220361	0.0248432	0.0268439	0.0331744	0.0143599	0.00521991	0.0905204	0.0526066	0.0320774	0.0369232	0.0452213	0.0334692	0.01628	0.0279958	0.0380325	0.0708363	0.0303432	0.0357257	0.0799388	0.0511288	0.00771897	0.0256745	0.00698026	0.0426498	0.0236067	0.0177021	0.0744771	0.0243275	0.0371582	0.030297	0.0275393	0.0127193	0.036557	0.0261303	0.0227475	0.0422164	0.0220826	0.0197903	0.123686	0.0219676	0.0199294	0.0395204	0.0170406	0.0287431	0.0354391	0.0174838	0.0240897	0.0868288	0.0996577
ENSP00000226193	0.025575	0.276345	0.0724113	0.0946548	0.382718	0.0793612	0.0816473	0.0852535	0.125309	0.0266283	0.0488718	0.0362292	0.0606486	0.101793	0.133324	0.313592	0.196027	0.29212	0.115344	0.0660578	0.0604741	0.108363	0.0988312	0.12596	0.0797145	0.26499	0.0370778	0.115157	0.072948	0.0838012	0.0905213	0.069209	0.122142	0.0278874	0.251142	0.0966836	0.0780339	0.216142	0.0756737	0.284525	0.0761572	0.116388	0.0468218	0.0527764	0.244383	0.0318849	0.136044	0.0563686	0.0690434
[truncated: 17,076 more rows]
[truncated: 197 more columns]
